# Supplementary material for: Machine learning models accurately predict clades of proteocephalidean tapeworms (Onchoproteocephalidea) based on host and biogeographical data
Source: Cladistics. 2025 Mar 6;41(3):264–82. doi: 10.1111/cla.12610 (PMC12065121; doi:10.1111/cla.12610)
Supplement: Supplementary file 1 — Appendix S1. List of supplementary tables (both in csv and xlsx formats). Appendix S1a. List of newly collected tapeworms and associated metadata. Appendix S1b. Summary data of all tapeworm sequences used in the phylogenetic analysis. Appendix S1c. Codification of characters and associate states for the character optimization analysis. Appendix S1d. States of character for each terminal used in the character optimization analysis. Appendix S1e. Categorial attributes and associated states used in the random forest analysis. Appendix S1f. Selected clades used for training the Random Forest algorithm. Appendix S1g. List of synonyms used through the analyses. Appendix S2. Individual character optimization files. Appendix S2a. List of non‐ambiguous transformations and their type. Appendix S2b. Detailed character matrix used to generate the TNT file. Appendix S2c. Legend for characters and character states. Appendix S2d. Non‐ambiguous synapomorphies of each node. Appendix S2e. Character matrix in TNT file. Appendix S2f. Tree in Newick format containing branch labels (nodes). Appendix S2g. PDF file of the tree including transformations in nodes with three or more terminals. Appendix S3. Alignment and Tree search files. Appendix S3a. Alignment‐ready for the tree search in TNT (28S rRNA). Appendix S3b. Alignment‐ready for the tree search in TNT (MT‐CO1). Appendix S3c. Alignment‐ready for the tree search in TNT (TOTAL). Appendix S3d. TNT script for the tree search. Appendix S3e. Most parsimonious trees in Newick format. Appendix S3f. TNT script for summarizing the strict consensus tree. Appendix S3g. TNT script for the branch length assessment. Appendix S3h. TNT script for the branch support and frequency analysis. Appendix S3i. Consensus tree in Newick format (no branch lengths or support values). Appendix S3j. Complete consensus tree (including branch lengths, support and frequency values). Appendix S3k. Consensus tree, including Goodman‐Bremer and Jackknife values, in PDF [file CLA-41-264-s001.zip › cla12610-sup-0009-AppendixS2b.tsv]

N	CatHC	CatHO	CatE1	CatE2	CatL1	CatL2
Clistobothrium_montaukensis	Chondrichthyes	Lamniformes	aquatic	1	Nearctic	North_America
Potamotrygonocestus_sp_OD171	Chondrichthyes	Myliobatiformes	aquatic	2	Neotropical	South_America
Potamotrygonocestus_cf_fitzgeraldae_OD172	Chondrichthyes	Myliobatiformes	aquatic	2	Neotropical	South_America
Matticestus_kathleenae_OD290	Chondrichthyes	Rhinopristiformes	aquatic	1	Australian	Oceania
Matticestus_kathleenae_OD291	Chondrichthyes	Rhinopristiformes	aquatic	1	Australian	Oceania
Matticestus_anneae_OD292	Chondrichthyes	Rhinopristiformes	aquatic	1	Australian	Oceania
Matticestus_anneae_OD293	Chondrichthyes	Rhinopristiformes	aquatic	1	Australian	Oceania
Acanthobothrium_zimmeri_OD457	Chondrichthyes	Myliobatiformes	aquatic	1	Australian	Oceania
Acanthobothrium_zimmeri_OD458	Chondrichthyes	Myliobatiformes	aquatic	1	Australian	Oceania
Acanthobothrium_wedli_OD459	Chondrichthyes	Rajiformes	aquatic	1	Australian	Oceania
Acanthobothrium_wedli_OD460	NA	NA	aquatic	1	Australian	Oceania
Acanthobothrium_wedli_OD461	Chondrichthyes	Rajiformes	aquatic	1	Australian	Oceania
Acanthobothrium_wedli_OD462	NA	NA	aquatic	1	Australian	Oceania
Acanthobothrium_wedli_OD463	Chondrichthyes	Rajiformes	aquatic	1	Australian	Oceania
Acanthobothrium_wedli_OD464	Chondrichthyes	Rajiformes	aquatic	1	Australian	Oceania
Acanthobothrium_sp_OD465	NA	NA	aquatic	1	Panamanian	North_America
Acanthobothrium_sp_OD466	Chondrichthyes	Myliobatiformes	aquatic	1	Neotropical	South_America
Acanthobothrium_sp_OD467	Chondrichthyes	Myliobatiformes	aquatic	1	Neotropical	South_America
Acanthobothrium_sp_OD468	Chondrichthyes	Myliobatiformes	aquatic	1	Neotropical	South_America
Acanthobothrium_sp_OD469	Chondrichthyes	Myliobatiformes	aquatic	1	Panamanian	Central_America
Acanthobothrium_sp_OD470	NA	NA	aquatic	1	Nearctic	North_America
Acanthobothrium_sp_OD471	NA	NA	aquatic	1	Nearctic	North_America
Acanthobothrium_sp_OD472	NA	NA	aquatic	1	Nearctic	North_America
Acanthobothrium_sp_OD473	NA	NA	aquatic	1	Nearctic	North_America
Acanthobothrium_sp_OD474	NA	NA	aquatic	1	Nearctic	North_America
Acanthobothrium_sp_OD475	NA	NA	aquatic	1	Nearctic	North_America
Acanthobothrium_sp_OD476	NA	NA	aquatic	1	Nearctic	North_America
Acanthobothrium_sp_OD477	NA	NA	aquatic	1	Nearctic	North_America
Acanthobothrium_sp_OD478	NA	NA	aquatic	1	Nearctic	North_America
Acanthobothrium_sp_OD479	NA	NA	aquatic	1	Nearctic	North_America
Acanthobothrium_sp_OD480	NA	NA	aquatic	1	Nearctic	North_America
Acanthobothrium_sp_OD481	Chondrichthyes	Myliobatiformes	aquatic	1	Australian	Oceania
Acanthobothrium_sp_OD482	NA	NA	aquatic	1	Australian	Oceania
Acanthobothrium_sp_OD483	Chondrichthyes	Myliobatiformes	aquatic	1	Nearctic	North_America
Acanthobothrium_sp_OD484	Chondrichthyes	Myliobatiformes	aquatic	1	Nearctic	North_America
Acanthobothrium_sp_OD485	Chondrichthyes	Myliobatiformes	aquatic	1	Nearctic	North_America
Acanthobothrium_sp_OD486	Chondrichthyes	Myliobatiformes	aquatic	1	Nearctic	North_America
Acanthobothrium_sp_OD487	Chondrichthyes	Myliobatiformes	aquatic	1	Nearctic	North_America
Acanthobothrium_sp_OD488	Chondrichthyes	Rajiformes	aquatic	1	Neotropical	South_America
Acanthobothrium_sp_OD489	Chondrichthyes	Rajiformes	aquatic	1	Neotropical	South_America
Acanthobothrium_sp_OD490	Chondrichthyes	Rajiformes	aquatic	1	Palearctic	Europe
Acanthobothrium_sp_OD491	Chondrichthyes	Rajiformes	aquatic	1	Palearctic	Europe
Acanthobothrium_sp_OD492	NA	NA	aquatic	1	Australian	Oceania
Acanthobothrium_sp_OD493	Chondrichthyes	Rajiformes	aquatic	1	Australian	Oceania
Acanthobothrium_sp_OD494	NA	NA	aquatic	1	Palearctic	Europe
Acanthobothrium_sp_OD495	NA	NA	aquatic	1	Palearctic	Europe
Acanthobothrium_sp_OD496	NA	NA	aquatic	1	Palearctic	Europe
Acanthobothrium_sp_OD497	NA	NA	aquatic	1	Palearctic	Europe
Acanthobothrium_sp_OD498	NA	NA	aquatic	1	Palearctic	Europe
Acanthobothrium_sp_OD499	NA	NA	aquatic	1	Palearctic	Europe
Acanthobothrium_sp_OD500	NA	NA	aquatic	1	Palearctic	Europe
Acanthobothrium_sp_OD501	Chondrichthyes	Myliobatiformes	aquatic	1	Palearctic	Europe
Acanthobothrium_sp_OD502	NA	NA	aquatic	1	Panamanian	North_America
Acanthobothrium_sp_OD503	NA	NA	aquatic	1	Panamanian	North_America
Acanthobothrium_sp_OD504	NA	NA	aquatic	1	Australian	Oceania
Acanthobothrium_sp_OD505	Chondrichthyes	Rajiformes	aquatic	1	Australian	Oceania
Acanthobothrium_sp_OD506	NA	NA	aquatic	1	Australian	Oceania
Acanthobothrium_sp_OD507	NA	NA	aquatic	1	Australian	Oceania
Acanthobothrium_cleofanus_OD508	Chondrichthyes	Myliobatiformes	aquatic	1	Nearctic	North_America
Acanthobothrium_santarosaliense_OD509	Chondrichthyes	Heterodontiformes	aquatic	1	Nearctic	North_America
Acanthobothrium_romanowi_OD510	Chondrichthyes	Myliobatiformes	aquatic	1	Australian	Oceania
Acanthobothrium_romanowi_OD511	Chondrichthyes	Myliobatiformes	aquatic	1	Australian	Oceania
Acanthobothrium_rodmani_OD512	Chondrichthyes	Myliobatiformes	aquatic	1	Australian	Oceania
Acanthobothrium_rodmani_OD513	Chondrichthyes	Myliobatiformes	aquatic	1	Australian	Oceania
Acanthobothrium_popi_OD514	Chondrichthyes	Myliobatiformes	aquatic	1	Australian	Oceania
Acanthobothrium_popi_OD515	Chondrichthyes	Myliobatiformes	aquatic	1	Australian	Oceania
Acanthobothrium_parviuncinatum_OD516	Chondrichthyes	Myliobatiformes	aquatic	1	Nearctic	North_America
Acanthobothrium_oceanharvestae_OD517	Chondrichthyes	Myliobatiformes	aquatic	1	Australian	Oceania
Acanthobothrium_oceanharvestae_OD518	Chondrichthyes	Myliobatiformes	aquatic	1	Australian	Oceania
Acanthobothrium_matttaylori_OD519	Chondrichthyes	Rhinopristiformes	aquatic	1	Australian	Oceania
Acanthobothrium_masnihae_OD520	Chondrichthyes	Myliobatiformes	aquatic	4	Oriental	Asia
Acanthobothrium_margieae_OD521	Chondrichthyes	Orectolobiformes	aquatic	1	Oriental	Asia
Acanthobothrium_margieae_OD522	Chondrichthyes	Orectolobiformes	aquatic	1	Oriental	Asia
Acanthobothrium_margieae_OD523	Chondrichthyes	Orectolobiformes	aquatic	1	Australian	Oceania
Acanthobothrium_katherineae_OD524	Chondrichthyes	Squaliformes	aquatic	1	Oriental	Asia
Acanthobothrium_jeanneae_OD525	Chondrichthyes	Rhinopristiformes	aquatic	1	Australian	Oceania
Acanthobothrium_hypermekkolpos_OD526	Chondrichthyes	Rhinopristiformes	aquatic	1	Australian	Oceania
Acanthobothrium_hypermekkolpos_OD527	Chondrichthyes	Rhinopristiformes	aquatic	1	Australian	Oceania
Acanthobothrium_sp_OD528	Chondrichthyes	Rajiformes	aquatic	1	Australian	Oceania
Acanthobothrium_sp_OD529	Chondrichthyes	Rajiformes	aquatic	1	Australian	Oceania
Acanthobothrium_sp_OD530	Chondrichthyes	Rajiformes	aquatic	1	Australian	Oceania
Acanthobothrium_cf_terezae_OD531	Chondrichthyes	Myliobatiformes	aquatic	2	Neotropical	South_America
Acanthobothrium_brevissime_OD532	Chondrichthyes	Myliobatiformes	aquatic	1	Nearctic	North_America
Acanthobothrium_brevissime_OD533	NA	NA	aquatic	1	Nearctic	North_America
Acanthobothrium_brevissime_OD534	NA	NA	aquatic	1	Nearctic	North_America
Matticestus_kathleenae_OD536	Chondrichthyes	Rhinopristiformes	aquatic	1	Australian	Oceania
Pachybothrium_hutsoni	Chondrichthyes	Orectolobiformes	aquatic	1	Australian	Oceania
Zygobothrium_megacephalum_PD001	Actinopterygii	Siluriformes	aquatic	2	Neotropical	South_America
Zygobothrium_megacephalum_PD002	Actinopterygii	Siluriformes	aquatic	2	Neotropical	South_America
Travassiella_jandia_PD005	Actinopterygii	Siluriformes	aquatic	2	Neotropical	South_America
Thaumasioscolex_didelphidis_PD007	Mammalia	Didelphiomorphia	terrestrial	6	Panamanian	North_America
Testudotaenia_testudo_PD008	Reptilia	Testudines	aquatic	2	Nearctic	North_America
Testudotaenia_testudo_PD009	Reptilia	Testudines	aquatic	2	Nearctic	North_America
Testudotaenia_sp_PD010	Reptilia	Testudines	aquatic	2	Sino_Japanese	Asia
Testudotaenia_testudo_PD011	Reptilia	Testudines	aquatic	2	Nearctic	North_America
Spatulifer_sp_PD013	Actinopterygii	Siluriformes	aquatic	2	Neotropical	South_America
Spatulifer_maringaensis_PD014	Actinopterygii	Siluriformes	aquatic	2	Neotropical	South_America
Spatulifer_maringaensis_PD015	Actinopterygii	Siluriformes	aquatic	2	Neotropical	South_America
Spatulifer_maringaensis_PD017	Actinopterygii	Siluriformes	aquatic	2	Neotropical	South_America
Spatulifer_maringaensis_PD018	Actinopterygii	Siluriformes	aquatic	2	Neotropical	South_America
Spatulifer_maringaensis_PD019	Actinopterygii	Siluriformes	aquatic	2	Neotropical	South_America
Spatulifer_cf_rugosa_PD020	Actinopterygii	Siluriformes	aquatic	2	Neotropical	South_America
Spasskyellina_spinulifera_PD022	Actinopterygii	Siluriformes	aquatic	2	Neotropical	South_America
Spasskyellina_spinulifera_PD024	Actinopterygii	Siluriformes	aquatic	2	Neotropical	South_America
Spasskyellina_spinulifera_PD025	Actinopterygii	Siluriformes	aquatic	2	Neotropical	South_America
Spasskyellina_spinulifera_PD026	Actinopterygii	Siluriformes	aquatic	2	Neotropical	South_America
Spasskyellina_sp_PD028	Actinopterygii	Siluriformes	aquatic	2	Neotropical	South_America
Spasskyellina_lenha_PD032	Actinopterygii	Siluriformes	aquatic	2	Neotropical	South_America
Silurotaenia_siluri_PD034	Actinopterygii	Siluriformes	aquatic	2	Palearctic	Europe
Sciadocephalus_megalodiscus_PD035	Actinopterygii	Cichliformes	aquatic	2	Neotropical	South_America
Sandonella_sandoni_PD039	Actinopterygii	Osteoglossiformes	aquatic	2	Afrotropical	Africa
Rudolphiella_szidati_PD040	Actinopterygii	Siluriformes	aquatic	2	Neotropical	South_America
Rudolphiella_szidati_PD041	Actinopterygii	Siluriformes	aquatic	2	Neotropical	South_America
Riggenbachiella_amazonense_PD049	Actinopterygii	Siluriformes	aquatic	2	Neotropical	South_America
Riggenbachiella_amazonense_PD050	Actinopterygii	Siluriformes	aquatic	2	Neotropical	South_America
Regoella_brevis_PD051	Actinopterygii	Siluriformes	aquatic	2	Neotropical	South_America
Pseudoendorchis_megalonemi_PD061	Actinopterygii	Siluriformes	aquatic	2	Neotropical	South_America
Proteocephalus_vazzolerae_PD072	Actinopterygii	Characiformes	aquatic	2	Neotropical	South_America
Proteocephalus_tetrastomus_PD076	Actinopterygii	Osmeriformes	aquatic	5	Sino_Japanese	Asia
Proteocephalus_synodontis_PD077	Actinopterygii	Siluriformes	aquatic	2	Afrotropical	Africa
Proteocephalus_synodontis_PD078	Actinopterygii	Siluriformes	aquatic	2	Afrotropical	Africa
Proteocephalus_sulcatus_PD079	Actinopterygii	Siluriformes	aquatic	2	Afrotropical	Africa
Proteocephalus_sp_PD080	Actinopterygii	Salmoniformes	aquatic	4	Palearctic	Asia
Proteocephalus_sp_PD081	Actinopterygii	Salmoniformes	aquatic	4	Palearctic	Asia
Proteocephalus_sp_PD082	Actinopterygii	Salmoniformes	aquatic	4	Palearctic	Asia
Proteocephalus_sp_PD083	Actinopterygii	Salmoniformes	aquatic	4	Palearctic	Asia
Proteocephalus_sp_PD084	Actinopterygii	Salmoniformes	aquatic	4	Palearctic	Asia
Proteocephalus_sp_PD085	Actinopterygii	Salmoniformes	aquatic	4	Palearctic	Asia
Proteocephalus_sp_PD086	Actinopterygii	Salmoniformes	aquatic	4	Palearctic	Asia
Proteocephalus_sp_PD087	Actinopterygii	Perciformes	aquatic	4	Palearctic	Europe
Proteocephalus_sp_PD090	Actinopterygii	Cyprinodontiformes	aquatic	5	Nearctic	North_America
Proteocephalus_sp_PD091	Actinopterygii	Centrarchiformes	aquatic	2	Nearctic	North_America
Proteocephalus_sp_PD092	Actinopterygii	Perciformes	aquatic	4	Nearctic	North_America
Proteocephalus_sp_PD093	Actinopterygii	Siluriformes	aquatic	2	Saharo_Arabian	Africa
Proteocephalus_sp_PD094	Actinopterygii	Perciformes	aquatic	4	Nearctic	North_America
Proteocephalus_sophiae_PD095	Actinopterygii	Siluriformes	aquatic	2	Neotropical	South_America
Proteocephalus_sophiae_PD096	Actinopterygii	Siluriformes	aquatic	2	Neotropical	South_America
Proteocephalus_sp_PD099	Actinopterygii	Salmoniformes	aquatic	2	Palearctic	Europe
Proteocephalus_plecoglossi_PD101	Actinopterygii	Osmeriformes	aquatic	5	Sino_Japanese	Asia
Laruella_perplexa_PD106	Actinopterygii	Amiiformes	aquatic	2	Nearctic	North_America
Laruella_perplexa_PD107	Actinopterygii	Amiiformes	aquatic	2	Nearctic	North_America
Laruella_perplexa_PD108	Actinopterygii	Amiiformes	aquatic	2	Nearctic	North_America
Laruella_perplexa_PD109	Actinopterygii	Amiiformes	aquatic	2	Nearctic	North_America
Laruella_perplexa_PD110	Actinopterygii	Amiiformes	aquatic	2	Nearctic	North_America
Proteocephalus_percae_PD111	Actinopterygii	Perciformes	aquatic	4	Palearctic	Europe
Proteocephalus_percae_PD113	Actinopterygii	Perciformes	aquatic	4	Palearctic	Europe
Proteocephalus_percae_PD114	Actinopterygii	Perciformes	aquatic	4	Palearctic	Europe
Proteocephalus_percae_PD115	Actinopterygii	Perciformes	aquatic	4	Palearctic	Europe
Proteocephalus_percae_PD116	Actinopterygii	Perciformes	aquatic	4	Palearctic	Europe
Proteocephalus_sp_PD119	Actinopterygii	Salmoniformes	aquatic	6	Palearctic	Europe
Proteocephalus_midoriensis_PD121	Actinopterygii	Cypriniformes	aquatic	2	Sino_Japanese	Asia
Proteocephalus_macrophallus_PD124	Actinopterygii	Cichliformes	aquatic	2	Neotropical	South_America
Proteocephalus_macrocephalus_PD125	Actinopterygii	Anguilliformes	aquatic	5	Palearctic	Europe
Proteocephalus_longicollis_PD135	Actinopterygii	Salmoniformes	aquatic	4	Palearctic	Europe
Proteocephalus_kuyukuyu_PD136	Actinopterygii	Siluriformes	aquatic	2	Neotropical	South_America
Proteocephalus_hobergi_PD137	Actinopterygii	Siluriformes	aquatic	2	Neotropical	South_America
Proteocephalus_hemioliopteri_PD138	Actinopterygii	Siluriformes	aquatic	2	Neotropical	South_America
Proteocephalus_glanduligerus_PD140	Actinopterygii	Siluriformes	aquatic	2	Afrotropical	Africa
Proteocephalus_filicollis_PD142	Actinopterygii	Scorpaeniformes	aquatic	5	Palearctic	Europe
Proteocephalus_exiguus_PD146	Actinopterygii	Salmoniformes	aquatic	6	Palearctic	Europe
Proteocephalus_chamelensis_PD148	Actinopterygii	Gobiiformes	aquatic	4	Panamanian	North_America
Proteocephalus_cf_hobergi_PD150	Actinopterygii	Siluriformes	aquatic	2	Neotropical	South_America
Proteocephalus_ambloplitis_PD151	Actinopterygii	Anguilliformes	aquatic	5	Sino_Japanese	Asia
Proteocephalus_ambloplitis_PD152	Actinopterygii	Amiiformes	aquatic	2	Nearctic	North_America
Proteocephalus_sp_PD153	Actinopterygii	Siluriformes	aquatic	2	Nearctic	North_America
Proteocephalus_ambloplitis_PD154	Actinopterygii	Centrarchiformes	aquatic	2	Nearctic	North_America
Proteocephalus_ambloplitis_PD155	Actinopterygii	Centrarchiformes	aquatic	2	Sino_Japanese	Asia
Pseudoendorchis_felipei_PD156	NA	NA	aquatic	6	NA	na
Pseudoendorchis_felipei_PD157	NA	NA	aquatic	6	NA	na
Pseudoendorchis_felipei_PD158	NA	NA	aquatic	6	NA	na
Proteocephalidae_gen_sp_1_PD159	Actinopterygii	Amiiformes	aquatic	2	Nearctic	North_America
Proteocephalidae_gen_sp_9_PD160	Actinopterygii	Siluriformes	aquatic	2	Neotropical	South_America
Proteocephalidae_gen_sp_9_PD161	Actinopterygii	Siluriformes	aquatic	2	Neotropical	South_America
Proteocephalidae_gen_sp_8_PD162	Actinopterygii	Siluriformes	aquatic	2	Neotropical	South_America
Proteocephalidae_gen_sp_7_PD163	Actinopterygii	Siluriformes	aquatic	2	Neotropical	South_America
Proteocephalidae_gen_sp_6_PD165	Actinopterygii	Siluriformes	aquatic	2	Neotropical	South_America
Proteocephalidae_gen_sp_5_PD166	Actinopterygii	Siluriformes	aquatic	2	Neotropical	South_America
Proteocephalidae_gen_sp_4_PD167	Actinopterygii	Siluriformes	aquatic	2	Neotropical	South_America
Proteocephalidae_gen_sp_4_PD168	Actinopterygii	Siluriformes	aquatic	2	Neotropical	South_America
Postgangesia_inarmata_PD175	Actinopterygii	Siluriformes	aquatic	2	Saharo_Arabian	Asia
Postgangesia_inarmata_PD176	Actinopterygii	Siluriformes	aquatic	2	Saharo_Arabian	Asia
Postgangesia_inarmata_PD178	Actinopterygii	Siluriformes	aquatic	2	Saharo_Arabian	Asia
Peltidocotyle_sp_PD179	Actinopterygii	Siluriformes	aquatic	2	Neotropical	South_America
Peltidocotyle_rugosa_PD181	Actinopterygii	Siluriformes	aquatic	2	Neotropical	South_America
Peltidocotyle_lenha_PD182	Actinopterygii	Siluriformes	aquatic	2	Neotropical	South_America
Peltidocotyle_lenha_PD183	Actinopterygii	Siluriformes	aquatic	2	Neotropical	South_America
Peltidocotyle_lenha_PD184	Actinopterygii	Siluriformes	aquatic	2	Neotropical	South_America
Peltidocotyle_lenha_PD185	Actinopterygii	Siluriformes	aquatic	2	Neotropical	South_America
Paraproteocephalus_parasiluri_PD186	Actinopterygii	Siluriformes	aquatic	2	Palearctic	Europe
Paraproteocephalus_parasiluri_PD187	Actinopterygii	Siluriformes	aquatic	2	Sino_Japanese	Asia
Ophiotaenia_tigrina_PD189	Amphibia	Anura	terrestrial	6	Oriental	Asia
Ophiotaenia_tigrina_PD190	Amphibia	Anura	terrestrial	6	Oriental	Asia
Australophiotaenia_sp_2_PD196	Reptilia	Squamata	terrestrial	6	Australian	Oceania
Ophiotaenia_sp_PD198	Reptilia	Squamata	terrestrial	6	Oriental	Asia
Ophiotaenia_sp_PD202	Amphibia	Anura	terrestrial	6	Neotropical	South_America
Ophiotaenia_sp_PD203	Reptilia	Squamata	terrestrial	6	Neotropical	South_America
Ophiotaenia_sp_PD209	Amphibia	Anura	terrestrial	6	Nearctic	North_America
Ophiotaenia_perspicua_PD211	Reptilia	Squamata	terrestrial	6	Nearctic	North_America
Ophiotaenia_ophiodex_PD213	Reptilia	Squamata	terrestrial	6	Afrotropical	Africa
Australophiotaenia_longmani_PD214	Reptilia	Squamata	terrestrial	6	Australian	Oceania
Ophiotaenia_marenzelleri_PD218	Reptilia	Squamata	terrestrial	6	Nearctic	North_America
Australophiotaenia_sp_2_PD220	Reptilia	Squamata	terrestrial	6	Australian	Oceania
Ophiotaenia_filaroides_PD221	Amphibia	Urodela	terrestrial	6	Nearctic	North_America
Ophiotaenia_europaea_PD223	Reptilia	Squamata	terrestrial	6	Palearctic	Europe
Spatulifer_maringaensis_PD228	Actinopterygii	Siluriformes	aquatic	2	Neotropical	South_America
Nomimoscolex_suspectus_PD229	Actinopterygii	Siluriformes	aquatic	2	Neotropical	South_America
Nomimoscolex_suspectus_PD230	Actinopterygii	Siluriformes	aquatic	2	Neotropical	South_America
Nomimoscolex_suspectus_PD231	Actinopterygii	Siluriformes	aquatic	2	Neotropical	South_America
Nomimoscolex_sudobim_PD232	Actinopterygii	Siluriformes	aquatic	2	Neotropical	South_America
Nomimoscolex_sudobim_PD233	Actinopterygii	Siluriformes	aquatic	2	Neotropical	South_America
Nomimoscolex_sudobim_PD235	Actinopterygii	Siluriformes	aquatic	2	Neotropical	South_America
Nomimoscolex_sudobim_PD236	Actinopterygii	Siluriformes	aquatic	2	Neotropical	South_America
Nomimoscolex_piraeeba_PD237	Actinopterygii	Siluriformes	aquatic	2	Neotropical	South_America
Nomimoscolex_piraeeba_PD238	Actinopterygii	Siluriformes	aquatic	2	Neotropical	South_America
Nomimoscolex_microacetabula_PD241	Actinopterygii	Siluriformes	aquatic	2	Neotropical	South_America
Nomimoscolex_lopesi_PD242	Actinopterygii	Siluriformes	aquatic	2	Neotropical	South_America
Nomimoscolex_lenha_PD243	Actinopterygii	Siluriformes	aquatic	2	Neotropical	South_America
Nomimoscolex_lenha_PD245	Actinopterygii	Siluriformes	aquatic	2	Neotropical	South_America
Nomimoscolex_dorad_PD246	Actinopterygii	Siluriformes	aquatic	2	Neotropical	South_America
Nomimoscolex_chubbi_PD247	Actinopterygii	Gymnotiformes	aquatic	2	Neotropical	South_America
Nomimoscolex_admonticellia_PD248	Actinopterygii	Siluriformes	aquatic	2	Neotropical	South_America
Nomimoscolex_admonticellia_PD250	Actinopterygii	Siluriformes	aquatic	2	Neotropical	South_America
Monticellia_ventrei_PD251	Actinopterygii	Siluriformes	aquatic	2	Neotropical	South_America
Monticellia_ventrei_PD252	Actinopterygii	Siluriformes	aquatic	2	Neotropical	South_America
Monticellia_ventrei_PD253	Actinopterygii	Siluriformes	aquatic	2	Neotropical	South_America
Monticellia_ophisterni_PD255	Actinopterygii	Synbranchiformes	aquatic	4	Panamanian	North_America
Monticellia_magna_PD261	Actinopterygii	Siluriformes	aquatic	2	Neotropical	South_America
Monticellia_magna_PD262	Actinopterygii	Siluriformes	aquatic	2	Neotropical	South_America
Monticellia_ventrei_PD266	Actinopterygii	Siluriformes	aquatic	2	Neotropical	South_America
Monticellia_cf_ventrei_PD268	Actinopterygii	Siluriformes	aquatic	2	Neotropical	South_America
Megathylacoides_giganteum_PD271	Actinopterygii	Amiiformes	aquatic	2	Nearctic	North_America
Megathylacoides_giganteum_PD272	Actinopterygii	Amiiformes	aquatic	2	Nearctic	North_America
Megathylacoides_lamothei_PD275	Actinopterygii	Siluriformes	aquatic	2	Panamanian	North_America
Megathylacoides_lamothei_PD276	Actinopterygii	Siluriformes	aquatic	2	Panamanian	North_America
Megathylacoides_lamothei_PD277	Actinopterygii	Siluriformes	aquatic	2	Panamanian	North_America
Megathylacoides_lamothei_PD278	Actinopterygii	Siluriformes	aquatic	2	Panamanian	North_America
Megathylacoides_giganteum_PD287	Actinopterygii	Siluriformes	aquatic	2	Nearctic	North_America
Megathylacoides_giganteum_PD288	Actinopterygii	Siluriformes	aquatic	2	Nearctic	North_America
Marsypocephalus_rectangulus_PD294	Actinopterygii	Siluriformes	aquatic	2	Afrotropical	Africa
Marsypocephalus_heterobranchus_PD295	Actinopterygii	Siluriformes	aquatic	2	Afrotropical	Africa
Mariauxiella_brevifilis_PD298	Actinopterygii	Siluriformes	aquatic	2	Neotropical	South_America
Manaosia_bracodemoca_PD301	Actinopterygii	Siluriformes	aquatic	2	Neotropical	South_America
Manaosia_bracodemoca_PD303	Actinopterygii	Siluriformes	aquatic	2	Neotropical	South_America
Manaosia_bracodemoca_PD305	Actinopterygii	Siluriformes	aquatic	2	Neotropical	South_America
Kapsulotaenia_tidswelli_PD314	Reptilia	Squamata	terrestrial	6	Australian	Oceania
Kapsulotaenia_tidswelli_PD315	Reptilia	Squamata	terrestrial	6	Australian	Oceania
Jauella_glandicephalus_PD324	Actinopterygii	Siluriformes	aquatic	2	Neotropical	South_America
Houssayela_sudobim_PD325	Actinopterygii	Siluriformes	aquatic	2	Neotropical	South_America
Harriscolex_nathaliae_PD327	Actinopterygii	Siluriformes	aquatic	2	Neotropical	South_America
Harriscolex_kaparari_PD328	Actinopterygii	Siluriformes	aquatic	2	Neotropical	South_America
Goezeella_mariae_PD331	Actinopterygii	Siluriformes	aquatic	2	Neotropical	South_America
Glanitaenia_osculata_PD333	Actinopterygii	Siluriformes	aquatic	2	Palearctic	Europe
Gibsoniela_mandube_PD336	Actinopterygii	Siluriformes	aquatic	2	Neotropical	South_America
Gangesia_mukutmanipuensis_PD340	Actinopterygii	Siluriformes	aquatic	4	Oriental	Asia
Gangesia_mukutmanipuensis_PD341	Actinopterygii	Siluriformes	aquatic	4	Oriental	Asia
Gangesia_parasiluri_PD354	Actinopterygii	Siluriformes	aquatic	2	Sino_Japanese	Asia
Gangesia_parasiluri_PD355	Actinopterygii	Siluriformes	aquatic	2	Sino_Japanese	Asia
Gangesia_parasiluri_PD356	Actinopterygii	Siluriformes	aquatic	2	Sino_Japanese	Asia
Gangesia_oligonchis_PD359	Actinopterygii	Siluriformes	aquatic	2	Sino_Japanese	Asia
Gangesia_oligonchis_PD360	Actinopterygii	Siluriformes	aquatic	2	Sino_Japanese	Asia
Gangesia_oligonchis_PD361	Actinopterygii	Siluriformes	aquatic	2	Sino_Japanese	Asia
Gangesia_oligonchis_PD362	Actinopterygii	Siluriformes	aquatic	2	Sino_Japanese	Asia
Gangesia_oligonchis_PD363	Actinopterygii	Siluriformes	aquatic	2	Sino_Japanese	Asia
Gangesia_oligonchis_PD364	Actinopterygii	Siluriformes	aquatic	2	Sino_Japanese	Asia
Gangesia_oligonchis_PD365	Actinopterygii	Siluriformes	aquatic	2	Sino_Japanese	Asia
Gangesia_oligonchis_PD366	Actinopterygii	Siluriformes	aquatic	2	Sino_Japanese	Asia
Gangesia_oligonchis_PD367	Actinopterygii	Siluriformes	aquatic	2	Sino_Japanese	Asia
Gangesia_oligonchis_PD368	Actinopterygii	Siluriformes	aquatic	2	Sino_Japanese	Asia
Gangesia_oligonchis_PD371	Actinopterygii	Siluriformes	aquatic	2	Palearctic	Asia
Gangesia_oligonchis_PD373	Actinopterygii	Siluriformes	aquatic	2	Palearctic	Asia
Gangesia_oligonchis_PD374	Actinopterygii	Siluriformes	aquatic	2	Sino_Japanese	Asia
Gangesia_oligonchis_PD375	Actinopterygii	Siluriformes	aquatic	2	Sino_Japanese	Asia
Gangesia_macrones_PD377	Actinopterygii	Siluriformes	aquatic	4	Oriental	Asia
Gangesia_macrones_PD378	Actinopterygii	Siluriformes	aquatic	4	Oriental	Asia
Gangesia_bengalensis_PD380	Actinopterygii	Siluriformes	aquatic	2	Oriental	Asia
Gangesia_bengalensis_PD381	Actinopterygii	Siluriformes	aquatic	2	Oriental	Asia
Gangesia_bengalensis_PD384	Actinopterygii	Siluriformes	aquatic	2	Oriental	Asia
Gangesia_agraensis_PD385	Actinopterygii	Siluriformes	aquatic	2	Oriental	Asia
Gangesia_agraensis_PD387	Actinopterygii	Siluriformes	aquatic	2	Oriental	Asia
Electrotaenia_malopteruri_PD399	Actinopterygii	Siluriformes	aquatic	2	Saharo_Arabian	Africa
Electrotaenia_malopteruri_PD401	Actinopterygii	Siluriformes	aquatic	2	Saharo_Arabian	Africa
Riggenbachiella_sp_PD402	Actinopterygii	Siluriformes	aquatic	2	Neotropical	South_America
Pseudocrepidobothrium_ludovici_PD403	Actinopterygii	Siluriformes	aquatic	2	Neotropical	South_America
Crepidobothrium_gerrardii_PD404	Reptilia	Squamata	terrestrial	6	Neotropical	South_America
Pseudocrepidobothrium_eirasi_PD405	Actinopterygii	Siluriformes	aquatic	2	Neotropical	South_America
Corallotaenia_parafimbriata_PD410	Actinopterygii	Siluriformes	aquatic	2	Nearctic	North_America
Corallotaenia_intermedia_PD411	Actinopterygii	Siluriformes	aquatic	2	Nearctic	North_America
Corallotaenia_intermedia_PD412	Actinopterygii	Siluriformes	aquatic	2	Nearctic	North_America
Corallotaenia_sp_PD413	Actinopterygii	Siluriformes	aquatic	2	Nearctic	North_America
Corallobothrium_solidum_PD414	Actinopterygii	Siluriformes	aquatic	2	Saharo_Arabian	Africa
Essexiella_fimbriata_PD415	Actinopterygii	Siluriformes	aquatic	2	Nearctic	North_America
Essexiella_fimbriata_PD416	Actinopterygii	Siluriformes	aquatic	2	Nearctic	North_America
Essexiella_fimbriata_PD417	Actinopterygii	Siluriformes	aquatic	2	Nearctic	North_America
Corallobothrium_cf_solidum_PD418	Actinopterygii	Siluriformes	aquatic	2	Afrotropical	Africa
Cichlidocestus_gillesi_PD419	Actinopterygii	Cichliformes	aquatic	2	Neotropical	South_America
Cichlidocestus_gillesi_PD420	Actinopterygii	Cichliformes	aquatic	2	Neotropical	South_America
Choanoscolex_cf_abscisus_PD421	Actinopterygii	Siluriformes	aquatic	2	Neotropical	South_America
Chambriella_megacephala_PD425	Actinopterygii	Siluriformes	aquatic	2	Neotropical	South_America
Chambriella_megacephala_PD426	Actinopterygii	Siluriformes	aquatic	2	Neotropical	South_America
Cangatiella_arandasi_PD428	Actinopterygii	Siluriformes	aquatic	2	Neotropical	South_America
Cangatiella_arandasi_PD429	Actinopterygii	Siluriformes	aquatic	2	Neotropical	South_America
Brooksiella_praeputialis_PD433	Actinopterygii	Siluriformes	aquatic	2	Neotropical	South_America
Brayela_karuatayi_PD434	Actinopterygii	Siluriformes	aquatic	2	Neotropical	South_America
Barsonella_lafoni_PD435	Actinopterygii	Siluriformes	aquatic	2	Afrotropical	Africa
Barsonella_lafoni_PD436	Actinopterygii	Siluriformes	aquatic	2	Afrotropical	Africa
Barsonella_lafoni_PD437	Actinopterygii	Siluriformes	aquatic	2	Afrotropical	Africa
Barsonella_lafoni_PD438	Actinopterygii	Siluriformes	aquatic	2	Afrotropical	Africa
Amphoteromorphus_piriformis_PD441	Actinopterygii	Siluriformes	aquatic	2	Neotropical	South_America
Amphoteromorphus_piraeeba_PD442	Actinopterygii	Siluriformes	aquatic	2	Neotropical	South_America
Amphoteromorphus_peniculus_PD443	Actinopterygii	Siluriformes	aquatic	2	Neotropical	South_America
Amphoteromorphus_parkamoo_PD444	Actinopterygii	Siluriformes	aquatic	2	Neotropical	South_America
Amphoteromorphus_ninoi_PD445	Actinopterygii	Siluriformes	aquatic	2	Neotropical	South_America
Amphoteromorphus_ninoi_PD446	Actinopterygii	Siluriformes	aquatic	2	Neotropical	South_America
Rostellotaenia_nilotica_PD450	Reptilia	Squamata	terrestrial	6	Afrotropical	Africa
Acanthotaenia_cf_shipleyi_PD456	Reptilia	Squamata	terrestrial	6	Oriental	Asia
Proteocephalus_pinguis_PD535	Actinopterygii	Esociformes	aquatic	4	Nearctic	North_America
Zygobothrium_megacephalum_PS003	Actinopterygii	Siluriformes	aquatic	2	Neotropical	South_America
Vermaia_pseudotropii_PS004	Actinopterygii	Siluriformes	aquatic	4	Oriental	Asia
Thaumasioscolex_didelphidis_PS006	Mammalia	Didelphiomorphia	terrestrial	6	Panamanian	North_America
Synbranchiella_mabelae_PS012	Actinopterygii	Synbranchiformes	aquatic	4	Neotropical	South_America
Spatulifer_maringaensis_PS016	Actinopterygii	Siluriformes	aquatic	2	Neotropical	South_America
Spatulifer_cf_rugosa_PS021	Actinopterygii	Siluriformes	aquatic	2	Neotropical	South_America
Spasskyellina_spinulifera_PS023	Actinopterygii	Siluriformes	aquatic	2	Neotropical	South_America
Spasskyellina_spinulifera_PS027	Actinopterygii	Siluriformes	aquatic	2	Neotropical	South_America
Spasskyellina_mandi_PS029	Actinopterygii	Siluriformes	aquatic	2	Neotropical	South_America
Spasskyellina_mandi_PS030	Actinopterygii	Siluriformes	aquatic	2	Neotropical	South_America
Spasskyellina_mandi_PS031	Actinopterygii	Siluriformes	aquatic	2	Neotropical	South_America
Silurotaenia_siluri_PS033	Actinopterygii	Siluriformes	aquatic	2	Palearctic	Europe
Scholzia_emarginata_PS036	Actinopterygii	Siluriformes	aquatic	2	Neotropical	South_America
Scholzia_emarginata_PS037	Actinopterygii	Siluriformes	aquatic	2	Neotropical	South_America
Scholzia_emarginata_PS038	Actinopterygii	Siluriformes	aquatic	2	Neotropical	South_America
Rudolphiella_piracatinga_PS042	Actinopterygii	Siluriformes	aquatic	2	Neotropical	South_America
Rostellotaenia_nilotica_PS043	Reptilia	Squamata	terrestrial	2	Afrotropical	Africa
Rostellotaenia_nilotica_PS044	Reptilia	Squamata	terrestrial	2	Afrotropical	Africa
Rostellotaenia_nilotica_PS045	Reptilia	Squamata	terrestrial	2	Afrotropical	Africa
Ritacestus_ritaii_PS046	Actinopterygii	Siluriformes	aquatic	4	Oriental	Asia
Riggenbachiella_paranaense_PS047	Actinopterygii	Siluriformes	aquatic	2	Neotropical	South_America
Riggenbachiella_paranaense_PS048	Actinopterygii	Siluriformes	aquatic	2	Neotropical	South_America
Pseudoendorchis_sp_2_PS052	Actinopterygii	Siluriformes	aquatic	2	Neotropical	South_America
Pseudoendorchis_sp_2_PS053	Actinopterygii	Siluriformes	aquatic	2	Neotropical	South_America
Pseudoendorchis_sp_2_PS054	Actinopterygii	Siluriformes	aquatic	2	Neotropical	South_America
Pseudoendorchis_cf_sp_2_PS055	Actinopterygii	Siluriformes	aquatic	2	Neotropical	South_America
Pseudoendorchis_sp_1_PS056	Actinopterygii	Siluriformes	aquatic	2	Neotropical	South_America
Pseudoendorchis_sp_1_PS057	Actinopterygii	Siluriformes	aquatic	2	Neotropical	South_America
Pseudoendorchis_souzalimae_PS058	Actinopterygii	Siluriformes	aquatic	2	Neotropical	South_America
Pseudoendorchis_souzalimae_PS059	Actinopterygii	Siluriformes	aquatic	2	Neotropical	South_America
Pseudoendorchis_megalonemi_PS060	Actinopterygii	Siluriformes	aquatic	2	Neotropical	South_America
Pseudoendorchis_felipei_PS062	Actinopterygii	Siluriformes	aquatic	2	Neotropical	South_America
Pseudoendorchis_felipei_PS063	Actinopterygii	Siluriformes	aquatic	2	Neotropical	South_America
Pseudoendorchis_cristata_PS064	Actinopterygii	Siluriformes	aquatic	2	Neotropical	South_America
Pseudoendorchis_cristata_PS065	Actinopterygii	Siluriformes	aquatic	2	Neotropical	South_America
Pseudoendorchis_cristata_PS066	Actinopterygii	Siluriformes	aquatic	2	Neotropical	South_America
Pseudoendorchis_auchenipteri_PS067	Actinopterygii	Siluriformes	aquatic	2	Neotropical	South_America
Pseudoendorchis_auchenipteri_PS068	Actinopterygii	Siluriformes	aquatic	2	Neotropical	South_America
Pseudoendorchis_auchenipteri_PS069	Actinopterygii	Siluriformes	aquatic	2	Neotropical	South_America
Pseudoendorchis_auchenipteri_PS070	Actinopterygii	Siluriformes	aquatic	2	Neotropical	South_America
Pseudoendorchis_auchenipteri_PS071	Actinopterygii	Siluriformes	aquatic	2	Neotropical	South_America
Proteocephalus_vazzolerae_PS073	Actinopterygii	Characiformes	aquatic	2	Neotropical	South_America
Proteocephalus_vazzolerae_PS074	Actinopterygii	Characiformes	aquatic	2	Neotropical	South_America
Proteocephalus_tetrastomus_PS075	Actinopterygii	Osmeriformes	aquatic	5	Sino_Japanese	Asia
Proteocephalus_sp_PS089	Actinopterygii	Salmoniformes	aquatic	5	Palearctic	Europe
Proteocephalus_sagittus_PS097	Actinopterygii	Cypriniformes	aquatic	2	Palearctic	Europe
Proteocephalus_renaudi_PS098	Actinopterygii	Siluriformes	aquatic	2	Neotropical	South_America
Proteocephalus_plecoglossi_PS100	Actinopterygii	Osmeriformes	aquatic	5	Sino_Japanese	Asia
Scholzia_emarginata_PS102	Actinopterygii	Siluriformes	aquatic	2	Neotropical	South_America
Proteocephalus_pinguis_PS103	Actinopterygii	Esociformes	aquatic	4	Nearctic	North_America
Proteocephalus_pinguis_PS104	Actinopterygii	Esociformes	aquatic	4	Nearctic	North_America
Proteocephalus_pinguis_PS105	Actinopterygii	Esociformes	aquatic	4	Nearctic	North_America
Proteocephalus_percae_PS112	Actinopterygii	Perciformes	aquatic	4	Palearctic	Europe
Proteocephalus_pearsei_PS117	Actinopterygii	Esociformes	aquatic	2	Nearctic	North_America
Proteocephalus_pearsei_PS118	Actinopterygii	Perciformes	aquatic	4	Nearctic	North_America
Proteocephalus_misgurni_PS120	Actinopterygii	Cypriniformes	aquatic	2	Palearctic	Asia
Proteocephalus_microscopicus_PS122	Actinopterygii	Cichliformes	aquatic	2	Neotropical	South_America
Proteocephalus_microscopicus_PS123	Actinopterygii	Cichliformes	aquatic	2	Neotropical	South_America
Proteocephalus_macrocephalus_PS126	Actinopterygii	Anguilliformes	aquatic	5	Palearctic	Europe
Proteocephalus_luciopercae_PS127	Actinopterygii	Perciformes	aquatic	4	Nearctic	North_America
Proteocephalus_luciopercae_PS128	Actinopterygii	Perciformes	aquatic	4	Nearctic	North_America
Proteocephalus_luciopercae_PS129	Actinopterygii	Perciformes	aquatic	4	Nearctic	North_America
Proteocephalus_luciopercae_PS130	Actinopterygii	Perciformes	aquatic	4	Nearctic	North_America
Proteocephalus_exiguus_PS131	Actinopterygii	Centrarchiformes	aquatic	2	Nearctic	North_America
Proteocephalus_longicollis_PS132	Actinopterygii	Salmoniformes	aquatic	5	Palearctic	Europe
Proteocephalus_exiguus_PS133	Actinopterygii	Salmoniformes	aquatic	4	Nearctic	North_America
Proteocephalus_exiguus_PS134	Actinopterygii	Perciformes	aquatic	4	Nearctic	North_America
Proteocephalus_gobiorum_PS139	Actinopterygii	Gobiiformes	aquatic	4	Palearctic	Europe
Proteocephalus_fluviatilis_PS141	Actinopterygii	Centrarchiformes	aquatic	2	Sino_Japanese	Asia
Proteocephalus_fallax_PS143	Actinopterygii	Salmoniformes	aquatic	6	Palearctic	Europe
Proteocephalus_fallax_PS144	Actinopterygii	Salmoniformes	aquatic	2	Palearctic	Europe
Proteocephalus_fallax_PS145	Actinopterygii	Salmoniformes	aquatic	6	Palearctic	Europe
Proteocephalus_demshini_PS147	Actinopterygii	Cypriniformes	aquatic	2	Palearctic	Asia
Proteocephalus_cf_hobergi_PS149	Actinopterygii	Siluriformes	aquatic	2	Neotropical	South_America
Proteocephalidae_gen_sp_7_PS164	Actinopterygii	Siluriformes	aquatic	2	Neotropical	South_America
Proteocephalidae_gen_sp_3_PS169	Actinopterygii	Siluriformes	aquatic	2	Neotropical	South_America
Proteocephalidae_gen_sp_2_PS170	Actinopterygii	Siluriformes	aquatic	2	Neotropical	South_America
Postgangesia_orientalis_PS173	Actinopterygii	Cypriniformes	aquatic	2	Palearctic	Asia
Postgangesia_orientalis_PS174	Actinopterygii	Cypriniformes	aquatic	2	Palearctic	Asia
Postgangesia_inarmata_PS177	Actinopterygii	Siluriformes	aquatic	2	Saharo_Arabian	Asia
Peltidocotyle_rugosa_PS180	Actinopterygii	Siluriformes	aquatic	2	Neotropical	South_America
Pangasiocestus_romani_PS188	Actinopterygii	Siluriformes	aquatic	2	Oriental	Asia
Ophiotaenia_sp_PS191	Amphibia	Anura	terrestrial	6	Nearctic	North_America
Ophiotaenia_sp_PS192	Amphibia	Anura	terrestrial	6	Nearctic	North_America
Ophiotaenia_sp_PS193	Amphibia	Anura	terrestrial	6	Nearctic	North_America
Ophiotaenia_sp_PS194	Amphibia	Anura	terrestrial	6	Nearctic	North_America
Ophiotaenia_oreae_PS195	Reptilia	Squamata	terrestrial	6	Madagascan	Africa
Australophiotaenia_sp_1_PS197	Reptilia	Squamata	terrestrial	6	Australian	Oceania
Ophiotaenia_sp_PS199	Reptilia	Squamata	terrestrial	6	Panamanian	Central_America
Ophiotaenia_sp_PS200	Reptilia	Squamata	terrestrial	6	Afrotropical	Africa
Ophiotaenia_sp_PS201	Reptilia	Squamata	terrestrial	6	Neotropical	South_America
Ophiotaenia_saphena_PS204	Amphibia	Anura	terrestrial	6	Nearctic	North_America
Ophiotaenia_saphena_PS205	Amphibia	Anura	terrestrial	6	Nearctic	North_America
Ophiotaenia_saphena_PS206	Amphibia	Anura	terrestrial	6	Nearctic	North_America
Ophiotaenia_saphena_PS207	Amphibia	Anura	terrestrial	6	Nearctic	North_America
Ophiotaenia_saphena_PS208	Amphibia	Anura	terrestrial	6	Nearctic	North_America
Ophiotaenia_sanbernardinensis_PS210	Reptilia	Squamata	terrestrial	6	Neotropical	South_America
Ophiotaenia_paraguayensis_PS212	Reptilia	Squamata	terrestrial	6	Neotropical	South_America
Ophiotaenia_lapata_PS215	Reptilia	Squamata	terrestrial	6	Madagascan	Africa
Ophiotaenia_jarara_PS216	Reptilia	Squamata	terrestrial	6	Neotropical	South_America
Ophiotaenia_jarara_PS217	Reptilia	Squamata	terrestrial	6	Neotropical	South_America
Australophiotaenia_gallardi_PS219	Reptilia	Squamata	terrestrial	6	Australian	Oceania
Ophiotaenia_europaea_PS222	Actinopterygii	Siluriformes	aquatic	2	Palearctic	Europe
Ophiotaenia_echidis_PS224	Reptilia	Squamata	terrestrial	6	Saharo_Arabian	Asia
Ophiotaenia_catzeflisi_PS225	Reptilia	Squamata	terrestrial	6	Neotropical	South_America
Ophiotaenia_bungari_PS226	Reptilia	Squamata	terrestrial	6	Oriental	Asia
Ophiotaenia_azevedoi_PS227	Reptilia	Squamata	terrestrial	6	Neotropical	South_America
Nomimoscolex_sudobim_PS234	Actinopterygii	Siluriformes	aquatic	2	Neotropical	South_America
Nomimoscolex_microacetabula_PS239	Actinopterygii	Siluriformes	aquatic	2	Neotropical	South_America
Nomimoscolex_microacetabula_PS240	Actinopterygii	Siluriformes	aquatic	2	Neotropical	South_America
Nomimoscolex_matogrossensis_PS241	Actinopterygii	Characiformes	aquatic	2	Neotropical	South_America
Riggenbachiella_sp_PS244	Actinopterygii	Siluriformes	aquatic	2	Neotropical	South_America
Nomimoscolex_admonticellia_PS249	Actinopterygii	Siluriformes	aquatic	2	Neotropical	South_America
Monticellia_ventrei_PS254	Actinopterygii	Siluriformes	aquatic	2	Neotropical	South_America
Monticellia_magna_PS256	Actinopterygii	Siluriformes	aquatic	2	Neotropical	South_America
Monticellia_magna_PS257	Actinopterygii	Siluriformes	aquatic	2	Neotropical	South_America
Monticellia_magna_PS258	Actinopterygii	Siluriformes	aquatic	2	Neotropical	South_America
Monticellia_magna_PS259	Actinopterygii	Siluriformes	aquatic	2	Neotropical	South_America
Monticellia_magna_PS260	Actinopterygii	Siluriformes	aquatic	2	Neotropical	South_America
Monticellia_magna_PS263	Actinopterygii	Siluriformes	aquatic	2	Neotropical	South_America
Monticellia_magna_PS264	Actinopterygii	Siluriformes	aquatic	2	Neotropical	South_America
Monticellia_coryphicephala_PS265	Actinopterygii	Characiformes	aquatic	2	Neotropical	South_America
Monticellia_cf_ventrei_PS267	Actinopterygii	Siluriformes	aquatic	2	Neotropical	South_America
Megathylacus_jandia_PS269	Actinopterygii	Siluriformes	aquatic	2	Neotropical	South_America
Megathylacoides_tva_PS270	Actinopterygii	Siluriformes	aquatic	2	Nearctic	North_America
Megathylacoides_lamothei_PS273	Actinopterygii	Siluriformes	aquatic	2	Nearctic	North_America
Megathylacoides_lamothei_PS274	Actinopterygii	Siluriformes	aquatic	2	Nearctic	North_America
Megathylacoides_giganteum_PS279	Actinopterygii	Siluriformes	aquatic	2	Nearctic	North_America
Megathylacoides_giganteum_PS280	Actinopterygii	Siluriformes	aquatic	2	Nearctic	North_America
Megathylacoides_giganteum_PS281	Actinopterygii	Siluriformes	aquatic	2	Nearctic	North_America
Megathylacoides_giganteum_PS282	Actinopterygii	Siluriformes	aquatic	2	Nearctic	North_America
Megathylacoides_giganteum_PS283	Actinopterygii	Siluriformes	aquatic	2	Nearctic	North_America
Megathylacoides_giganteum_PS284	Actinopterygii	Siluriformes	aquatic	2	Nearctic	North_America
Megathylacoides_giganteum_PS285	Actinopterygii	Siluriformes	aquatic	2	Nearctic	North_America
Megathylacoides_giganteum_PS286	Actinopterygii	Siluriformes	aquatic	2	Nearctic	North_America
Mariauxiella_pimelodi_PS296	Actinopterygii	Siluriformes	aquatic	2	Neotropical	South_America
Mariauxiella_brevifilis_PS297	Actinopterygii	Siluriformes	aquatic	2	Neotropical	South_America
Manaosia_piscatorum_PS299	Actinopterygii	Siluriformes	aquatic	2	Neotropical	South_America
Manaosia_piscatorum_PS300	Actinopterygii	Siluriformes	aquatic	2	Neotropical	South_America
Manaosia_bracodemoca_PS302	Actinopterygii	Siluriformes	aquatic	2	Neotropical	South_America
Manaosia_bracodemoca_PS304	Actinopterygii	Siluriformes	aquatic	2	Neotropical	South_America
Macrobothriotaenia_ficta_PS306	Reptilia	Squamata	terrestrial	6	Oriental	Asia
Kapsulotaenia_varia_PS307	Reptilia	Squamata	terrestrial	6	Australian	Oceania
Kapsulotaenia_varia_PS308	Reptilia	Squamata	terrestrial	6	Australian	Oceania
Kapsulotaenia_varia_PS309	Reptilia	Squamata	terrestrial	6	Australian	Oceania
Kapsulotaenia_sp_PS310	Reptilia	Squamata	terrestrial	6	Australian	Oceania
Kapsulotaenia_varia_PS311	Reptilia	Squamata	terrestrial	6	Australian	Oceania
Kapsulotaenia_tidswelli_PS312	Reptilia	Squamata	terrestrial	6	Australian	Oceania
Kapsulotaenia_tidswelli_PS313	Reptilia	Squamata	terrestrial	6	Australian	Oceania
Kapsulotaenia_sp_5_PS316	Reptilia	Squamata	terrestrial	6	Australian	Oceania
Kapsulotaenia_sp_6_PS317	Reptilia	Squamata	terrestrial	6	Australian	Oceania
Kapsulotaenia_beveridgei_PS318	Reptilia	Squamata	terrestrial	6	Australian	Oceania
Kapsulotaenia_sp_2_PS319	Reptilia	Squamata	terrestrial	6	Australian	Oceania
Kapsulotaenia_cannoni_PS320	Reptilia	Squamata	terrestrial	6	Australian	Oceania
Kapsulotaenia_cannoni_PS321	Reptilia	Squamata	terrestrial	6	Australian	Oceania
Kapsulotaenia_beveridgei_PS322	Reptilia	Squamata	terrestrial	6	Australian	Oceania
Kapsulotaenia_beveridgei_PS323	Reptilia	Squamata	terrestrial	6	Australian	Oceania
Harriscolex_nathaliae_PS326	Actinopterygii	Siluriformes	aquatic	2	Neotropical	South_America
Goezeella_siluri_PS329	Actinopterygii	Siluriformes	aquatic	2	Neotropical	South_America
Goezeella_siluri_PS330	Actinopterygii	Siluriformes	aquatic	2	Neotropical	South_America
Glanitaenia_osculata_PS332	Actinopterygii	Siluriformes	aquatic	2	Palearctic	Europe
Gibsoniela_meursaulti_PS334	Actinopterygii	Siluriformes	aquatic	2	Neotropical	South_America
Gibsoniela_meursaulti_PS335	Actinopterygii	Siluriformes	aquatic	2	Neotropical	South_America
Gangesia_vachai_PS337	Actinopterygii	Siluriformes	aquatic	2	Oriental	Asia
Gangesia_vachai_PS338	Actinopterygii	Siluriformes	aquatic	2	Oriental	Asia
Gangesia_mukutmanipuensis_PS339	Actinopterygii	Siluriformes	aquatic	4	Oriental	Asia
Gangesia_sp_PS342	Actinopterygii	Siluriformes	aquatic	2	Sino_Japanese	Asia
Gangesia_sp_PS343	Actinopterygii	Siluriformes	aquatic	2	Sino_Japanese	Asia
Gangesia_sp_PS344	Actinopterygii	Siluriformes	aquatic	2	Sino_Japanese	Asia
Gangesia_sp_PS345	Actinopterygii	Siluriformes	aquatic	2	Sino_Japanese	Asia
Gangesia_sp_PS346	Actinopterygii	Siluriformes	aquatic	2	Sino_Japanese	Asia
Gangesia_polyonchis_PS347	Actinopterygii	Siluriformes	aquatic	2	Palearctic	Asia
Gangesia_polyonchis_PS348	Actinopterygii	Siluriformes	aquatic	2	Palearctic	Asia
Gangesia_polyonchis_PS349	Actinopterygii	Siluriformes	aquatic	2	Palearctic	Asia
Gangesia_polyonchis_PS350	Actinopterygii	Siluriformes	aquatic	2	Palearctic	Asia
Gangesia_polyonchis_PS351	Actinopterygii	Siluriformes	aquatic	2	Palearctic	Asia
Gangesia_parasiluri_PS352	Actinopterygii	Siluriformes	aquatic	2	Sino_Japanese	Asia
Gangesia_parasiluri_PS353	Actinopterygii	Siluriformes	aquatic	2	Sino_Japanese	Asia
Gangesia_oligonchis_PS357	Actinopterygii	Siluriformes	aquatic	2	Palearctic	Asia
Gangesia_oligonchis_PS358	Actinopterygii	Siluriformes	aquatic	2	Palearctic	Asia
Gangesia_oligonchis_PS369	Actinopterygii	Siluriformes	aquatic	2	Palearctic	Asia
Gangesia_oligonchis_PS370	Actinopterygii	Siluriformes	aquatic	2	Palearctic	Asia
Gangesia_oligonchis_PS372	Actinopterygii	Siluriformes	aquatic	2	Palearctic	Asia
Gangesia_macrones_PS376	Actinopterygii	Siluriformes	aquatic	4	Oriental	Asia
Gangesia_macrones_PS379	Actinopterygii	Siluriformes	aquatic	4	Oriental	Asia
Gangesia_bengalensis_PS382	Actinopterygii	Siluriformes	aquatic	2	Oriental	Asia
Gangesia_bengalensis_PS383	Actinopterygii	Siluriformes	aquatic	2	Oriental	Asia
Gangesia_agraensis_PS386	Actinopterygii	Siluriformes	aquatic	2	Oriental	Asia
Gangesia_agraensis_PS388	Actinopterygii	Siluriformes	aquatic	2	Oriental	Asia
Gangesia_agraensis_PS389	Actinopterygii	Siluriformes	aquatic	2	Oriental	Asia
Gangesia_agraensis_PS390	Actinopterygii	Siluriformes	aquatic	2	Oriental	Asia
Gangesia_agraensis_PS391	Actinopterygii	Siluriformes	aquatic	2	Oriental	Asia
Frezella_vaucheri_PS392	Actinopterygii	Siluriformes	aquatic	2	Neotropical	South_America
Essexiella_fimbriata_PS393	Actinopterygii	Siluriformes	aquatic	2	Nearctic	North_America
Essexiella_fimbriata_PS394	Actinopterygii	Siluriformes	aquatic	2	Nearctic	North_America
Essexiella_fimbriata_PS395	Actinopterygii	Siluriformes	aquatic	2	Nearctic	North_America
Ephedrocephalus_microcephalus_PS396	Actinopterygii	Siluriformes	aquatic	2	Neotropical	South_America
Ephedrocephalus_microcephalus_PS397	Actinopterygii	Siluriformes	aquatic	2	Neotropical	South_America
Endorchis_piraeeba_PS398	Actinopterygii	Siluriformes	aquatic	2	Neotropical	South_America
Electrotaenia_malopteruri_PS400	Actinopterygii	Siluriformes	aquatic	2	Afrotropical	Africa
Corallotaenia_sp_2_PS406	Actinopterygii	Siluriformes	aquatic	2	Nearctic	North_America
Corallotaenia_sp_1_PS407	Actinopterygii	Siluriformes	aquatic	2	Nearctic	North_America
Corallotaenia_sp_1_PS408	Actinopterygii	Siluriformes	aquatic	2	Nearctic	North_America
Corallotaenia_parafimbriata_PS409	Actinopterygii	Siluriformes	aquatic	2	Nearctic	North_America
Choanoscolex_abscisus_PS422	Actinopterygii	Siluriformes	aquatic	2	Neotropical	South_America
Choanoscolex_abscisus_PS423	Actinopterygii	Siluriformes	aquatic	2	Neotropical	South_America
Chambriella_megacephala_PS424	Actinopterygii	Siluriformes	aquatic	2	Neotropical	South_America
Cangatiella_macdonaghi_PS427	Actinopterygii	Siluriformes	aquatic	5	Neotropical	South_America
Cangatiella_arandasi_PS430	Actinopterygii	Siluriformes	aquatic	2	Neotropical	South_America
Cangatiella_arandasi_PS431	Actinopterygii	Siluriformes	aquatic	2	Neotropical	South_America
Cangatiella_arandasi_PS432	Actinopterygii	Siluriformes	aquatic	2	Neotropical	South_America
Barsonella_lafoni_PS439	Actinopterygii	Siluriformes	aquatic	2	Afrotropical	Africa
Australotaenia_bunthangi_PS440	Reptilia	Squamata	terrestrial	6	Oriental	Asia
Acanthotaenia_susanae_PS447	Reptilia	Squamata	terrestrial	6	Oriental	Asia
Acanthotaenia_sp_PS448	Reptilia	Squamata	terrestrial	6	Australian	Oceania
Acanthotaenia_sp_PS449	Reptilia	Squamata	terrestrial	6	Australian	Oceania
Acanthotaenia_shipleyi_PS451	Reptilia	Squamata	terrestrial	6	Oriental	Asia
Acanthotaenia_shipleyi_PS452	Reptilia	Squamata	terrestrial	6	Oriental	Asia
Acanthotaenia_shipleyi_PS453	Reptilia	Squamata	terrestrial	6	Oriental	Asia
Acanthotaenia_shipleyi_PS454	Reptilia	Squamata	terrestrial	6	Oriental	Asia
Acanthotaenia_shipleyi_PS455	Reptilia	Squamata	terrestrial	6	Oriental	Asia
