# Supplementary material for: Machine learning models accurately predict clades of proteocephalidean tapeworms (Onchoproteocephalidea) based on host and biogeographical data
Source: Cladistics. 2025 Mar 6;41(3):264–82. doi: 10.1111/cla.12610 (PMC12065121; doi:10.1111/cla.12610)
Supplement: Supplementary file 1 — Appendix S1. List of supplementary tables (both in csv and xlsx formats). Appendix S1a. List of newly collected tapeworms and associated metadata. Appendix S1b. Summary data of all tapeworm sequences used in the phylogenetic analysis. Appendix S1c. Codification of characters and associate states for the character optimization analysis. Appendix S1d. States of character for each terminal used in the character optimization analysis. Appendix S1e. Categorial attributes and associated states used in the random forest analysis. Appendix S1f. Selected clades used for training the Random Forest algorithm. Appendix S1g. List of synonyms used through the analyses. Appendix S2. Individual character optimization files. Appendix S2a. List of non‐ambiguous transformations and their type. Appendix S2b. Detailed character matrix used to generate the TNT file. Appendix S2c. Legend for characters and character states. Appendix S2d. Non‐ambiguous synapomorphies of each node. Appendix S2e. Character matrix in TNT file. Appendix S2f. Tree in Newick format containing branch labels (nodes). Appendix S2g. PDF file of the tree including transformations in nodes with three or more terminals. Appendix S3. Alignment and Tree search files. Appendix S3a. Alignment‐ready for the tree search in TNT (28S rRNA). Appendix S3b. Alignment‐ready for the tree search in TNT (MT‐CO1). Appendix S3c. Alignment‐ready for the tree search in TNT (TOTAL). Appendix S3d. TNT script for the tree search. Appendix S3e. Most parsimonious trees in Newick format. Appendix S3f. TNT script for summarizing the strict consensus tree. Appendix S3g. TNT script for the branch length assessment. Appendix S3h. TNT script for the branch support and frequency analysis. Appendix S3i. Consensus tree in Newick format (no branch lengths or support values). Appendix S3j. Complete consensus tree (including branch lengths, support and frequency values). Appendix S3k. Consensus tree, including Goodman‐Bremer and Jackknife values, in PDF [file CLA-41-264-s001.zip › cla12610-sup-0010-AppendixS2c.tsv]

Clistobothrium_montaukensis	CatHC	Chondrichthyes	2
Clistobothrium_montaukensis	CatHO	Lamniformes	D
Clistobothrium_montaukensis	CatE1	aquatic	0
Clistobothrium_montaukensis	CatE2	1	0
Clistobothrium_montaukensis	CatL1	Nearctic	4
Clistobothrium_montaukensis	CatL2	North_America	4
Potamotrygonocestus_sp_OD171	CatHC	Chondrichthyes	2
Potamotrygonocestus_sp_OD171	CatHO	Myliobatiformes	E
Potamotrygonocestus_sp_OD171	CatE1	aquatic	0
Potamotrygonocestus_sp_OD171	CatE2	2	1
Potamotrygonocestus_sp_OD171	CatL1	Neotropical	5
Potamotrygonocestus_sp_OD171	CatL2	South_America	6
Potamotrygonocestus_cf_fitzgeraldae_OD172	CatHC	Chondrichthyes	2
Potamotrygonocestus_cf_fitzgeraldae_OD172	CatHO	Myliobatiformes	E
Potamotrygonocestus_cf_fitzgeraldae_OD172	CatE1	aquatic	0
Potamotrygonocestus_cf_fitzgeraldae_OD172	CatE2	2	1
Potamotrygonocestus_cf_fitzgeraldae_OD172	CatL1	Neotropical	5
Potamotrygonocestus_cf_fitzgeraldae_OD172	CatL2	South_America	6
Matticestus_kathleenae_OD290	CatHC	Chondrichthyes	2
Matticestus_kathleenae_OD290	CatHO	Rhinopristiformes	L
Matticestus_kathleenae_OD290	CatE1	aquatic	0
Matticestus_kathleenae_OD290	CatE2	1	0
Matticestus_kathleenae_OD290	CatL1	Australian	1
Matticestus_kathleenae_OD290	CatL2	Oceania	5
Matticestus_kathleenae_OD291	CatHC	Chondrichthyes	2
Matticestus_kathleenae_OD291	CatHO	Rhinopristiformes	L
Matticestus_kathleenae_OD291	CatE1	aquatic	0
Matticestus_kathleenae_OD291	CatE2	1	0
Matticestus_kathleenae_OD291	CatL1	Australian	1
Matticestus_kathleenae_OD291	CatL2	Oceania	5
Matticestus_anneae_OD292	CatHC	Chondrichthyes	2
Matticestus_anneae_OD292	CatHO	Rhinopristiformes	L
Matticestus_anneae_OD292	CatE1	aquatic	0
Matticestus_anneae_OD292	CatE2	1	0
Matticestus_anneae_OD292	CatL1	Australian	1
Matticestus_anneae_OD292	CatL2	Oceania	5
Matticestus_anneae_OD293	CatHC	Chondrichthyes	2
Matticestus_anneae_OD293	CatHO	Rhinopristiformes	L
Matticestus_anneae_OD293	CatE1	aquatic	0
Matticestus_anneae_OD293	CatE2	1	0
Matticestus_anneae_OD293	CatL1	Australian	1
Matticestus_anneae_OD293	CatL2	Oceania	5
Acanthobothrium_zimmeri_OD457	CatHC	Chondrichthyes	2
Acanthobothrium_zimmeri_OD457	CatHO	Myliobatiformes	E
Acanthobothrium_zimmeri_OD457	CatE1	aquatic	0
Acanthobothrium_zimmeri_OD457	CatE2	1	0
Acanthobothrium_zimmeri_OD457	CatL1	Australian	1
Acanthobothrium_zimmeri_OD457	CatL2	Oceania	5
Acanthobothrium_zimmeri_OD458	CatHC	Chondrichthyes	2
Acanthobothrium_zimmeri_OD458	CatHO	Myliobatiformes	E
Acanthobothrium_zimmeri_OD458	CatE1	aquatic	0
Acanthobothrium_zimmeri_OD458	CatE2	1	0
Acanthobothrium_zimmeri_OD458	CatL1	Australian	1
Acanthobothrium_zimmeri_OD458	CatL2	Oceania	5
Acanthobothrium_wedli_OD459	CatHC	Chondrichthyes	2
Acanthobothrium_wedli_OD459	CatHO	Rajiformes	K
Acanthobothrium_wedli_OD459	CatE1	aquatic	0
Acanthobothrium_wedli_OD459	CatE2	1	0
Acanthobothrium_wedli_OD459	CatL1	Australian	1
Acanthobothrium_wedli_OD459	CatL2	Oceania	5
Acanthobothrium_wedli_OD460	CatHC	NA	?
Acanthobothrium_wedli_OD460	CatHO	NA	?
Acanthobothrium_wedli_OD460	CatE1	aquatic	0
Acanthobothrium_wedli_OD460	CatE2	1	0
Acanthobothrium_wedli_OD460	CatL1	Australian	1
Acanthobothrium_wedli_OD460	CatL2	Oceania	5
Acanthobothrium_wedli_OD461	CatHC	Chondrichthyes	2
Acanthobothrium_wedli_OD461	CatHO	Rajiformes	K
Acanthobothrium_wedli_OD461	CatE1	aquatic	0
Acanthobothrium_wedli_OD461	CatE2	1	0
Acanthobothrium_wedli_OD461	CatL1	Australian	1
Acanthobothrium_wedli_OD461	CatL2	Oceania	5
Acanthobothrium_wedli_OD462	CatHC	NA	?
Acanthobothrium_wedli_OD462	CatHO	NA	?
Acanthobothrium_wedli_OD462	CatE1	aquatic	0
Acanthobothrium_wedli_OD462	CatE2	1	0
Acanthobothrium_wedli_OD462	CatL1	Australian	1
Acanthobothrium_wedli_OD462	CatL2	Oceania	5
Acanthobothrium_wedli_OD463	CatHC	Chondrichthyes	2
Acanthobothrium_wedli_OD463	CatHO	Rajiformes	K
Acanthobothrium_wedli_OD463	CatE1	aquatic	0
Acanthobothrium_wedli_OD463	CatE2	1	0
Acanthobothrium_wedli_OD463	CatL1	Australian	1
Acanthobothrium_wedli_OD463	CatL2	Oceania	5
Acanthobothrium_wedli_OD464	CatHC	Chondrichthyes	2
Acanthobothrium_wedli_OD464	CatHO	Rajiformes	K
Acanthobothrium_wedli_OD464	CatE1	aquatic	0
Acanthobothrium_wedli_OD464	CatE2	1	0
Acanthobothrium_wedli_OD464	CatL1	Australian	1
Acanthobothrium_wedli_OD464	CatL2	Oceania	5
Acanthobothrium_sp_OD465	CatHC	NA	?
Acanthobothrium_sp_OD465	CatHO	NA	?
Acanthobothrium_sp_OD465	CatE1	aquatic	0
Acanthobothrium_sp_OD465	CatE2	1	0
Acanthobothrium_sp_OD465	CatL1	Panamanian	8
Acanthobothrium_sp_OD465	CatL2	North_America	4
Acanthobothrium_sp_OD466	CatHC	Chondrichthyes	2
Acanthobothrium_sp_OD466	CatHO	Myliobatiformes	E
Acanthobothrium_sp_OD466	CatE1	aquatic	0
Acanthobothrium_sp_OD466	CatE2	1	0
Acanthobothrium_sp_OD466	CatL1	Neotropical	5
Acanthobothrium_sp_OD466	CatL2	South_America	6
Acanthobothrium_sp_OD467	CatHC	Chondrichthyes	2
Acanthobothrium_sp_OD467	CatHO	Myliobatiformes	E
Acanthobothrium_sp_OD467	CatE1	aquatic	0
Acanthobothrium_sp_OD467	CatE2	1	0
Acanthobothrium_sp_OD467	CatL1	Neotropical	5
Acanthobothrium_sp_OD467	CatL2	South_America	6
Acanthobothrium_sp_OD468	CatHC	Chondrichthyes	2
Acanthobothrium_sp_OD468	CatHO	Myliobatiformes	E
Acanthobothrium_sp_OD468	CatE1	aquatic	0
Acanthobothrium_sp_OD468	CatE2	1	0
Acanthobothrium_sp_OD468	CatL1	Neotropical	5
Acanthobothrium_sp_OD468	CatL2	South_America	6
Acanthobothrium_sp_OD469	CatHC	Chondrichthyes	2
Acanthobothrium_sp_OD469	CatHO	Myliobatiformes	E
Acanthobothrium_sp_OD469	CatE1	aquatic	0
Acanthobothrium_sp_OD469	CatE2	1	0
Acanthobothrium_sp_OD469	CatL1	Panamanian	8
Acanthobothrium_sp_OD469	CatL2	Central_America	2
Acanthobothrium_sp_OD470	CatHC	NA	?
Acanthobothrium_sp_OD470	CatHO	NA	?
Acanthobothrium_sp_OD470	CatE1	aquatic	0
Acanthobothrium_sp_OD470	CatE2	1	0
Acanthobothrium_sp_OD470	CatL1	Nearctic	4
Acanthobothrium_sp_OD470	CatL2	North_America	4
Acanthobothrium_sp_OD471	CatHC	NA	?
Acanthobothrium_sp_OD471	CatHO	NA	?
Acanthobothrium_sp_OD471	CatE1	aquatic	0
Acanthobothrium_sp_OD471	CatE2	1	0
Acanthobothrium_sp_OD471	CatL1	Nearctic	4
Acanthobothrium_sp_OD471	CatL2	North_America	4
Acanthobothrium_sp_OD472	CatHC	NA	?
Acanthobothrium_sp_OD472	CatHO	NA	?
Acanthobothrium_sp_OD472	CatE1	aquatic	0
Acanthobothrium_sp_OD472	CatE2	1	0
Acanthobothrium_sp_OD472	CatL1	Nearctic	4
Acanthobothrium_sp_OD472	CatL2	North_America	4
Acanthobothrium_sp_OD473	CatHC	NA	?
Acanthobothrium_sp_OD473	CatHO	NA	?
Acanthobothrium_sp_OD473	CatE1	aquatic	0
Acanthobothrium_sp_OD473	CatE2	1	0
Acanthobothrium_sp_OD473	CatL1	Nearctic	4
Acanthobothrium_sp_OD473	CatL2	North_America	4
Acanthobothrium_sp_OD474	CatHC	NA	?
Acanthobothrium_sp_OD474	CatHO	NA	?
Acanthobothrium_sp_OD474	CatE1	aquatic	0
Acanthobothrium_sp_OD474	CatE2	1	0
Acanthobothrium_sp_OD474	CatL1	Nearctic	4
Acanthobothrium_sp_OD474	CatL2	North_America	4
Acanthobothrium_sp_OD475	CatHC	NA	?
Acanthobothrium_sp_OD475	CatHO	NA	?
Acanthobothrium_sp_OD475	CatE1	aquatic	0
Acanthobothrium_sp_OD475	CatE2	1	0
Acanthobothrium_sp_OD475	CatL1	Nearctic	4
Acanthobothrium_sp_OD475	CatL2	North_America	4
Acanthobothrium_sp_OD476	CatHC	NA	?
Acanthobothrium_sp_OD476	CatHO	NA	?
Acanthobothrium_sp_OD476	CatE1	aquatic	0
Acanthobothrium_sp_OD476	CatE2	1	0
Acanthobothrium_sp_OD476	CatL1	Nearctic	4
Acanthobothrium_sp_OD476	CatL2	North_America	4
Acanthobothrium_sp_OD477	CatHC	NA	?
Acanthobothrium_sp_OD477	CatHO	NA	?
Acanthobothrium_sp_OD477	CatE1	aquatic	0
Acanthobothrium_sp_OD477	CatE2	1	0
Acanthobothrium_sp_OD477	CatL1	Nearctic	4
Acanthobothrium_sp_OD477	CatL2	North_America	4
Acanthobothrium_sp_OD478	CatHC	NA	?
Acanthobothrium_sp_OD478	CatHO	NA	?
Acanthobothrium_sp_OD478	CatE1	aquatic	0
Acanthobothrium_sp_OD478	CatE2	1	0
Acanthobothrium_sp_OD478	CatL1	Nearctic	4
Acanthobothrium_sp_OD478	CatL2	North_America	4
Acanthobothrium_sp_OD479	CatHC	NA	?
Acanthobothrium_sp_OD479	CatHO	NA	?
Acanthobothrium_sp_OD479	CatE1	aquatic	0
Acanthobothrium_sp_OD479	CatE2	1	0
Acanthobothrium_sp_OD479	CatL1	Nearctic	4
Acanthobothrium_sp_OD479	CatL2	North_America	4
Acanthobothrium_sp_OD480	CatHC	NA	?
Acanthobothrium_sp_OD480	CatHO	NA	?
Acanthobothrium_sp_OD480	CatE1	aquatic	0
Acanthobothrium_sp_OD480	CatE2	1	0
Acanthobothrium_sp_OD480	CatL1	Nearctic	4
Acanthobothrium_sp_OD480	CatL2	North_America	4
Acanthobothrium_sp_OD481	CatHC	Chondrichthyes	2
Acanthobothrium_sp_OD481	CatHO	Myliobatiformes	E
Acanthobothrium_sp_OD481	CatE1	aquatic	0
Acanthobothrium_sp_OD481	CatE2	1	0
Acanthobothrium_sp_OD481	CatL1	Australian	1
Acanthobothrium_sp_OD481	CatL2	Oceania	5
Acanthobothrium_sp_OD482	CatHC	NA	?
Acanthobothrium_sp_OD482	CatHO	NA	?
Acanthobothrium_sp_OD482	CatE1	aquatic	0
Acanthobothrium_sp_OD482	CatE2	1	0
Acanthobothrium_sp_OD482	CatL1	Australian	1
Acanthobothrium_sp_OD482	CatL2	Oceania	5
Acanthobothrium_sp_OD483	CatHC	Chondrichthyes	2
Acanthobothrium_sp_OD483	CatHO	Myliobatiformes	E
Acanthobothrium_sp_OD483	CatE1	aquatic	0
Acanthobothrium_sp_OD483	CatE2	1	0
Acanthobothrium_sp_OD483	CatL1	Nearctic	4
Acanthobothrium_sp_OD483	CatL2	North_America	4
Acanthobothrium_sp_OD484	CatHC	Chondrichthyes	2
Acanthobothrium_sp_OD484	CatHO	Myliobatiformes	E
Acanthobothrium_sp_OD484	CatE1	aquatic	0
Acanthobothrium_sp_OD484	CatE2	1	0
Acanthobothrium_sp_OD484	CatL1	Nearctic	4
Acanthobothrium_sp_OD484	CatL2	North_America	4
Acanthobothrium_sp_OD485	CatHC	Chondrichthyes	2
Acanthobothrium_sp_OD485	CatHO	Myliobatiformes	E
Acanthobothrium_sp_OD485	CatE1	aquatic	0
Acanthobothrium_sp_OD485	CatE2	1	0
Acanthobothrium_sp_OD485	CatL1	Nearctic	4
Acanthobothrium_sp_OD485	CatL2	North_America	4
Acanthobothrium_sp_OD486	CatHC	Chondrichthyes	2
Acanthobothrium_sp_OD486	CatHO	Myliobatiformes	E
Acanthobothrium_sp_OD486	CatE1	aquatic	0
Acanthobothrium_sp_OD486	CatE2	1	0
Acanthobothrium_sp_OD486	CatL1	Nearctic	4
Acanthobothrium_sp_OD486	CatL2	North_America	4
Acanthobothrium_sp_OD487	CatHC	Chondrichthyes	2
Acanthobothrium_sp_OD487	CatHO	Myliobatiformes	E
Acanthobothrium_sp_OD487	CatE1	aquatic	0
Acanthobothrium_sp_OD487	CatE2	1	0
Acanthobothrium_sp_OD487	CatL1	Nearctic	4
Acanthobothrium_sp_OD487	CatL2	North_America	4
Acanthobothrium_sp_OD488	CatHC	Chondrichthyes	2
Acanthobothrium_sp_OD488	CatHO	Rajiformes	K
Acanthobothrium_sp_OD488	CatE1	aquatic	0
Acanthobothrium_sp_OD488	CatE2	1	0
Acanthobothrium_sp_OD488	CatL1	Neotropical	5
Acanthobothrium_sp_OD488	CatL2	South_America	6
Acanthobothrium_sp_OD489	CatHC	Chondrichthyes	2
Acanthobothrium_sp_OD489	CatHO	Rajiformes	K
Acanthobothrium_sp_OD489	CatE1	aquatic	0
Acanthobothrium_sp_OD489	CatE2	1	0
Acanthobothrium_sp_OD489	CatL1	Neotropical	5
Acanthobothrium_sp_OD489	CatL2	South_America	6
Acanthobothrium_sp_OD490	CatHC	Chondrichthyes	2
Acanthobothrium_sp_OD490	CatHO	Rajiformes	K
Acanthobothrium_sp_OD490	CatE1	aquatic	0
Acanthobothrium_sp_OD490	CatE2	1	0
Acanthobothrium_sp_OD490	CatL1	Palearctic	7
Acanthobothrium_sp_OD490	CatL2	Europe	3
Acanthobothrium_sp_OD491	CatHC	Chondrichthyes	2
Acanthobothrium_sp_OD491	CatHO	Rajiformes	K
Acanthobothrium_sp_OD491	CatE1	aquatic	0
Acanthobothrium_sp_OD491	CatE2	1	0
Acanthobothrium_sp_OD491	CatL1	Palearctic	7
Acanthobothrium_sp_OD491	CatL2	Europe	3
Acanthobothrium_sp_OD492	CatHC	NA	?
Acanthobothrium_sp_OD492	CatHO	NA	?
Acanthobothrium_sp_OD492	CatE1	aquatic	0
Acanthobothrium_sp_OD492	CatE2	1	0
Acanthobothrium_sp_OD492	CatL1	Australian	1
Acanthobothrium_sp_OD492	CatL2	Oceania	5
Acanthobothrium_sp_OD493	CatHC	Chondrichthyes	2
Acanthobothrium_sp_OD493	CatHO	Rajiformes	K
Acanthobothrium_sp_OD493	CatE1	aquatic	0
Acanthobothrium_sp_OD493	CatE2	1	0
Acanthobothrium_sp_OD493	CatL1	Australian	1
Acanthobothrium_sp_OD493	CatL2	Oceania	5
Acanthobothrium_sp_OD494	CatHC	NA	?
Acanthobothrium_sp_OD494	CatHO	NA	?
Acanthobothrium_sp_OD494	CatE1	aquatic	0
Acanthobothrium_sp_OD494	CatE2	1	0
Acanthobothrium_sp_OD494	CatL1	Palearctic	7
Acanthobothrium_sp_OD494	CatL2	Europe	3
Acanthobothrium_sp_OD495	CatHC	NA	?
Acanthobothrium_sp_OD495	CatHO	NA	?
Acanthobothrium_sp_OD495	CatE1	aquatic	0
Acanthobothrium_sp_OD495	CatE2	1	0
Acanthobothrium_sp_OD495	CatL1	Palearctic	7
Acanthobothrium_sp_OD495	CatL2	Europe	3
Acanthobothrium_sp_OD496	CatHC	NA	?
Acanthobothrium_sp_OD496	CatHO	NA	?
Acanthobothrium_sp_OD496	CatE1	aquatic	0
Acanthobothrium_sp_OD496	CatE2	1	0
Acanthobothrium_sp_OD496	CatL1	Palearctic	7
Acanthobothrium_sp_OD496	CatL2	Europe	3
Acanthobothrium_sp_OD497	CatHC	NA	?
Acanthobothrium_sp_OD497	CatHO	NA	?
Acanthobothrium_sp_OD497	CatE1	aquatic	0
Acanthobothrium_sp_OD497	CatE2	1	0
Acanthobothrium_sp_OD497	CatL1	Palearctic	7
Acanthobothrium_sp_OD497	CatL2	Europe	3
Acanthobothrium_sp_OD498	CatHC	NA	?
Acanthobothrium_sp_OD498	CatHO	NA	?
Acanthobothrium_sp_OD498	CatE1	aquatic	0
Acanthobothrium_sp_OD498	CatE2	1	0
Acanthobothrium_sp_OD498	CatL1	Palearctic	7
Acanthobothrium_sp_OD498	CatL2	Europe	3
Acanthobothrium_sp_OD499	CatHC	NA	?
Acanthobothrium_sp_OD499	CatHO	NA	?
Acanthobothrium_sp_OD499	CatE1	aquatic	0
Acanthobothrium_sp_OD499	CatE2	1	0
Acanthobothrium_sp_OD499	CatL1	Palearctic	7
Acanthobothrium_sp_OD499	CatL2	Europe	3
Acanthobothrium_sp_OD500	CatHC	NA	?
Acanthobothrium_sp_OD500	CatHO	NA	?
Acanthobothrium_sp_OD500	CatE1	aquatic	0
Acanthobothrium_sp_OD500	CatE2	1	0
Acanthobothrium_sp_OD500	CatL1	Palearctic	7
Acanthobothrium_sp_OD500	CatL2	Europe	3
Acanthobothrium_sp_OD501	CatHC	Chondrichthyes	2
Acanthobothrium_sp_OD501	CatHO	Myliobatiformes	E
Acanthobothrium_sp_OD501	CatE1	aquatic	0
Acanthobothrium_sp_OD501	CatE2	1	0
Acanthobothrium_sp_OD501	CatL1	Palearctic	7
Acanthobothrium_sp_OD501	CatL2	Europe	3
Acanthobothrium_sp_OD502	CatHC	NA	?
Acanthobothrium_sp_OD502	CatHO	NA	?
Acanthobothrium_sp_OD502	CatE1	aquatic	0
Acanthobothrium_sp_OD502	CatE2	1	0
Acanthobothrium_sp_OD502	CatL1	Panamanian	8
Acanthobothrium_sp_OD502	CatL2	North_America	4
Acanthobothrium_sp_OD503	CatHC	NA	?
Acanthobothrium_sp_OD503	CatHO	NA	?
Acanthobothrium_sp_OD503	CatE1	aquatic	0
Acanthobothrium_sp_OD503	CatE2	1	0
Acanthobothrium_sp_OD503	CatL1	Panamanian	8
Acanthobothrium_sp_OD503	CatL2	North_America	4
Acanthobothrium_sp_OD504	CatHC	NA	?
Acanthobothrium_sp_OD504	CatHO	NA	?
Acanthobothrium_sp_OD504	CatE1	aquatic	0
Acanthobothrium_sp_OD504	CatE2	1	0
Acanthobothrium_sp_OD504	CatL1	Australian	1
Acanthobothrium_sp_OD504	CatL2	Oceania	5
Acanthobothrium_sp_OD505	CatHC	Chondrichthyes	2
Acanthobothrium_sp_OD505	CatHO	Rajiformes	K
Acanthobothrium_sp_OD505	CatE1	aquatic	0
Acanthobothrium_sp_OD505	CatE2	1	0
Acanthobothrium_sp_OD505	CatL1	Australian	1
Acanthobothrium_sp_OD505	CatL2	Oceania	5
Acanthobothrium_sp_OD506	CatHC	NA	?
Acanthobothrium_sp_OD506	CatHO	NA	?
Acanthobothrium_sp_OD506	CatE1	aquatic	0
Acanthobothrium_sp_OD506	CatE2	1	0
Acanthobothrium_sp_OD506	CatL1	Australian	1
Acanthobothrium_sp_OD506	CatL2	Oceania	5
Acanthobothrium_sp_OD507	CatHC	NA	?
Acanthobothrium_sp_OD507	CatHO	NA	?
Acanthobothrium_sp_OD507	CatE1	aquatic	0
Acanthobothrium_sp_OD507	CatE2	1	0
Acanthobothrium_sp_OD507	CatL1	Australian	1
Acanthobothrium_sp_OD507	CatL2	Oceania	5
Acanthobothrium_cleofanus_OD508	CatHC	Chondrichthyes	2
Acanthobothrium_cleofanus_OD508	CatHO	Myliobatiformes	E
Acanthobothrium_cleofanus_OD508	CatE1	aquatic	0
Acanthobothrium_cleofanus_OD508	CatE2	1	0
Acanthobothrium_cleofanus_OD508	CatL1	Nearctic	4
Acanthobothrium_cleofanus_OD508	CatL2	North_America	4
Acanthobothrium_santarosaliense_OD509	CatHC	Chondrichthyes	2
Acanthobothrium_santarosaliense_OD509	CatHO	Heterodontiformes	C
Acanthobothrium_santarosaliense_OD509	CatE1	aquatic	0
Acanthobothrium_santarosaliense_OD509	CatE2	1	0
Acanthobothrium_santarosaliense_OD509	CatL1	Nearctic	4
Acanthobothrium_santarosaliense_OD509	CatL2	North_America	4
Acanthobothrium_romanowi_OD510	CatHC	Chondrichthyes	2
Acanthobothrium_romanowi_OD510	CatHO	Myliobatiformes	E
Acanthobothrium_romanowi_OD510	CatE1	aquatic	0
Acanthobothrium_romanowi_OD510	CatE2	1	0
Acanthobothrium_romanowi_OD510	CatL1	Australian	1
Acanthobothrium_romanowi_OD510	CatL2	Oceania	5
Acanthobothrium_romanowi_OD511	CatHC	Chondrichthyes	2
Acanthobothrium_romanowi_OD511	CatHO	Myliobatiformes	E
Acanthobothrium_romanowi_OD511	CatE1	aquatic	0
Acanthobothrium_romanowi_OD511	CatE2	1	0
Acanthobothrium_romanowi_OD511	CatL1	Australian	1
Acanthobothrium_romanowi_OD511	CatL2	Oceania	5
Acanthobothrium_rodmani_OD512	CatHC	Chondrichthyes	2
Acanthobothrium_rodmani_OD512	CatHO	Myliobatiformes	E
Acanthobothrium_rodmani_OD512	CatE1	aquatic	0
Acanthobothrium_rodmani_OD512	CatE2	1	0
Acanthobothrium_rodmani_OD512	CatL1	Australian	1
Acanthobothrium_rodmani_OD512	CatL2	Oceania	5
Acanthobothrium_rodmani_OD513	CatHC	Chondrichthyes	2
Acanthobothrium_rodmani_OD513	CatHO	Myliobatiformes	E
Acanthobothrium_rodmani_OD513	CatE1	aquatic	0
Acanthobothrium_rodmani_OD513	CatE2	1	0
Acanthobothrium_rodmani_OD513	CatL1	Australian	1
Acanthobothrium_rodmani_OD513	CatL2	Oceania	5
Acanthobothrium_popi_OD514	CatHC	Chondrichthyes	2
Acanthobothrium_popi_OD514	CatHO	Myliobatiformes	E
Acanthobothrium_popi_OD514	CatE1	aquatic	0
Acanthobothrium_popi_OD514	CatE2	1	0
Acanthobothrium_popi_OD514	CatL1	Australian	1
Acanthobothrium_popi_OD514	CatL2	Oceania	5
Acanthobothrium_popi_OD515	CatHC	Chondrichthyes	2
Acanthobothrium_popi_OD515	CatHO	Myliobatiformes	E
Acanthobothrium_popi_OD515	CatE1	aquatic	0
Acanthobothrium_popi_OD515	CatE2	1	0
Acanthobothrium_popi_OD515	CatL1	Australian	1
Acanthobothrium_popi_OD515	CatL2	Oceania	5
Acanthobothrium_parviuncinatum_OD516	CatHC	Chondrichthyes	2
Acanthobothrium_parviuncinatum_OD516	CatHO	Myliobatiformes	E
Acanthobothrium_parviuncinatum_OD516	CatE1	aquatic	0
Acanthobothrium_parviuncinatum_OD516	CatE2	1	0
Acanthobothrium_parviuncinatum_OD516	CatL1	Nearctic	4
Acanthobothrium_parviuncinatum_OD516	CatL2	North_America	4
Acanthobothrium_oceanharvestae_OD517	CatHC	Chondrichthyes	2
Acanthobothrium_oceanharvestae_OD517	CatHO	Myliobatiformes	E
Acanthobothrium_oceanharvestae_OD517	CatE1	aquatic	0
Acanthobothrium_oceanharvestae_OD517	CatE2	1	0
Acanthobothrium_oceanharvestae_OD517	CatL1	Australian	1
Acanthobothrium_oceanharvestae_OD517	CatL2	Oceania	5
Acanthobothrium_oceanharvestae_OD518	CatHC	Chondrichthyes	2
Acanthobothrium_oceanharvestae_OD518	CatHO	Myliobatiformes	E
Acanthobothrium_oceanharvestae_OD518	CatE1	aquatic	0
Acanthobothrium_oceanharvestae_OD518	CatE2	1	0
Acanthobothrium_oceanharvestae_OD518	CatL1	Australian	1
Acanthobothrium_oceanharvestae_OD518	CatL2	Oceania	5
Acanthobothrium_matttaylori_OD519	CatHC	Chondrichthyes	2
Acanthobothrium_matttaylori_OD519	CatHO	Rhinopristiformes	L
Acanthobothrium_matttaylori_OD519	CatE1	aquatic	0
Acanthobothrium_matttaylori_OD519	CatE2	1	0
Acanthobothrium_matttaylori_OD519	CatL1	Australian	1
Acanthobothrium_matttaylori_OD519	CatL2	Oceania	5
Acanthobothrium_masnihae_OD520	CatHC	Chondrichthyes	2
Acanthobothrium_masnihae_OD520	CatHO	Myliobatiformes	E
Acanthobothrium_masnihae_OD520	CatE1	aquatic	0
Acanthobothrium_masnihae_OD520	CatE2	4	2
Acanthobothrium_masnihae_OD520	CatL1	Oriental	6
Acanthobothrium_masnihae_OD520	CatL2	Asia	1
Acanthobothrium_margieae_OD521	CatHC	Chondrichthyes	2
Acanthobothrium_margieae_OD521	CatHO	Orectolobiformes	G
Acanthobothrium_margieae_OD521	CatE1	aquatic	0
Acanthobothrium_margieae_OD521	CatE2	1	0
Acanthobothrium_margieae_OD521	CatL1	Oriental	6
Acanthobothrium_margieae_OD521	CatL2	Asia	1
Acanthobothrium_margieae_OD522	CatHC	Chondrichthyes	2
Acanthobothrium_margieae_OD522	CatHO	Orectolobiformes	G
Acanthobothrium_margieae_OD522	CatE1	aquatic	0
Acanthobothrium_margieae_OD522	CatE2	1	0
Acanthobothrium_margieae_OD522	CatL1	Oriental	6
Acanthobothrium_margieae_OD522	CatL2	Asia	1
Acanthobothrium_margieae_OD523	CatHC	Chondrichthyes	2
Acanthobothrium_margieae_OD523	CatHO	Orectolobiformes	G
Acanthobothrium_margieae_OD523	CatE1	aquatic	0
Acanthobothrium_margieae_OD523	CatE2	1	0
Acanthobothrium_margieae_OD523	CatL1	Australian	1
Acanthobothrium_margieae_OD523	CatL2	Oceania	5
Acanthobothrium_katherineae_OD524	CatHC	Chondrichthyes	2
Acanthobothrium_katherineae_OD524	CatHO	Squaliformes	P
Acanthobothrium_katherineae_OD524	CatE1	aquatic	0
Acanthobothrium_katherineae_OD524	CatE2	1	0
Acanthobothrium_katherineae_OD524	CatL1	Oriental	6
Acanthobothrium_katherineae_OD524	CatL2	Asia	1
Acanthobothrium_jeanneae_OD525	CatHC	Chondrichthyes	2
Acanthobothrium_jeanneae_OD525	CatHO	Rhinopristiformes	L
Acanthobothrium_jeanneae_OD525	CatE1	aquatic	0
Acanthobothrium_jeanneae_OD525	CatE2	1	0
Acanthobothrium_jeanneae_OD525	CatL1	Australian	1
Acanthobothrium_jeanneae_OD525	CatL2	Oceania	5
Acanthobothrium_hypermekkolpos_OD526	CatHC	Chondrichthyes	2
Acanthobothrium_hypermekkolpos_OD526	CatHO	Rhinopristiformes	L
Acanthobothrium_hypermekkolpos_OD526	CatE1	aquatic	0
Acanthobothrium_hypermekkolpos_OD526	CatE2	1	0
Acanthobothrium_hypermekkolpos_OD526	CatL1	Australian	1
Acanthobothrium_hypermekkolpos_OD526	CatL2	Oceania	5
Acanthobothrium_hypermekkolpos_OD527	CatHC	Chondrichthyes	2
Acanthobothrium_hypermekkolpos_OD527	CatHO	Rhinopristiformes	L
Acanthobothrium_hypermekkolpos_OD527	CatE1	aquatic	0
Acanthobothrium_hypermekkolpos_OD527	CatE2	1	0
Acanthobothrium_hypermekkolpos_OD527	CatL1	Australian	1
Acanthobothrium_hypermekkolpos_OD527	CatL2	Oceania	5
Acanthobothrium_sp_OD528	CatHC	Chondrichthyes	2
Acanthobothrium_sp_OD528	CatHO	Rajiformes	K
Acanthobothrium_sp_OD528	CatE1	aquatic	0
Acanthobothrium_sp_OD528	CatE2	1	0
Acanthobothrium_sp_OD528	CatL1	Australian	1
Acanthobothrium_sp_OD528	CatL2	Oceania	5
Acanthobothrium_sp_OD529	CatHC	Chondrichthyes	2
Acanthobothrium_sp_OD529	CatHO	Rajiformes	K
Acanthobothrium_sp_OD529	CatE1	aquatic	0
Acanthobothrium_sp_OD529	CatE2	1	0
Acanthobothrium_sp_OD529	CatL1	Australian	1
Acanthobothrium_sp_OD529	CatL2	Oceania	5
Acanthobothrium_sp_OD530	CatHC	Chondrichthyes	2
Acanthobothrium_sp_OD530	CatHO	Rajiformes	K
Acanthobothrium_sp_OD530	CatE1	aquatic	0
Acanthobothrium_sp_OD530	CatE2	1	0
Acanthobothrium_sp_OD530	CatL1	Australian	1
Acanthobothrium_sp_OD530	CatL2	Oceania	5
Acanthobothrium_cf_terezae_OD531	CatHC	Chondrichthyes	2
Acanthobothrium_cf_terezae_OD531	CatHO	Myliobatiformes	E
Acanthobothrium_cf_terezae_OD531	CatE1	aquatic	0
Acanthobothrium_cf_terezae_OD531	CatE2	2	1
Acanthobothrium_cf_terezae_OD531	CatL1	Neotropical	5
Acanthobothrium_cf_terezae_OD531	CatL2	South_America	6
Acanthobothrium_brevissime_OD532	CatHC	Chondrichthyes	2
Acanthobothrium_brevissime_OD532	CatHO	Myliobatiformes	E
Acanthobothrium_brevissime_OD532	CatE1	aquatic	0
Acanthobothrium_brevissime_OD532	CatE2	1	0
Acanthobothrium_brevissime_OD532	CatL1	Nearctic	4
Acanthobothrium_brevissime_OD532	CatL2	North_America	4
Acanthobothrium_brevissime_OD533	CatHC	NA	?
Acanthobothrium_brevissime_OD533	CatHO	NA	?
Acanthobothrium_brevissime_OD533	CatE1	aquatic	0
Acanthobothrium_brevissime_OD533	CatE2	1	0
Acanthobothrium_brevissime_OD533	CatL1	Nearctic	4
Acanthobothrium_brevissime_OD533	CatL2	North_America	4
Acanthobothrium_brevissime_OD534	CatHC	NA	?
Acanthobothrium_brevissime_OD534	CatHO	NA	?
Acanthobothrium_brevissime_OD534	CatE1	aquatic	0
Acanthobothrium_brevissime_OD534	CatE2	1	0
Acanthobothrium_brevissime_OD534	CatL1	Nearctic	4
Acanthobothrium_brevissime_OD534	CatL2	North_America	4
Matticestus_kathleenae_OD536	CatHC	Chondrichthyes	2
Matticestus_kathleenae_OD536	CatHO	Rhinopristiformes	L
Matticestus_kathleenae_OD536	CatE1	aquatic	0
Matticestus_kathleenae_OD536	CatE2	1	0
Matticestus_kathleenae_OD536	CatL1	Australian	1
Matticestus_kathleenae_OD536	CatL2	Oceania	5
Zygobothrium_megacephalum_PD001	CatHC	Actinopterygii	0
Zygobothrium_megacephalum_PD001	CatHO	Siluriformes	O
Zygobothrium_megacephalum_PD001	CatE1	aquatic	0
Zygobothrium_megacephalum_PD001	CatE2	2	1
Zygobothrium_megacephalum_PD001	CatL1	Neotropical	5
Zygobothrium_megacephalum_PD001	CatL2	South_America	6
Zygobothrium_megacephalum_PD002	CatHC	Actinopterygii	0
Zygobothrium_megacephalum_PD002	CatHO	Siluriformes	O
Zygobothrium_megacephalum_PD002	CatE1	aquatic	0
Zygobothrium_megacephalum_PD002	CatE2	2	1
Zygobothrium_megacephalum_PD002	CatL1	Neotropical	5
Zygobothrium_megacephalum_PD002	CatL2	South_America	6
Travassiella_jandia_PD005	CatHC	Actinopterygii	0
Travassiella_jandia_PD005	CatHO	Siluriformes	O
Travassiella_jandia_PD005	CatE1	aquatic	0
Travassiella_jandia_PD005	CatE2	2	1
Travassiella_jandia_PD005	CatL1	Neotropical	5
Travassiella_jandia_PD005	CatL2	South_America	6
Thaumasioscolex_didelphidis_PD007	CatHC	Mammalia	3
Thaumasioscolex_didelphidis_PD007	CatHO	Didelphiomorphia	8
Thaumasioscolex_didelphidis_PD007	CatE1	terrestrial	1
Thaumasioscolex_didelphidis_PD007	CatE2	6	4
Thaumasioscolex_didelphidis_PD007	CatL1	Panamanian	8
Thaumasioscolex_didelphidis_PD007	CatL2	North_America	4
Testudotaenia_testudo_PD008	CatHC	Reptilia	5
Testudotaenia_testudo_PD008	CatHO	Testudines	T
Testudotaenia_testudo_PD008	CatE1	aquatic	0
Testudotaenia_testudo_PD008	CatE2	2	1
Testudotaenia_testudo_PD008	CatL1	Nearctic	4
Testudotaenia_testudo_PD008	CatL2	North_America	4
Testudotaenia_testudo_PD009	CatHC	Reptilia	5
Testudotaenia_testudo_PD009	CatHO	Testudines	T
Testudotaenia_testudo_PD009	CatE1	aquatic	0
Testudotaenia_testudo_PD009	CatE2	2	1
Testudotaenia_testudo_PD009	CatL1	Nearctic	4
Testudotaenia_testudo_PD009	CatL2	North_America	4
Testudotaenia_sp_PD010	CatHC	Reptilia	5
Testudotaenia_sp_PD010	CatHO	Testudines	T
Testudotaenia_sp_PD010	CatE1	aquatic	0
Testudotaenia_sp_PD010	CatE2	2	1
Testudotaenia_sp_PD010	CatL1	Sino_Japanese	A
Testudotaenia_sp_PD010	CatL2	Asia	1
Testudotaenia_testudo_PD011	CatHC	Reptilia	5
Testudotaenia_testudo_PD011	CatHO	Testudines	T
Testudotaenia_testudo_PD011	CatE1	aquatic	0
Testudotaenia_testudo_PD011	CatE2	2	1
Testudotaenia_testudo_PD011	CatL1	Nearctic	4
Testudotaenia_testudo_PD011	CatL2	North_America	4
Spatulifer_sp_PD013	CatHC	Actinopterygii	0
Spatulifer_sp_PD013	CatHO	Siluriformes	O
Spatulifer_sp_PD013	CatE1	aquatic	0
Spatulifer_sp_PD013	CatE2	2	1
Spatulifer_sp_PD013	CatL1	Neotropical	5
Spatulifer_sp_PD013	CatL2	South_America	6
Spatulifer_maringaensis_PD014	CatHC	Actinopterygii	0
Spatulifer_maringaensis_PD014	CatHO	Siluriformes	O
Spatulifer_maringaensis_PD014	CatE1	aquatic	0
Spatulifer_maringaensis_PD014	CatE2	2	1
Spatulifer_maringaensis_PD014	CatL1	Neotropical	5
Spatulifer_maringaensis_PD014	CatL2	South_America	6
Spatulifer_maringaensis_PD015	CatHC	Actinopterygii	0
Spatulifer_maringaensis_PD015	CatHO	Siluriformes	O
Spatulifer_maringaensis_PD015	CatE1	aquatic	0
Spatulifer_maringaensis_PD015	CatE2	2	1
Spatulifer_maringaensis_PD015	CatL1	Neotropical	5
Spatulifer_maringaensis_PD015	CatL2	South_America	6
Spatulifer_maringaensis_PD017	CatHC	Actinopterygii	0
Spatulifer_maringaensis_PD017	CatHO	Siluriformes	O
Spatulifer_maringaensis_PD017	CatE1	aquatic	0
Spatulifer_maringaensis_PD017	CatE2	2	1
Spatulifer_maringaensis_PD017	CatL1	Neotropical	5
Spatulifer_maringaensis_PD017	CatL2	South_America	6
Spatulifer_maringaensis_PD018	CatHC	Actinopterygii	0
Spatulifer_maringaensis_PD018	CatHO	Siluriformes	O
Spatulifer_maringaensis_PD018	CatE1	aquatic	0
Spatulifer_maringaensis_PD018	CatE2	2	1
Spatulifer_maringaensis_PD018	CatL1	Neotropical	5
Spatulifer_maringaensis_PD018	CatL2	South_America	6
Spatulifer_maringaensis_PD019	CatHC	Actinopterygii	0
Spatulifer_maringaensis_PD019	CatHO	Siluriformes	O
Spatulifer_maringaensis_PD019	CatE1	aquatic	0
Spatulifer_maringaensis_PD019	CatE2	2	1
Spatulifer_maringaensis_PD019	CatL1	Neotropical	5
Spatulifer_maringaensis_PD019	CatL2	South_America	6
Spatulifer_cf_rugosa_PD020	CatHC	Actinopterygii	0
Spatulifer_cf_rugosa_PD020	CatHO	Siluriformes	O
Spatulifer_cf_rugosa_PD020	CatE1	aquatic	0
Spatulifer_cf_rugosa_PD020	CatE2	2	1
Spatulifer_cf_rugosa_PD020	CatL1	Neotropical	5
Spatulifer_cf_rugosa_PD020	CatL2	South_America	6
Spasskyellina_spinulifera_PD022	CatHC	Actinopterygii	0
Spasskyellina_spinulifera_PD022	CatHO	Siluriformes	O
Spasskyellina_spinulifera_PD022	CatE1	aquatic	0
Spasskyellina_spinulifera_PD022	CatE2	2	1
Spasskyellina_spinulifera_PD022	CatL1	Neotropical	5
Spasskyellina_spinulifera_PD022	CatL2	South_America	6
Spasskyellina_spinulifera_PD024	CatHC	Actinopterygii	0
Spasskyellina_spinulifera_PD024	CatHO	Siluriformes	O
Spasskyellina_spinulifera_PD024	CatE1	aquatic	0
Spasskyellina_spinulifera_PD024	CatE2	2	1
Spasskyellina_spinulifera_PD024	CatL1	Neotropical	5
Spasskyellina_spinulifera_PD024	CatL2	South_America	6
Spasskyellina_spinulifera_PD025	CatHC	Actinopterygii	0
Spasskyellina_spinulifera_PD025	CatHO	Siluriformes	O
Spasskyellina_spinulifera_PD025	CatE1	aquatic	0
Spasskyellina_spinulifera_PD025	CatE2	2	1
Spasskyellina_spinulifera_PD025	CatL1	Neotropical	5
Spasskyellina_spinulifera_PD025	CatL2	South_America	6
Spasskyellina_spinulifera_PD026	CatHC	Actinopterygii	0
Spasskyellina_spinulifera_PD026	CatHO	Siluriformes	O
Spasskyellina_spinulifera_PD026	CatE1	aquatic	0
Spasskyellina_spinulifera_PD026	CatE2	2	1
Spasskyellina_spinulifera_PD026	CatL1	Neotropical	5
Spasskyellina_spinulifera_PD026	CatL2	South_America	6
Spasskyellina_sp_PD028	CatHC	Actinopterygii	0
Spasskyellina_sp_PD028	CatHO	Siluriformes	O
Spasskyellina_sp_PD028	CatE1	aquatic	0
Spasskyellina_sp_PD028	CatE2	2	1
Spasskyellina_sp_PD028	CatL1	Neotropical	5
Spasskyellina_sp_PD028	CatL2	South_America	6
Spasskyellina_lenha_PD032	CatHC	Actinopterygii	0
Spasskyellina_lenha_PD032	CatHO	Siluriformes	O
Spasskyellina_lenha_PD032	CatE1	aquatic	0
Spasskyellina_lenha_PD032	CatE2	2	1
Spasskyellina_lenha_PD032	CatL1	Neotropical	5
Spasskyellina_lenha_PD032	CatL2	South_America	6
Silurotaenia_siluri_PD034	CatHC	Actinopterygii	0
Silurotaenia_siluri_PD034	CatHO	Siluriformes	O
Silurotaenia_siluri_PD034	CatE1	aquatic	0
Silurotaenia_siluri_PD034	CatE2	2	1
Silurotaenia_siluri_PD034	CatL1	Palearctic	7
Silurotaenia_siluri_PD034	CatL2	Europe	3
Sciadocephalus_megalodiscus_PD035	CatHC	Actinopterygii	0
Sciadocephalus_megalodiscus_PD035	CatHO	Cichliformes	5
Sciadocephalus_megalodiscus_PD035	CatE1	aquatic	0
Sciadocephalus_megalodiscus_PD035	CatE2	2	1
Sciadocephalus_megalodiscus_PD035	CatL1	Neotropical	5
Sciadocephalus_megalodiscus_PD035	CatL2	South_America	6
Sandonella_sandoni_PD039	CatHC	Actinopterygii	0
Sandonella_sandoni_PD039	CatHO	Osteoglossiformes	I
Sandonella_sandoni_PD039	CatE1	aquatic	0
Sandonella_sandoni_PD039	CatE2	2	1
Sandonella_sandoni_PD039	CatL1	Afrotropical	0
Sandonella_sandoni_PD039	CatL2	Africa	0
Rudolphiella_szidati_PD040	CatHC	Actinopterygii	0
Rudolphiella_szidati_PD040	CatHO	Siluriformes	O
Rudolphiella_szidati_PD040	CatE1	aquatic	0
Rudolphiella_szidati_PD040	CatE2	2	1
Rudolphiella_szidati_PD040	CatL1	Neotropical	5
Rudolphiella_szidati_PD040	CatL2	South_America	6
Rudolphiella_szidati_PD041	CatHC	Actinopterygii	0
Rudolphiella_szidati_PD041	CatHO	Siluriformes	O
Rudolphiella_szidati_PD041	CatE1	aquatic	0
Rudolphiella_szidati_PD041	CatE2	2	1
Rudolphiella_szidati_PD041	CatL1	Neotropical	5
Rudolphiella_szidati_PD041	CatL2	South_America	6
Riggenbachiella_amazonense_PD049	CatHC	Actinopterygii	0
Riggenbachiella_amazonense_PD049	CatHO	Siluriformes	O
Riggenbachiella_amazonense_PD049	CatE1	aquatic	0
Riggenbachiella_amazonense_PD049	CatE2	2	1
Riggenbachiella_amazonense_PD049	CatL1	Neotropical	5
Riggenbachiella_amazonense_PD049	CatL2	South_America	6
Riggenbachiella_amazonense_PD050	CatHC	Actinopterygii	0
Riggenbachiella_amazonense_PD050	CatHO	Siluriformes	O
Riggenbachiella_amazonense_PD050	CatE1	aquatic	0
Riggenbachiella_amazonense_PD050	CatE2	2	1
Riggenbachiella_amazonense_PD050	CatL1	Neotropical	5
Riggenbachiella_amazonense_PD050	CatL2	South_America	6
Regoella_brevis_PD051	CatHC	Actinopterygii	0
Regoella_brevis_PD051	CatHO	Siluriformes	O
Regoella_brevis_PD051	CatE1	aquatic	0
Regoella_brevis_PD051	CatE2	2	1
Regoella_brevis_PD051	CatL1	Neotropical	5
Regoella_brevis_PD051	CatL2	South_America	6
Pseudoendorchis_megalonemi_PD061	CatHC	Actinopterygii	0
Pseudoendorchis_megalonemi_PD061	CatHO	Siluriformes	O
Pseudoendorchis_megalonemi_PD061	CatE1	aquatic	0
Pseudoendorchis_megalonemi_PD061	CatE2	2	1
Pseudoendorchis_megalonemi_PD061	CatL1	Neotropical	5
Pseudoendorchis_megalonemi_PD061	CatL2	South_America	6
Proteocephalus_vazzolerae_PD072	CatHC	Actinopterygii	0
Proteocephalus_vazzolerae_PD072	CatHO	Characiformes	4
Proteocephalus_vazzolerae_PD072	CatE1	aquatic	0
Proteocephalus_vazzolerae_PD072	CatE2	2	1
Proteocephalus_vazzolerae_PD072	CatL1	Neotropical	5
Proteocephalus_vazzolerae_PD072	CatL2	South_America	6
Proteocephalus_tetrastomus_PD076	CatHC	Actinopterygii	0
Proteocephalus_tetrastomus_PD076	CatHO	Osmeriformes	H
Proteocephalus_tetrastomus_PD076	CatE1	aquatic	0
Proteocephalus_tetrastomus_PD076	CatE2	5	3
Proteocephalus_tetrastomus_PD076	CatL1	Sino_Japanese	A
Proteocephalus_tetrastomus_PD076	CatL2	Asia	1
Proteocephalus_synodontis_PD077	CatHC	Actinopterygii	0
Proteocephalus_synodontis_PD077	CatHO	Siluriformes	O
Proteocephalus_synodontis_PD077	CatE1	aquatic	0
Proteocephalus_synodontis_PD077	CatE2	2	1
Proteocephalus_synodontis_PD077	CatL1	Afrotropical	0
Proteocephalus_synodontis_PD077	CatL2	Africa	0
Proteocephalus_synodontis_PD078	CatHC	Actinopterygii	0
Proteocephalus_synodontis_PD078	CatHO	Siluriformes	O
Proteocephalus_synodontis_PD078	CatE1	aquatic	0
Proteocephalus_synodontis_PD078	CatE2	2	1
Proteocephalus_synodontis_PD078	CatL1	Afrotropical	0
Proteocephalus_synodontis_PD078	CatL2	Africa	0
Proteocephalus_sulcatus_PD079	CatHC	Actinopterygii	0
Proteocephalus_sulcatus_PD079	CatHO	Siluriformes	O
Proteocephalus_sulcatus_PD079	CatE1	aquatic	0
Proteocephalus_sulcatus_PD079	CatE2	2	1
Proteocephalus_sulcatus_PD079	CatL1	Afrotropical	0
Proteocephalus_sulcatus_PD079	CatL2	Africa	0
Proteocephalus_sp_PD080	CatHC	Actinopterygii	0
Proteocephalus_sp_PD080	CatHO	Salmoniformes	M
Proteocephalus_sp_PD080	CatE1	aquatic	0
Proteocephalus_sp_PD080	CatE2	4	2
Proteocephalus_sp_PD080	CatL1	Palearctic	7
Proteocephalus_sp_PD080	CatL2	Asia	1
Proteocephalus_sp_PD081	CatHC	Actinopterygii	0
Proteocephalus_sp_PD081	CatHO	Salmoniformes	M
Proteocephalus_sp_PD081	CatE1	aquatic	0
Proteocephalus_sp_PD081	CatE2	4	2
Proteocephalus_sp_PD081	CatL1	Palearctic	7
Proteocephalus_sp_PD081	CatL2	Asia	1
Proteocephalus_sp_PD082	CatHC	Actinopterygii	0
Proteocephalus_sp_PD082	CatHO	Salmoniformes	M
Proteocephalus_sp_PD082	CatE1	aquatic	0
Proteocephalus_sp_PD082	CatE2	4	2
Proteocephalus_sp_PD082	CatL1	Palearctic	7
Proteocephalus_sp_PD082	CatL2	Asia	1
Proteocephalus_sp_PD083	CatHC	Actinopterygii	0
Proteocephalus_sp_PD083	CatHO	Salmoniformes	M
Proteocephalus_sp_PD083	CatE1	aquatic	0
Proteocephalus_sp_PD083	CatE2	4	2
Proteocephalus_sp_PD083	CatL1	Palearctic	7
Proteocephalus_sp_PD083	CatL2	Asia	1
Proteocephalus_sp_PD084	CatHC	Actinopterygii	0
Proteocephalus_sp_PD084	CatHO	Salmoniformes	M
Proteocephalus_sp_PD084	CatE1	aquatic	0
Proteocephalus_sp_PD084	CatE2	4	2
Proteocephalus_sp_PD084	CatL1	Palearctic	7
Proteocephalus_sp_PD084	CatL2	Asia	1
Proteocephalus_sp_PD085	CatHC	Actinopterygii	0
Proteocephalus_sp_PD085	CatHO	Salmoniformes	M
Proteocephalus_sp_PD085	CatE1	aquatic	0
Proteocephalus_sp_PD085	CatE2	4	2
Proteocephalus_sp_PD085	CatL1	Palearctic	7
Proteocephalus_sp_PD085	CatL2	Asia	1
Proteocephalus_sp_PD086	CatHC	Actinopterygii	0
Proteocephalus_sp_PD086	CatHO	Salmoniformes	M
Proteocephalus_sp_PD086	CatE1	aquatic	0
Proteocephalus_sp_PD086	CatE2	4	2
Proteocephalus_sp_PD086	CatL1	Palearctic	7
Proteocephalus_sp_PD086	CatL2	Asia	1
Proteocephalus_sp_PD087	CatHC	Actinopterygii	0
Proteocephalus_sp_PD087	CatHO	Perciformes	J
Proteocephalus_sp_PD087	CatE1	aquatic	0
Proteocephalus_sp_PD087	CatE2	4	2
Proteocephalus_sp_PD087	CatL1	Palearctic	7
Proteocephalus_sp_PD087	CatL2	Europe	3
Proteocephalus_sp_PD090	CatHC	Actinopterygii	0
Proteocephalus_sp_PD090	CatHO	Cyprinodontiformes	7
Proteocephalus_sp_PD090	CatE1	aquatic	0
Proteocephalus_sp_PD090	CatE2	5	3
Proteocephalus_sp_PD090	CatL1	Nearctic	4
Proteocephalus_sp_PD090	CatL2	North_America	4
Proteocephalus_sp_PD091	CatHC	Actinopterygii	0
Proteocephalus_sp_PD091	CatHO	Centrarchiformes	3
Proteocephalus_sp_PD091	CatE1	aquatic	0
Proteocephalus_sp_PD091	CatE2	2	1
Proteocephalus_sp_PD091	CatL1	Nearctic	4
Proteocephalus_sp_PD091	CatL2	North_America	4
Proteocephalus_sp_PD092	CatHC	Actinopterygii	0
Proteocephalus_sp_PD092	CatHO	Perciformes	J
Proteocephalus_sp_PD092	CatE1	aquatic	0
Proteocephalus_sp_PD092	CatE2	4	2
Proteocephalus_sp_PD092	CatL1	Nearctic	4
Proteocephalus_sp_PD092	CatL2	North_America	4
Proteocephalus_sp_PD093	CatHC	Actinopterygii	0
Proteocephalus_sp_PD093	CatHO	Siluriformes	O
Proteocephalus_sp_PD093	CatE1	aquatic	0
Proteocephalus_sp_PD093	CatE2	2	1
Proteocephalus_sp_PD093	CatL1	Saharo_Arabian	9
Proteocephalus_sp_PD093	CatL2	Africa	0
Proteocephalus_sp_PD094	CatHC	Actinopterygii	0
Proteocephalus_sp_PD094	CatHO	Perciformes	J
Proteocephalus_sp_PD094	CatE1	aquatic	0
Proteocephalus_sp_PD094	CatE2	4	2
Proteocephalus_sp_PD094	CatL1	Nearctic	4
Proteocephalus_sp_PD094	CatL2	North_America	4
Proteocephalus_sophiae_PD095	CatHC	Actinopterygii	0
Proteocephalus_sophiae_PD095	CatHO	Siluriformes	O
Proteocephalus_sophiae_PD095	CatE1	aquatic	0
Proteocephalus_sophiae_PD095	CatE2	2	1
Proteocephalus_sophiae_PD095	CatL1	Neotropical	5
Proteocephalus_sophiae_PD095	CatL2	South_America	6
Proteocephalus_sophiae_PD096	CatHC	Actinopterygii	0
Proteocephalus_sophiae_PD096	CatHO	Siluriformes	O
Proteocephalus_sophiae_PD096	CatE1	aquatic	0
Proteocephalus_sophiae_PD096	CatE2	2	1
Proteocephalus_sophiae_PD096	CatL1	Neotropical	5
Proteocephalus_sophiae_PD096	CatL2	South_America	6
Proteocephalus_sp_PD099	CatHC	Actinopterygii	0
Proteocephalus_sp_PD099	CatHO	Salmoniformes	M
Proteocephalus_sp_PD099	CatE1	aquatic	0
Proteocephalus_sp_PD099	CatE2	2	1
Proteocephalus_sp_PD099	CatL1	Palearctic	7
Proteocephalus_sp_PD099	CatL2	Europe	3
Proteocephalus_plecoglossi_PD101	CatHC	Actinopterygii	0
Proteocephalus_plecoglossi_PD101	CatHO	Osmeriformes	H
Proteocephalus_plecoglossi_PD101	CatE1	aquatic	0
Proteocephalus_plecoglossi_PD101	CatE2	5	3
Proteocephalus_plecoglossi_PD101	CatL1	Sino_Japanese	A
Proteocephalus_plecoglossi_PD101	CatL2	Asia	1
Laruella_perplexa_PD106	CatHC	Actinopterygii	0
Laruella_perplexa_PD106	CatHO	Amiiformes	0
Laruella_perplexa_PD106	CatE1	aquatic	0
Laruella_perplexa_PD106	CatE2	2	1
Laruella_perplexa_PD106	CatL1	Nearctic	4
Laruella_perplexa_PD106	CatL2	North_America	4
Laruella_perplexa_PD107	CatHC	Actinopterygii	0
Laruella_perplexa_PD107	CatHO	Amiiformes	0
Laruella_perplexa_PD107	CatE1	aquatic	0
Laruella_perplexa_PD107	CatE2	2	1
Laruella_perplexa_PD107	CatL1	Nearctic	4
Laruella_perplexa_PD107	CatL2	North_America	4
Laruella_perplexa_PD108	CatHC	Actinopterygii	0
Laruella_perplexa_PD108	CatHO	Amiiformes	0
Laruella_perplexa_PD108	CatE1	aquatic	0
Laruella_perplexa_PD108	CatE2	2	1
Laruella_perplexa_PD108	CatL1	Nearctic	4
Laruella_perplexa_PD108	CatL2	North_America	4
Laruella_perplexa_PD109	CatHC	Actinopterygii	0
Laruella_perplexa_PD109	CatHO	Amiiformes	0
Laruella_perplexa_PD109	CatE1	aquatic	0
Laruella_perplexa_PD109	CatE2	2	1
Laruella_perplexa_PD109	CatL1	Nearctic	4
Laruella_perplexa_PD109	CatL2	North_America	4
Laruella_perplexa_PD110	CatHC	Actinopterygii	0
Laruella_perplexa_PD110	CatHO	Amiiformes	0
Laruella_perplexa_PD110	CatE1	aquatic	0
Laruella_perplexa_PD110	CatE2	2	1
Laruella_perplexa_PD110	CatL1	Nearctic	4
Laruella_perplexa_PD110	CatL2	North_America	4
Proteocephalus_percae_PD111	CatHC	Actinopterygii	0
Proteocephalus_percae_PD111	CatHO	Perciformes	J
Proteocephalus_percae_PD111	CatE1	aquatic	0
Proteocephalus_percae_PD111	CatE2	4	2
Proteocephalus_percae_PD111	CatL1	Palearctic	7
Proteocephalus_percae_PD111	CatL2	Europe	3
Proteocephalus_percae_PD113	CatHC	Actinopterygii	0
Proteocephalus_percae_PD113	CatHO	Perciformes	J
Proteocephalus_percae_PD113	CatE1	aquatic	0
Proteocephalus_percae_PD113	CatE2	4	2
Proteocephalus_percae_PD113	CatL1	Palearctic	7
Proteocephalus_percae_PD113	CatL2	Europe	3
Proteocephalus_percae_PD114	CatHC	Actinopterygii	0
Proteocephalus_percae_PD114	CatHO	Perciformes	J
Proteocephalus_percae_PD114	CatE1	aquatic	0
Proteocephalus_percae_PD114	CatE2	4	2
Proteocephalus_percae_PD114	CatL1	Palearctic	7
Proteocephalus_percae_PD114	CatL2	Europe	3
Proteocephalus_percae_PD115	CatHC	Actinopterygii	0
Proteocephalus_percae_PD115	CatHO	Perciformes	J
Proteocephalus_percae_PD115	CatE1	aquatic	0
Proteocephalus_percae_PD115	CatE2	4	2
Proteocephalus_percae_PD115	CatL1	Palearctic	7
Proteocephalus_percae_PD115	CatL2	Europe	3
Proteocephalus_percae_PD116	CatHC	Actinopterygii	0
Proteocephalus_percae_PD116	CatHO	Perciformes	J
Proteocephalus_percae_PD116	CatE1	aquatic	0
Proteocephalus_percae_PD116	CatE2	4	2
Proteocephalus_percae_PD116	CatL1	Palearctic	7
Proteocephalus_percae_PD116	CatL2	Europe	3
Proteocephalus_sp_PD119	CatHC	Actinopterygii	0
Proteocephalus_sp_PD119	CatHO	Salmoniformes	M
Proteocephalus_sp_PD119	CatE1	aquatic	0
Proteocephalus_sp_PD119	CatE2	6	4
Proteocephalus_sp_PD119	CatL1	Palearctic	7
Proteocephalus_sp_PD119	CatL2	Europe	3
Proteocephalus_midoriensis_PD121	CatHC	Actinopterygii	0
Proteocephalus_midoriensis_PD121	CatHO	Cypriniformes	6
Proteocephalus_midoriensis_PD121	CatE1	aquatic	0
Proteocephalus_midoriensis_PD121	CatE2	2	1
Proteocephalus_midoriensis_PD121	CatL1	Sino_Japanese	A
Proteocephalus_midoriensis_PD121	CatL2	Asia	1
Proteocephalus_macrophallus_PD124	CatHC	Actinopterygii	0
Proteocephalus_macrophallus_PD124	CatHO	Cichliformes	5
Proteocephalus_macrophallus_PD124	CatE1	aquatic	0
Proteocephalus_macrophallus_PD124	CatE2	2	1
Proteocephalus_macrophallus_PD124	CatL1	Neotropical	5
Proteocephalus_macrophallus_PD124	CatL2	South_America	6
Proteocephalus_macrocephalus_PD125	CatHC	Actinopterygii	0
Proteocephalus_macrocephalus_PD125	CatHO	Anguilliformes	1
Proteocephalus_macrocephalus_PD125	CatE1	aquatic	0
Proteocephalus_macrocephalus_PD125	CatE2	5	3
Proteocephalus_macrocephalus_PD125	CatL1	Palearctic	7
Proteocephalus_macrocephalus_PD125	CatL2	Europe	3
Proteocephalus_longicollis_PD135	CatHC	Actinopterygii	0
Proteocephalus_longicollis_PD135	CatHO	Salmoniformes	M
Proteocephalus_longicollis_PD135	CatE1	aquatic	0
Proteocephalus_longicollis_PD135	CatE2	4	2
Proteocephalus_longicollis_PD135	CatL1	Palearctic	7
Proteocephalus_longicollis_PD135	CatL2	Europe	3
Proteocephalus_kuyukuyu_PD136	CatHC	Actinopterygii	0
Proteocephalus_kuyukuyu_PD136	CatHO	Siluriformes	O
Proteocephalus_kuyukuyu_PD136	CatE1	aquatic	0
Proteocephalus_kuyukuyu_PD136	CatE2	2	1
Proteocephalus_kuyukuyu_PD136	CatL1	Neotropical	5
Proteocephalus_kuyukuyu_PD136	CatL2	South_America	6
Proteocephalus_hobergi_PD137	CatHC	Actinopterygii	0
Proteocephalus_hobergi_PD137	CatHO	Siluriformes	O
Proteocephalus_hobergi_PD137	CatE1	aquatic	0
Proteocephalus_hobergi_PD137	CatE2	2	1
Proteocephalus_hobergi_PD137	CatL1	Neotropical	5
Proteocephalus_hobergi_PD137	CatL2	South_America	6
Proteocephalus_hemioliopteri_PD138	CatHC	Actinopterygii	0
Proteocephalus_hemioliopteri_PD138	CatHO	Siluriformes	O
Proteocephalus_hemioliopteri_PD138	CatE1	aquatic	0
Proteocephalus_hemioliopteri_PD138	CatE2	2	1
Proteocephalus_hemioliopteri_PD138	CatL1	Neotropical	5
Proteocephalus_hemioliopteri_PD138	CatL2	South_America	6
Proteocephalus_glanduligerus_PD140	CatHC	Actinopterygii	0
Proteocephalus_glanduligerus_PD140	CatHO	Siluriformes	O
Proteocephalus_glanduligerus_PD140	CatE1	aquatic	0
Proteocephalus_glanduligerus_PD140	CatE2	2	1
Proteocephalus_glanduligerus_PD140	CatL1	Afrotropical	0
Proteocephalus_glanduligerus_PD140	CatL2	Africa	0
Proteocephalus_filicollis_PD142	CatHC	Actinopterygii	0
Proteocephalus_filicollis_PD142	CatHO	Scorpaeniformes	N
Proteocephalus_filicollis_PD142	CatE1	aquatic	0
Proteocephalus_filicollis_PD142	CatE2	5	3
Proteocephalus_filicollis_PD142	CatL1	Palearctic	7
Proteocephalus_filicollis_PD142	CatL2	Europe	3
Proteocephalus_exiguus_PD146	CatHC	Actinopterygii	0
Proteocephalus_exiguus_PD146	CatHO	Salmoniformes	M
Proteocephalus_exiguus_PD146	CatE1	aquatic	0
Proteocephalus_exiguus_PD146	CatE2	6	4
Proteocephalus_exiguus_PD146	CatL1	Palearctic	7
Proteocephalus_exiguus_PD146	CatL2	Europe	3
Proteocephalus_chamelensis_PD148	CatHC	Actinopterygii	0
Proteocephalus_chamelensis_PD148	CatHO	Gobiiformes	A
Proteocephalus_chamelensis_PD148	CatE1	aquatic	0
Proteocephalus_chamelensis_PD148	CatE2	4	2
Proteocephalus_chamelensis_PD148	CatL1	Panamanian	8
Proteocephalus_chamelensis_PD148	CatL2	North_America	4
Proteocephalus_cf_hobergi_PD150	CatHC	Actinopterygii	0
Proteocephalus_cf_hobergi_PD150	CatHO	Siluriformes	O
Proteocephalus_cf_hobergi_PD150	CatE1	aquatic	0
Proteocephalus_cf_hobergi_PD150	CatE2	2	1
Proteocephalus_cf_hobergi_PD150	CatL1	Neotropical	5
Proteocephalus_cf_hobergi_PD150	CatL2	South_America	6
Proteocephalus_ambloplitis_PD151	CatHC	Actinopterygii	0
Proteocephalus_ambloplitis_PD151	CatHO	Anguilliformes	1
Proteocephalus_ambloplitis_PD151	CatE1	aquatic	0
Proteocephalus_ambloplitis_PD151	CatE2	5	3
Proteocephalus_ambloplitis_PD151	CatL1	Sino_Japanese	A
Proteocephalus_ambloplitis_PD151	CatL2	Asia	1
Proteocephalus_ambloplitis_PD152	CatHC	Actinopterygii	0
Proteocephalus_ambloplitis_PD152	CatHO	Amiiformes	0
Proteocephalus_ambloplitis_PD152	CatE1	aquatic	0
Proteocephalus_ambloplitis_PD152	CatE2	2	1
Proteocephalus_ambloplitis_PD152	CatL1	Nearctic	4
Proteocephalus_ambloplitis_PD152	CatL2	North_America	4
Proteocephalus_sp_PD153	CatHC	Actinopterygii	0
Proteocephalus_sp_PD153	CatHO	Siluriformes	O
Proteocephalus_sp_PD153	CatE1	aquatic	0
Proteocephalus_sp_PD153	CatE2	2	1
Proteocephalus_sp_PD153	CatL1	Nearctic	4
Proteocephalus_sp_PD153	CatL2	North_America	4
Proteocephalus_ambloplitis_PD154	CatHC	Actinopterygii	0
Proteocephalus_ambloplitis_PD154	CatHO	Centrarchiformes	3
Proteocephalus_ambloplitis_PD154	CatE1	aquatic	0
Proteocephalus_ambloplitis_PD154	CatE2	2	1
Proteocephalus_ambloplitis_PD154	CatL1	Nearctic	4
Proteocephalus_ambloplitis_PD154	CatL2	North_America	4
Proteocephalus_ambloplitis_PD155	CatHC	Actinopterygii	0
Proteocephalus_ambloplitis_PD155	CatHO	Centrarchiformes	3
Proteocephalus_ambloplitis_PD155	CatE1	aquatic	0
Proteocephalus_ambloplitis_PD155	CatE2	2	1
Proteocephalus_ambloplitis_PD155	CatL1	Sino_Japanese	A
Proteocephalus_ambloplitis_PD155	CatL2	Asia	1
Pseudoendorchis_felipei_PD156	CatHC	NA	?
Pseudoendorchis_felipei_PD156	CatHO	NA	?
Pseudoendorchis_felipei_PD156	CatE1	aquatic	0
Pseudoendorchis_felipei_PD156	CatE2	6	4
Pseudoendorchis_felipei_PD156	CatL1	NA	?
Pseudoendorchis_felipei_PD156	CatL2	na	?
Pseudoendorchis_felipei_PD157	CatHC	NA	?
Pseudoendorchis_felipei_PD157	CatHO	NA	?
Pseudoendorchis_felipei_PD157	CatE1	aquatic	0
Pseudoendorchis_felipei_PD157	CatE2	6	4
Pseudoendorchis_felipei_PD157	CatL1	NA	?
Pseudoendorchis_felipei_PD157	CatL2	na	?
Pseudoendorchis_felipei_PD158	CatHC	NA	?
Pseudoendorchis_felipei_PD158	CatHO	NA	?
Pseudoendorchis_felipei_PD158	CatE1	aquatic	0
Pseudoendorchis_felipei_PD158	CatE2	6	4
Pseudoendorchis_felipei_PD158	CatL1	NA	?
Pseudoendorchis_felipei_PD158	CatL2	na	?
Proteocephalidae_gen_sp_1_PD159	CatHC	Actinopterygii	0
Proteocephalidae_gen_sp_1_PD159	CatHO	Amiiformes	0
Proteocephalidae_gen_sp_1_PD159	CatE1	aquatic	0
Proteocephalidae_gen_sp_1_PD159	CatE2	2	1
Proteocephalidae_gen_sp_1_PD159	CatL1	Nearctic	4
Proteocephalidae_gen_sp_1_PD159	CatL2	North_America	4
Proteocephalidae_gen_sp_9_PD160	CatHC	Actinopterygii	0
Proteocephalidae_gen_sp_9_PD160	CatHO	Siluriformes	O
Proteocephalidae_gen_sp_9_PD160	CatE1	aquatic	0
Proteocephalidae_gen_sp_9_PD160	CatE2	2	1
Proteocephalidae_gen_sp_9_PD160	CatL1	Neotropical	5
Proteocephalidae_gen_sp_9_PD160	CatL2	South_America	6
Proteocephalidae_gen_sp_9_PD161	CatHC	Actinopterygii	0
Proteocephalidae_gen_sp_9_PD161	CatHO	Siluriformes	O
Proteocephalidae_gen_sp_9_PD161	CatE1	aquatic	0
Proteocephalidae_gen_sp_9_PD161	CatE2	2	1
Proteocephalidae_gen_sp_9_PD161	CatL1	Neotropical	5
Proteocephalidae_gen_sp_9_PD161	CatL2	South_America	6
Proteocephalidae_gen_sp_8_PD162	CatHC	Actinopterygii	0
Proteocephalidae_gen_sp_8_PD162	CatHO	Siluriformes	O
Proteocephalidae_gen_sp_8_PD162	CatE1	aquatic	0
Proteocephalidae_gen_sp_8_PD162	CatE2	2	1
Proteocephalidae_gen_sp_8_PD162	CatL1	Neotropical	5
Proteocephalidae_gen_sp_8_PD162	CatL2	South_America	6
Proteocephalidae_gen_sp_7_PD163	CatHC	Actinopterygii	0
Proteocephalidae_gen_sp_7_PD163	CatHO	Siluriformes	O
Proteocephalidae_gen_sp_7_PD163	CatE1	aquatic	0
Proteocephalidae_gen_sp_7_PD163	CatE2	2	1
Proteocephalidae_gen_sp_7_PD163	CatL1	Neotropical	5
Proteocephalidae_gen_sp_7_PD163	CatL2	South_America	6
Proteocephalidae_gen_sp_6_PD165	CatHC	Actinopterygii	0
Proteocephalidae_gen_sp_6_PD165	CatHO	Siluriformes	O
Proteocephalidae_gen_sp_6_PD165	CatE1	aquatic	0
Proteocephalidae_gen_sp_6_PD165	CatE2	2	1
Proteocephalidae_gen_sp_6_PD165	CatL1	Neotropical	5
Proteocephalidae_gen_sp_6_PD165	CatL2	South_America	6
Proteocephalidae_gen_sp_5_PD166	CatHC	Actinopterygii	0
Proteocephalidae_gen_sp_5_PD166	CatHO	Siluriformes	O
Proteocephalidae_gen_sp_5_PD166	CatE1	aquatic	0
Proteocephalidae_gen_sp_5_PD166	CatE2	2	1
Proteocephalidae_gen_sp_5_PD166	CatL1	Neotropical	5
Proteocephalidae_gen_sp_5_PD166	CatL2	South_America	6
Proteocephalidae_gen_sp_4_PD167	CatHC	Actinopterygii	0
Proteocephalidae_gen_sp_4_PD167	CatHO	Siluriformes	O
Proteocephalidae_gen_sp_4_PD167	CatE1	aquatic	0
Proteocephalidae_gen_sp_4_PD167	CatE2	2	1
Proteocephalidae_gen_sp_4_PD167	CatL1	Neotropical	5
Proteocephalidae_gen_sp_4_PD167	CatL2	South_America	6
Proteocephalidae_gen_sp_4_PD168	CatHC	Actinopterygii	0
Proteocephalidae_gen_sp_4_PD168	CatHO	Siluriformes	O
Proteocephalidae_gen_sp_4_PD168	CatE1	aquatic	0
Proteocephalidae_gen_sp_4_PD168	CatE2	2	1
Proteocephalidae_gen_sp_4_PD168	CatL1	Neotropical	5
Proteocephalidae_gen_sp_4_PD168	CatL2	South_America	6
Postgangesia_inarmata_PD175	CatHC	Actinopterygii	0
Postgangesia_inarmata_PD175	CatHO	Siluriformes	O
Postgangesia_inarmata_PD175	CatE1	aquatic	0
Postgangesia_inarmata_PD175	CatE2	2	1
Postgangesia_inarmata_PD175	CatL1	Saharo_Arabian	9
Postgangesia_inarmata_PD175	CatL2	Asia	1
Postgangesia_inarmata_PD176	CatHC	Actinopterygii	0
Postgangesia_inarmata_PD176	CatHO	Siluriformes	O
Postgangesia_inarmata_PD176	CatE1	aquatic	0
Postgangesia_inarmata_PD176	CatE2	2	1
Postgangesia_inarmata_PD176	CatL1	Saharo_Arabian	9
Postgangesia_inarmata_PD176	CatL2	Asia	1
Postgangesia_inarmata_PD178	CatHC	Actinopterygii	0
Postgangesia_inarmata_PD178	CatHO	Siluriformes	O
Postgangesia_inarmata_PD178	CatE1	aquatic	0
Postgangesia_inarmata_PD178	CatE2	2	1
Postgangesia_inarmata_PD178	CatL1	Saharo_Arabian	9
Postgangesia_inarmata_PD178	CatL2	Asia	1
Peltidocotyle_sp_PD179	CatHC	Actinopterygii	0
Peltidocotyle_sp_PD179	CatHO	Siluriformes	O
Peltidocotyle_sp_PD179	CatE1	aquatic	0
Peltidocotyle_sp_PD179	CatE2	2	1
Peltidocotyle_sp_PD179	CatL1	Neotropical	5
Peltidocotyle_sp_PD179	CatL2	South_America	6
Peltidocotyle_rugosa_PD181	CatHC	Actinopterygii	0
Peltidocotyle_rugosa_PD181	CatHO	Siluriformes	O
Peltidocotyle_rugosa_PD181	CatE1	aquatic	0
Peltidocotyle_rugosa_PD181	CatE2	2	1
Peltidocotyle_rugosa_PD181	CatL1	Neotropical	5
Peltidocotyle_rugosa_PD181	CatL2	South_America	6
Peltidocotyle_lenha_PD182	CatHC	Actinopterygii	0
Peltidocotyle_lenha_PD182	CatHO	Siluriformes	O
Peltidocotyle_lenha_PD182	CatE1	aquatic	0
Peltidocotyle_lenha_PD182	CatE2	2	1
Peltidocotyle_lenha_PD182	CatL1	Neotropical	5
Peltidocotyle_lenha_PD182	CatL2	South_America	6
Peltidocotyle_lenha_PD183	CatHC	Actinopterygii	0
Peltidocotyle_lenha_PD183	CatHO	Siluriformes	O
Peltidocotyle_lenha_PD183	CatE1	aquatic	0
Peltidocotyle_lenha_PD183	CatE2	2	1
Peltidocotyle_lenha_PD183	CatL1	Neotropical	5
Peltidocotyle_lenha_PD183	CatL2	South_America	6
Peltidocotyle_lenha_PD184	CatHC	Actinopterygii	0
Peltidocotyle_lenha_PD184	CatHO	Siluriformes	O
Peltidocotyle_lenha_PD184	CatE1	aquatic	0
Peltidocotyle_lenha_PD184	CatE2	2	1
Peltidocotyle_lenha_PD184	CatL1	Neotropical	5
Peltidocotyle_lenha_PD184	CatL2	South_America	6
Peltidocotyle_lenha_PD185	CatHC	Actinopterygii	0
Peltidocotyle_lenha_PD185	CatHO	Siluriformes	O
Peltidocotyle_lenha_PD185	CatE1	aquatic	0
Peltidocotyle_lenha_PD185	CatE2	2	1
Peltidocotyle_lenha_PD185	CatL1	Neotropical	5
Peltidocotyle_lenha_PD185	CatL2	South_America	6
Paraproteocephalus_parasiluri_PD186	CatHC	Actinopterygii	0
Paraproteocephalus_parasiluri_PD186	CatHO	Siluriformes	O
Paraproteocephalus_parasiluri_PD186	CatE1	aquatic	0
Paraproteocephalus_parasiluri_PD186	CatE2	2	1
Paraproteocephalus_parasiluri_PD186	CatL1	Palearctic	7
Paraproteocephalus_parasiluri_PD186	CatL2	Europe	3
Paraproteocephalus_parasiluri_PD187	CatHC	Actinopterygii	0
Paraproteocephalus_parasiluri_PD187	CatHO	Siluriformes	O
Paraproteocephalus_parasiluri_PD187	CatE1	aquatic	0
Paraproteocephalus_parasiluri_PD187	CatE2	2	1
Paraproteocephalus_parasiluri_PD187	CatL1	Sino_Japanese	A
Paraproteocephalus_parasiluri_PD187	CatL2	Asia	1
Ophiotaenia_tigrina_PD189	CatHC	Amphibia	1
Ophiotaenia_tigrina_PD189	CatHO	Anura	2
Ophiotaenia_tigrina_PD189	CatE1	terrestrial	1
Ophiotaenia_tigrina_PD189	CatE2	6	4
Ophiotaenia_tigrina_PD189	CatL1	Oriental	6
Ophiotaenia_tigrina_PD189	CatL2	Asia	1
Ophiotaenia_tigrina_PD190	CatHC	Amphibia	1
Ophiotaenia_tigrina_PD190	CatHO	Anura	2
Ophiotaenia_tigrina_PD190	CatE1	terrestrial	1
Ophiotaenia_tigrina_PD190	CatE2	6	4
Ophiotaenia_tigrina_PD190	CatL1	Oriental	6
Ophiotaenia_tigrina_PD190	CatL2	Asia	1
Australophiotaenia_sp_2_PD196	CatHC	Reptilia	5
Australophiotaenia_sp_2_PD196	CatHO	Squamata	R
Australophiotaenia_sp_2_PD196	CatE1	terrestrial	1
Australophiotaenia_sp_2_PD196	CatE2	6	4
Australophiotaenia_sp_2_PD196	CatL1	Australian	1
Australophiotaenia_sp_2_PD196	CatL2	Oceania	5
Ophiotaenia_sp_PD198	CatHC	Reptilia	5
Ophiotaenia_sp_PD198	CatHO	Squamata	R
Ophiotaenia_sp_PD198	CatE1	terrestrial	1
Ophiotaenia_sp_PD198	CatE2	6	4
Ophiotaenia_sp_PD198	CatL1	Oriental	6
Ophiotaenia_sp_PD198	CatL2	Asia	1
Ophiotaenia_sp_PD202	CatHC	Amphibia	1
Ophiotaenia_sp_PD202	CatHO	Anura	2
Ophiotaenia_sp_PD202	CatE1	terrestrial	1
Ophiotaenia_sp_PD202	CatE2	6	4
Ophiotaenia_sp_PD202	CatL1	Neotropical	5
Ophiotaenia_sp_PD202	CatL2	South_America	6
Ophiotaenia_sp_PD203	CatHC	Reptilia	5
Ophiotaenia_sp_PD203	CatHO	Squamata	R
Ophiotaenia_sp_PD203	CatE1	terrestrial	1
Ophiotaenia_sp_PD203	CatE2	6	4
Ophiotaenia_sp_PD203	CatL1	Neotropical	5
Ophiotaenia_sp_PD203	CatL2	South_America	6
Ophiotaenia_sp_PD209	CatHC	Amphibia	1
Ophiotaenia_sp_PD209	CatHO	Anura	2
Ophiotaenia_sp_PD209	CatE1	terrestrial	1
Ophiotaenia_sp_PD209	CatE2	6	4
Ophiotaenia_sp_PD209	CatL1	Nearctic	4
Ophiotaenia_sp_PD209	CatL2	North_America	4
Ophiotaenia_perspicua_PD211	CatHC	Reptilia	5
Ophiotaenia_perspicua_PD211	CatHO	Squamata	R
Ophiotaenia_perspicua_PD211	CatE1	terrestrial	1
Ophiotaenia_perspicua_PD211	CatE2	6	4
Ophiotaenia_perspicua_PD211	CatL1	Nearctic	4
Ophiotaenia_perspicua_PD211	CatL2	North_America	4
Ophiotaenia_ophiodex_PD213	CatHC	Reptilia	5
Ophiotaenia_ophiodex_PD213	CatHO	Squamata	R
Ophiotaenia_ophiodex_PD213	CatE1	terrestrial	1
Ophiotaenia_ophiodex_PD213	CatE2	6	4
Ophiotaenia_ophiodex_PD213	CatL1	Afrotropical	0
Ophiotaenia_ophiodex_PD213	CatL2	Africa	0
Australophiotaenia_longmani_PD214	CatHC	Reptilia	5
Australophiotaenia_longmani_PD214	CatHO	Squamata	R
Australophiotaenia_longmani_PD214	CatE1	terrestrial	1
Australophiotaenia_longmani_PD214	CatE2	6	4
Australophiotaenia_longmani_PD214	CatL1	Australian	1
Australophiotaenia_longmani_PD214	CatL2	Oceania	5
Ophiotaenia_marenzelleri_PD218	CatHC	Reptilia	5
Ophiotaenia_marenzelleri_PD218	CatHO	Squamata	R
Ophiotaenia_marenzelleri_PD218	CatE1	terrestrial	1
Ophiotaenia_marenzelleri_PD218	CatE2	6	4
Ophiotaenia_marenzelleri_PD218	CatL1	Nearctic	4
Ophiotaenia_marenzelleri_PD218	CatL2	North_America	4
Australophiotaenia_sp_2_PD220	CatHC	Reptilia	5
Australophiotaenia_sp_2_PD220	CatHO	Squamata	R
Australophiotaenia_sp_2_PD220	CatE1	terrestrial	1
Australophiotaenia_sp_2_PD220	CatE2	6	4
Australophiotaenia_sp_2_PD220	CatL1	Australian	1
Australophiotaenia_sp_2_PD220	CatL2	Oceania	5
Ophiotaenia_filaroides_PD221	CatHC	Amphibia	1
Ophiotaenia_filaroides_PD221	CatHO	Urodela	U
Ophiotaenia_filaroides_PD221	CatE1	terrestrial	1
Ophiotaenia_filaroides_PD221	CatE2	6	4
Ophiotaenia_filaroides_PD221	CatL1	Nearctic	4
Ophiotaenia_filaroides_PD221	CatL2	North_America	4
Ophiotaenia_europaea_PD223	CatHC	Reptilia	5
Ophiotaenia_europaea_PD223	CatHO	Squamata	R
Ophiotaenia_europaea_PD223	CatE1	terrestrial	1
Ophiotaenia_europaea_PD223	CatE2	6	4
Ophiotaenia_europaea_PD223	CatL1	Palearctic	7
Ophiotaenia_europaea_PD223	CatL2	Europe	3
Spatulifer_maringaensis_PD228	CatHC	Actinopterygii	0
Spatulifer_maringaensis_PD228	CatHO	Siluriformes	O
Spatulifer_maringaensis_PD228	CatE1	aquatic	0
Spatulifer_maringaensis_PD228	CatE2	2	1
Spatulifer_maringaensis_PD228	CatL1	Neotropical	5
Spatulifer_maringaensis_PD228	CatL2	South_America	6
Nomimoscolex_suspectus_PD229	CatHC	Actinopterygii	0
Nomimoscolex_suspectus_PD229	CatHO	Siluriformes	O
Nomimoscolex_suspectus_PD229	CatE1	aquatic	0
Nomimoscolex_suspectus_PD229	CatE2	2	1
Nomimoscolex_suspectus_PD229	CatL1	Neotropical	5
Nomimoscolex_suspectus_PD229	CatL2	South_America	6
Nomimoscolex_suspectus_PD230	CatHC	Actinopterygii	0
Nomimoscolex_suspectus_PD230	CatHO	Siluriformes	O
Nomimoscolex_suspectus_PD230	CatE1	aquatic	0
Nomimoscolex_suspectus_PD230	CatE2	2	1
Nomimoscolex_suspectus_PD230	CatL1	Neotropical	5
Nomimoscolex_suspectus_PD230	CatL2	South_America	6
Nomimoscolex_suspectus_PD231	CatHC	Actinopterygii	0
Nomimoscolex_suspectus_PD231	CatHO	Siluriformes	O
Nomimoscolex_suspectus_PD231	CatE1	aquatic	0
Nomimoscolex_suspectus_PD231	CatE2	2	1
Nomimoscolex_suspectus_PD231	CatL1	Neotropical	5
Nomimoscolex_suspectus_PD231	CatL2	South_America	6
Nomimoscolex_sudobim_PD232	CatHC	Actinopterygii	0
Nomimoscolex_sudobim_PD232	CatHO	Siluriformes	O
Nomimoscolex_sudobim_PD232	CatE1	aquatic	0
Nomimoscolex_sudobim_PD232	CatE2	2	1
Nomimoscolex_sudobim_PD232	CatL1	Neotropical	5
Nomimoscolex_sudobim_PD232	CatL2	South_America	6
Nomimoscolex_sudobim_PD233	CatHC	Actinopterygii	0
Nomimoscolex_sudobim_PD233	CatHO	Siluriformes	O
Nomimoscolex_sudobim_PD233	CatE1	aquatic	0
Nomimoscolex_sudobim_PD233	CatE2	2	1
Nomimoscolex_sudobim_PD233	CatL1	Neotropical	5
Nomimoscolex_sudobim_PD233	CatL2	South_America	6
Nomimoscolex_sudobim_PD235	CatHC	Actinopterygii	0
Nomimoscolex_sudobim_PD235	CatHO	Siluriformes	O
Nomimoscolex_sudobim_PD235	CatE1	aquatic	0
Nomimoscolex_sudobim_PD235	CatE2	2	1
Nomimoscolex_sudobim_PD235	CatL1	Neotropical	5
Nomimoscolex_sudobim_PD235	CatL2	South_America	6
Nomimoscolex_sudobim_PD236	CatHC	Actinopterygii	0
Nomimoscolex_sudobim_PD236	CatHO	Siluriformes	O
Nomimoscolex_sudobim_PD236	CatE1	aquatic	0
Nomimoscolex_sudobim_PD236	CatE2	2	1
Nomimoscolex_sudobim_PD236	CatL1	Neotropical	5
Nomimoscolex_sudobim_PD236	CatL2	South_America	6
Nomimoscolex_piraeeba_PD237	CatHC	Actinopterygii	0
Nomimoscolex_piraeeba_PD237	CatHO	Siluriformes	O
Nomimoscolex_piraeeba_PD237	CatE1	aquatic	0
Nomimoscolex_piraeeba_PD237	CatE2	2	1
Nomimoscolex_piraeeba_PD237	CatL1	Neotropical	5
Nomimoscolex_piraeeba_PD237	CatL2	South_America	6
Nomimoscolex_piraeeba_PD238	CatHC	Actinopterygii	0
Nomimoscolex_piraeeba_PD238	CatHO	Siluriformes	O
Nomimoscolex_piraeeba_PD238	CatE1	aquatic	0
Nomimoscolex_piraeeba_PD238	CatE2	2	1
Nomimoscolex_piraeeba_PD238	CatL1	Neotropical	5
Nomimoscolex_piraeeba_PD238	CatL2	South_America	6
Nomimoscolex_microacetabula_PD241	CatHC	Actinopterygii	0
Nomimoscolex_microacetabula_PD241	CatHO	Siluriformes	O
Nomimoscolex_microacetabula_PD241	CatE1	aquatic	0
Nomimoscolex_microacetabula_PD241	CatE2	2	1
Nomimoscolex_microacetabula_PD241	CatL1	Neotropical	5
Nomimoscolex_microacetabula_PD241	CatL2	South_America	6
Nomimoscolex_lopesi_PD242	CatHC	Actinopterygii	0
Nomimoscolex_lopesi_PD242	CatHO	Siluriformes	O
Nomimoscolex_lopesi_PD242	CatE1	aquatic	0
Nomimoscolex_lopesi_PD242	CatE2	2	1
Nomimoscolex_lopesi_PD242	CatL1	Neotropical	5
Nomimoscolex_lopesi_PD242	CatL2	South_America	6
Nomimoscolex_lenha_PD243	CatHC	Actinopterygii	0
Nomimoscolex_lenha_PD243	CatHO	Siluriformes	O
Nomimoscolex_lenha_PD243	CatE1	aquatic	0
Nomimoscolex_lenha_PD243	CatE2	2	1
Nomimoscolex_lenha_PD243	CatL1	Neotropical	5
Nomimoscolex_lenha_PD243	CatL2	South_America	6
Nomimoscolex_lenha_PD245	CatHC	Actinopterygii	0
Nomimoscolex_lenha_PD245	CatHO	Siluriformes	O
Nomimoscolex_lenha_PD245	CatE1	aquatic	0
Nomimoscolex_lenha_PD245	CatE2	2	1
Nomimoscolex_lenha_PD245	CatL1	Neotropical	5
Nomimoscolex_lenha_PD245	CatL2	South_America	6
Nomimoscolex_dorad_PD246	CatHC	Actinopterygii	0
Nomimoscolex_dorad_PD246	CatHO	Siluriformes	O
Nomimoscolex_dorad_PD246	CatE1	aquatic	0
Nomimoscolex_dorad_PD246	CatE2	2	1
Nomimoscolex_dorad_PD246	CatL1	Neotropical	5
Nomimoscolex_dorad_PD246	CatL2	South_America	6
Nomimoscolex_chubbi_PD247	CatHC	Actinopterygii	0
Nomimoscolex_chubbi_PD247	CatHO	Gymnotiformes	B
Nomimoscolex_chubbi_PD247	CatE1	aquatic	0
Nomimoscolex_chubbi_PD247	CatE2	2	1
Nomimoscolex_chubbi_PD247	CatL1	Neotropical	5
Nomimoscolex_chubbi_PD247	CatL2	South_America	6
Nomimoscolex_admonticellia_PD248	CatHC	Actinopterygii	0
Nomimoscolex_admonticellia_PD248	CatHO	Siluriformes	O
Nomimoscolex_admonticellia_PD248	CatE1	aquatic	0
Nomimoscolex_admonticellia_PD248	CatE2	2	1
Nomimoscolex_admonticellia_PD248	CatL1	Neotropical	5
Nomimoscolex_admonticellia_PD248	CatL2	South_America	6
Nomimoscolex_admonticellia_PD250	CatHC	Actinopterygii	0
Nomimoscolex_admonticellia_PD250	CatHO	Siluriformes	O
Nomimoscolex_admonticellia_PD250	CatE1	aquatic	0
Nomimoscolex_admonticellia_PD250	CatE2	2	1
Nomimoscolex_admonticellia_PD250	CatL1	Neotropical	5
Nomimoscolex_admonticellia_PD250	CatL2	South_America	6
Monticellia_ventrei_PD251	CatHC	Actinopterygii	0
Monticellia_ventrei_PD251	CatHO	Siluriformes	O
Monticellia_ventrei_PD251	CatE1	aquatic	0
Monticellia_ventrei_PD251	CatE2	2	1
Monticellia_ventrei_PD251	CatL1	Neotropical	5
Monticellia_ventrei_PD251	CatL2	South_America	6
Monticellia_ventrei_PD252	CatHC	Actinopterygii	0
Monticellia_ventrei_PD252	CatHO	Siluriformes	O
Monticellia_ventrei_PD252	CatE1	aquatic	0
Monticellia_ventrei_PD252	CatE2	2	1
Monticellia_ventrei_PD252	CatL1	Neotropical	5
Monticellia_ventrei_PD252	CatL2	South_America	6
Monticellia_ventrei_PD253	CatHC	Actinopterygii	0
Monticellia_ventrei_PD253	CatHO	Siluriformes	O
Monticellia_ventrei_PD253	CatE1	aquatic	0
Monticellia_ventrei_PD253	CatE2	2	1
Monticellia_ventrei_PD253	CatL1	Neotropical	5
Monticellia_ventrei_PD253	CatL2	South_America	6
Monticellia_ophisterni_PD255	CatHC	Actinopterygii	0
Monticellia_ophisterni_PD255	CatHO	Synbranchiformes	S
Monticellia_ophisterni_PD255	CatE1	aquatic	0
Monticellia_ophisterni_PD255	CatE2	4	2
Monticellia_ophisterni_PD255	CatL1	Panamanian	8
Monticellia_ophisterni_PD255	CatL2	North_America	4
Monticellia_magna_PD261	CatHC	Actinopterygii	0
Monticellia_magna_PD261	CatHO	Siluriformes	O
Monticellia_magna_PD261	CatE1	aquatic	0
Monticellia_magna_PD261	CatE2	2	1
Monticellia_magna_PD261	CatL1	Neotropical	5
Monticellia_magna_PD261	CatL2	South_America	6
Monticellia_magna_PD262	CatHC	Actinopterygii	0
Monticellia_magna_PD262	CatHO	Siluriformes	O
Monticellia_magna_PD262	CatE1	aquatic	0
Monticellia_magna_PD262	CatE2	2	1
Monticellia_magna_PD262	CatL1	Neotropical	5
Monticellia_magna_PD262	CatL2	South_America	6
Monticellia_ventrei_PD266	CatHC	Actinopterygii	0
Monticellia_ventrei_PD266	CatHO	Siluriformes	O
Monticellia_ventrei_PD266	CatE1	aquatic	0
Monticellia_ventrei_PD266	CatE2	2	1
Monticellia_ventrei_PD266	CatL1	Neotropical	5
Monticellia_ventrei_PD266	CatL2	South_America	6
Monticellia_cf_ventrei_PD268	CatHC	Actinopterygii	0
Monticellia_cf_ventrei_PD268	CatHO	Siluriformes	O
Monticellia_cf_ventrei_PD268	CatE1	aquatic	0
Monticellia_cf_ventrei_PD268	CatE2	2	1
Monticellia_cf_ventrei_PD268	CatL1	Neotropical	5
Monticellia_cf_ventrei_PD268	CatL2	South_America	6
Megathylacoides_giganteum_PD271	CatHC	Actinopterygii	0
Megathylacoides_giganteum_PD271	CatHO	Amiiformes	0
Megathylacoides_giganteum_PD271	CatE1	aquatic	0
Megathylacoides_giganteum_PD271	CatE2	2	1
Megathylacoides_giganteum_PD271	CatL1	Nearctic	4
Megathylacoides_giganteum_PD271	CatL2	North_America	4
Megathylacoides_giganteum_PD272	CatHC	Actinopterygii	0
Megathylacoides_giganteum_PD272	CatHO	Amiiformes	0
Megathylacoides_giganteum_PD272	CatE1	aquatic	0
Megathylacoides_giganteum_PD272	CatE2	2	1
Megathylacoides_giganteum_PD272	CatL1	Nearctic	4
Megathylacoides_giganteum_PD272	CatL2	North_America	4
Megathylacoides_lamothei_PD275	CatHC	Actinopterygii	0
Megathylacoides_lamothei_PD275	CatHO	Siluriformes	O
Megathylacoides_lamothei_PD275	CatE1	aquatic	0
Megathylacoides_lamothei_PD275	CatE2	2	1
Megathylacoides_lamothei_PD275	CatL1	Panamanian	8
Megathylacoides_lamothei_PD275	CatL2	North_America	4
Megathylacoides_lamothei_PD276	CatHC	Actinopterygii	0
Megathylacoides_lamothei_PD276	CatHO	Siluriformes	O
Megathylacoides_lamothei_PD276	CatE1	aquatic	0
Megathylacoides_lamothei_PD276	CatE2	2	1
Megathylacoides_lamothei_PD276	CatL1	Panamanian	8
Megathylacoides_lamothei_PD276	CatL2	North_America	4
Megathylacoides_lamothei_PD277	CatHC	Actinopterygii	0
Megathylacoides_lamothei_PD277	CatHO	Siluriformes	O
Megathylacoides_lamothei_PD277	CatE1	aquatic	0
Megathylacoides_lamothei_PD277	CatE2	2	1
Megathylacoides_lamothei_PD277	CatL1	Panamanian	8
Megathylacoides_lamothei_PD277	CatL2	North_America	4
Megathylacoides_lamothei_PD278	CatHC	Actinopterygii	0
Megathylacoides_lamothei_PD278	CatHO	Siluriformes	O
Megathylacoides_lamothei_PD278	CatE1	aquatic	0
Megathylacoides_lamothei_PD278	CatE2	2	1
Megathylacoides_lamothei_PD278	CatL1	Panamanian	8
Megathylacoides_lamothei_PD278	CatL2	North_America	4
Megathylacoides_giganteum_PD287	CatHC	Actinopterygii	0
Megathylacoides_giganteum_PD287	CatHO	Siluriformes	O
Megathylacoides_giganteum_PD287	CatE1	aquatic	0
Megathylacoides_giganteum_PD287	CatE2	2	1
Megathylacoides_giganteum_PD287	CatL1	Nearctic	4
Megathylacoides_giganteum_PD287	CatL2	North_America	4
Megathylacoides_giganteum_PD288	CatHC	Actinopterygii	0
Megathylacoides_giganteum_PD288	CatHO	Siluriformes	O
Megathylacoides_giganteum_PD288	CatE1	aquatic	0
Megathylacoides_giganteum_PD288	CatE2	2	1
Megathylacoides_giganteum_PD288	CatL1	Nearctic	4
Megathylacoides_giganteum_PD288	CatL2	North_America	4
Marsypocephalus_rectangulus_PD294	CatHC	Actinopterygii	0
Marsypocephalus_rectangulus_PD294	CatHO	Siluriformes	O
Marsypocephalus_rectangulus_PD294	CatE1	aquatic	0
Marsypocephalus_rectangulus_PD294	CatE2	2	1
Marsypocephalus_rectangulus_PD294	CatL1	Afrotropical	0
Marsypocephalus_rectangulus_PD294	CatL2	Africa	0
Marsypocephalus_heterobranchus_PD295	CatHC	Actinopterygii	0
Marsypocephalus_heterobranchus_PD295	CatHO	Siluriformes	O
Marsypocephalus_heterobranchus_PD295	CatE1	aquatic	0
Marsypocephalus_heterobranchus_PD295	CatE2	2	1
Marsypocephalus_heterobranchus_PD295	CatL1	Afrotropical	0
Marsypocephalus_heterobranchus_PD295	CatL2	Africa	0
Mariauxiella_brevifilis_PD298	CatHC	Actinopterygii	0
Mariauxiella_brevifilis_PD298	CatHO	Siluriformes	O
Mariauxiella_brevifilis_PD298	CatE1	aquatic	0
Mariauxiella_brevifilis_PD298	CatE2	2	1
Mariauxiella_brevifilis_PD298	CatL1	Neotropical	5
Mariauxiella_brevifilis_PD298	CatL2	South_America	6
Manaosia_bracodemoca_PD301	CatHC	Actinopterygii	0
Manaosia_bracodemoca_PD301	CatHO	Siluriformes	O
Manaosia_bracodemoca_PD301	CatE1	aquatic	0
Manaosia_bracodemoca_PD301	CatE2	2	1
Manaosia_bracodemoca_PD301	CatL1	Neotropical	5
Manaosia_bracodemoca_PD301	CatL2	South_America	6
Manaosia_bracodemoca_PD303	CatHC	Actinopterygii	0
Manaosia_bracodemoca_PD303	CatHO	Siluriformes	O
Manaosia_bracodemoca_PD303	CatE1	aquatic	0
Manaosia_bracodemoca_PD303	CatE2	2	1
Manaosia_bracodemoca_PD303	CatL1	Neotropical	5
Manaosia_bracodemoca_PD303	CatL2	South_America	6
Manaosia_bracodemoca_PD305	CatHC	Actinopterygii	0
Manaosia_bracodemoca_PD305	CatHO	Siluriformes	O
Manaosia_bracodemoca_PD305	CatE1	aquatic	0
Manaosia_bracodemoca_PD305	CatE2	2	1
Manaosia_bracodemoca_PD305	CatL1	Neotropical	5
Manaosia_bracodemoca_PD305	CatL2	South_America	6
Kapsulotaenia_tidswelli_PD314	CatHC	Reptilia	5
Kapsulotaenia_tidswelli_PD314	CatHO	Squamata	R
Kapsulotaenia_tidswelli_PD314	CatE1	terrestrial	1
Kapsulotaenia_tidswelli_PD314	CatE2	6	4
Kapsulotaenia_tidswelli_PD314	CatL1	Australian	1
Kapsulotaenia_tidswelli_PD314	CatL2	Oceania	5
Kapsulotaenia_tidswelli_PD315	CatHC	Reptilia	5
Kapsulotaenia_tidswelli_PD315	CatHO	Squamata	R
Kapsulotaenia_tidswelli_PD315	CatE1	terrestrial	1
Kapsulotaenia_tidswelli_PD315	CatE2	6	4
Kapsulotaenia_tidswelli_PD315	CatL1	Australian	1
Kapsulotaenia_tidswelli_PD315	CatL2	Oceania	5
Jauella_glandicephalus_PD324	CatHC	Actinopterygii	0
Jauella_glandicephalus_PD324	CatHO	Siluriformes	O
Jauella_glandicephalus_PD324	CatE1	aquatic	0
Jauella_glandicephalus_PD324	CatE2	2	1
Jauella_glandicephalus_PD324	CatL1	Neotropical	5
Jauella_glandicephalus_PD324	CatL2	South_America	6
Houssayela_sudobim_PD325	CatHC	Actinopterygii	0
Houssayela_sudobim_PD325	CatHO	Siluriformes	O
Houssayela_sudobim_PD325	CatE1	aquatic	0
Houssayela_sudobim_PD325	CatE2	2	1
Houssayela_sudobim_PD325	CatL1	Neotropical	5
Houssayela_sudobim_PD325	CatL2	South_America	6
Harriscolex_nathaliae_PD327	CatHC	Actinopterygii	0
Harriscolex_nathaliae_PD327	CatHO	Siluriformes	O
Harriscolex_nathaliae_PD327	CatE1	aquatic	0
Harriscolex_nathaliae_PD327	CatE2	2	1
Harriscolex_nathaliae_PD327	CatL1	Neotropical	5
Harriscolex_nathaliae_PD327	CatL2	South_America	6
Harriscolex_kaparari_PD328	CatHC	Actinopterygii	0
Harriscolex_kaparari_PD328	CatHO	Siluriformes	O
Harriscolex_kaparari_PD328	CatE1	aquatic	0
Harriscolex_kaparari_PD328	CatE2	2	1
Harriscolex_kaparari_PD328	CatL1	Neotropical	5
Harriscolex_kaparari_PD328	CatL2	South_America	6
Goezeella_mariae_PD331	CatHC	Actinopterygii	0
Goezeella_mariae_PD331	CatHO	Siluriformes	O
Goezeella_mariae_PD331	CatE1	aquatic	0
Goezeella_mariae_PD331	CatE2	2	1
Goezeella_mariae_PD331	CatL1	Neotropical	5
Goezeella_mariae_PD331	CatL2	South_America	6
Glanitaenia_osculata_PD333	CatHC	Actinopterygii	0
Glanitaenia_osculata_PD333	CatHO	Siluriformes	O
Glanitaenia_osculata_PD333	CatE1	aquatic	0
Glanitaenia_osculata_PD333	CatE2	2	1
Glanitaenia_osculata_PD333	CatL1	Palearctic	7
Glanitaenia_osculata_PD333	CatL2	Europe	3
Gibsoniela_mandube_PD336	CatHC	Actinopterygii	0
Gibsoniela_mandube_PD336	CatHO	Siluriformes	O
Gibsoniela_mandube_PD336	CatE1	aquatic	0
Gibsoniela_mandube_PD336	CatE2	2	1
Gibsoniela_mandube_PD336	CatL1	Neotropical	5
Gibsoniela_mandube_PD336	CatL2	South_America	6
Gangesia_mukutmanipuensis_PD340	CatHC	Actinopterygii	0
Gangesia_mukutmanipuensis_PD340	CatHO	Siluriformes	O
Gangesia_mukutmanipuensis_PD340	CatE1	aquatic	0
Gangesia_mukutmanipuensis_PD340	CatE2	4	2
Gangesia_mukutmanipuensis_PD340	CatL1	Oriental	6
Gangesia_mukutmanipuensis_PD340	CatL2	Asia	1
Gangesia_mukutmanipuensis_PD341	CatHC	Actinopterygii	0
Gangesia_mukutmanipuensis_PD341	CatHO	Siluriformes	O
Gangesia_mukutmanipuensis_PD341	CatE1	aquatic	0
Gangesia_mukutmanipuensis_PD341	CatE2	4	2
Gangesia_mukutmanipuensis_PD341	CatL1	Oriental	6
Gangesia_mukutmanipuensis_PD341	CatL2	Asia	1
Gangesia_parasiluri_PD354	CatHC	Actinopterygii	0
Gangesia_parasiluri_PD354	CatHO	Siluriformes	O
Gangesia_parasiluri_PD354	CatE1	aquatic	0
Gangesia_parasiluri_PD354	CatE2	2	1
Gangesia_parasiluri_PD354	CatL1	Sino_Japanese	A
Gangesia_parasiluri_PD354	CatL2	Asia	1
Gangesia_parasiluri_PD355	CatHC	Actinopterygii	0
Gangesia_parasiluri_PD355	CatHO	Siluriformes	O
Gangesia_parasiluri_PD355	CatE1	aquatic	0
Gangesia_parasiluri_PD355	CatE2	2	1
Gangesia_parasiluri_PD355	CatL1	Sino_Japanese	A
Gangesia_parasiluri_PD355	CatL2	Asia	1
Gangesia_parasiluri_PD356	CatHC	Actinopterygii	0
Gangesia_parasiluri_PD356	CatHO	Siluriformes	O
Gangesia_parasiluri_PD356	CatE1	aquatic	0
Gangesia_parasiluri_PD356	CatE2	2	1
Gangesia_parasiluri_PD356	CatL1	Sino_Japanese	A
Gangesia_parasiluri_PD356	CatL2	Asia	1
Gangesia_oligonchis_PD359	CatHC	Actinopterygii	0
Gangesia_oligonchis_PD359	CatHO	Siluriformes	O
Gangesia_oligonchis_PD359	CatE1	aquatic	0
Gangesia_oligonchis_PD359	CatE2	2	1
Gangesia_oligonchis_PD359	CatL1	Sino_Japanese	A
Gangesia_oligonchis_PD359	CatL2	Asia	1
Gangesia_oligonchis_PD360	CatHC	Actinopterygii	0
Gangesia_oligonchis_PD360	CatHO	Siluriformes	O
Gangesia_oligonchis_PD360	CatE1	aquatic	0
Gangesia_oligonchis_PD360	CatE2	2	1
Gangesia_oligonchis_PD360	CatL1	Sino_Japanese	A
Gangesia_oligonchis_PD360	CatL2	Asia	1
Gangesia_oligonchis_PD361	CatHC	Actinopterygii	0
Gangesia_oligonchis_PD361	CatHO	Siluriformes	O
Gangesia_oligonchis_PD361	CatE1	aquatic	0
Gangesia_oligonchis_PD361	CatE2	2	1
Gangesia_oligonchis_PD361	CatL1	Sino_Japanese	A
Gangesia_oligonchis_PD361	CatL2	Asia	1
Gangesia_oligonchis_PD362	CatHC	Actinopterygii	0
Gangesia_oligonchis_PD362	CatHO	Siluriformes	O
Gangesia_oligonchis_PD362	CatE1	aquatic	0
Gangesia_oligonchis_PD362	CatE2	2	1
Gangesia_oligonchis_PD362	CatL1	Sino_Japanese	A
Gangesia_oligonchis_PD362	CatL2	Asia	1
Gangesia_oligonchis_PD363	CatHC	Actinopterygii	0
Gangesia_oligonchis_PD363	CatHO	Siluriformes	O
Gangesia_oligonchis_PD363	CatE1	aquatic	0
Gangesia_oligonchis_PD363	CatE2	2	1
Gangesia_oligonchis_PD363	CatL1	Sino_Japanese	A
Gangesia_oligonchis_PD363	CatL2	Asia	1
Gangesia_oligonchis_PD364	CatHC	Actinopterygii	0
Gangesia_oligonchis_PD364	CatHO	Siluriformes	O
Gangesia_oligonchis_PD364	CatE1	aquatic	0
Gangesia_oligonchis_PD364	CatE2	2	1
Gangesia_oligonchis_PD364	CatL1	Sino_Japanese	A
Gangesia_oligonchis_PD364	CatL2	Asia	1
Gangesia_oligonchis_PD365	CatHC	Actinopterygii	0
Gangesia_oligonchis_PD365	CatHO	Siluriformes	O
Gangesia_oligonchis_PD365	CatE1	aquatic	0
Gangesia_oligonchis_PD365	CatE2	2	1
Gangesia_oligonchis_PD365	CatL1	Sino_Japanese	A
Gangesia_oligonchis_PD365	CatL2	Asia	1
Gangesia_oligonchis_PD366	CatHC	Actinopterygii	0
Gangesia_oligonchis_PD366	CatHO	Siluriformes	O
Gangesia_oligonchis_PD366	CatE1	aquatic	0
Gangesia_oligonchis_PD366	CatE2	2	1
Gangesia_oligonchis_PD366	CatL1	Sino_Japanese	A
Gangesia_oligonchis_PD366	CatL2	Asia	1
Gangesia_oligonchis_PD367	CatHC	Actinopterygii	0
Gangesia_oligonchis_PD367	CatHO	Siluriformes	O
Gangesia_oligonchis_PD367	CatE1	aquatic	0
Gangesia_oligonchis_PD367	CatE2	2	1
Gangesia_oligonchis_PD367	CatL1	Sino_Japanese	A
Gangesia_oligonchis_PD367	CatL2	Asia	1
Gangesia_oligonchis_PD368	CatHC	Actinopterygii	0
Gangesia_oligonchis_PD368	CatHO	Siluriformes	O
Gangesia_oligonchis_PD368	CatE1	aquatic	0
Gangesia_oligonchis_PD368	CatE2	2	1
Gangesia_oligonchis_PD368	CatL1	Sino_Japanese	A
Gangesia_oligonchis_PD368	CatL2	Asia	1
Gangesia_oligonchis_PD371	CatHC	Actinopterygii	0
Gangesia_oligonchis_PD371	CatHO	Siluriformes	O
Gangesia_oligonchis_PD371	CatE1	aquatic	0
Gangesia_oligonchis_PD371	CatE2	2	1
Gangesia_oligonchis_PD371	CatL1	Palearctic	7
Gangesia_oligonchis_PD371	CatL2	Asia	1
Gangesia_oligonchis_PD373	CatHC	Actinopterygii	0
Gangesia_oligonchis_PD373	CatHO	Siluriformes	O
Gangesia_oligonchis_PD373	CatE1	aquatic	0
Gangesia_oligonchis_PD373	CatE2	2	1
Gangesia_oligonchis_PD373	CatL1	Palearctic	7
Gangesia_oligonchis_PD373	CatL2	Asia	1
Gangesia_oligonchis_PD374	CatHC	Actinopterygii	0
Gangesia_oligonchis_PD374	CatHO	Siluriformes	O
Gangesia_oligonchis_PD374	CatE1	aquatic	0
Gangesia_oligonchis_PD374	CatE2	2	1
Gangesia_oligonchis_PD374	CatL1	Sino_Japanese	A
Gangesia_oligonchis_PD374	CatL2	Asia	1
Gangesia_oligonchis_PD375	CatHC	Actinopterygii	0
Gangesia_oligonchis_PD375	CatHO	Siluriformes	O
Gangesia_oligonchis_PD375	CatE1	aquatic	0
Gangesia_oligonchis_PD375	CatE2	2	1
Gangesia_oligonchis_PD375	CatL1	Sino_Japanese	A
Gangesia_oligonchis_PD375	CatL2	Asia	1
Gangesia_macrones_PD377	CatHC	Actinopterygii	0
Gangesia_macrones_PD377	CatHO	Siluriformes	O
Gangesia_macrones_PD377	CatE1	aquatic	0
Gangesia_macrones_PD377	CatE2	4	2
Gangesia_macrones_PD377	CatL1	Oriental	6
Gangesia_macrones_PD377	CatL2	Asia	1
Gangesia_macrones_PD378	CatHC	Actinopterygii	0
Gangesia_macrones_PD378	CatHO	Siluriformes	O
Gangesia_macrones_PD378	CatE1	aquatic	0
Gangesia_macrones_PD378	CatE2	4	2
Gangesia_macrones_PD378	CatL1	Oriental	6
Gangesia_macrones_PD378	CatL2	Asia	1
Gangesia_bengalensis_PD380	CatHC	Actinopterygii	0
Gangesia_bengalensis_PD380	CatHO	Siluriformes	O
Gangesia_bengalensis_PD380	CatE1	aquatic	0
Gangesia_bengalensis_PD380	CatE2	2	1
Gangesia_bengalensis_PD380	CatL1	Oriental	6
Gangesia_bengalensis_PD380	CatL2	Asia	1
Gangesia_bengalensis_PD381	CatHC	Actinopterygii	0
Gangesia_bengalensis_PD381	CatHO	Siluriformes	O
Gangesia_bengalensis_PD381	CatE1	aquatic	0
Gangesia_bengalensis_PD381	CatE2	2	1
Gangesia_bengalensis_PD381	CatL1	Oriental	6
Gangesia_bengalensis_PD381	CatL2	Asia	1
Gangesia_bengalensis_PD384	CatHC	Actinopterygii	0
Gangesia_bengalensis_PD384	CatHO	Siluriformes	O
Gangesia_bengalensis_PD384	CatE1	aquatic	0
Gangesia_bengalensis_PD384	CatE2	2	1
Gangesia_bengalensis_PD384	CatL1	Oriental	6
Gangesia_bengalensis_PD384	CatL2	Asia	1
Gangesia_agraensis_PD385	CatHC	Actinopterygii	0
Gangesia_agraensis_PD385	CatHO	Siluriformes	O
Gangesia_agraensis_PD385	CatE1	aquatic	0
Gangesia_agraensis_PD385	CatE2	2	1
Gangesia_agraensis_PD385	CatL1	Oriental	6
Gangesia_agraensis_PD385	CatL2	Asia	1
Gangesia_agraensis_PD387	CatHC	Actinopterygii	0
Gangesia_agraensis_PD387	CatHO	Siluriformes	O
Gangesia_agraensis_PD387	CatE1	aquatic	0
Gangesia_agraensis_PD387	CatE2	2	1
Gangesia_agraensis_PD387	CatL1	Oriental	6
Gangesia_agraensis_PD387	CatL2	Asia	1
Electrotaenia_malopteruri_PD399	CatHC	Actinopterygii	0
Electrotaenia_malopteruri_PD399	CatHO	Siluriformes	O
Electrotaenia_malopteruri_PD399	CatE1	aquatic	0
Electrotaenia_malopteruri_PD399	CatE2	2	1
Electrotaenia_malopteruri_PD399	CatL1	Saharo_Arabian	9
Electrotaenia_malopteruri_PD399	CatL2	Africa	0
Electrotaenia_malopteruri_PD401	CatHC	Actinopterygii	0
Electrotaenia_malopteruri_PD401	CatHO	Siluriformes	O
Electrotaenia_malopteruri_PD401	CatE1	aquatic	0
Electrotaenia_malopteruri_PD401	CatE2	2	1
Electrotaenia_malopteruri_PD401	CatL1	Saharo_Arabian	9
Electrotaenia_malopteruri_PD401	CatL2	Africa	0
Riggenbachiella_sp_PD402	CatHC	Actinopterygii	0
Riggenbachiella_sp_PD402	CatHO	Siluriformes	O
Riggenbachiella_sp_PD402	CatE1	aquatic	0
Riggenbachiella_sp_PD402	CatE2	2	1
Riggenbachiella_sp_PD402	CatL1	Neotropical	5
Riggenbachiella_sp_PD402	CatL2	South_America	6
Pseudocrepidobothrium_ludovici_PD403	CatHC	Actinopterygii	0
Pseudocrepidobothrium_ludovici_PD403	CatHO	Siluriformes	O
Pseudocrepidobothrium_ludovici_PD403	CatE1	aquatic	0
Pseudocrepidobothrium_ludovici_PD403	CatE2	2	1
Pseudocrepidobothrium_ludovici_PD403	CatL1	Neotropical	5
Pseudocrepidobothrium_ludovici_PD403	CatL2	South_America	6
Crepidobothrium_gerrardii_PD404	CatHC	Reptilia	5
Crepidobothrium_gerrardii_PD404	CatHO	Squamata	R
Crepidobothrium_gerrardii_PD404	CatE1	terrestrial	1
Crepidobothrium_gerrardii_PD404	CatE2	6	4
Crepidobothrium_gerrardii_PD404	CatL1	Neotropical	5
Crepidobothrium_gerrardii_PD404	CatL2	South_America	6
Pseudocrepidobothrium_eirasi_PD405	CatHC	Actinopterygii	0
Pseudocrepidobothrium_eirasi_PD405	CatHO	Siluriformes	O
Pseudocrepidobothrium_eirasi_PD405	CatE1	aquatic	0
Pseudocrepidobothrium_eirasi_PD405	CatE2	2	1
Pseudocrepidobothrium_eirasi_PD405	CatL1	Neotropical	5
Pseudocrepidobothrium_eirasi_PD405	CatL2	South_America	6
Corallotaenia_parafimbriata_PD410	CatHC	Actinopterygii	0
Corallotaenia_parafimbriata_PD410	CatHO	Siluriformes	O
Corallotaenia_parafimbriata_PD410	CatE1	aquatic	0
Corallotaenia_parafimbriata_PD410	CatE2	2	1
Corallotaenia_parafimbriata_PD410	CatL1	Nearctic	4
Corallotaenia_parafimbriata_PD410	CatL2	North_America	4
Corallotaenia_intermedia_PD411	CatHC	Actinopterygii	0
Corallotaenia_intermedia_PD411	CatHO	Siluriformes	O
Corallotaenia_intermedia_PD411	CatE1	aquatic	0
Corallotaenia_intermedia_PD411	CatE2	2	1
Corallotaenia_intermedia_PD411	CatL1	Nearctic	4
Corallotaenia_intermedia_PD411	CatL2	North_America	4
Corallotaenia_intermedia_PD412	CatHC	Actinopterygii	0
Corallotaenia_intermedia_PD412	CatHO	Siluriformes	O
Corallotaenia_intermedia_PD412	CatE1	aquatic	0
Corallotaenia_intermedia_PD412	CatE2	2	1
Corallotaenia_intermedia_PD412	CatL1	Nearctic	4
Corallotaenia_intermedia_PD412	CatL2	North_America	4
Corallotaenia_sp_PD413	CatHC	Actinopterygii	0
Corallotaenia_sp_PD413	CatHO	Siluriformes	O
Corallotaenia_sp_PD413	CatE1	aquatic	0
Corallotaenia_sp_PD413	CatE2	2	1
Corallotaenia_sp_PD413	CatL1	Nearctic	4
Corallotaenia_sp_PD413	CatL2	North_America	4
Corallobothrium_solidum_PD414	CatHC	Actinopterygii	0
Corallobothrium_solidum_PD414	CatHO	Siluriformes	O
Corallobothrium_solidum_PD414	CatE1	aquatic	0
Corallobothrium_solidum_PD414	CatE2	2	1
Corallobothrium_solidum_PD414	CatL1	Saharo_Arabian	9
Corallobothrium_solidum_PD414	CatL2	Africa	0
Essexiella_fimbriata_PD415	CatHC	Actinopterygii	0
Essexiella_fimbriata_PD415	CatHO	Siluriformes	O
Essexiella_fimbriata_PD415	CatE1	aquatic	0
Essexiella_fimbriata_PD415	CatE2	2	1
Essexiella_fimbriata_PD415	CatL1	Nearctic	4
Essexiella_fimbriata_PD415	CatL2	North_America	4
Essexiella_fimbriata_PD416	CatHC	Actinopterygii	0
Essexiella_fimbriata_PD416	CatHO	Siluriformes	O
Essexiella_fimbriata_PD416	CatE1	aquatic	0
Essexiella_fimbriata_PD416	CatE2	2	1
Essexiella_fimbriata_PD416	CatL1	Nearctic	4
Essexiella_fimbriata_PD416	CatL2	North_America	4
Essexiella_fimbriata_PD417	CatHC	Actinopterygii	0
Essexiella_fimbriata_PD417	CatHO	Siluriformes	O
Essexiella_fimbriata_PD417	CatE1	aquatic	0
Essexiella_fimbriata_PD417	CatE2	2	1
Essexiella_fimbriata_PD417	CatL1	Nearctic	4
Essexiella_fimbriata_PD417	CatL2	North_America	4
Corallobothrium_cf_solidum_PD418	CatHC	Actinopterygii	0
Corallobothrium_cf_solidum_PD418	CatHO	Siluriformes	O
Corallobothrium_cf_solidum_PD418	CatE1	aquatic	0
Corallobothrium_cf_solidum_PD418	CatE2	2	1
Corallobothrium_cf_solidum_PD418	CatL1	Afrotropical	0
Corallobothrium_cf_solidum_PD418	CatL2	Africa	0
Cichlidocestus_gillesi_PD419	CatHC	Actinopterygii	0
Cichlidocestus_gillesi_PD419	CatHO	Cichliformes	5
Cichlidocestus_gillesi_PD419	CatE1	aquatic	0
Cichlidocestus_gillesi_PD419	CatE2	2	1
Cichlidocestus_gillesi_PD419	CatL1	Neotropical	5
Cichlidocestus_gillesi_PD419	CatL2	South_America	6
Cichlidocestus_gillesi_PD420	CatHC	Actinopterygii	0
Cichlidocestus_gillesi_PD420	CatHO	Cichliformes	5
Cichlidocestus_gillesi_PD420	CatE1	aquatic	0
Cichlidocestus_gillesi_PD420	CatE2	2	1
Cichlidocestus_gillesi_PD420	CatL1	Neotropical	5
Cichlidocestus_gillesi_PD420	CatL2	South_America	6
Choanoscolex_cf_abscisus_PD421	CatHC	Actinopterygii	0
Choanoscolex_cf_abscisus_PD421	CatHO	Siluriformes	O
Choanoscolex_cf_abscisus_PD421	CatE1	aquatic	0
Choanoscolex_cf_abscisus_PD421	CatE2	2	1
Choanoscolex_cf_abscisus_PD421	CatL1	Neotropical	5
Choanoscolex_cf_abscisus_PD421	CatL2	South_America	6
Chambriella_megacephala_PD425	CatHC	Actinopterygii	0
Chambriella_megacephala_PD425	CatHO	Siluriformes	O
Chambriella_megacephala_PD425	CatE1	aquatic	0
Chambriella_megacephala_PD425	CatE2	2	1
Chambriella_megacephala_PD425	CatL1	Neotropical	5
Chambriella_megacephala_PD425	CatL2	South_America	6
Chambriella_megacephala_PD426	CatHC	Actinopterygii	0
Chambriella_megacephala_PD426	CatHO	Siluriformes	O
Chambriella_megacephala_PD426	CatE1	aquatic	0
Chambriella_megacephala_PD426	CatE2	2	1
Chambriella_megacephala_PD426	CatL1	Neotropical	5
Chambriella_megacephala_PD426	CatL2	South_America	6
Cangatiella_arandasi_PD428	CatHC	Actinopterygii	0
Cangatiella_arandasi_PD428	CatHO	Siluriformes	O
Cangatiella_arandasi_PD428	CatE1	aquatic	0
Cangatiella_arandasi_PD428	CatE2	2	1
Cangatiella_arandasi_PD428	CatL1	Neotropical	5
Cangatiella_arandasi_PD428	CatL2	South_America	6
Cangatiella_arandasi_PD429	CatHC	Actinopterygii	0
Cangatiella_arandasi_PD429	CatHO	Siluriformes	O
Cangatiella_arandasi_PD429	CatE1	aquatic	0
Cangatiella_arandasi_PD429	CatE2	2	1
Cangatiella_arandasi_PD429	CatL1	Neotropical	5
Cangatiella_arandasi_PD429	CatL2	South_America	6
Brooksiella_praeputialis_PD433	CatHC	Actinopterygii	0
Brooksiella_praeputialis_PD433	CatHO	Siluriformes	O
Brooksiella_praeputialis_PD433	CatE1	aquatic	0
Brooksiella_praeputialis_PD433	CatE2	2	1
Brooksiella_praeputialis_PD433	CatL1	Neotropical	5
Brooksiella_praeputialis_PD433	CatL2	South_America	6
Brayela_karuatayi_PD434	CatHC	Actinopterygii	0
Brayela_karuatayi_PD434	CatHO	Siluriformes	O
Brayela_karuatayi_PD434	CatE1	aquatic	0
Brayela_karuatayi_PD434	CatE2	2	1
Brayela_karuatayi_PD434	CatL1	Neotropical	5
Brayela_karuatayi_PD434	CatL2	South_America	6
Barsonella_lafoni_PD435	CatHC	Actinopterygii	0
Barsonella_lafoni_PD435	CatHO	Siluriformes	O
Barsonella_lafoni_PD435	CatE1	aquatic	0
Barsonella_lafoni_PD435	CatE2	2	1
Barsonella_lafoni_PD435	CatL1	Afrotropical	0
Barsonella_lafoni_PD435	CatL2	Africa	0
Barsonella_lafoni_PD436	CatHC	Actinopterygii	0
Barsonella_lafoni_PD436	CatHO	Siluriformes	O
Barsonella_lafoni_PD436	CatE1	aquatic	0
Barsonella_lafoni_PD436	CatE2	2	1
Barsonella_lafoni_PD436	CatL1	Afrotropical	0
Barsonella_lafoni_PD436	CatL2	Africa	0
Barsonella_lafoni_PD437	CatHC	Actinopterygii	0
Barsonella_lafoni_PD437	CatHO	Siluriformes	O
Barsonella_lafoni_PD437	CatE1	aquatic	0
Barsonella_lafoni_PD437	CatE2	2	1
Barsonella_lafoni_PD437	CatL1	Afrotropical	0
Barsonella_lafoni_PD437	CatL2	Africa	0
Barsonella_lafoni_PD438	CatHC	Actinopterygii	0
Barsonella_lafoni_PD438	CatHO	Siluriformes	O
Barsonella_lafoni_PD438	CatE1	aquatic	0
Barsonella_lafoni_PD438	CatE2	2	1
Barsonella_lafoni_PD438	CatL1	Afrotropical	0
Barsonella_lafoni_PD438	CatL2	Africa	0
Amphoteromorphus_piriformis_PD441	CatHC	Actinopterygii	0
Amphoteromorphus_piriformis_PD441	CatHO	Siluriformes	O
Amphoteromorphus_piriformis_PD441	CatE1	aquatic	0
Amphoteromorphus_piriformis_PD441	CatE2	2	1
Amphoteromorphus_piriformis_PD441	CatL1	Neotropical	5
Amphoteromorphus_piriformis_PD441	CatL2	South_America	6
Amphoteromorphus_piraeeba_PD442	CatHC	Actinopterygii	0
Amphoteromorphus_piraeeba_PD442	CatHO	Siluriformes	O
Amphoteromorphus_piraeeba_PD442	CatE1	aquatic	0
Amphoteromorphus_piraeeba_PD442	CatE2	2	1
Amphoteromorphus_piraeeba_PD442	CatL1	Neotropical	5
Amphoteromorphus_piraeeba_PD442	CatL2	South_America	6
Amphoteromorphus_peniculus_PD443	CatHC	Actinopterygii	0
Amphoteromorphus_peniculus_PD443	CatHO	Siluriformes	O
Amphoteromorphus_peniculus_PD443	CatE1	aquatic	0
Amphoteromorphus_peniculus_PD443	CatE2	2	1
Amphoteromorphus_peniculus_PD443	CatL1	Neotropical	5
Amphoteromorphus_peniculus_PD443	CatL2	South_America	6
Amphoteromorphus_parkamoo_PD444	CatHC	Actinopterygii	0
Amphoteromorphus_parkamoo_PD444	CatHO	Siluriformes	O
Amphoteromorphus_parkamoo_PD444	CatE1	aquatic	0
Amphoteromorphus_parkamoo_PD444	CatE2	2	1
Amphoteromorphus_parkamoo_PD444	CatL1	Neotropical	5
Amphoteromorphus_parkamoo_PD444	CatL2	South_America	6
Amphoteromorphus_ninoi_PD445	CatHC	Actinopterygii	0
Amphoteromorphus_ninoi_PD445	CatHO	Siluriformes	O
Amphoteromorphus_ninoi_PD445	CatE1	aquatic	0
Amphoteromorphus_ninoi_PD445	CatE2	2	1
Amphoteromorphus_ninoi_PD445	CatL1	Neotropical	5
Amphoteromorphus_ninoi_PD445	CatL2	South_America	6
Amphoteromorphus_ninoi_PD446	CatHC	Actinopterygii	0
Amphoteromorphus_ninoi_PD446	CatHO	Siluriformes	O
Amphoteromorphus_ninoi_PD446	CatE1	aquatic	0
Amphoteromorphus_ninoi_PD446	CatE2	2	1
Amphoteromorphus_ninoi_PD446	CatL1	Neotropical	5
Amphoteromorphus_ninoi_PD446	CatL2	South_America	6
Rostellotaenia_nilotica_PD450	CatHC	Reptilia	5
Rostellotaenia_nilotica_PD450	CatHO	Squamata	R
Rostellotaenia_nilotica_PD450	CatE1	terrestrial	1
Rostellotaenia_nilotica_PD450	CatE2	6	4
Rostellotaenia_nilotica_PD450	CatL1	Afrotropical	0
Rostellotaenia_nilotica_PD450	CatL2	Africa	0
Acanthotaenia_cf_shipleyi_PD456	CatHC	Reptilia	5
Acanthotaenia_cf_shipleyi_PD456	CatHO	Squamata	R
Acanthotaenia_cf_shipleyi_PD456	CatE1	terrestrial	1
Acanthotaenia_cf_shipleyi_PD456	CatE2	6	4
Acanthotaenia_cf_shipleyi_PD456	CatL1	Oriental	6
Acanthotaenia_cf_shipleyi_PD456	CatL2	Asia	1
Proteocephalus_pinguis_PD535	CatHC	Actinopterygii	0
Proteocephalus_pinguis_PD535	CatHO	Esociformes	9
Proteocephalus_pinguis_PD535	CatE1	aquatic	0
Proteocephalus_pinguis_PD535	CatE2	4	2
Proteocephalus_pinguis_PD535	CatL1	Nearctic	4
Proteocephalus_pinguis_PD535	CatL2	North_America	4
Zygobothrium_megacephalum_PS003	CatHC	Actinopterygii	0
Zygobothrium_megacephalum_PS003	CatHO	Siluriformes	O
Zygobothrium_megacephalum_PS003	CatE1	aquatic	0
Zygobothrium_megacephalum_PS003	CatE2	2	1
Zygobothrium_megacephalum_PS003	CatL1	Neotropical	5
Zygobothrium_megacephalum_PS003	CatL2	South_America	6
Vermaia_pseudotropii_PS004	CatHC	Actinopterygii	0
Vermaia_pseudotropii_PS004	CatHO	Siluriformes	O
Vermaia_pseudotropii_PS004	CatE1	aquatic	0
Vermaia_pseudotropii_PS004	CatE2	4	2
Vermaia_pseudotropii_PS004	CatL1	Oriental	6
Vermaia_pseudotropii_PS004	CatL2	Asia	1
Thaumasioscolex_didelphidis_PS006	CatHC	Mammalia	3
Thaumasioscolex_didelphidis_PS006	CatHO	Didelphiomorphia	8
Thaumasioscolex_didelphidis_PS006	CatE1	terrestrial	1
Thaumasioscolex_didelphidis_PS006	CatE2	6	4
Thaumasioscolex_didelphidis_PS006	CatL1	Panamanian	8
Thaumasioscolex_didelphidis_PS006	CatL2	North_America	4
Synbranchiella_mabelae_PS012	CatHC	Actinopterygii	0
Synbranchiella_mabelae_PS012	CatHO	Synbranchiformes	S
Synbranchiella_mabelae_PS012	CatE1	aquatic	0
Synbranchiella_mabelae_PS012	CatE2	4	2
Synbranchiella_mabelae_PS012	CatL1	Neotropical	5
Synbranchiella_mabelae_PS012	CatL2	South_America	6
Spatulifer_maringaensis_PS016	CatHC	Actinopterygii	0
Spatulifer_maringaensis_PS016	CatHO	Siluriformes	O
Spatulifer_maringaensis_PS016	CatE1	aquatic	0
Spatulifer_maringaensis_PS016	CatE2	2	1
Spatulifer_maringaensis_PS016	CatL1	Neotropical	5
Spatulifer_maringaensis_PS016	CatL2	South_America	6
Spatulifer_cf_rugosa_PS021	CatHC	Actinopterygii	0
Spatulifer_cf_rugosa_PS021	CatHO	Siluriformes	O
Spatulifer_cf_rugosa_PS021	CatE1	aquatic	0
Spatulifer_cf_rugosa_PS021	CatE2	2	1
Spatulifer_cf_rugosa_PS021	CatL1	Neotropical	5
Spatulifer_cf_rugosa_PS021	CatL2	South_America	6
Spasskyellina_spinulifera_PS023	CatHC	Actinopterygii	0
Spasskyellina_spinulifera_PS023	CatHO	Siluriformes	O
Spasskyellina_spinulifera_PS023	CatE1	aquatic	0
Spasskyellina_spinulifera_PS023	CatE2	2	1
Spasskyellina_spinulifera_PS023	CatL1	Neotropical	5
Spasskyellina_spinulifera_PS023	CatL2	South_America	6
Spasskyellina_spinulifera_PS027	CatHC	Actinopterygii	0
Spasskyellina_spinulifera_PS027	CatHO	Siluriformes	O
Spasskyellina_spinulifera_PS027	CatE1	aquatic	0
Spasskyellina_spinulifera_PS027	CatE2	2	1
Spasskyellina_spinulifera_PS027	CatL1	Neotropical	5
Spasskyellina_spinulifera_PS027	CatL2	South_America	6
Spasskyellina_mandi_PS029	CatHC	Actinopterygii	0
Spasskyellina_mandi_PS029	CatHO	Siluriformes	O
Spasskyellina_mandi_PS029	CatE1	aquatic	0
Spasskyellina_mandi_PS029	CatE2	2	1
Spasskyellina_mandi_PS029	CatL1	Neotropical	5
Spasskyellina_mandi_PS029	CatL2	South_America	6
Spasskyellina_mandi_PS030	CatHC	Actinopterygii	0
Spasskyellina_mandi_PS030	CatHO	Siluriformes	O
Spasskyellina_mandi_PS030	CatE1	aquatic	0
Spasskyellina_mandi_PS030	CatE2	2	1
Spasskyellina_mandi_PS030	CatL1	Neotropical	5
Spasskyellina_mandi_PS030	CatL2	South_America	6
Spasskyellina_mandi_PS031	CatHC	Actinopterygii	0
Spasskyellina_mandi_PS031	CatHO	Siluriformes	O
Spasskyellina_mandi_PS031	CatE1	aquatic	0
Spasskyellina_mandi_PS031	CatE2	2	1
Spasskyellina_mandi_PS031	CatL1	Neotropical	5
Spasskyellina_mandi_PS031	CatL2	South_America	6
Silurotaenia_siluri_PS033	CatHC	Actinopterygii	0
Silurotaenia_siluri_PS033	CatHO	Siluriformes	O
Silurotaenia_siluri_PS033	CatE1	aquatic	0
Silurotaenia_siluri_PS033	CatE2	2	1
Silurotaenia_siluri_PS033	CatL1	Palearctic	7
Silurotaenia_siluri_PS033	CatL2	Europe	3
Scholzia_emarginata_PS036	CatHC	Actinopterygii	0
Scholzia_emarginata_PS036	CatHO	Siluriformes	O
Scholzia_emarginata_PS036	CatE1	aquatic	0
Scholzia_emarginata_PS036	CatE2	2	1
Scholzia_emarginata_PS036	CatL1	Neotropical	5
Scholzia_emarginata_PS036	CatL2	South_America	6
Scholzia_emarginata_PS037	CatHC	Actinopterygii	0
Scholzia_emarginata_PS037	CatHO	Siluriformes	O
Scholzia_emarginata_PS037	CatE1	aquatic	0
Scholzia_emarginata_PS037	CatE2	2	1
Scholzia_emarginata_PS037	CatL1	Neotropical	5
Scholzia_emarginata_PS037	CatL2	South_America	6
Scholzia_emarginata_PS038	CatHC	Actinopterygii	0
Scholzia_emarginata_PS038	CatHO	Siluriformes	O
Scholzia_emarginata_PS038	CatE1	aquatic	0
Scholzia_emarginata_PS038	CatE2	2	1
Scholzia_emarginata_PS038	CatL1	Neotropical	5
Scholzia_emarginata_PS038	CatL2	South_America	6
Rudolphiella_piracatinga_PS042	CatHC	Actinopterygii	0
Rudolphiella_piracatinga_PS042	CatHO	Siluriformes	O
Rudolphiella_piracatinga_PS042	CatE1	aquatic	0
Rudolphiella_piracatinga_PS042	CatE2	2	1
Rudolphiella_piracatinga_PS042	CatL1	Neotropical	5
Rudolphiella_piracatinga_PS042	CatL2	South_America	6
Rostellotaenia_nilotica_PS043	CatHC	Reptilia	5
Rostellotaenia_nilotica_PS043	CatHO	Squamata	R
Rostellotaenia_nilotica_PS043	CatE1	terrestrial	1
Rostellotaenia_nilotica_PS043	CatE2	2	1
Rostellotaenia_nilotica_PS043	CatL1	Afrotropical	0
Rostellotaenia_nilotica_PS043	CatL2	Africa	0
Rostellotaenia_nilotica_PS044	CatHC	Reptilia	5
Rostellotaenia_nilotica_PS044	CatHO	Squamata	R
Rostellotaenia_nilotica_PS044	CatE1	terrestrial	1
Rostellotaenia_nilotica_PS044	CatE2	2	1
Rostellotaenia_nilotica_PS044	CatL1	Afrotropical	0
Rostellotaenia_nilotica_PS044	CatL2	Africa	0
Rostellotaenia_nilotica_PS045	CatHC	Reptilia	5
Rostellotaenia_nilotica_PS045	CatHO	Squamata	R
[truncated: 1,222 more rows]
