# Supplementary material for: Machine learning models accurately predict clades of proteocephalidean tapeworms (Onchoproteocephalidea) based on host and biogeographical data
Source: Cladistics. 2025 Mar 6;41(3):264–82. doi: 10.1111/cla.12610 (PMC12065121; doi:10.1111/cla.12610)
Supplement: Supplementary file 1 — Appendix S1. List of supplementary tables (both in csv and xlsx formats). Appendix S1a. List of newly collected tapeworms and associated metadata. Appendix S1b. Summary data of all tapeworm sequences used in the phylogenetic analysis. Appendix S1c. Codification of characters and associate states for the character optimization analysis. Appendix S1d. States of character for each terminal used in the character optimization analysis. Appendix S1e. Categorial attributes and associated states used in the random forest analysis. Appendix S1f. Selected clades used for training the Random Forest algorithm. Appendix S1g. List of synonyms used through the analyses. Appendix S2. Individual character optimization files. Appendix S2a. List of non‐ambiguous transformations and their type. Appendix S2b. Detailed character matrix used to generate the TNT file. Appendix S2c. Legend for characters and character states. Appendix S2d. Non‐ambiguous synapomorphies of each node. Appendix S2e. Character matrix in TNT file. Appendix S2f. Tree in Newick format containing branch labels (nodes). Appendix S2g. PDF file of the tree including transformations in nodes with three or more terminals. Appendix S3. Alignment and Tree search files. Appendix S3a. Alignment‐ready for the tree search in TNT (28S rRNA). Appendix S3b. Alignment‐ready for the tree search in TNT (MT‐CO1). Appendix S3c. Alignment‐ready for the tree search in TNT (TOTAL). Appendix S3d. TNT script for the tree search. Appendix S3e. Most parsimonious trees in Newick format. Appendix S3f. TNT script for summarizing the strict consensus tree. Appendix S3g. TNT script for the branch length assessment. Appendix S3h. TNT script for the branch support and frequency analysis. Appendix S3i. Consensus tree in Newick format (no branch lengths or support values). Appendix S3j. Complete consensus tree (including branch lengths, support and frequency values). Appendix S3k. Consensus tree, including Goodman‐Bremer and Jackknife values, in PDF [file CLA-41-264-s001.zip › cla12610-sup-0012-AppendixS2e.tnt]

xread
6 537
Clistobothrium_montaukensis	2D0044
Pachybothrium_hutsoni	2G0015
Potamotrygonocestus_sp_OD171	2E0156
Potamotrygonocestus_cf_fitzgeraldae_OD172	2E0156
Matticestus_kathleenae_OD290	2L0015
Matticestus_kathleenae_OD291	2L0015
Matticestus_anneae_OD292	2L0015
Matticestus_anneae_OD293	2L0015
Acanthobothrium_zimmeri_OD457	2E0015
Acanthobothrium_zimmeri_OD458	2E0015
Acanthobothrium_wedli_OD459	2K0015
Acanthobothrium_wedli_OD460	??0015
Acanthobothrium_wedli_OD461	2K0015
Acanthobothrium_wedli_OD462	??0015
Acanthobothrium_wedli_OD463	2K0015
Acanthobothrium_wedli_OD464	2K0015
Acanthobothrium_sp_OD465	??0084
Acanthobothrium_sp_OD466	2E0056
Acanthobothrium_sp_OD467	2E0056
Acanthobothrium_sp_OD468	2E0056
Acanthobothrium_sp_OD469	2E0082
Acanthobothrium_sp_OD470	??0044
Acanthobothrium_sp_OD471	??0044
Acanthobothrium_sp_OD472	??0044
Acanthobothrium_sp_OD473	??0044
Acanthobothrium_sp_OD474	??0044
Acanthobothrium_sp_OD475	??0044
Acanthobothrium_sp_OD476	??0044
Acanthobothrium_sp_OD477	??0044
Acanthobothrium_sp_OD478	??0044
Acanthobothrium_sp_OD479	??0044
Acanthobothrium_sp_OD480	??0044
Acanthobothrium_sp_OD481	2E0015
Acanthobothrium_sp_OD482	??0015
Acanthobothrium_sp_OD483	2E0044
Acanthobothrium_sp_OD484	2E0044
Acanthobothrium_sp_OD485	2E0044
Acanthobothrium_sp_OD486	2E0044
Acanthobothrium_sp_OD487	2E0044
Acanthobothrium_sp_OD488	2K0056
Acanthobothrium_sp_OD489	2K0056
Acanthobothrium_sp_OD490	2K0073
Acanthobothrium_sp_OD491	2K0073
Acanthobothrium_sp_OD492	??0015
Acanthobothrium_sp_OD493	2K0015
Acanthobothrium_sp_OD494	??0073
Acanthobothrium_sp_OD495	??0073
Acanthobothrium_sp_OD496	??0073
Acanthobothrium_sp_OD497	??0073
Acanthobothrium_sp_OD498	??0073
Acanthobothrium_sp_OD499	??0073
Acanthobothrium_sp_OD500	??0073
Acanthobothrium_sp_OD501	2E0073
Acanthobothrium_sp_OD502	??0084
Acanthobothrium_sp_OD503	??0084
Acanthobothrium_sp_OD504	??0015
Acanthobothrium_sp_OD505	2K0015
Acanthobothrium_sp_OD506	??0015
Acanthobothrium_sp_OD507	??0015
Acanthobothrium_cleofanus_OD508	2E0044
Acanthobothrium_santarosaliense_OD509	2C0044
Acanthobothrium_romanowi_OD510	2E0015
Acanthobothrium_romanowi_OD511	2E0015
Acanthobothrium_rodmani_OD512	2E0015
Acanthobothrium_rodmani_OD513	2E0015
Acanthobothrium_popi_OD514	2E0015
Acanthobothrium_popi_OD515	2E0015
Acanthobothrium_parviuncinatum_OD516	2E0044
Acanthobothrium_oceanharvestae_OD517	2E0015
Acanthobothrium_oceanharvestae_OD518	2E0015
Acanthobothrium_matttaylori_OD519	2L0015
Acanthobothrium_masnihae_OD520	2E0261
Acanthobothrium_margieae_OD521	2G0061
Acanthobothrium_margieae_OD522	2G0061
Acanthobothrium_margieae_OD523	2G0015
Acanthobothrium_katherineae_OD524	2P0061
Acanthobothrium_jeanneae_OD525	2L0015
Acanthobothrium_hypermekkolpos_OD526	2L0015
Acanthobothrium_hypermekkolpos_OD527	2L0015
Acanthobothrium_sp_OD528	2K0015
Acanthobothrium_sp_OD529	2K0015
Acanthobothrium_sp_OD530	2K0015
Acanthobothrium_cf_terezae_OD531	2E0156
Acanthobothrium_brevissime_OD532	2E0044
Acanthobothrium_brevissime_OD533	??0044
Acanthobothrium_brevissime_OD534	??0044
Matticestus_kathleenae_OD536	2L0015
Zygobothrium_megacephalum_PD001	0O0156
Zygobothrium_megacephalum_PD002	0O0156
Travassiella_jandia_PD005	0O0156
Thaumasioscolex_didelphidis_PD007	381484
Testudotaenia_testudo_PD008	5T0144
Testudotaenia_testudo_PD009	5T0144
Testudotaenia_sp_PD010	5T01A1
Testudotaenia_testudo_PD011	5T0144
Spatulifer_sp_PD013	0O0156
Spatulifer_maringaensis_PD014	0O0156
Spatulifer_maringaensis_PD015	0O0156
Spatulifer_maringaensis_PD017	0O0156
Spatulifer_maringaensis_PD018	0O0156
Spatulifer_maringaensis_PD019	0O0156
Spatulifer_cf_rugosa_PD020	0O0156
Spasskyellina_spinulifera_PD022	0O0156
Spasskyellina_spinulifera_PD024	0O0156
Spasskyellina_spinulifera_PD025	0O0156
Spasskyellina_spinulifera_PD026	0O0156
Spasskyellina_sp_PD028	0O0156
Spasskyellina_lenha_PD032	0O0156
Silurotaenia_siluri_PD034	0O0173
Sciadocephalus_megalodiscus_PD035	050156
Sandonella_sandoni_PD039	0I0100
Rudolphiella_szidati_PD040	0O0156
Rudolphiella_szidati_PD041	0O0156
Riggenbachiella_amazonense_PD049	0O0156
Riggenbachiella_amazonense_PD050	0O0156
Regoella_brevis_PD051	0O0156
Pseudoendorchis_megalonemi_PD061	0O0156
Proteocephalus_vazzolerae_PD072	040156
Proteocephalus_tetrastomus_PD076	0H03A1
Proteocephalus_synodontis_PD077	0O0100
Proteocephalus_synodontis_PD078	0O0100
Proteocephalus_sulcatus_PD079	0O0100
Proteocephalus_sp_PD080	0M0271
Proteocephalus_sp_PD081	0M0271
Proteocephalus_sp_PD082	0M0271
Proteocephalus_sp_PD083	0M0271
Proteocephalus_sp_PD084	0M0271
Proteocephalus_sp_PD085	0M0271
Proteocephalus_sp_PD086	0M0271
Proteocephalus_sp_PD087	0J0273
Proteocephalus_sp_PD090	070344
Proteocephalus_sp_PD091	030144
Proteocephalus_sp_PD092	0J0244
Proteocephalus_sp_PD093	0O0190
Proteocephalus_sp_PD094	0J0244
Proteocephalus_sophiae_PD095	0O0156
Proteocephalus_sophiae_PD096	0O0156
Proteocephalus_sp_PD099	0M0173
Proteocephalus_plecoglossi_PD101	0H03A1
Laruella_perplexa_PD106	000144
Laruella_perplexa_PD107	000144
Laruella_perplexa_PD108	000144
Laruella_perplexa_PD109	000144
Laruella_perplexa_PD110	000144
Proteocephalus_percae_PD111	0J0273
Proteocephalus_percae_PD113	0J0273
Proteocephalus_percae_PD114	0J0273
Proteocephalus_percae_PD115	0J0273
Proteocephalus_percae_PD116	0J0273
Proteocephalus_sp_PD119	0M0473
Proteocephalus_midoriensis_PD121	0601A1
Proteocephalus_macrophallus_PD124	050156
Proteocephalus_macrocephalus_PD125	010373
Proteocephalus_longicollis_PD135	0M0273
Proteocephalus_kuyukuyu_PD136	0O0156
Proteocephalus_hobergi_PD137	0O0156
Proteocephalus_hemioliopteri_PD138	0O0156
Proteocephalus_glanduligerus_PD140	0O0100
Proteocephalus_filicollis_PD142	0N0373
Proteocephalus_exiguus_PD146	0M0473
Proteocephalus_chamelensis_PD148	0A0284
Proteocephalus_cf_hobergi_PD150	0O0156
Proteocephalus_ambloplitis_PD151	0103A1
Proteocephalus_ambloplitis_PD152	000144
Proteocephalus_sp_PD153	0O0144
Proteocephalus_ambloplitis_PD154	030144
Proteocephalus_ambloplitis_PD155	0301A1
Pseudoendorchis_felipei_PD156	??04??
Pseudoendorchis_felipei_PD157	??04??
Pseudoendorchis_felipei_PD158	??04??
Proteocephalidae_gen_sp_1_PD159	000144
Proteocephalidae_gen_sp_9_PD160	0O0156
Proteocephalidae_gen_sp_9_PD161	0O0156
Proteocephalidae_gen_sp_8_PD162	0O0156
Proteocephalidae_gen_sp_7_PD163	0O0156
Proteocephalidae_gen_sp_6_PD165	0O0156
Proteocephalidae_gen_sp_5_PD166	0O0156
Proteocephalidae_gen_sp_4_PD167	0O0156
Proteocephalidae_gen_sp_4_PD168	0O0156
Postgangesia_inarmata_PD175	0O0191
Postgangesia_inarmata_PD176	0O0191
Postgangesia_inarmata_PD178	0O0191
Peltidocotyle_sp_PD179	0O0156
Peltidocotyle_rugosa_PD181	0O0156
Peltidocotyle_lenha_PD182	0O0156
Peltidocotyle_lenha_PD183	0O0156
Peltidocotyle_lenha_PD184	0O0156
Peltidocotyle_lenha_PD185	0O0156
Paraproteocephalus_parasiluri_PD186	0O0173
Paraproteocephalus_parasiluri_PD187	0O01A1
Ophiotaenia_tigrina_PD189	121461
Ophiotaenia_tigrina_PD190	121461
Australophiotaenia_sp_2_PD196	5R1415
Ophiotaenia_sp_PD198	5R1461
Ophiotaenia_sp_PD202	121456
Ophiotaenia_sp_PD203	5R1456
Ophiotaenia_sp_PD209	121444
Ophiotaenia_perspicua_PD211	5R1444
Ophiotaenia_ophiodex_PD213	5R1400
Australophiotaenia_longmani_PD214	5R1415
Ophiotaenia_marenzelleri_PD218	5R1444
Australophiotaenia_sp_2_PD220	5R1415
Ophiotaenia_filaroides_PD221	1U1444
Ophiotaenia_europaea_PD223	5R1473
Spatulifer_maringaensis_PD228	0O0156
Nomimoscolex_suspectus_PD229	0O0156
Nomimoscolex_suspectus_PD230	0O0156
Nomimoscolex_suspectus_PD231	0O0156
Nomimoscolex_sudobim_PD232	0O0156
Nomimoscolex_sudobim_PD233	0O0156
Nomimoscolex_sudobim_PD235	0O0156
Nomimoscolex_sudobim_PD236	0O0156
Nomimoscolex_piraeeba_PD237	0O0156
Nomimoscolex_piraeeba_PD238	0O0156
Nomimoscolex_microacetabula_PD241	0O0156
Nomimoscolex_lopesi_PD242	0O0156
Nomimoscolex_lenha_PD243	0O0156
Nomimoscolex_lenha_PD245	0O0156
Nomimoscolex_dorad_PD246	0O0156
Nomimoscolex_chubbi_PD247	0B0156
Nomimoscolex_admonticellia_PD248	0O0156
Nomimoscolex_admonticellia_PD250	0O0156
Monticellia_ventrei_PD251	0O0156
Monticellia_ventrei_PD252	0O0156
Monticellia_ventrei_PD253	0O0156
Monticellia_ophisterni_PD255	0S0284
Monticellia_magna_PD261	0O0156
Monticellia_magna_PD262	0O0156
Monticellia_ventrei_PD266	0O0156
Monticellia_cf_ventrei_PD268	0O0156
Megathylacoides_giganteum_PD271	000144
Megathylacoides_giganteum_PD272	000144
Megathylacoides_lamothei_PD275	0O0184
Megathylacoides_lamothei_PD276	0O0184
Megathylacoides_lamothei_PD277	0O0184
Megathylacoides_lamothei_PD278	0O0184
Megathylacoides_giganteum_PD287	0O0144
Megathylacoides_giganteum_PD288	0O0144
Marsypocephalus_rectangulus_PD294	0O0100
Marsypocephalus_heterobranchus_PD295	0O0100
Mariauxiella_brevifilis_PD298	0O0156
Manaosia_bracodemoca_PD301	0O0156
Manaosia_bracodemoca_PD303	0O0156
Manaosia_bracodemoca_PD305	0O0156
Kapsulotaenia_tidswelli_PD314	5R1415
Kapsulotaenia_tidswelli_PD315	5R1415
Jauella_glandicephalus_PD324	0O0156
Houssayela_sudobim_PD325	0O0156
Harriscolex_nathaliae_PD327	0O0156
Harriscolex_kaparari_PD328	0O0156
Goezeella_mariae_PD331	0O0156
Glanitaenia_osculata_PD333	0O0173
Gibsoniela_mandube_PD336	0O0156
Gangesia_mukutmanipuensis_PD340	0O0261
Gangesia_mukutmanipuensis_PD341	0O0261
Gangesia_parasiluri_PD354	0O01A1
Gangesia_parasiluri_PD355	0O01A1
Gangesia_parasiluri_PD356	0O01A1
Gangesia_oligonchis_PD359	0O01A1
Gangesia_oligonchis_PD360	0O01A1
Gangesia_oligonchis_PD361	0O01A1
Gangesia_oligonchis_PD362	0O01A1
Gangesia_oligonchis_PD363	0O01A1
Gangesia_oligonchis_PD364	0O01A1
Gangesia_oligonchis_PD365	0O01A1
Gangesia_oligonchis_PD366	0O01A1
Gangesia_oligonchis_PD367	0O01A1
Gangesia_oligonchis_PD368	0O01A1
Gangesia_oligonchis_PD371	0O0171
Gangesia_oligonchis_PD373	0O0171
Gangesia_oligonchis_PD374	0O01A1
Gangesia_oligonchis_PD375	0O01A1
Gangesia_macrones_PD377	0O0261
Gangesia_macrones_PD378	0O0261
Gangesia_bengalensis_PD380	0O0161
Gangesia_bengalensis_PD381	0O0161
Gangesia_bengalensis_PD384	0O0161
Gangesia_agraensis_PD385	0O0161
Gangesia_agraensis_PD387	0O0161
Electrotaenia_malopteruri_PD399	0O0190
Electrotaenia_malopteruri_PD401	0O0190
Riggenbachiella_sp_PD402	0O0156
Pseudocrepidobothrium_ludovici_PD403	0O0156
Crepidobothrium_gerrardii_PD404	5R1456
Pseudocrepidobothrium_eirasi_PD405	0O0156
Corallotaenia_parafimbriata_PD410	0O0144
Corallotaenia_intermedia_PD411	0O0144
Corallotaenia_intermedia_PD412	0O0144
Corallotaenia_sp_PD413	0O0144
Corallobothrium_solidum_PD414	0O0190
Essexiella_fimbriata_PD415	0O0144
Essexiella_fimbriata_PD416	0O0144
Essexiella_fimbriata_PD417	0O0144
Corallobothrium_cf_solidum_PD418	0O0100
Cichlidocestus_gillesi_PD419	050156
Cichlidocestus_gillesi_PD420	050156
Choanoscolex_cf_abscisus_PD421	0O0156
Chambriella_megacephala_PD425	0O0156
Chambriella_megacephala_PD426	0O0156
Cangatiella_arandasi_PD428	0O0156
Cangatiella_arandasi_PD429	0O0156
Brooksiella_praeputialis_PD433	0O0156
Brayela_karuatayi_PD434	0O0156
Barsonella_lafoni_PD435	0O0100
Barsonella_lafoni_PD436	0O0100
Barsonella_lafoni_PD437	0O0100
Barsonella_lafoni_PD438	0O0100
Amphoteromorphus_piriformis_PD441	0O0156
Amphoteromorphus_piraeeba_PD442	0O0156
Amphoteromorphus_peniculus_PD443	0O0156
Amphoteromorphus_parkamoo_PD444	0O0156
Amphoteromorphus_ninoi_PD445	0O0156
Amphoteromorphus_ninoi_PD446	0O0156
Rostellotaenia_nilotica_PD450	5R1400
Acanthotaenia_cf_shipleyi_PD456	5R1461
Proteocephalus_pinguis_PD535	090244
Zygobothrium_megacephalum_PS003	0O0156
Vermaia_pseudotropii_PS004	0O0261
Thaumasioscolex_didelphidis_PS006	381484
Synbranchiella_mabelae_PS012	0S0256
Spatulifer_maringaensis_PS016	0O0156
Spatulifer_cf_rugosa_PS021	0O0156
Spasskyellina_spinulifera_PS023	0O0156
Spasskyellina_spinulifera_PS027	0O0156
Spasskyellina_mandi_PS029	0O0156
Spasskyellina_mandi_PS030	0O0156
Spasskyellina_mandi_PS031	0O0156
Silurotaenia_siluri_PS033	0O0173
Scholzia_emarginata_PS036	0O0156
Scholzia_emarginata_PS037	0O0156
Scholzia_emarginata_PS038	0O0156
Rudolphiella_piracatinga_PS042	0O0156
Rostellotaenia_nilotica_PS043	5R1100
Rostellotaenia_nilotica_PS044	5R1100
Rostellotaenia_nilotica_PS045	5R1100
Ritacestus_ritaii_PS046	0O0261
Riggenbachiella_paranaense_PS047	0O0156
Riggenbachiella_paranaense_PS048	0O0156
Pseudoendorchis_sp_2_PS052	0O0156
Pseudoendorchis_sp_2_PS053	0O0156
Pseudoendorchis_sp_2_PS054	0O0156
Pseudoendorchis_cf_sp_2_PS055	0O0156
Pseudoendorchis_sp_1_PS056	0O0156
Pseudoendorchis_sp_1_PS057	0O0156
Pseudoendorchis_souzalimae_PS058	0O0156
Pseudoendorchis_souzalimae_PS059	0O0156
Pseudoendorchis_megalonemi_PS060	0O0156
Pseudoendorchis_felipei_PS062	0O0156
Pseudoendorchis_felipei_PS063	0O0156
Pseudoendorchis_cristata_PS064	0O0156
Pseudoendorchis_cristata_PS065	0O0156
Pseudoendorchis_cristata_PS066	0O0156
Pseudoendorchis_auchenipteri_PS067	0O0156
Pseudoendorchis_auchenipteri_PS068	0O0156
Pseudoendorchis_auchenipteri_PS069	0O0156
Pseudoendorchis_auchenipteri_PS070	0O0156
Pseudoendorchis_auchenipteri_PS071	0O0156
Proteocephalus_vazzolerae_PS073	040156
Proteocephalus_vazzolerae_PS074	040156
Proteocephalus_tetrastomus_PS075	0H03A1
Proteocephalus_sp_PS089	0M0373
Proteocephalus_sagittus_PS097	060173
Proteocephalus_renaudi_PS098	0O0156
Proteocephalus_plecoglossi_PS100	0H03A1
Scholzia_emarginata_PS102	0O0156
Proteocephalus_pinguis_PS103	090244
Proteocephalus_pinguis_PS104	090244
Proteocephalus_pinguis_PS105	090244
Proteocephalus_percae_PS112	0J0273
Proteocephalus_pearsei_PS117	090144
Proteocephalus_pearsei_PS118	0J0244
Proteocephalus_misgurni_PS120	060171
Proteocephalus_microscopicus_PS122	050156
Proteocephalus_microscopicus_PS123	050156
Proteocephalus_macrocephalus_PS126	010373
Proteocephalus_luciopercae_PS127	0J0244
Proteocephalus_luciopercae_PS128	0J0244
Proteocephalus_luciopercae_PS129	0J0244
Proteocephalus_luciopercae_PS130	0J0244
Proteocephalus_exiguus_PS131	030144
Proteocephalus_longicollis_PS132	0M0373
Proteocephalus_exiguus_PS133	0M0244
Proteocephalus_exiguus_PS134	0J0244
Proteocephalus_gobiorum_PS139	0A0273
Proteocephalus_fluviatilis_PS141	0301A1
Proteocephalus_fallax_PS143	0M0473
Proteocephalus_fallax_PS144	0M0173
Proteocephalus_fallax_PS145	0M0473
Proteocephalus_demshini_PS147	060171
Proteocephalus_cf_hobergi_PS149	0O0156
Proteocephalidae_gen_sp_7_PS164	0O0156
Proteocephalidae_gen_sp_3_PS169	0O0156
Proteocephalidae_gen_sp_2_PS170	0O0156
Postgangesia_orientalis_PS173	060171
Postgangesia_orientalis_PS174	060171
Postgangesia_inarmata_PS177	0O0191
Peltidocotyle_rugosa_PS180	0O0156
Pangasiocestus_romani_PS188	0O0161
Ophiotaenia_sp_PS191	121444
Ophiotaenia_sp_PS192	121444
Ophiotaenia_sp_PS193	121444
Ophiotaenia_sp_PS194	121444
Ophiotaenia_oreae_PS195	5R1420
Australophiotaenia_sp_1_PS197	5R1415
Ophiotaenia_sp_PS199	5R1482
Ophiotaenia_sp_PS200	5R1400
Ophiotaenia_sp_PS201	5R1456
Ophiotaenia_saphena_PS204	121444
Ophiotaenia_saphena_PS205	121444
Ophiotaenia_saphena_PS206	121444
Ophiotaenia_saphena_PS207	121444
Ophiotaenia_saphena_PS208	121444
Ophiotaenia_sanbernardinensis_PS210	5R1456
Ophiotaenia_paraguayensis_PS212	5R1456
Ophiotaenia_lapata_PS215	5R1420
Ophiotaenia_jarara_PS216	5R1456
Ophiotaenia_jarara_PS217	5R1456
Australophiotaenia_gallardi_PS219	5R1415
Ophiotaenia_europaea_PS222	0O0173
Ophiotaenia_echidis_PS224	5R1491
Ophiotaenia_catzeflisi_PS225	5R1456
Ophiotaenia_bungari_PS226	5R1461
Ophiotaenia_azevedoi_PS227	5R1456
Nomimoscolex_sudobim_PS234	0O0156
Nomimoscolex_microacetabula_PS239	0O0156
Nomimoscolex_microacetabula_PS240	0O0156
Nomimoscolex_matogrossensis_PS241	040156
Riggenbachiella_sp_PS244	0O0156
Nomimoscolex_admonticellia_PS249	0O0156
Monticellia_ventrei_PS254	0O0156
Monticellia_magna_PS256	0O0156
Monticellia_magna_PS257	0O0156
Monticellia_magna_PS258	0O0156
Monticellia_magna_PS259	0O0156
Monticellia_magna_PS260	0O0156
Monticellia_magna_PS263	0O0156
Monticellia_magna_PS264	0O0156
Monticellia_coryphicephala_PS265	040156
Monticellia_cf_ventrei_PS267	0O0156
Megathylacus_jandia_PS269	0O0156
Megathylacoides_tva_PS270	0O0144
Megathylacoides_lamothei_PS273	0O0144
Megathylacoides_lamothei_PS274	0O0144
Megathylacoides_giganteum_PS279	0O0144
Megathylacoides_giganteum_PS280	0O0144
Megathylacoides_giganteum_PS281	0O0144
Megathylacoides_giganteum_PS282	0O0144
Megathylacoides_giganteum_PS283	0O0144
Megathylacoides_giganteum_PS284	0O0144
Megathylacoides_giganteum_PS285	0O0144
Megathylacoides_giganteum_PS286	0O0144
Mariauxiella_pimelodi_PS296	0O0156
Mariauxiella_brevifilis_PS297	0O0156
Manaosia_piscatorum_PS299	0O0156
Manaosia_piscatorum_PS300	0O0156
Manaosia_bracodemoca_PS302	0O0156
Manaosia_bracodemoca_PS304	0O0156
Macrobothriotaenia_ficta_PS306	5R1461
Kapsulotaenia_varia_PS307	5R1415
Kapsulotaenia_varia_PS308	5R1415
Kapsulotaenia_varia_PS309	5R1415
Kapsulotaenia_sp_PS310	5R1415
Kapsulotaenia_varia_PS311	5R1415
Kapsulotaenia_tidswelli_PS312	5R1415
Kapsulotaenia_tidswelli_PS313	5R1415
Kapsulotaenia_sp_5_PS316	5R1415
Kapsulotaenia_sp_6_PS317	5R1415
Kapsulotaenia_beveridgei_PS318	5R1415
Kapsulotaenia_sp_2_PS319	5R1415
Kapsulotaenia_cannoni_PS320	5R1415
Kapsulotaenia_cannoni_PS321	5R1415
Kapsulotaenia_beveridgei_PS322	5R1415
Kapsulotaenia_beveridgei_PS323	5R1415
Harriscolex_nathaliae_PS326	0O0156
Goezeella_siluri_PS329	0O0156
Goezeella_siluri_PS330	0O0156
Glanitaenia_osculata_PS332	0O0173
Gibsoniela_meursaulti_PS334	0O0156
Gibsoniela_meursaulti_PS335	0O0156
Gangesia_vachai_PS337	0O0161
Gangesia_vachai_PS338	0O0161
Gangesia_mukutmanipuensis_PS339	0O0261
Gangesia_sp_PS342	0O01A1
Gangesia_sp_PS343	0O01A1
Gangesia_sp_PS344	0O01A1
Gangesia_sp_PS345	0O01A1
Gangesia_sp_PS346	0O01A1
Gangesia_polyonchis_PS347	0O0171
Gangesia_polyonchis_PS348	0O0171
Gangesia_polyonchis_PS349	0O0171
Gangesia_polyonchis_PS350	0O0171
Gangesia_polyonchis_PS351	0O0171
Gangesia_parasiluri_PS352	0O01A1
Gangesia_parasiluri_PS353	0O01A1
Gangesia_oligonchis_PS357	0O0171
Gangesia_oligonchis_PS358	0O0171
Gangesia_oligonchis_PS369	0O0171
Gangesia_oligonchis_PS370	0O0171
Gangesia_oligonchis_PS372	0O0171
Gangesia_macrones_PS376	0O0261
Gangesia_macrones_PS379	0O0261
Gangesia_bengalensis_PS382	0O0161
Gangesia_bengalensis_PS383	0O0161
Gangesia_agraensis_PS386	0O0161
Gangesia_agraensis_PS388	0O0161
Gangesia_agraensis_PS389	0O0161
Gangesia_agraensis_PS390	0O0161
Gangesia_agraensis_PS391	0O0161
Frezella_vaucheri_PS392	0O0156
Essexiella_fimbriata_PS393	0O0144
Essexiella_fimbriata_PS394	0O0144
Essexiella_fimbriata_PS395	0O0144
Ephedrocephalus_microcephalus_PS396	0O0156
Ephedrocephalus_microcephalus_PS397	0O0156
Endorchis_piraeeba_PS398	0O0156
Electrotaenia_malopteruri_PS400	0O0100
Corallotaenia_sp_2_PS406	0O0144
Corallotaenia_sp_1_PS407	0O0144
Corallotaenia_sp_1_PS408	0O0144
Corallotaenia_parafimbriata_PS409	0O0144
Choanoscolex_abscisus_PS422	0O0156
Choanoscolex_abscisus_PS423	0O0156
Chambriella_megacephala_PS424	0O0156
Cangatiella_macdonaghi_PS427	0O0356
Cangatiella_arandasi_PS430	0O0156
Cangatiella_arandasi_PS431	0O0156
Cangatiella_arandasi_PS432	0O0156
Barsonella_lafoni_PS439	0O0100
Australotaenia_bunthangi_PS440	5R1461
Acanthotaenia_susanae_PS447	5R1461
Acanthotaenia_sp_PS448	5R1415
Acanthotaenia_sp_PS449	5R1415
Acanthotaenia_shipleyi_PS451	5R1461
Acanthotaenia_shipleyi_PS452	5R1461
Acanthotaenia_shipleyi_PS453	5R1461
Acanthotaenia_shipleyi_PS454	5R1461
Acanthotaenia_shipleyi_PS455	5R1461
;
proc /;
