# Supplementary material for: Machine learning models accurately predict clades of proteocephalidean tapeworms (Onchoproteocephalidea) based on host and biogeographical data
Source: Cladistics. 2025 Mar 6;41(3):264–82. doi: 10.1111/cla.12610 (PMC12065121; doi:10.1111/cla.12610)
Supplement: Supplementary file 1 — Appendix S1. List of supplementary tables (both in csv and xlsx formats). Appendix S1a. List of newly collected tapeworms and associated metadata. Appendix S1b. Summary data of all tapeworm sequences used in the phylogenetic analysis. Appendix S1c. Codification of characters and associate states for the character optimization analysis. Appendix S1d. States of character for each terminal used in the character optimization analysis. Appendix S1e. Categorial attributes and associated states used in the random forest analysis. Appendix S1f. Selected clades used for training the Random Forest algorithm. Appendix S1g. List of synonyms used through the analyses. Appendix S2. Individual character optimization files. Appendix S2a. List of non‐ambiguous transformations and their type. Appendix S2b. Detailed character matrix used to generate the TNT file. Appendix S2c. Legend for characters and character states. Appendix S2d. Non‐ambiguous synapomorphies of each node. Appendix S2e. Character matrix in TNT file. Appendix S2f. Tree in Newick format containing branch labels (nodes). Appendix S2g. PDF file of the tree including transformations in nodes with three or more terminals. Appendix S3. Alignment and Tree search files. Appendix S3a. Alignment‐ready for the tree search in TNT (28S rRNA). Appendix S3b. Alignment‐ready for the tree search in TNT (MT‐CO1). Appendix S3c. Alignment‐ready for the tree search in TNT (TOTAL). Appendix S3d. TNT script for the tree search. Appendix S3e. Most parsimonious trees in Newick format. Appendix S3f. TNT script for summarizing the strict consensus tree. Appendix S3g. TNT script for the branch length assessment. Appendix S3h. TNT script for the branch support and frequency analysis. Appendix S3i. Consensus tree in Newick format (no branch lengths or support values). Appendix S3j. Complete consensus tree (including branch lengths, support and frequency values). Appendix S3k. Consensus tree, including Goodman‐Bremer and Jackknife values, in PDF [file CLA-41-264-s001.zip › cla12610-sup-0015-AppendixS3a.ss]

nstates dna;
xread
1942 510
Clistobothrium_	ATTCCCCTA--GTAA-CGGCGAGTGAAGAGGGAATAGCCCAGCAC-CGAAGCCTGCGACAGTTTTGTTGTTAGGCAATGTGGTGTTTGGGTCGGCTAGTGGGATTGCCACTCCACTCGAAGTCCAGCATTGAGTATGG-TCACTGGATTTGGCCCAGAGAGGGTGAAAGGCCCGTA--CGGGTGGAGGTCTCAGACAAGTAAG--GCAATTCACCAGGCCGGCCTTAGAGTCGGGTTGTTTGTGAATGCAGCCCAAAGTGGGTGGTAAACTCCATCCAAGGCTAAATACAAGCACGAGTCCGATAGCGAACAAGTACCGTGAGGGAAAGTTGAAAAGTACTTT-GAAGAGAGAGTAAACAGTACGTGAAACCGC-ATGCAGGTAAACGGGTGGC-GTCA…
Pachybothrium_	ATTCCCCTA--GTAA-CGGCGAGTGAAGAGGGAAAAGCCCAGCAC-CGAAGCCTGCGGCCATTTGGCTGTTAGGCAATGTGGTGTTTAGGTCGGCTAGTGGGACTGCCACTCCACTCGAAGTCCAGCATTGAGTATGG-TCACTGGATTTGGCCCAGAGAGGGTGAAAGGCCCGTA--CGGGTGGAGGT-TCAGAAATGTAAG--GCAGTTCACCAGGTCGGCCTTAGAGTCGGGTTGTTTGAGAATGCAGCCCAAAGTGGGTGGTAAACTCCATCCAAGGCTAAATACATACACGAGTCCGATAGCGAACAAGTACCGTGAGGGAAAGTTGAAAAGTACTCT-GAAGAGAGAGTAAACAGTACGTGAAACCGC-ATGCAGGTAAACGGGTGGC-GTCA…
PD359_	ATTCCCCTA--GTAA-CGGCGAGTGAAGAGGGAAAAGCCCAGCAC-CGAAGCCTGCGGCAGTTTTGCTGTTAGGCAATGTGGTGTTTGGGTCGGCTCGTGGGATCGCCACTCCACTCGAAGTCCAGCATTGAGTATGG-TTACTGGATTTGGCCCAGAGAGGGTGAAAGGCCCGTA--CGGGTGGAGGT-TCAGACATGTGAGAGGCGGTTCACCAGGTCGACCTTAGAGTCGGGTTGTTTGGGAATGCAGCCCAAAGTGGGTGGTAAACTCCATCCAAGGCTAAATACAAGCACGAGTCCGATAGCGAACAAGTACCGTGAGGGAAAGTTGAAAAGTACTCT-GAAGAGAGAGTAAACAGTACGTGAAACCGC-ATGCAGGTAAACGGGTGGC-GTCA…
PS439_	ATTCCCCTA--GTAA-CGGCGAGTGAAGAGGGAAAAGCCCAGCAC-CGAAGCCTGCGGCAGTTTTGCTGTTAGGCAATGTGGTGTTTGGGTCGGCTCGTGGGACCGCCACTCCACTCGAAGTCCAGCATTGAGTATGG-TTACTGGATTTGGCCCAGAGAGGGTGAAAGGCCCGTA--CGGGTGGAGTA-TCAGACATGTGAG--GCGGTTCACCAGGTCGACCTTAGAGTCGGGTTGTTTGGGAATGCAGCCCAAAGCGGGTGGTAAACTCCATCCAAGGCTAAATACTAGCACGAGTCCGATAGCGAACAAGTACCGTGAGGGAAAGTTGAAAAGTACTCT-GAAGAGAGAGTAAACAGTACGTGAAACCGC-ATGCAGGTAAACGGGTGGC-GTCA…
PS400_	ATTCCCCTA--GTAA-CGGCGAGTGAAGAGGGAAAAGCCCAGCAC-CGAAGCCTGCGGCAGTTTTGCTGTTAGGCAATGTGGTGTTTGGGTCGGCTCGTGGGATTGCCACTCCACTCGAAGTCCAGCATTGAGTATGG-TTACTGGATTCGGCCCAGAGAGGGTGAAAGGCCCGTA--CGGGTGGAGGT-TCAGACATGTGAG--GCGATCCCCCAGGTCGACCTTAGAGTCGGGTTGTTTGAGAATGCAGCCCAAAGTGGGTGGTAAACTCCATCCAAGGCTAAATACAGACACGAGTCCGATAGCGAACAAGTACCGTGAGGGAAAGTTGAAAAGTACTCT-GAAGAGAGAGTAAACAGTACGTGAAACCGC-ATGCAGGTAAACGGGTGGC-GTCA…
PS036_	ATTCCCCTA--GTAA-CGGCGAGTGAAGAGGGAAAAGCCCAGCAC-CGAAGCCTGCGGCAGGTTTGCTGTTAGGCAATGTGGTGTTTGGGTCGGCTCGTGGGACTACCACTCCACTCGAAGTCCAGCATTGAGTATGG-TTTCTGGATTTGGCCCAGAGAGGGTGAAAGGCCCGTA--CGGGTGGAGTA-TCAGACATGTGAG--GTGGTTCACCAGGCCGGCCTTAGAGTCGGGTTGTTTGGGAATGCAGCCCAAAGCGGGTGGTAAACTCCATCCAAGGCTAAATACTAGCACGAGTCCGATAGCGAACAAGTACCGTGAGGGAAAGTTGAAAAGTACTCT-GAAGAGAGAGTAAACAGTACGTGAAACCGC-ATGCAGGTAAACGGGTGGC-GTCA…
PS397_	ATTCCCCTA--GTAA-CGGCGAGTGAAGAGGGAAAAGCCCAGCAC-CGAAGCCTGCGGCAGCTTTGCTGTTAGGCAATGTGGTGTTTGGGTCGGCTCGTGGGACCACCACTCCACTCGAAGTCCAGCATTGAGTATGG-TTACTGGATTTGGCCCAGAGAGGGTGAAAGGCCCGTA--CGGGTGGAGTA-TCAGACATGTGAG--GTGGTTCACCAGGCCGACCTTAGAGTCGGGTTGTTTGGGAATGCAGCCCAAAGTGGGTGGTAAACTCCATCCAAGGCTAAATACTAGCACGAGTCCGATAGCGAACAAGTACCGTGAGGGAAAGTTGAAAAGTACTCT-GAAGAGAGAGTAAACAGTACGTGAAACCGC-ATGCAGGTAAACGGGTGGC-GTCA…
PD404_	ATTCCCCTA--GTAA-CGGCGAGTGAAGAGGGAAAAGCCCAGCAC-CGAAGCCTGCGGCAGGTTTGCTGTTAGGCAATGTGGTGTTTGGGTCGGCTCGTGGGACCACCGCTCCACCCGAAGTCCAGCATTGAGTATGG-TTACTGGATTTGGCCCAGAGAGGGTGAAAGGCCCGTACCCGGGTGGAGTA-TCAGACATGTGAGTTGTGGTTCACCAGGTCGACCTTAGAGTCGGGTTGTTTGGGAATGCAGCCCAAAGTGGGTGGTAAACTCCATCCAAGGCTAAATACTAGCACGAGTCCGATAGCGAACAAGTACCGTGAGGGAAAGTTGAAAAGTACTCT-GAAGAGAGAGTAAACAGTACGTGAAACCGC-ATGCAGGTAAACGGGTGGC-GTCA…
PS006_	ATTCCCCTA--GTAA-CGGCGAGTGAAGAGGGAGAAGCCCAGCAC-CGAAGCCTGCGGCAGGTTTGCTGTTAGGCAATGTGGTGTTTGGGTCGGCTCGTGGGACCACCACTCCACTCGAAGTCCAGCATTGAGTATGG-TTAGTGGATTTGGCCCAGAGAGGGTGAAAGGCCCGTA--CGGGTGGAGTG-TCAGACATGTGAGTTGTGGTTCACCAGGTCGACCTTAGAGTCGGGTTGTTTGGGAATGCAGCCCAAAGCGGGTGGTAGACTCCATCCAAGGCTAAATACTAGCACGAGTCCGATAGCGAACAAGTACCGTGAGGGAAAGTTGAAAAGTACTCT-GAAGAGAGAGTAAACAGTACGTGAAACCGC-ATGCAGGTAAACGGGTGGC-GTCA…
PS306_	ATTCCCCTA--GTAA-CGGCGAGTGAAGAGGGAAGAGCCCAGCAC-CGAAGCCTGCGGCAGGTTTGCTGTTAGGCAATGTGGTGTTTGGGTCGGCTCGTGGGACCACCGCTCCACTCGAAGTCCAGCATTGAGTATGG-TTACTGGATTTGGCCCAGAGAGGGTGAAAGGCCCGTA--CGAGTGGAGTA-TCAGACATGTGAGTTGTGGTCCACCAGGTCGACCTTAGAGTCGGGTTGTTTGGGAATGCAGCCCAAAGTGGGTGGTAAACTCCATCCAAGGCTAAATACTAGCACGAGTCCGATAGCGAACAAGTACCGTGAGGGAAAGTTGAAAAGTACTCT-GAAGAGAGAGTAAACAGTACGTGAAACCGC-ATGCAGGTAAACGGGTGGC-GTCA…
PS215_	ATTCCCCTA--GTAA-CGGCGAGTGAAGAGGGAAGAGCCCAGCAC-CGAAGCCTGCGGCAGGTTTGCTGTTAGGCAATGTGGTGTTTGGGTCGGCTCGTGGGACCACCACTCCACTCGAAGTCCAGCATTGAGTATGG-TTACTGGATTTGGCCCAGAGAGGGTGAAAGGCCCGTG--CGGGTGGAGTA-TCAGGCATGTGAGTTGTGGTTCACCAGGTCGACCTTAGAGTCGGGTTGTTTGGGAATGCAGCCCAAAGTGGGTGGTAAACTCCATCCAAGGCTAAATACTAGCGCGAGTCCGATAGCGAACAAGTACCGTGAGGGAAAGTTGAAAAGTACTCT-GAAGAGAGAGTAAACAGTACGTGAAACCGC-ATGCAGGTAAACGGGTGGC-GTCA…
PS226_	ATTCCCCTA--GTAA-CGGCGAGTGAAGAGGGAAGAGCCCAGCAC-CGAAGCCTGCGGCAGGTTTGCTGTTAGGCAATGTGGTGTTTGGGTCGGCTCGTGGGACCACCACTCCACTCGAAGTCCAGCATTGAGTATGG-TTACTGGATTTGGCCCAGAGAGGGTGAAAGGCCCGTA--CGAGTGGAGTA-CCAGACATGTGAGTTGTGGTTCACCAGGTCGACCTTAGAGTCGGGTTGTTTGGGAATGCAGCCCAAAGTGGGTGGTAAACTCCATCCAAGGCTAAATACTAGCACGAGTCCGATAGCGAACAAGTACCGTGAGGGAAAGTTGAAAAGTACTCT-GAAGAGAGAGTAAACAGTACGTGAAACCGC-ATGCAGGTAAACGGGTGGC-GTCA…
PS195_	ATTCCCCTA--GTAA-CGGCGAGTGAAGAGGGAAGAGCCCAGCAC-CGAAGCCTGCGGCAGGTTTGCTGTTAGGCAATGTGGTGTTTGGGTCGACTCGTGGGACCACCACTCCACTCGAAGTCCAGCATTGAGTATGG-TTACTGGATTTGGCCCAGAGAGGGTGAAAGGCCCGTA--CGGGTGGAGTA-TCAGACATGTGAGTTGTGGTTCACCAGGTCGACCTTAGAGTCGGGTTGTTTGGGAATGCAGCCCAAAGTGGGTGGTAAACTCCATCCAAGGCTAAATACTAGCACGAGTCCGATAGCGAACAAGTACCGTGAGGGAAAGTTGAAAAGTACTCT-GAAGAGAGAGTAAACAGTACGTGAAACCGC-ATGCAGGTAAACGGGTGGC-GTCA…
PS197_	ATTCCCCTA--GTAA-CGGCGAGTGAAGAGGGAAGAGCCCAGCAT-CGAAGCCTGCGGCAGGTTTGCTGTTAGGCAATGTGGTGTTTGGGTCGGCTCGTGGGACCACCACTCCACTCGAAGTCCAGCATTGAGTATGG-TTACTGGATTTGGCCCAGAGAGGGTGAAAGGCCCGTA--CGAGTGGAGTA-TCAGACATGTGAGTTGTGGTTCACCAGGTCGACCTTAGAGTCGGGTTGTTTGGGAATGCAACCCAAAGTGGGTGGTAAACTCCATCCAAGGCTAAATACTAGCACGAGTCCGATAGCGAACAAGTACCGTGAGGGAAAGTTGAAAAGTACTCT-GAAGAGAGAGTAAACAGTACGTGAAACCGC-ATGCAGGTAAACGGGTGGC-GTTA…
PS219_	ATTCCCCCA--GTAA-CGGCGAGTGAAGAGGGAGGAGCCCAGCAT-CGAAGCCTGCGGCAGGTTTGCTGTTAGGCAATGTGGTGTTTGGGTCGGCTCGTGGGACCACCGCTCCACTCGAAGTCCAGCATTGAGTATGG-TTACTGGATTTGGCCCAGAGAGGGTGAAAGGCCCGTA--CGAGTGGAGTA-TCAGACATGTGAGTTGTGGTTCACCAGGTCGGCCTTAGAGTCGGGTTGTTTGGGAATGCAGCCCAAAGTGGGTGGTAAACTCCATCCAAGGCTAAATACTAGCACGAGTCCGATAGCGAACAAGTACCGTGAGGGAAAGTTGAAAAGTACTCT-GAAGAGAGAGTAAACAGTACGTGAAACCGC-ATGCAGGTAAACGGGTGGC-GTCA…
PD051_	ATTCCCCTA--GTAA-CGGCGAGTGAAGAGGGAAAAGCCCAGCAC-CGAAGCCTGCGGCAGATTTGCTGTTAGGCAATGTGGTGTTTGGGTCGGCTCGTGGGACCACCACTCCACTCGAAGTCCAGCATTGAGTATGG-TTACTGGATTTGGCCCAGAGAGGGTGAAAGGCCCGTA--CGGGTGGAGTA-TCAGACATGTGAG--GTGGTTCACCAGGTCGACCTTAGAGTCGGGTTGTTTGGGAATGCAGCCCAAAGTGGGTGGTAAACTCCATCCAAGGCTAAATACAAGCACGAGTCCGATAGCGAACAAGTACCGTGAGGGAAAGTTGAAAAGTACTCT-GAAGAGAGAGTAAACAGTACGTGAAACCGC-ATGCAGGTAAACGGGTGGC-GTCA…
PD035_	ATTCCCTCA--GTAA-CGGCGAGTGAAGAGGGAAGAGCCCAGCAC-CGAAGCCTGCGGCAGATTTGCTGTTAGGCAATGTGGTGTTCGGGTCGGCTCGTGGGACCGCCACTCCATCCGAAGTCCAGCATTGAGTATGGTTTACTGGATATGGCCCAGAGAGGGTGAAAGGCCCGTG--CGGGTGGAGGT-TCAGAAATGTCAG--GTGGTTCACCAGGCCGGCCTTAGAGTCGGGTTGTTTGGGAATGCAGCCCAAAGCGGGTGGTAAACTCCATCCAAGGCTAAATACTAGCACGAGTCCGATAGCGAACAAGTACCGTGAGGGAAAGTTGAAAAGTACTCT-GAAGAGAGAGTAAACAGTACGTGAAACCGC-ATGCAGGTAAACGGGTGGC-GTCA…
PD325_	ATTCCCCTA--GTAA-CGGCGAGTGAAGAGGGAAAAGCCCAGCAC-CGAAGCCTGCGGCAGGTTTGCTGTTAGGCAATGTGGTGTTTGGGTCGGCTCGTGGGATCACCGCTCCACTCGAAGTCCAGCATTGAGTATGG-TTACTGGATTTGGCCCAGAGAGGGTGAAAGGCCCGTA--CGGGTGGAGTA-TCAGAAATGTGAG--GTGGTTCACCAGGTCGACCTTAGAGTCGGGTTGTTTGGGAATGCAGCCCAAAGCGGGTGGTAAACTCCATCCAAGGCTAAATACAAGCACGAGTCCGATAGCGAACAAGTACCGTGAGGGAAAGTTGAAAAGTACTCT-GAAGAGAGAGTAAACAGTACGTGAAACCGC-ATGCAGGTAAACGGGTGGC-GTCA…
PD442_	ATTCCCCTA--GTAA-CGGCGAGTGAAGAGGGAAAAGCCCAGCAC-CGAAGCCTGCGGCAGATTTGCTGTTAGGCAATGTGGTGTTTGGGTCGGCTAGTGGGACCACCACTCCACTCGAAGTCCAGCATTGAGTATGG-TTACTGGATTTGGCCCAGAGAGGGTGAAAGGCCCGTA--CGGGTGGAGTA-TCAGACATGTGAG--GTGGTTCACCAGGTCGACCTTAGAGTCGGGTTGTTTGGGAATGCAGCCCAAAGTGGGTGGTAAACTCCATCCAAGGCTAAATACAAGCACGAGTCCGATAGCGAACAAGTACCGTGAGGGAAAGTTGAAAAGTACTCT-GAAGAGAGAGTAAACAGTACGTGAAACCGC-ATGCAGGTAAACGGGTGGC-GTCA…
PD443_	ATTCCCCTA--GTAA-CGGCGAGTGAAGAGGGAAAAGCCCAGCAC-CGAAGCCTGCGGCAGATTTGCTGCTAGGCAATGTGGTGTTTGGGTCGGCTCGTGGGACCACCACTCCACTCGAAGTCCAGCATTGAGTATGG-TTACTGGATTTGGCCCAGAGAGGGTGAAAGGCCCGTA--CGGGTGGAGTA-TCAGACATGTGAG--GTGGTTCACCAGGTCGACCTTAGAGTCGGGTTGTTTGGGAATGCAGCCCAAAGTGGGTGGTAAACTCCATCCAAGGCTAAATACAAGCACGAGTCCGATAGCGAACAAGTACCGTGAGGGAAAGTTGAAAAGTACTCT-GAAGAGAGAGTAAACAGTACGTGAAACCGC-ATGCAGGTAAACGGGTGGC-GTCA…
PD336_	ATTCCCCTA--GTAA-CGGCGAGTGAAGAGGGAAAAGCCCAGCAC-CGAAGCCTGCGGCAGTTTTGCTGCTAGGCAATGTGGTGTTTGGGTCGGCTCGTGGGACCACCACTCCACTCGAAGTCCAGCATTGAGTATGG-TTACTGGATTTGGCCCAGAGAGGGTGAAAGGCCCGTA--CGGGTGGAGTG-TCAGACATGTGAG--GTGGTTCACCAGGTCGACCTTAGAGTCGGGTTGTTTGGGAATGCAGCCCAAAGTGGGTGGTAAACTCCATCCAAGGCTAAATACAAGCACGAGTCCGATAGCGAACAAGTACCGTGAGGGAAAGTTGAAAAGTACTCT-GAAGAGAGAGTAAACAGTACGTGAAGCCGC-ATGCAGGTAAACGGGTGGC-GTCA…
PD032_	ATTCCCCTA--GTAA-CGGCGAGTGAAGAGGGAAAAGCCCAGCAC-CGAAGCCTGCGGCAGATTTGCTGTTAGGCAATGTGGTGTTTGGGTCGGCTCGTGGGACCGCCACTCCACTCGAAGTCCAGCATTGAGTATGG-TTACTGGATTTGGCCCAGAGAGGGTGAAAGGCCCGTA--CGGGTGGAGTA-TCAGACATGTGAG--GTGGTTCACCAGGTCGACCTTAGAGTCGGGTTGTTTGGGAATGCAGCCCAAAGTGGGTGGTAAACTCCATCCAAGGCTAAATACAAGCACGAGTCCGATAGCGAACAAGTACCGTGAGGGAAAGTTGAAAAGTACTCT-GAAGAGAGAGTAAACAGTACGTGAAACCGC-ATGCAGGTAAACGGGTGGC-GTCA…
PD303_	ATTCCCCTA--GTAA-CGGCGAGTGAAGAGGGAAAAGCCCAGCAC-CGAAGCCTGCGGCAGATTTGCTGTTAGGCAATGTGGTGTTTGGGTCGGCTCGTGGGACCACCACTCCACTCGAAGTCCAGCATTGAGTATGG-TTACTGGATTTGGCCCAGAGAGGGTGAAAGGCCCGTA--CGGGTGGAGTA-TCAGACATGTGAG--GTGGTTCACCAGGCCGGCCTTAGAGTCGGGTTGTTTGGGAATGCAGCCCAAAGTGGGTGGTAAACTCCATCCAAGGCTAAATACAAGCACGAGTCCGATAGCGAACAAGTACCGTGAGGGAAAGTTGAAAAGTACTCT-GAAGAGAGAGTAAACAGTACGTGAAACCGC-ATGCAGGTAAACGGGTGGC-GTCA…
PD426_	ATTCCCCTA--GTAA-CGGCGAGTGAAGAGGGAAAAGCCCAGCAC-CGAAGCCTGCGGCAGATTTGCTGTTAGGCAATGTGGTGTTTGGGTCGGCTCGTGGGACTACCACTCCACTCGAAGTCCAGCATTGAGTATGG-TTACTGGATTTGGCCCAGAGAGGGTGAAAGGCCCGTA--CGGGTGGAGTA-TCAGACATGTGAG--GTGGTTCACCAGGTCGACCTTAGAGTCGGGTTGTTTGGGAATGCAGCCCAAAGTGGGTGGTAAACTCCATCCAAGGCTAAATACAAGCACGAGTCCGATAGCGAACAAGTACCGTGAGGGAAAGTTGAAAAGTACTCT-GAAGAGAGAGTAAACAGTACGTGAAACCGC-ATGCAGGTAAACGGGTGGC-GTCA…
PD425_	ATTCCCCTA--GTAA-CGGCGAGTGAAGAGGGAAAAGCCCAGCAC-CGAAGCCTGCGGCAGATTTGCTGTTAGGCAATGTGGTGTTTGGGTCGGCTCGTGGGACTACCACTCCACTCGAAGTCCAGCATTGAGTATGG-TTACTGGATTTGGCCCAGAGAGGGTGAAAGGCCCGTA--CGGGTGGAGTA-TCAGACATGTGAG--GTGGTTCACCAGGTCGACCTTAGAGTCGGGTTGTTTGGGAATGCAGCCCAAAGTGGGTGGTAAACTCCATCCAAGGCTAAATACAAGCACGAGTCCGATAGCGAACAAGTACCGTGAGGGAAAGTTGAAAAGTACTCT-GAAGAGAGAGTAAACAGTACGTGAAACCGC-ATGCAGGTAAACGGGTGGC-GTCA…
PS424_	ATTCCCCTA--GTAA-CGGCGAGTGAAGAGGGAAAAGCCCAGCAC-CGAAGCCTGCGGCAGATTTGCTGTTAGGCAATGTGGTGTTTGGGTCGGCTCGTGGGACTACCACTCCACTCGAAGTCCAGCATTGAGTATGG-TTACTGGATTTGGCCCAGAGAGGGTGAAAGGCCCGTA--CGGGTGGAGTA-TCAGACATGTGAG--GTGGTTCACCAGGTCGACCTTAGAGTCGGGTTGTTTGGGAATGCAGCCCAAAGTGGGTGGTAAACTCCATCCAAGGCTAAATACAAGCACGAGTCCGATAGCGAACAAGTACCGTGAGGGAAAGTTGAAAAGTACTCT-GAAGAGAGAGTAAACAGTACGTGAAACCGC-ATGCAGGTAAACGGGTGGC-GTCA…
PD050_	ATTCCCCTA--GTAA-CGGCGAGTGAAGAGGGAAAAGCCCAGCAC-CGAAGCCTGCGGCAGATTTGCTGTTAGGCAATGTGGTGTTTGGGTCGGCTCGTGGGACCACCACTCCACTCGAAGTCCAGCATTGAGTATGG-TTACTGGATTTGGCCCAGAGAGGGTGAAAGGCCCGTA--CGGGTGGAGTA-TCAGACATGTGAG--GTGGTTCACCAGGTCGACCTTAGAGTCGGGTTGTTTGGGAATGCAGCCCAAAGTGGGTGGTAAACTCCATCCAAGGCTAAATACAAGCACGAGTCCGATAGCGAACAAGTACCGTGAGGGAAAGTTGAAAAGTACTCT-GAAGAGAGAGTAAACAGTACGTGAAACCGC-ATGCAGGTAAACGGGTGGC-GTCA…
PD049_	ATTCCCCTA--GTAA-CGGCGAGTGAAGAGGGAAAAGCCCAGCAC-CGAAGCCTGCGGCAGATTTGCTGTTAGGCAATGTGGTGTTTGGGTCGGCTCGTGGGACCACCACTCCACTCGAAGTCCAGCATTGAGTATGG-TTACTGGATTTGGCCCAGAGAGGGTGAAAGGCCCGTA--CGGGTGGAGTA-TCAGACATGTGAG--GTGGTTCACCAGGTCGACCTTAGAGTCGGGTTGTTTGGGAATGCAGCCCAAAGTGGGTGGTAAACTCCATCCAAGGCTAAATACAAGCACGAGTCCGATAGCGAACAAGTACCGTGAGGGAAAGTTGAAAAGTACTCT-GAAGAGAGAGTAAACAGTACGTGAAACCGC-ATGCAGGTAAACGGGTGGC-GTCA…
PS012_	ATTCCCCTA--GTAA-CGGCGAGTGAAGAGGGAAAAGCCCAGCAC-CGAAGCCTGCGGCAGATTTGCTGTTAGGCAATGTGGTGTTTGGGTCGGCTCGTGGGACCACCACTCCACTCGAAGTCCAGCATTGAGTATGG-TTACTGGATTTGGCCCAGAGAGGGTGAAAGGCCCGTA--CGGGTGGAGTA-TCAGACATGTGAG--GTGGTTCACCAGGTCGACCTTAGAGTCGGGTTGTTTGGGAATGCAGCCCAAAGTGGGTGGTAAACTCCATCCAAGGCTAAATACAAGCACGAGTCCGATAGCGAACAAGTACCGTGAGGGAAAGTTGAAAAGTACTCT-GAAGAGAGAGTAAACAGTACGTGAAACCGC-ATGCAGGTAAACGGGTGGC-GTCA…
PS329_	ATTCCCCTA--GTAA-CGGCGAGTGAAGAGGGAAAAGCCCAGCAC-CGAAGCCTGCGGCAGGTTTGCTGTTAGGCAATGTGGTGTTTGGGTCGGCTCGTGGGACCACCACTCCACTCGAAGTCCAGCATTGAGTATGG-TTACTGGATTTGGCCCAGAGAGGGTGAAAGGCCCGTA--CGGGTGGAGTA-TCAGACATGTGAG--GTGGTTCACCAGGTCGACCTTAGAGTCGGGTTGTTTGGGAATGCAGCCCAAAGTGGGTGGTAAACTCCATCCAAGGCTAAATACAAGCACGAGTCCGATAGCGAACAAGTACCGTGAGGGAAAGTTGAAAAGTACTCT-GAAGAGAGAGTAAACAGTACGTGAAACCGC-ATGCAGGTAAACGGGTGGC-GTCA…
PD331_	ATTCCCCTA--GTAA-CGGCGAGTGAAGAGGGAAAAGCCCAGCAC-CGAAGCCTGCGGCAGTTTTGCTGTTAGGCAATGTGGTGTTTGGGTCGGCTCGTGGGACCACCACTCCACTCGAAGTCCAGCATTGAGTATGG-TTACTGGATTTGGCCCAGAGAGGGTGAAAGGCCCGTA--CGGGTGGAGTA-TCAGACATGTGAG--GTGGTTCACCAGGTCGACCTTAGAGTCGGGTTGTTTGGGAATGCAGCCCAAAGTGGGTGGTAAACTCCATCCAAGGCTAAATACAAGCACGAGTCCGATAGCGAACAAGTACCGTGAGGGAAAGTTGAAAAGTACTCT-GAAGAGAGAGTAAACAGTACGTGAAACCGC-ATGCAGGTAAACGGGTGGC-GTCA…
PD002_	ATTCCCCTA--GTAA-CGGCGAGTGAAGAGGGAAAAGCCCAGCAC-CGAAGCCTGCGGTAGGTTTGCTGTTAGGCAATGTGGTGTTTGGGTCGGCTCGTGGGATCACCACTCCACTCGAAGTCCAGCATTGAGTATGG-TTTCTGGATTTGGCCCAGAGAGGGTGAAAGGCCCGTA--CGGGTGGAGTA-TCAGACATGTGAG--GTGGTTCACCAGGCCGGCCCTAGAGTCGGGTTGTTTGGGAATGCAGCCCAAAGCGGGTGGTAAACTCCATCCAAGGCTAAATACAAGCACGAGTCCGATAGCGAACAAGTACCGTGAGGGAAAGTTGAAAAGTACTCT-GAAGAGAGAGTAAACAGTACGTGAAACCGC-ATGCAGGTAAACGGGTGGC-GTCA…
PD367_	ATTCCCCTA--GTAA-CGGCGAGTGAAGAGGGAAAAGCCCAGCAC-CGAAGCCTGCGGCAGTTTTGCTGTTAGGCAATGTGGTGTTTGGGTCGGCTCGTGGGATCGCCACTCCACTCGAAGTCCAGCATTGAGTATGG-TTACTGGATTTGGCCCAGAGAGGGTGAAAGGCCCGTA--CGGGTGGAGGT-TGAGACATGTGAGAGGCGGTTCACCAGGTCGACCTTAGAGTCGGGTTGTTTGGGAATGCAGCCCAAAGTGGGTGGTAAACTCCATCCAAGGCTAAATACAAGCACGAGTCCGATAGCGAACAAGTACCGTGAGGGAAAGTTGAAAAGTACTCT-GAAGAGAGAGTAAACAGTACGTGAAACCGC-ATGCAGGTAAACGGGTGGC-GTCA…
PD368_	ATTCCCCTA--GTAA-CGGCGAGTGAAGAGGGAAAAGCCCAGCAC-CGAAGCCTGCGGCAGTTTTGCTGTTAGGCAATGTGGTGTTTGGGTCGGCTCGTGGGATCGCCACTCCACTCGAAGTCCAGCATTGAGTATGG-TTACTGGATTTGGCCCAGAGAGGGTGAAAGGCCCGTA--CGGGTGGAGGT-TGAGACATGTGAGAGGCGGTTCACCAGGTCGACCTTAGAGTCGGGTTGTTTGGGAATGCAGCCCAAAGTGGGTGGTAAACTCCATCCAAGGCTAAATACAAGCACGAGTCCGATAGCGAACAAGTACCGTGAGGGAAAGTTGAAAAGTACTCT-GAAGAGAGAGTAAACAGTACGTGAAACCGC-ATGCAGGTAAACGGGTGGC-GTCA…
OD491_	ATTCCCCTA--GTAA-CGGCGAGTGAAGAGGGAAAAGCCCAGCAC-CGAAGCCTGCGGCAGTTTTGCTGTTAGGCAATGTGGTGTTTGGGTCGGCTCGTGGGATTGCCACTCCACTCGAAGTCCAGCATTGAGTATGG-TCACTGGATTTGGCCCAAAGAGGGTGAAAGGCCCGTC--CGGGTGGAGGT-TCAGAAATGTAAG--GCAGTTCACCAGGTCGACCTTAGAGTCGGGTTGTTTGAGAATGCAGCCCAAAGCGGGTGGTAAACTCCATCCAAGGCTAAATACAAGCACGAGTCCGATAGCGAACAAGTACCGTGAGGGAAAGTTGAAAAGTACTCT-GAAGAGAGAGTAAACAGTACGTGAAACCGC-ATGCAGGTAAACGGGTGGC-GTCA…
OD490_	ATTCCCCTA--GTAA-CGGCGAGTGAAGAGGGAAAAGCCCAGCAC-CGAAGCCTGCGGCAGTTTTGCTGTTAGGCAATGTGGTGTTTGGGTCGGCTCGTGGGATTGCCACTCCACTCGAAGTCCAGCATTGAGTATGG-TCACTGGATTTGGCCCAAAGAGGGTGAAAGGCCCGTC--CGGGTGGAGGT-TCAGAAATGTAAG--GCAGTTCACCAGGTCGACCTTAGAGTCGGGTTGTTTGAGAATGCAGCCCAAAGCGGGTGGTAAACTCCATCCAAGGCTAAATACAAGCACGAGTCCGATAGCGAACAAGTACCGTGAGGGAAAGTTGAAAAGTACTCT-GAAGAGAGAGTAAACAGTACGTGAAACCGC-ATGCAGGTAAACGGGTGGC-GTCA…
OD489_	ATTCCCCTA--GTAA-CGGCGAGTGAAGAGGGAAAAGCCCAGCAC-CGAAGCCTGCGGCAGTTTTGCTGTTAGGCAATGTGGTGTTTGGGTCGGCTCGTGGGATTGCCACTCCACTCGAAGTCCAGCATTGAGTATGG-TCACTGGATTTGGCCCAAAGAGGGTGAAAGGCCCGTC--CGGGTGGAGGT-TCAGAAATGTAAG--GCAGTTCACCAGGTCGGCCTTAGAGTCGGGTTGTTTGAGAATGCAGCCCAAAGCGGGTGGTAAACTCCATCCAAGGCTAAATACAAGCACGAGTCCGATAGCGAACAAGTACCGTGAGGGAAAGTTGAAAAGTACTCT-GAAGAGAGAGTAAACAGTACGTGAAACCGC-ATGCAGGTAAACGGGTGGC-GTCA…
OD488_	ATTCCCCTA--GTAA-CGGCGAGTGAAGAGGGAAAAGCCCAGCAC-CGAAGCCTGCGGCAGTTTTGCTGTTAGGCAATGTGGTGTTTGGGTCGGCTCGTGGGATTGCCACTCCACTCGAAGTCCAGCATTGAGTATGG-TCACTGGATTTGGCCCAAAGAGGGTGAAAGGCCCGTC--CGGGTGGAGGT-TCAGAAATGTAAG--GCAGTTCACCAGGTCGGCCTTAGAGTCGGGTTGTTTGAGAATGCAGCCCAAAGCGGGTGGTAAACTCCATCCAAGGCTAAATACAAGCACGAGTCCGATAGCGAACAAGTACCGTGAGGGAAAGTTGAAAAGTACTCT-GAAGAGAGAGTAAACAGTACGTGAAACCGC-ATGCAGGTAAACGGGTGGC-GTCA…
OD528_	ATTCCCCTA--GTAA-CGGCGAGTGAAGAGGGAAAAGCCCAGCAC-CGAAGCCTGCGGCAGTTTTGCTGTTAGGCAATGTGGTGTTTGGGTCGGCTCGTGGGATTGCCACTCCACTCGAAGTCCAGCATTGAGTATGG-TCACTGGATTTGGCCCAAAGAGGGTGAAAGGCCCGTC--CGGGTGGAGGT-TCAGAAATGTAAG--GCAGTTCACCAGGTCGACCTTAGAGTCGGGTTGTTTGAGAATGCAGCCCAAAGCGGGTGGTAAACTCCATCCAAGGCTAAATACAAGCACGAGTCCGATAGCGAACAAGTACCGTGAGGGAAAGTTGAAAAGTACTCT-GAAGAGAGAGTAAACAGTACGTGAAACCGC-ATGCAGGTAAACGGGTGGC-GTCA…
PS105_	ATTCCCCTA--GTAA-CGGCGAGTGAAGAGGGAAAAGCCCAGCAC-CGAAGCCTGCGGCAGTTTTGCTGTTAGGCAATGTGGTGTTTGGGTCGGCTCGTGGGATTGCCACTCCACTCCAAGTCCAGCATTGAGTATGGTTTACTGGATTTGGCCCAGAGAGGGTGAAAGGCCCGTA--GGGGTGGAGTA-TCAGAAATGTAAG--GCAGTTCACCAGGTCGACCTTAGAGTCGGGTTGTTTGGGAATGCAGCCCAAAGCGGGTGGTAAACTCCATCCAAGGCTAAATACAAGCACGAGTCCGATAGCGAACAAGTACCGTGAGGGAAAGTTGAAAAGTACTCT-GAAGAGAGAGTAAACAGTACGTGAAACCGC-ATGCAGGTAAACGGGTGGC-GTCA…
PS047_	ATTCCCCTA--GTAA-CGGCGAGTGAAGAGGGAAAAGCCCAGCAC-CGAAGCCTGCGGCAGATTTGCTGTTAGGCAATGTGGTGTTTGGGTCGGCTCGTGGGACCACCACTCCACTCGAAGTCCAGCATTGAGTATGG-TTACTGGATTTGGCCCAGAGAGGGTGAAAGGCCCGTA--CGGGTGGAGTA-TCAGACATGTGAG--GTGGTTCACCAGGTCGACCTTAGAGTCGGGTTGTTTGGGAATGCAGCCCAAAGTGGGTGGTAAACTCCATCCAAGGCTAAATACAAGCACGAGTCCGATAGCGAACAAGTACCGTGAGGGAAAGTTGAAAAGTACTCT-GAAGAGAGAGTAAACAGTACGTGAAACCGC-ATGCAGGTAAACGGGTGGC-GTCA…
PS048_	ATTCCCCTA--GTAA-CGGCGAGTGAAGAGGGAAAAGCCCAGCAC-CGAAGCCTGCGGCAGATTTGCTGTTAGGCAATGTGGTGTTTGGGTCGGCTCGTGGGACCACCACTCCACTCGAAGTCCAGCATTGAGTATGG-TTACTGGATTTGGCCCAGAGAGGGTGAAAGGCCCGTA--CGGGTGGAGTA-TCAGACATGTGAG--GTGGTTCACCAGGTCGACCTTAGAGTCGGGTTGTTTGGGAATGCAGCCCAAAGTGGGTGGTAAACTCCATCCAAGGCTAAATACAAGCACGAGTCCGATAGCGAACAAGTACCGTGAGGGAAAGTTGAAAAGTACTCT-GAAGAGAGAGTAAACAGTACGTGAAACCGC-ATGCAGGTAAACGGGTGGC-GTCA…
PS282_	ATTCCCCTA--GTAA-CGGCGAGTGAAGAGGGAAGAGCCCAGCAC-CGAAGCCTGCGGCAGTTTTGCTGTTAGGCAATGTGGTGTTTGGGTCGGCTCGTGGGACCGCCACTCCACTCGAAGTCCAGCATTGAGTATGG-TTTCTGGATTTGGCCCAGAGAGGGTGAAAGGCCCGTA--CGGGTGGAGTA-TCAGACATGTGAG--GTGGTTCACCAGGCCGGCCTTAGAGTCGGGTTGTTTGGGAATGCAGCCCAAAGCGGGTGGTAAACTCCATCCAAGGCTAAATACTAGCACGAGTCCGATAGCGAACAAGTACCGTGAGGGAAAGTTGAAAAGTACTCT-GAAGAGAGAGTAAACAGTACGTGAAACCGC-ATGCAGGTAAACGGGTGGC-GTCA…
PS270_	ATTCCCCTA--GTAA-CGGCGAGTGAAGAGGGAAAAGCCCAGCAC-CGAAGCCTGCGGCAAGTTTGCTGTTAGGCAATGTGGTGTTTGGGTCGGCTCGTGGGACCACCACTCCACTCGAAGTCCAGCATTGAGTATGG-TTTCTGGATTTGGCCCAGAGAGGGTGAAAGGCCCGTA--CGGGTGGAGTA-TCAGACATGTGAG--GTGGTTCACCAGGTCGGCCTTAGAGTCGGGTTGTTTGGGAATGCAGCCCAAAGCGGGTGGTAAACTCCATCCAAGGCTAAATACTAGCACGAGTCCGATAGCGAACAAGTACCGTGAGGGAAAGTTGAAAAGTACTCT-GAAGAGAGAGTAAACAGTACGTGAAACCGC-ATGCAGGTAAACGGGTGGC-GTCA…
PS274_	ATTCCCCTA--GTAA-CGGCGAGTGAAGAGGGAAGAGCCCAGCAC-CGAAGCCTGCGGCAGTTTTGCTGTTAGGCAATGTGGTGTTTGGGTCGGCTCGTGGGACCGCCACTCCACTCGAAGTCCAGCATTGAGTATGG-TTTCTGGATTTGGCCCAGAGAGGGTGAAAGGCCCGTA--CGGGTGGAGTA-TCAGACATGTGAG--GTGGTTCACCAGGCCGGCCTTAGAGTCGGGTTGTTTGGGAATGCAGCCCAAAGCGGGTGGTAAACTCCATCCAAGGCTAAATACTAGCACGAGTCCGATAGCGAACAAGTACCGTGAGGGAAAGTTGAAAAGTACTCT-GAAGAGAGAGTAAACAGTACGTGAAACCGC-ATGCAGGTAAACGGGTGGC-GTCA…
PS409_	ATTCCCCTA--GTAA-CGGCGAGTGAAGAGGGAAGAGCCCAGCAC-CGAAGCCTGCGGCAGTTTTGCTGTTAGGCAATGTGGTGTTTGGGTCGGCTCGTGGGACCGCCACTCCACTCGAAGTCCAGCATAGAGTATGG-TTTCTGGATTTGGCCCAGAGAGGGTGAAAGGCCCGTA--CGGGTGGAGTA-TCAGACATGTGAG--GTGGTTCACCAGGCCGGCCTTAGAGTCGGGTTGTTTGGGAATGCAGCCCAAAGCGGGTGGTAAACTCCATCCAAGGCTAAATACTAGCACGAGTCCGATAGCGAACAAGTACCGTGAGGGAAAGTTGAAAAGTACTCT-GAAGAGAGAGTAAACAGTACGTGAAACCGC-ATGCAGGTAAACGGGTGGC-GTCA…
PS394_	ATTCCCCTA--GTAA-CGGCGAGTGAAGAGGGAAGAGCCCAGCAC-CGAAGCCTGCGGCAGTTTTGCTGTTAGGCAATGTGGTGTTTGGGTCGGCTCGTGGGACCGCCACTCCACTCGAAGTCCAGCATTGAGTATGG-TTTCTGGATTTGGCCCAGAGAGGGTGAAAGGCCCGTA--CGGGTGGAGTA-TCAGACATGTGAG--GTGGTTCACCAGGCCGGCCTTAGAGTCGGGTTGTTTGGGAATGCAGCCCAAAGCGGGTGGTAAACTCCATCCAAGGCTAAATACTAACACGAGTCCGATAGCGAACAAGTACCGTGAGGGAAAGTTGAAAAGTACTCT-GAAGAGAGAGTAAACAGTACGTGAAACCGC-ATGCAGGTAAACGGGTGGC-GTCA…
PS408_	ATTCCCCTA--GTAA-CGGCGAGTGAAGAGGGAAGAGCCCAGCAC-CGAAGCCTGCGGCAGTTTTGCTGTTAGGCAATGTGGTGTTTGGGTCGGCTCGTGGGACCGCCACTCCACTCGAAGTCCAGCATTGAGTATGG-TTTCTGGATTTGGCCCAGAGAGGGTGAAAGGCCCGTA--CGGGTGGAGTA-TCAGACATGTGAG--GTGGTTCACCAGGCCGGCCTTAGAGTCGGGTTGTTTGGGAATGCAGCCCAAAGCGGGTGGTAAACTCCATCCAAGGCTAAATACTAGCACGAGTCCGATAGCGAACAAGTACCGTGAGGGAAAGTTGAAAAGTACTCT-GAAGAGAGAGTAAACAGTACGTGAAACCGC-ATGCAGGTAAACGGGTGGC-GTCA…
PS407_	ATTCCCCTA--GTAA-CGGCGAGTGAAGAGGGAAGAGCCCAGCAC-CGAAGCCTGCGGCAGTTTTGCTGTTAGGCAATGTGGTGTTTGGGTCGGCTCGTGGGACCGCCACTCCACTCGAAGTCCAGCATTGAGTATGG-TTTCTGGATTTGGCCCAGAGAGGGTGAAAGGCCCGTA--CGGGTGGAGTA-TCAGACATGTGAG--GTGGTTCACCAGGCCGGCCTTAGAGTCGGGTTGTTTGGGAATGCAGCCCAAAGCGGGTGGTAAACTCCATCCAAGGCTAAATACTAGCACGAGTCCGATAGCGAACAAGTACCGTGAGGGAAAGTTGAAAAGTACTCT-GAAGAGAGAGTAAACAGTACGTGAAACCGC-ATGCAGGTAAACGGGTGGC-GTCA…
PS406_	ATTCCCCTA--GTAA-CGGCGAGTGAAGAGGGAAGAGCCCAGCAC-CGAAGCCTGCGGCAGTTTTGCTGTTAGGCAATGTGGTGTTTGGGTCGGCTCGTGGGACCGCCACTCCACTCGAAGTCCAGCATAGAGTATGG-TTTCTGGATTTGGCCCAGAGAGGGTGAAAGGCCCGTA--CGGGTGGAGTA-TCAGACATGTGAG--GTGGTTCACCAGGCCGGCCTTAGAGTCGGGTTGTTTGGGAATGCAGCCCAAAGCGGGTGGTAAACTCCATCCAAGGCTAAATACTAGCACGAGTCCGATAGCGAACAAGTACCGTGAGGGAAAGTTGAAAAGTACTCT-GAAGAGAGAGTAAACAGTACGTGAAACCGC-ATGCAGGTAAACGGGTGGC-GTCA…
PS395_	ATTCCCCTA--GTAA-CGGCGAGTGAAGAGGGAAGAGCCCAGCAC-CGAAGCCTGCGGCAGTTTTGCTGTTAGGCAATGTGGTGTTTGGGTCGGCTCGTGGGACCGCCACTCCACTCGAAGTCCAGCATTGAGTATGG-TTTCTGGATTTGGCCCAGAGAGGGTGAAAGGCCCGTA--CGGGTGGAGTA-TCAGACATGTGAG--GTGGTTCACCAGGCCGGCCTTAGAGTCGGGTTGTTTGGGAATGCAGCCCAAAGCGGGTGGTAAACTCCATCCAAGGCTAAATACTAACACGAGTCCGATAGCGAACAAGTACCGTGAGGGAAAGTTGAAAAGTACTCT-GAAGAGAGAGTAAACAGTACGTGAAACCGC-ATGCAGGTAAACGGGTGGC-GTCA…
PS393_	ATTCCCCTA--GTAA-CGGCGAGTGAAGAGGGAAGAGCCCAGCAC-CGAAGCCTGCGGCAGTTTTGCTGTTAGGCAATGTGGTGTTTGGGTCGGCTCGTGGGACCGCCACTCCACTCGAAGTCCAGCATTGAGTATGG-TTTCTGGATTTGGCCCAGAGAGGGTGAAAGGCCCGTA--CGGGTGGAGTA-TCAGACATGTGAG--GTGGTTCACCAGGCCGGCCTTAGAGTCGGGTTGTTTGGGAATGCAGCCCAAAGCGGGTGGTAAACTCCATCCAAGGCTAAATACTAACACGAGTCCGATAGCGAACAAGTACCGTGAGGGAAAGTTGAAAAGTACTCT-GAAGAGAGAGTAAACAGTACGTGAAACCGC-ATGCAGGTAAACGGGTGGC-GTCA…
PS286_	ATTCCCCTA--GTAA-CGGCGAGTGAAGAGGGAAGAGCCCAGCAC-CGAAGCCTGCGGCAGTTTTGCTGTTAGGCAATGTGGTGTTTGGGTCGGCTCGTGGGACCGCCACTCCACTCGAAGTCCAGCATTGAGTATGG-TTTCTGGATTTGGCCCAGAGAGGGTGAAAGGCCCGTA--CGGGTGGAGTA-TCAGACATGTGAG--GTGGTTCACCAGGCCGGCCTTAGAGTCGGGTTGTTTGGGAATGCAGCCCAAAGCGGGTGGTAAACTCCATCCAAGGCTAAATACTAGCACGAGTCCGATAGCGAACAAGTACCGTGAGGGAAAGTTGAAAAGTACTCT-GAAGAGAGAGTAAACAGTACGTGAAACCGC-ATGCAGGTAAACGGGTGGC-GTCA…
PS283_	ATTCCCCTA--GTAA-CGGCGAGTGAAGAGGGAAGAGCCCAGCAC-CGAAGCCTGCGGCAGTTTTGCTGTTAGGCAATGTGGTGTTTGGGTCGGCTCGTGGGACCGCCACTCCACTCGAAGTCCAGCATTGAGTATGG-TTTCTGGATTTGGCCCAGAGAGGGTGAAAGGCCCGTA--CGGGTGGAGTA-TCAGACATGTGAG--GTGGTTCACCAGGCCGGCCTTAGAGTCGGGTTGTTTGGGAATGCAGCCCAAAGCGGGTGGTAAACTCCATCCAAGGCTAAATACTAGCACGAGTCCGATAGCGAACAAGTACCGTGAGGGAAAGTTGAAAAGTACTCT-GAAGAGAGAGTAAACAGTACGTGAAACCGC-ATGCAGGTAAACGGGTGGC-GTCA…
PS280_	ATTCCCCTA--GTAA-CGGCGAGTGAAGAGGGAAGAGCCCAGCAC-CGAAGCCTGCGGCAGTTTTGCTGTTAGGCAATGTGGTGTTTGGGTCGGCTCGTGGGACCGCCACTCCACTCGAAGTCCAGCATTGAGTATGG-TTTCTGGATTTGGCCCAGAGAGGGTGAAAGGCCCGTA--CGGGTGGAGTA-TCAGACATGTGAG--GTGGTTCACCAGGCCGGCCTTAGAGTCGGGTTGTTTGGGAATGCAGCCCAAAGCGGGTGGTAAACTCCATCCAAGGCTAAATACTAGCACGAGTCCGATAGCGAACAAGTACCGTGAGGGAAAGTTGAAAAGTACTCT-GAAGAGAGAGTAAACAGTACGTGAAACCGC-ATGCAGGTAAACGGGTGGC-GTCA…
PS279_	ATTCCCCTA--GTAA-CGGCGAGTGAAGAGGGAAGAGCCCAGCAC-CGAAGCCTGCGGCAGTTTTGCTGTTAGGCAATGTGGTGTTTGGGTCGGCTCGTGGGACCGCCACTCCACTCGAAGTCCAGCATTGAGTATGG-TTTCTGGATTTGGCCCAGAGAGGGTGAAAGGCCCGTA--CGGGTGGAGTA-TCAGACATGTGAG--GTGGTTCACCAGGCCGGCCTTAGAGTCGGGTTGTTTGGGAATGCAGCCCAAAGCGGGTGGTAAACTCCATCCAAGGCTAAATACTAGCACGAGTCCGATAGCGAACAAGTACCGTGAGGGAAAGTTGAAAAGTACTCT-GAAGAGAGAGTAAACAGTACGTGAAACCGC-ATGCAGGTAAACGGGTGGC-GTCA…
PS285_	ATTCCCCTA--GTAA-CGGCGAGTGAAGAGGGAAGAGCCCAGCAC-CGAAGCCTGCGGCAGTTTTGCTGTTAGGCAATGTGGTGTTTGGGTCGGCTCGTGGGACCGCCACTCCACTCGAAGTCCAGCATTGAGTATGG-TTTCTGGATTTGGCCCAGAGAGGGTGAAAGGCCCGTA--CGGGTGGAGTA-TCAGACATGTGAG--GTGGTTCACCAGGCCGGCCTTAGAGTCGGGTTGTTTGGGAATGCAGCCCAAAGCGGGTGGTAAACTCCATCCAAGGCTAAATACTAGCACGAGTCCGATAGCGAACAAGTACCGTGAGGGAAAGTTGAAAAGTACTCT-GAAGAGAGAGTAAACAGTACGTGAAACCGC-ATGCAGGTAAACGGGTGGC-GTCA…
PS284_	ATTCCCCTA--GTAA-CGGCGAGTGAAGAGGGAAGAGCCCAGCAC-CGAAGCCTGCGGCAGTTTTGCTGTTAGGCAATGTGGTGTTTGGGTCGGCTCGTGGGACCGCCACTCCACTCGAAGTCCAGCATTGAGTATGG-TTTCTGGATTTGGCCCAGAGAGGGTGAAAGGCCCGTA--CGGGTGGAGTA-TCAGACATGTGAG--GTGGTTCACCAGGCCGGCCTTAGAGTCGGGTTGTTTGGGAATGCAGCCCAAAGCGGGTGGTAAACTCCATCCAAGGCTAAATACTAGCACGAGTCCGATAGCGAACAAGTACCGTGAGGGAAAGTTGAAAAGTACTCT-GAAGAGAGAGTAAACAGTACGTGAAACCGC-ATGCAGGTAAACGGGTGGC-GTCA…
PS281_	ATTCCCCTA--GTAA-CGGCGAGTGAAGAGGGAAGAGCCCAGCAC-CGAAGCCTGCGGCAGTTTTGCTGTTAGGCAATGTGGTGTTTGGGTCGGCTCGTGGGACCGCCACTCCACTCGAAGTCCAGCATTGAGTATGG-TTTCTGGATTTGGCCCAGAGAGGGTGAAAGGCCCGTA--CGGGTGGAGTA-TCAGACATGTGAG--GTGGTTCACCAGGCCGGCCTTAGAGTCGGGTTGTTTGGGAATGCAGCCCAAAGCGGGTGGTAAACTCCATCCAAGGCTAAATACTAGCACGAGTCCGATAGCGAACAAGTACCGTGAGGGAAAGTTGAAAAGTACTCT-GAAGAGAGAGTAAACAGTACGTGAAACCGC-ATGCAGGTAAACGGGTGGC-GTCA…
PS273_	ATTCCCCTA--GTAA-CGGCGAGTGAAGAGGGAAGAGCCCAGCAC-CGAAGCCTGCGGCAGTTTTGCTGTTAGGCAATGTGGTGTTTGGGTCGGCTCGTGGGACCGCCACTCCACTCGAAGTCCAGCATTGAGTATGG-TTTCTGGATTTGGCCCAGAGAGGGTGAAAGGCCCGTA--CGGGTGGAGTA-TCAGACATGTGAG--GTGGTTCACCAGGCCGGCCTTAGAGTCGGGTTGTTTGGGAATGCAGCCCAAAGCGGGTGGTAAACTCCATCCAAGGCTAAATACTAGCACGAGTCCGATAGCGAACAAGTACCGTGAGGGAAAGTTGAAAAGTACTCT-GAAGAGAGAGTAAACAGTACGTGAAACCGC-ATGCAGGTAAACGGGTGGC-GTCA…
PS309_	ATTCCCCTA--GTAA-CGGCGAGTGAAGAGGGAAAAGCCCAGCAC-CGAAGCCTGCGGCAGATTTGCTGTTAGGCAATGTGGTGTTTGGGTCGGCTCGTGGGATTGCCACTCCACTCGAAGTCCAGCATTGAGTATGG-TCACTGGATTTGGCCCAGAGAGGGTGAAAGGCCCGTA--CGGGTGGAGGT-TCAGACATGTAAG--GCAGTTCACCAGGTCGACCTTAGAGTCGGGTTGTTTGAGAATGCAGCCCAAAGCGGGTGGTAAACTCCATCCAAGGCTAAATACAGACACGAGTCCGATAGCGAACAAGTACCGTGAGGGAAAGTTGAAAAGTACTCT-GAAGAGAGAGTAAACAGTACGTGAAACCGC-ATGCAGGTAAACGGGTGGC-GTCA…
PS316_	ATTCCCCTA--GTAA-CGGCGAGTGAAGAGGGAAAAGCCCAGCAC-CGAAGCCTGCGGCAGATTTGCTGTTAGGCAATGTGGTGTTTGGGTCGGCTCGTGGGATTGCCACTCCACTCGAAGTCCAGCATTGAGTATGG-TCACTGGATTTGGCCCAGAGAGGGTGAAAGGCCCGTA--CGGGTGGAGGT-TCAGACATGTGAG--GCAGTTCACCAGGTCGACCTTAGAGTCGGGTTGTTTGGGAATGCAGCCCAAAGTGGGTGGTAAACTCCATCCAAGGCTAAATACAGACACGAGTCCGATAGCGAACAAGTACCGTGAGGGAAAGTTGAAAAGTACTCT-GAAGAGAGAGTAAACAGTACGTGAAACCGC-ATGCAGGTAAACGGGTGGC-GTCA…
PS296_	ATTCCCCTA--GTAA-CGGCGAGTGAAGAGGGAAAAGCCCAGCAC-CGAAGCCTGCGGCAGTTTTGCTGTTAGGCAATGTGGTGTTTGGGTCGGCTAGTGGGACCACCACTCCACTCGAAGTCCAGCATTGAGTATGG-TTACTGGATTTGGCCCAGAGAGGGTGAAAGGCCCGTA--CGGGTGGAGTT-TCAGACATGTAAG--GTGGTTCACCAGGTCGACCTTAGAGTCGGGTTGTTTGGGAATGCAGCCCAAAGTGGGTGGTAAACTCCATCCAAGGCTAAATACAAGCACGAGTCCGATAGCGAACAAGTACCGTGAGGGAAAGTTGAAAAGTACTCT-GAAGAGAGAGTAAACAGTACGTGAAACCGC-ATGCAGGTAAACGGGTGGC-GTCA…
PS258_	ATTCCCCTA--GTAA-CGGCGAGTGAAGAGGGAAAAGCCCAGCAC-CGAAGCCTGCGGCAGATTTGCTGTTAGGCAATGTGGTGTTTGGGTCGGCTCGTGGGACCACCACTCCACTCGAAGTCCAGCATTGAGTATGG-TTTCTGGATTTGGCCCAGAGAGGGTGAAAGGCCCGTA--CGGGTGGAGTA-TCAGACATGTGAG--GTGGTTCACCAGGTCGACCTTAGAGTCGGGTTGTTTGTGAATGCAGCCCAAAGTGGGTGGTAAACTCCATCCAAGGCTAAATACAAGCACGAGTCCGATAGCGAACAAGTACCGTGAGGGAAAGTTGAAAAGTACTCT-GAAGAGAGAGTAAACAGTACGTGAAACCGC-ATGCAGGTAAACGGGTGGC-GTCA…
PS256_	ATTCCCCTA--GTAA-CGGCGAGTGAAGAGGGAAAAGCCCAGCAC-CGAAGCCTGCGGCAGATTTGCTGTTAGGCAATGTGGTGTTTGGGTCGGCTCGTGGGACCACCACTCCACTCGAAGTCCAGCATTGAGTATGG-TTTCTGGATTTGGCCCAGAGAGGGTGAAAGGCCCGTA--CGGGTGGAGTA-TCAGACATGTGAG--GTGGTTCACCAGGTCGACCTTAGAGTCGGGTTGTTTGTGAATGCAGCCCAAAGTGGGTGGTAAACTCCATCCAAGGCTAAATACAAGCACGAGTCCGATAGCGAACAAGTACCGTGAGGGAAAGTTGAAAAGTACTCT-GAAGAGAGAGTAAACAGTACGTGAAACCGC-ATGCAGGTAAACGGGTGGC-GTCA…
PS260_	ATTCCCCTA--GTAA-CGGCGAGTGAAGAGGGAAAAGCCCAGCAC-CGAAGCCTGCGGCAGATTTGCTGTTAGGCAATGTGGTGTTTGGGTCGGCTCGTGGGACCACCACTCCACTCGAAGTCCAGCATTGAGTATGG-TTACTGGATTTGGCCCAGAGAGGGTGAAAGGCCCGTA--CGGGTGGAGTA-TCAGACATGTGAG--GTGGTTCACCAGGTCGACCTTAGAGTCGGGTTGTTTGTGAATGCAGCCCAAAGTGGGTGGTAAACTCCATCCAAGGCTAAATACAAGCACGAGTCCGATAGCGAACAAGTACCGTGAGGGAAAGTTGAAAAGTACTCT-GAAGAGAGAGTAAACAGTACGTGAAACCGC-ATGCAGGTAAACGGGTGGC-GTCA…
PS259_	ATTCCCCTA--GTAA-CGGCGAGTGAAGAGGGAAAAGCCCAGCAC-CGAAGCCTGCGGCAGATTTGCTGTTAGGCAATGTGGTGTTTGGGTCGGCTCGTGGGACCACCACTCCACTCGAAGTCCAGCATTGAGTATGG-TTACTGGATTTGGCCCAGAGAGGGTGAAAGGCCCGTA--CGGGTGGAGTA-TCAGACATGTGAG--GTGGTTCACCAGGTCGACCTTAGAGTCGGGTTGTTTGTGAATGCAGCCCAAAGTGGGTGGTAAACTCCATCCAAGGCTAAATACAAGCACGAGTCCGATAGCGAACAAGTACCGTGAGGGAAAGTTGAAAAGTACTCT-GAAGAGAGAGTAAACAGTACGTGAAACCGC-ATGCAGGTAAACGGGTGGC-GTCA…
PS257_	ATTCCCCTA--GTAA-CGGCGAGTGAAGAGGGAAAAGCCCAGCAC-CGAAGCCTGCGGCAGATTTGCTGTTAGGCAATGTGGTGTTTGGGTCGGCTCGTGGGACCACCACTCCACTCGAAGTCCAGCATTGAGTATGG-TTACTGGATTTGGCCCAGAGAGGGTGAAAGGCCCGTA--CGGGTGGAGTA-TCAGACATGTGAG--GTGGTTCACCAGGTCGACCTTAGAGTCGGGTTGTTTGTGAATGCAGCCCAAAGTGGGTGGTAAACTCCATCCAAGGCTAAATACAAGCACGAGTCCGATAGCGAACAAGTACCGTGAGGGAAAGTTGAAAAGTACTCT-GAAGAGAGAGTAAACAGTACGTGAAACCGC-ATGCAGGTAAACGGGTGGC-GTCA…
PS239_	ATTCCCCTA--GTAA-CGGCGAGTGAAGAGGGAAAAGCCCAGCAC-CGAAGCCTGCGGCAGTTTTGCTGTTAGGCAATGTGGTGTTTGGGTCGACTCGTGGGATTGCCACTCCACTCGAAGTCCAGCATTGAGTATGG-TTACTGGATTTGGCCCAGAGAGGGTGAAAGGCCCGTA--CGGGTGGAGTA-TCAGACATGTGAG--GCAGTTCACCAGGTCGGCCTTAGAGTCGGGTTGTTTGGGAATGCAGCCCAAAGTGGGTGGTAAACTCCATCCAAGGCTAAATACAAGCACGAGTCCGATAGCGAACAAGTACCGTGAGGGAAAGTTGAAAAGTACTCT-GAAGAGAGAGTAAACAGTACGTGAAACCGC-ATGCAGGTAAACGGGTGGC-GTCA…
PD241_	ATTCCCCTA--GTAA-CGGCGAGTGAAGAGGGAAAAGCCCAGCAC-CGAAGCCTGCGGCAGTTTTGCTGTTAGGCAATGTGGTGTTTGGGTCGACTCGTGGGATTGCCACTCCACTCGAAGTCCAGCATTGAGTATGG-TTACTGGATTTGGCCCAGAGAGGGTGAAAGGCCCGTA--CGGGTGGAGTA-TCAGACATGTGAG--GCAGTTCACCAGGTCGGCCTTAGAGTCGGGTTGTTTGGGAATGCAGCCCAAAGTGGGTGGTAAACTCCATCCAAGGCTAAATACAAGCACGAGTCCGATAGCGAACAAGTACCGTGAGGGAAAGTTGAAAAGTACTCT-GAAGAGAGAGTAAACAGTACGTGAAACCGC-ATGCAGGTAAACGGGTGGC-GTCA…
PS240_	ATTCCCCTA--GTAA-CGGCGAGTGAAGAGGGAAAAGCCCAGCAC-CGAAGCCTGCGGCAGTTTTGCTGTTAGGCAATGTGGTGTTTGGGTCGACTCGTGGGATTGCCACTCCACTCGAAGTCCAGCATTGAGTATGG-TTACTGGATTTGGCCCAGAGAGGGTGAAAGGCCCGTA--CGGGTGGAGTA-TCAGACATGTGAG--GCAGTTCACCAGGTCGGCCTTAGAGTCGGGTTGTTTGGGAATGCAGCCCAAAGTGGGTGGTAAACTCCATCCAAGGCTAAATACAAGCACGAGTCCGATAGCGAACAAGTACCGTGAGGGAAAGTTGAAAAGTACTCT-GAAGAGAGAGTAAACAGTACGTGAAACCGC-ATGCAGGTAAACGGGTGGC-GTCA…
PS170_	ATTCCCCTA--GTAA-CGGCGAGTGAAGAGGGAAAAGCCCAGCAC-CGAAGCCTGCGGCAGATTTGCTGTTAGGCAATGTGGTGTTTGGGTCGACTCGTGGGACCACCACTCCACTCGAAGTCCAGCATTGAGTATGG-TTACTGGATTTGGCCCAGAGAGGGTGAAAGGCCCGTA--CGGGTGGAGTA-TCAGACATGTGAG--GTGGTTCACCAGGTCGGCCTTAGAGTCGGGTTGTTTGGGAATGCAGCCCAAAGTGGGTGGTAAACTCCATCCAAGGCTAAATACAAGCACGAGTCCGATAGCGAACAAGTACCGTGAGGGAAAGTTGAAAAGTACTCT-GAAGAGAGAGTAAACAGTACGTGAAACCGC-ATGCAGGTAAACGGGTGGC-GTCA…
PS069_	ATTCCCCTA--GTAA-CGGCGAGTGAAGAGGGAAAAGCCCAGCAC-CGAAGCCTGCGGCAGATTTGCTGTTAGGCAATGTGGTGTTTGGGTCGGCTAGTGGGACCACCACTCCACTCGAAGTCCAGCATTGAGTATGG-TTACTGGATTTGGCCCAGAGAGGGTGAAAGGCCCGTA--CGGGTGGAGTA-TCAGACATGTGAG--GTGGTTCACCAGGTCGACCTTAGAGTCGGGTTGTTTGGGAATGCAGCCCAAAGCGGGTGGTAAACTCCATCCAAGGCTAAATACAAGCACGAGTCCGATAGCGAACAAGTACCGTGAGGGAAAGTTGAAAAGTACTCT-GAAGAGAGAGTAAACAGTACGTGAAACCGC-ATGCAGGTAAACGGGTGGC-GTCA…
PS067_	ATTCCCCTA--GTAA-CGGCGAGTGAAGAGGGAAAAGCCCAGCAC-CGAAGCCTGCGGCAGATTTGCTGTTAGGCAATGTGGTGTTTGGGTCGGCTAGTGGGACCACCACTCCACTCGAAGTCCAGCATTGAGTATGG-TTACTGGATTTGGCCCAGAGAGGGTGAAAGGCCCGTA--CGGGTGGAGTA-TCAGACATGTGAG--GTGGTTCACCAGGTCGACCTTAGAGTCGGGTTGTTTGGGAATGCAGCCCAAAGCGGGTGGTAAACTCCATCCAAGGCTAAATACAAGCACGAGTCCGATAGCGAACAAGTACCGTGAGGGAAAGTTGAAAAGTACTCT-GAAGAGAGAGTAAACAGTACGTGAAACCGC-ATGCAGGTAAACGGGTGGC-GTCA…
PS068_	ATTCCCCTA--GTAA-CGGCGAGTGAAGAGGGAAAAGCCCAGCAC-CGAAGCCTGCGGCAGATTTGCTGTTAGGCAATGTGGTGTTTGGGTCGGCTAGTGGGACCACCACTCCACTCGAAGTCCAGCATTGAGTATGG-TTACTGGATTTGGCCCAGAGAGGGTGAAAGGCCCGTA--CGGGTGGAGTA-TCAGACATGTGAG--GTGGTTCACCAGGTCGACCTTAGAGTCGGGTTGTTTGGGAATGCAGCCCAAAGCGGGTGGTAAACTCCATCCAAGGCTAAATACAAGCACGAGTCCGATAGCGAACAAGTACCGTGAGGGAAAGTTGAAAAGTACTCT-GAAGAGAGAGTAAACAGTACGTGAAACCGC-ATGCAGGTAAACGGGTGGC-GTCA…
PS070_	ATTCCCCTA--GTAA-CGGCGAGTGAAGAGGGAAAAGCCCAGCAC-CGAAGCCTGCGGCAGATTTGCTGTTAGGCAATGTGGTGTTTGGGTCGGCTAGTGGGACCACCACTCCACTCGAAGTCCAGCATTGAGTATGG-TTACTGGATTTGGCCCAGAGAGGGTGAAAGGCCCGTA--CGGGTGGAGTA-TCAGACATGTGAG--GTGGTTCACCAGGTCGACCTTAGAGTCGGGTTGTTTGGGAATGCAGCCCAAAGCGGGTGGTAAACTCCATCCAAGGCTAAATACAAGCACGAGTCCGATAGCGAACAAGTACCGTGAGGGAAAGTTGAAAAGTACTCT-GAAGAGAGAGTAAACAGTACGTGAAACCGC-ATGCAGGTAAACGGGTGGC-GTCA…
PS071_	ATTCCCCTA--GTAA-CGGCGAGTGAAGAGGGAAAAGCCCAGCAC-CGAAGCCTGCGGCAGATTTGCTGTTAGGCAATGTGGTGTTTGGGTCGGCTAGTGGGACCACCACTCCACTCGAAGTCCAGCATTGAGTATGG-TTACTGGATTTGGCCCAGAGAGGGTGAAAGGCCCGTA--CGGGTGGAGTA-TCAGACATGTGAG--GTGGTTCACCAGGTCGACCTTAGAGTCGGGTTGTTTGGGAATGCAGCCCAAAGCGGGTGGTAAACTCCATCCAAGGCTAAATACAAGCACGAGTCCGATAGCGAACAAGTACCGTGAGGGAAAGTTGAAAAGTACTCT-GAAGAGAGAGTAAACAGTACGTGAAACCGC-ATGCAGGTAAACGGGTGGC-GTCA…
PS064_	ATTCCCCTA--GTAA-CGGCGAGTGAAGAGGGAAAAGCCCAGCAC-CGAAGCCTGCGGCAGATTTGCTGTTAGGCAATGTGGTGTTTGGGTCGGCTAGTGGGACCACCACTCCACTCGAAGTCCAGCATTGAGTATGG-TTACTGGATTTGGCCCAGAGAGGGTGAAAGGCCCGTA--CGGGTGGAGTA-TCAGACATGTGAG--GTGGTTCACCAGGTCGACCTTAGAGTCGGGTTGTTTGGGAATGCAGCCCAAAGCGGGTGGTAAACTCCATCCAAGGCTAAATACAAGCACGAGTCCGATAGCGAACAAGTACCGTGAGGGAAAGTTGAAAAGTACTCT-GAAGAGAGAGTAAACAGTACGTGAAACCGC-ATGCAGGTAAACGGGTGGC-GTCA…
PS065_	ATTCCCCTA--GTAA-CGGCGAGTGAAGAGGGAAAAGCCCAGCAC-CGAAGCCTGCGGCAGATTTGCTGTTAGGCAATGTGGTGTTTGGGTCGGCTAGTGGGACCACCACTCCACTCGAAGTCCAGCATTGAGTATGG-TTACTGGATTTGGCCCAGAGAGGGTGAAAGGCCCGTA--CGGGTGGAGTA-TCAGACATGTGAG--GTGGTTCACCAGGTCGACCTTAGAGTCGGGTTGTTTGGGAATGCAGCCCAAAGCGGGTGGTAAACTCCATCCAAGGCTAAATACAAGCACGAGTCCGATAGCGAACAAGTACCGTGAGGGAAAGTTGAAAAGTACTCT-GAAGAGAGAGTAAACAGTACGTGAAACCGC-ATGCAGGTAAACGGGTGGC-GTCA…
PS066_	ATTCCCCTA--GTAA-CGGCGAGTGAAGAGGGAAAAGCCCAGCAC-CGAAGCCTGCGGCAGATTTGCTGTTAGGCAATGTGGTGTTTGGGTCGGCTAGTGGGACCACCACTCCACTCGAAGTCCAGCATTGAGTATGG-TTACTGGATTTGGCCCAGAGAGGGTGAAAGGCCCGTA--CGGGTGGAGTA-TCAGACATGTGAG--GTGGTTCACCAGGTCGACCTTAGAGTCGGGTTGTTTGGGAATGCAGCCCAAAGCGGGTGGTAAACTCCATCCAAGGCTAAATACAAGCACGAGTCCGATAGCGAACAAGTACCGTGAGGGAAAGTTGAAAAGTACTCT-GAAGAGAGAGTAAACAGTACGTGAAACCGC-ATGCAGGTAAACGGGTGGC-GTCA…
PS063_	ATTCCCCTA--GTAA-CGGCGAGTGAAGAGGGAAAAGCCCAGCAC-CGAAGCCTGCGGCAGATTTGCTGTTAGGCAATGTGGTGTTTGGGTCGGCTCGTGGGACCACCACTCCACTCGAAGTCCAGCATTGAGTATGG-TTACTGGATTTGGCCCAGAGAGGGTGAAAGGCCCGTA--CGGGTGGAGTA-TCAGACATGTGAG--GTGGTTCACCAGGTCGACCTTAGAGTCGGGTTGTTTGGGAATGCAGCCCAAAGTGGGTGGTAAACTCCATCCAAGGCTAAATACAAGCACGAGTCCGATAGCGAACAAGTACCGTGAGGGAAAGTTGAAAAGTACTCT-GAAGAGAGAGTAAACAGTACGTGAAACCGC-ATGCAGGTAAACGGGTGGC-GTCA…
PS062_	ATTCCCCTA--GTAA-CGGCGAGTGAAGAGGGAAAAGCCCAGCAC-CGAAGCCTGCGGCAGATTTGCTGTTAGGCAATGTGGTGTTTGGGTCGGCTCGTGGGACCACCACTCCACTCGAAGTCCAGCATTGAGTATGG-TTACTGGATTTGGCCCAGAGAGGGTGAAAGGCCCGTA--CGGGTGGAGTA-TCAGACATGTGAG--GTGGTTCACCAGGTCGACCTTAGAGTCGGGTTGTTTGGGAATGCAGCCCAAAGTGGGTGGTAAACTCCATCCAAGGCTAAATACAAGCACGAGTCCGATAGCGAACAAGTACCGTGAGGGAAAGTTGAAAAGTACTCT-GAAGAGAGAGTAAACAGTACGTGAAACCGC-ATGCAGGTAAACGGGTGGC-GTCA…
PS059_	ATTCCCCTA--GTAA-CGGCGAGTGAAGAGGGAAAAGCCCAGCAC-CGAAGCCTGCGGCAGATTTGCTGTTAGGCAATGTGGTGTTTGGGTCGGCTCGTGGGACCACCACTCCACTCGAAGTCCAGCATTGAGTATGG-TTACTGGATTTGGCCCAGAGAGGGTGAAAGGCCCGTA--CGGGTGGAGTA-TCAGAAATGTGAG--GTGGTTCACCAGGTCGACCTTAGAGTCGGGTTGTTTGGGAATGCAGCCCAAAGCGGGTGGTAAACTCCATCCAAGGCTAAATACAAGCACGAGTCCGATAGCGAACAAGTACCGTGAGGGAAAGTTGAAAAGTACTCT-GAAGAGAGAGTAAACAGTACGTGAAACCGC-ATGCAGGTAAACGGGTGGC-GTCA…
PS058_	ATTCCCCTA--GTAA-CGGCGAGTGAAGAGGGAAAAGCCCAGCAC-CGAAGCCTGCGGCAGATTTGCTGTTAGGCAATGTGGTGTTTGGGTCGGCTCGTGGGACCACCACTCCACTCGAAGTCCAGCATTGAGTATGG-TTACTGGATTTGGCCCAGAGAGGGTGAAAGGCCCGTA--CGGGTGGAGTA-TCAGAAATGTGAG--GTGGTTCACCAGGTCGACCTTAGAGTCGGGTTGTTTGGGAATGCAGCCCAAAGCGGGTGGTAAACTCCATCCAAGGCTAAATACAAGCACGAGTCCGATAGCGAACAAGTACCGTGAGGGAAAGTTGAAAAGTACTCT-GAAGAGAGAGTAAACAGTACGTGAAACCGC-ATGCAGGTAAACGGGTGGC-GTCA…
PS056_	ATTCCCCTA--GTAA-CGGCGAGTGAAGAGGGAAAAGCCCAGCAC-CGAAGCCTGCGGCAGATTTGCTGTTAGGCAATGTGGTGTTTGGGTCGGCTCGTGGGACCACCACTCCACTCGAAGTCCAGCATTGAGTATGG-TTACTGGATTTGGCCCAGAGAGGGTGAAAGGCCCGTA--CGGGTGGAGTA-TCAGAAATGTGAG--GTGGTTCACCAGGTCGACCTTAGAGTCGGGTTGTTTGGGAATGCAGCCCAAAGCGGGTGGTAAACTCCATCCAAGGCTAAATACAAGCACGAGTCCGATAGCGAACAAGTACCGTGAGGGAAAGTTGAAAAGTACTCT-GAAGAGAGAGTAAACAGTACGTGAAACCGC-ATGCAGGTAAACGGGTGGC-GTCA…
PS057_	ATTCCCCTA--GTAA-CGGCGAGTGAAGAGGGAAAAGCCCAGCAC-CGAAGCCTGCGGCAGATTTGCTGTTAGGCAATGTGGTGTTTGGGTCGGCTCGTGGGACCACCACTCCACTCGAAGTCCAGCATTGAGTATGG-TTACTGGATTTGGCCCAGAGAGGGTGAAAGGCCCGTA--CGGGTGGAGTA-TCAGAAATGTGAG--GTGGTTCACCAGGTCGACCTTAGAGTCGGGTTGTTTGGGAATGCAGCCCAAAGCGGGTGGTAAACTCCATCCAAGGCTAAATACAAGCACGAGTCCGATAGCGAACAAGTACCGTGAGGGAAAGTTGAAAAGTACTCT-GAAGAGAGAGTAAACAGTACGTGAAACCGC-ATGCAGGTAAACGGGTGGC-GTCA…
PS054_	ATTCCCCTA--GTAA-CGGCGAGTGAAGAGGGAAAAGCCCAGCAC-CGAAGCCTGCGGCAGATTTGCTGTTAGGCAATGTGGTGTTTGGGTCGGCTCGTGGGACCACCACTCCACTCGAAGTCCAGCATTGAGTATGG-TTACTGGATTTGGCCCAGAGAGGGTGAAAGGCCCGTA--CGGGTGGAGTA-TCAGACATGTGAG--GTGGTTCACCAGGTCGACCTTAGAGTCGGGTTGTTTGGGAATGCAGCCCAAAGCGGGTGGTAAACTCCATCCAAGGCTAAATACAAGCACGAGTCCGATAGCGAACAAGTACCGTGAGGGAAAGTTGAAAAGTACTCT-GAAGAGAGAGTAAACAGTACGTGAAACCGC-ATGCAGGTAAACGGGTGGC-GTCA…
PS052_	ATTCCCCTA--GTAA-CGGCGAGTGAAGAGGGAAAAGCCCAGCAC-CGAAGCCTGCGGCAGATTTGCTGTTAGGCAATGTGGTGTTTGGGTCGGCTCGTGGGACCACCACTCCACTCGAAGTCCAGCATTGAGTATGG-TTACTGGATTTGGCCCAGAGAGGGTGAAAGGCCCGTA--CGGGTGGAGTA-TCAGACATGTGAG--GTGGTTCACCAGGTCGACCTTAGAGTCGGGTTGTTTGGGAATGCAGCCCAAAGCGGGTGGTAAACTCCATCCAAGGCTAAATACAAGCACGAGTCCGATAGCGAACAAGTACCGTGAGGGAAAGTTGAAAAGTACTCT-GAAGAGAGAGTAAACAGTACGTGAAACCGC-ATGCAGGTAAACGGGTGGC-GTCA…
PS053_	ATTCCCCTA--GTAA-CGGCGAGTGAAGAGGGAAAAGCCCAGCAC-CGAAGCCTGCGGCAGATTTGCTGTTAGGCAATGTGGTGTTTGGGTCGGCTCGTGGGACCACCACTCCACTCGAAGTCCAGCATTGAGTATGG-TTACTGGATTTGGCCCAGAGAGGGTGAAAGGCCCGTA--CGGGTGGAGTA-TCAGACATGTGAG--GTGGTTCACCAGGTCGACCTTAGAGTCGGGTTGTTTGGGAATGCAGCCCAAAGCGGGTGGTAAACTCCATCCAAGGCTAAATACAAGCACGAGTCCGATAGCGAACAAGTACCGTGAGGGAAAGTTGAAAAGTACTCT-GAAGAGAGAGTAAACAGTACGTGAAACCGC-ATGCAGGTAAACGGGTGGC-GTCA…
PS030_	ATTCCCCTA--GTAA-CGGCGAGTGAAGAGGGAAAAGCCCAGCAC-CGAAGCCTGCGGCAGTTTTGCTGTTAGGCAATGTGGTGTTTGGGTCGACTCGTGGGACTGCCACTCCACTCGAAGTCCAGCATTGAGTATGG-TTACTGGATTTGGCCCAGAGAGGGTGAAAGGCCCGTA--CGGGTGGAGTA-TCAGACATGTGAG--GCAGTTCACCAGGTCGGCCTTAGAGTCGGGTTGTTTGGGAATGCAGCCCAAAGTGGGTGGTAAACTCCATCCAAGGCTAAATACAAGCACGAGTCCGATAGCGAACAAGTACCGTGAGGGAAAGTTGAAAAGTACTCT-GAAGAGAGAGTAAACAGTACGTGAAACCGC-ATGCAGGTAAACGGGTGGC-GTCA…
PS031_	ATTCCCCTA--GTAA-CGGCGAGTGAAGAGGGAAAAGCCCAGCAC-CGAAGCCTGCGGCAGTTTTGCTGTTAGGCAATGTGGTGTTTGGGTCGACTCGTGGGACTGCCACTCCACTCGAAGTCCAGCATTGAGTATGG-TTACTGGATTTGGCCCAGAGAGGGTGAAAGGCCCGTA--CGGGTGGAGTA-TCAGACATGTGAG--GCAGTTCACCAGGTCGGCCTTAGAGTCGGGTTGTTTGGGAATGCAGCCCAAAGTGGGTGGTAAACTCCATCCAAGGCTAAATACAAGCACGAGTCCGATAGCGAACAAGTACCGTGAGGGAAAGTTGAAAAGTACTCT-GAAGAGAGAGTAAACAGTACGTGAAACCGC-ATGCAGGTAAACGGGTGGC-GTCA…
PS029_	ATTCCCCTA--GTAA-CGGCGAGTGAAGAGGGAAAAGCCCAGCAC-CGAAGCCTGCGGCAGTTTTGCTGTTAGGCAATGTGGTGTTTGGGTCGACTCGTGGGACTGCCACTCCACTCGAAGTCCAGCATTGAGTATGG-TTACTGGATTTGGCCCAGAGAGGGTGAAAGGCCCGTA--CGGGTGGAGTA-TCAGACATGTGAG--GCAGTTCACCAGGTCGGCCTTAGAGTCGGGTTGTTTGGGAATGCAGCCCAAAGTGGGTGGTAAACTCCATCCAAGGCTAAATACAAGCACGAGTCCGATAGCGAACAAGTACCGTGAGGGAAAGTTGAAAAGTACTCT-GAAGAGAGAGTAAACAGTACGTGAAACCGC-ATGCAGGTAAACGGGTGGC-GTCA…
PS297_	ATTCCCCTA--GTAA-CGGCGAGTGAAGAGGGAAAAGCCCAGCAC-CGAAGCCTGCGGCAGTTTTGCTGTTAGGCAATGTGGTGTTTGGGTCGGCTAGTGGGACCACCACTCCACTCGAAGTCCAGCATTGAGTATGG-TTACTGGATTTGGCCCAGAGAGGGTGAAAGGCCCGTA--CGGGTGGAGTT-TCAGACATGTGAG--GTGGTTCACCAGGTCGACCTTAGAGTCGGGTTGTTTGGGAATGCAGCCCAAAGTGGGTGGTAAACTCCATCCAAGGCTAAATACAAGCACGAGTCCGATAGCGAACAAGTACCGTGAGGGAAAGTTGAAAAGTACTCT-GAAGAGAGAGTAAACAGTACGTGAAACCGC-ATGCAGGTAAACGGGTGGC-GTCA…
PS335_	ATTCCCCTA--GTAA-CGGCGAGTGAAGAGGGAAAAGCCCAGCAC-CGAAGCCTGCGGCAGTTTTGCTGCTAGGCAATGTGGTGTTTGGGTCGGCTCGTGGGACCACCACTCCACTCGAAGTCCAGCATTGAGTATGG-TTACTGGATTTGGCCCAGAGAGGGTGAAAGGCCCGTA--CGGGTGGAGTA-TCAGACATGTGAG--GTGGTTCACCAGGTCGACCTTAGAGTCGGGTTGTTTGGGAATGCAGCCCAAAGTGGGTGGTAAACTCCATCCAAGGCTAAATACAAGCACGAGTCCGATAGCGAACAAGTACCGTGAGGGAAAGTTGAAAAGTACTCT-GAAGAGAGAGTAAACAGTACGTGAAGCCGC-ATGCAGGTAAACGGGTGGC-GTCA…
PD301_	ATTCCCCTA--GTAA-CGGCGAGTGAAGAGGGAAAAGCCCAGCAC-CGAAGCCTGCGGCAGATTTGCTGTTAGGCAATGTGGTGTTTGGGTCGGCTCGTGGGACCACCACTCCACTCGAAGTCCAGCATTGAGTATGG-TTACTGGATTTGGCCCAGAGAGGGTGAAAGGCCCGTA--CGGGTGGAGTA-TCAGACATGTGAG--GTGGTTCACCAGGCCGGCCTTAGAGTCGGGTTGTTTGGGAATGCAGCCCAAAGTGGGTGGTAAACTCCATCCAAGGCTAAATACAAGCACGAGTCCGATAGCGAACAAGTACCGTGAGGGAAAGTTGAAAAGTACTCT-GAAGAGAGAGTAAACAGTACGTGAAACCGC-ATGCAGGTAAACGGGTGGC-GTCA…
PD305_	ATTCCCCTA--GTAA-CGGCGAGTGAAGAGGGAAAAGCCCAGCAC-CGAAGCCTGCGGCAGATTTGCTGTTAGGCAATGTGGTGTTTGGGTCGGCTCGTGGGACCACCACTCCACTCGAAGTCCAGCATTGAGTATGG-TTACTGGATTTGGCCCAGAGAGGGTGAAAGGCCCGTA--CGGGTGGAGTA-TCAGACATGTGAG--GTGGTTCACCAGGCCGGCCTTAGAGTCGGGTTGTTTGGGAATGCAGCCCAAAGTGGGTGGTAAACTCCATCCAAGGCTAAATACAAGCACGAGTCCGATAGCGAACAAGTACCGTGAGGGAAAGTTGAAAAGTACTCT-GAAGAGAGAGTAAACAGTACGTGAAACCGC-ATGCAGGTAAACGGGTGGC-GTCA…
PS304_	ATTCCCCTA--GTAA-CGGCGAGTGAAGAGGGAAAAGCCCAGCAC-CGAAGCCTGCGGCAGATTTGCTGTTAGGCAATGTGGTGTTTGGGTCGGCTCGTGGGACCACCACTCCACTCGAAGTCCAGCATTGAGTATGG-TTACTGGATTTGGCCCAGAGAGGGTGAAAGGCCCGTA--CGGGTGGAGTA-TCAGACATGTGAG--GTGGTTCACCAGGCCGGCCTTAGAGTCGGGTTGTTTGGGAATGCAGCCCAAAGTGGGTGGTAAACTCCATCCAAGGCTAAATACAAGCACGAGTCCGATAGCGAACAAGTACCGTGAGGGAAAGTTGAAAAGTACTCT-GAAGAGAGAGTAAACAGTACGTGAAACCGC-ATGCAGGTAAACGGGTGGC-GTCA…
PS302_	ATTCCCCTA--GTAA-CGGCGAGTGAAGAGGGAAAAGCCCAGCAC-CGAAGCCTGCGGCAGATTTGCTGTTAGGCAATGTGGTGTTTGGGTCGGCTCGTGGGACCACCACTCCACTCGAAGTCCAGCATTGAGTATGG-TTACTGGATTTGGCCCAGAGAGGGTGAAAGGCCCGTA--CGGGTGGAGTA-TCAGACATGTGAG--GTGGTTCACCAGGCCGGCCTTAGAGTCGGGTTGTTTGGGAATGCAGCCCAAAGTGGGTGGTAAACTCCATCCAAGGCTAAATACAAGCACGAGTCCGATAGCGAACAAGTACCGTGAGGGAAAGTTGAAAAGTACTCT-GAAGAGAGAGTAAACAGTACGTGAAACCGC-ATGCAGGTAAACGGGTGGC-GTCA…
PS300_	ATTCCCCTA--GTAA-CGGCGAGTGAAGAGGGAAAAGCCCAGCAC-CGAAGCCTGCGGCAGATTTGCTGTTAGGCAATGTGGTGTTTGGGTCGGCTCGTGGGACTACCACTCCACTCGAAGTCCAGCATTGAGTATGG-TTACTGGATTTGGCCCAGAGAGGGTGAAAGGCCCGTA--CGGGTGGAGTA-TCAGACATGTGAG--GTGGTTCACCAGGCCGACCTTAGAGTCGGGTTGTTTGGGAATGCAGCCCAAAGTGGGTGGTAAACTCCATCCAAGGCTAAATACAAGCACGAGTCCGATAGCGAACAAGTACCGTGAGGGAAAGTTGAAAAGTACTCT-GAAGAGAGAGTAAACAGTACGTGAAACCGC-ATGCAGGTAAACGGGTGGC-GTCA…
PD017_	ATTCCCCTA--GTAA-CGGCGAGTGAAGAGGGAAAAGCCCAGCAC-CGAAGCCTGCGGCAGTTTTGCTGTTAGGCAATGTGGTGTTTGGGTCGGCTCGTGGGACCACCACTCCACTCGAAGTCCAGCATTGAGTATGG-TTACTGGATTTGGCCCAGAGAGGGTGAAAGGCCCGTA--CGGGTGGAGTA-TCAGACATGTGAG--GTGGTTCACCAGGTCGACCTTAGAGTCGGGTTGTTTGGGAATGCAGCCCAAAGTGGGTGGTAAACTCCATCCAAGGCTAAATACAAGCACGAGTCCGATAGCGAACAAGTACCGTGAGGGAAAGTTGAAAAGTACTCT-GAAGAGAGAGTAAACAGTACGTGAAACCGC-ATGCAGGTAAACGGGTGGC-GTCA…
PS016_	ATTCCCCTA--GTAA-CGGCGAGTGAAGAGGGAAAAGCCCAGCAC-CGAAGCCTGCGGCAGTTTTGCTGTTAGGCAATGTGGTGTTTGGGTCGGCTCGTGGGACCACCACTCCACTCGAAGTCCAGCATTGAGTATGG-TTACTGGATTTGGCCCAGAGAGGGTGAAAGGCCCGTA--CGGGTGGAGTA-TCAGACATGTGAG--GTGGTTCACCAGGTCGACCTTAGAGTCGGGTTGTTTGGGAATGCAGCCCAAAGTGGGTGGTAAACTCCATCCAAGGCTAAATACAAGCACGAGTCCGATAGCGAACAAGTACCGTGAGGGAAAGTTGAAAAGTACTCT-GAAGAGAGAGTAAACAGTACGTGAAACCGC-ATGCAGGTAAACGGGTGGC-GTCA…
PD015_	ATTCCCCTA--GTAA-CGGCGAGTGAAGAGGGAAAAGCCCAGCAC-CGAAGCCTGCGGCAGTTTTGCTGTTAGGCAATGTGGTGTTTGGGTCGGCTCGTGGGACCACCACTCCACTCGAAGTCCAGCATTGAGTATGG-TTACTGGATTTGGCCCAGAGAGGGTGAAAGGCCCGTA--CGGGTGGAGTA-TCAGACATGTGAG--GTGGTTCACCAGGTCGACCTTAGAGTCGGGTTGTTTGGGAATGCAGCCCAAAGTGGGTGGTAAACTCCATCCAAGGCTAAATACAAGCACGAGTCCGATAGCGAACAAGTACCGTGAGGGAAAGTTGAAAAGTACTCT-GAAGAGAGAGTAAACAGTACGTGAAACCGC-ATGCAGGTAAACGGGTGGC-GTCA…
PS201_	ATTCCCCTA--GTAA-CGGCGAGTGAAGAGGGAAAAGCCCAGCAC-CGAAGCCTGCGGCAGGTTTGCTGCTAGGCAATGTGGTGTTTGGGCCGGCTCGTGGGACCACCACTCCACTCGAAGTCCAGCATTGAGTATGG-TTACTGGATTTGGCCCAGAGAGGGTGAAAGGCCCGTA--CGGGTGGAGTA-TCAGACATGTGAGTTGTGGTTCACCAGGTCGGCCTTAGAGTCGGGTTGTTTGGGAATGCAGCCCAAAGTGGGTGGTAAACTCCATCCAAGGCTAAATACTAGCACGAGTCCGATAGCGAACAAGTACCGTGAGGGAAAGTTGAAAAGTACTCT-GAAGAGAGAGTAAACAGTACGTGAAACCGC-ATGCAGGTAAACGGGTGGC-GTCA…
PS199_	ATTCCCCTA--GTAA-CGGCGAGTGAAGAGGGAAGAGCCCAGCAC-CGAAGCCTGCGGCAGGTTTGCTGTTAGGCCATGTGGTGTTTTGGTCGGCTCGTGGGACCACCGCTCCACTCGAAGTCCAGCATTGAGTATGG-TTACTGGATTTGGCCCAGAGAGGGTGAAAGGCCCGTA--CGGGTGGAGTA-TCAGACATGTGAGTTGTGGTTCACCAGGTCGACCTTAGAGTCGGGTTGTTTGGGAATGCAGCCCAAAGTGGGTGGTAAACTCCATCCAAGGCTAAATACTAGCACGAGTCCGATAGCGAACAAGTACCGTGAGGGAAAGTTGAAAAGTACTCT-GAAGAGTGAGTAAACAGTACGTGAAACCGC-GTGCAGGTAAACGGGTGGC-GTCA…
PS225_	ATTCCCCTA--GTAA-CGGCGAGTGAAGAGGGAGAAGCCCAGCAC-CGAAGCCTGCGGCAGGTTTGCTGTTAGGCCATGTGGTGTTTGGGTCGGCTCGTGGGACCACCGCTCCACTCGAAGTCCAGCATTGAGTATGG-TTACTGGATTTGGCCCAGAGAGGGTGAAAGGCCCGTA--CGGGTGGAGTA-TCAGACATGTGAGTTGTGGTTCACCAGGTCGACCTTAGAGTCGGGTTGTTTGGGAATGCAGCCCAAAGTGGGTGGTAAACTCCATCCAAGGCTAAATACTAGCACGAGTCCGATAGCGAACAAGTACCGTGAGGGAAAGTTGAAAAGTACTCT-GAAGAGTGAGTAAACAGTACGTGAAACCGC-GTGCAGGTAAACGGGTGGC-GTCA…
PS216_	ATCCCCCTA--GTAA-CGGCGAGTGAAGAGGGAGAAGCCCAGCAC-CGAAGCCTGCGGCAGGTTTGCTGTTAGGCCATGTGGTGTTTGGGTCGGCTCGTGGGACCACCGCTCCACTCGAAGTCCAGCATTGAGTATGG-TTACTGGATTTGGCCCAGAGAGGGTGAAAGGCCCGTA--CGGGTGGAGTA-TCAGACATGTGAGTTGTGGTTCACCAGGTCGACCTTAGAGTCGGGTTGTTTGGGAATGCAGCCCAAAGTGGGTGGTAAACTCCATCCAAGGCTAAATACTAGCACGAGTCCGATAGCGAACAAGTACCGTGAGGGAAAGTTGAAAAGTACTCT-GAAGAGTGAGTAAACAGTACGTGAAACCGC-GTGCAGGTAAACGGGTGGC-GTCA…
PS200_	ATTCCCCTA--GTAA-CGGCGAGTGAAGAGGGAAGAGCCCAGCAC-CGAAGCCTGCGGCAGGTTTGCTGTTAGGCAATGTGGTGTTTGGGTCGGCTCGTGGGACCACCGCTCCACTCGAAGTCCAGCATTGAGTATGG-CTACTGGATTTGGCCCAGAGAGGGTGAAAGGCCCGTG--CGGGTGGAGTA-TCAGACATGTGAGTTGTGGTTCACCAGGTCGACCTTAGAGTCGGGTTGTTTGGGAATGCAGCCCAAAGTGGGTGGTAAACTCCATCCAAGGCTAAATACTAGCACGAGTCCGATAGCGAACAAGTACCGTGAGGGAAAGTTGAAAAGTACTCT-GAAGAGAGAGTAAACAGTACGTGAAACCGC-ATGCAGGTAAACGGGTGGC-GTCA…
PD198_	ATTCCCCTA--GTAA-CGGCGAGTGAAGAGGGAAGAGCCCAGCAC-CGAAGCCTGCGGCAGGTTTGCTGTTAGGCAATGTGGTGTTTGGGTCGGCTCGTGGGACCACCACTCCACTCGAAGTCCAGCATTGAGTATGG-TTACTGGATTTGGCCCAGAGAGGGTGAAAGGCCCGTA--CGAGTGGAGTA-TCAGACATGTGAGTTGTGGTTCACCAGGTCGACCTTAGAGTCGGGTTGTTTGGGAATGCAGCCCAAAGTGGGTGGTAAACTCCATCCAAGGCTAAATACTAGCACGAGTCCGATAGCGAACAAGTACCGTGAGGGAAAGTTGAAAAGTACTCT-GAAGAGAGAGTAAACAGTACGTGAAACCGC-ATGCAGGTAAACGGGTGGC-GTCA…
PS346_	ATTCCCCTA--GTAA-CGGCGAGTGAAGAGGGAAAAGCCCAGCAC-CGAAGCCTGCGGCAGTTTTGCTGTTAGGCAATGTGGTGTTTGGGTCGGCTCGTGGGATCGCCACTCCACTCGAAGTCCAGCATTGAGTATGG-TTACTGGATTTGGCCCAGAGAGGGTGAAAGGCCCGTA--CGGGTGGAGGT-TCAGACATGTGAGAGGCGGTTCACCAGGTCGACCTTAGAGTCGGGTTGTTTGGGAATGCAGCCCAAAGTGGGTGGTAAACTCCATCCAAGGCTAAATACAAGCACGAGTCCGATAGCGAACAAGTACCGTGAGGGAAAGTTGAAAAGTACTCT-GAAGAGAGAGTAAACAGTACGTGAAACCGC-ATGCAGGTAAACGGGTGGC-GTCA…
PS345_	ATTCCCCTA--GTAA-CGGCGAGTGAAGAGGGAAAAGCCCAGCAC-CGAAGCCTGCGGCAGTTTTGCTGTTAGGCAATGTGGTGTTTGGGTCGGCTCGTGGGATCGCCACTCCACTCGAAGTCCAGCATTGAGTATGG-TTACTGGATTTGGCCCAGAGAGGGTGAAAGGCCCGTA--CGGGTGGAGGT-TCAGACATGTGAGAGGCGGTTCACCAGGTCGACCTTAGAGTCGGGTTGTTTGGGAATGCAGCCCAAAGTGGGTGGTAAACTCCATCCAAGGCTAAATACAAGCACGAGTCCGATAGCGAACAAGTACCGTGAGGGAAAGTTGAAAAGTACTCT-GAAGAGAGAGTAAACAGTACGTGAAACCGC-ATGCAGGTAAACGGGTGGC-GTCA…
PS339_	ATTCCCCTA--GTAA-CGGCGAGTGAAGAGGGAAAAGCCCAGCAC-CGAAGCCTGCGGCAGTTTTGCTGTTAGGCAATGTGGTGTTTGGGTCGGCTCGTGGGATCGCCACTCCACTCGAAGTCCAGCATTGAGTATGG-TTACTGGATTTGGCCCAGAGAGGGTGAAAGGCCCGTA--CGGGTGGAGGT-TCAGACATGTGAG--GCGGTTCACCAGGTCGACCTTAGAGTCGGGTTGTTTGGGAATGCAGCCCAAAGTGGGTGGTAAACTCCATCCAAGGCTAAATACAGACACGAGTCCGATAGCGAACAAGTACCGTGAGGGAAAGTTGAAAAGTACTCT-GAAGAGAGAGTAAACAGTACGTGAAACCGC-ATGCAGGTAAACGGGTGGC-GTCA…
PS348_	ATTCCCCTA--GTAA-CGGCGAGTGAAGAGGGAAAAGCCCAGCAC-CGAAGCCTGCGGCAGTTTTGCTGTTAGGCAATGTGGTGTTTGGGTCGGCTCGTGGGATCGCCACTCCACTCGAAGTCCAGCATTGAGTATGG-TTACTGGATTTGGCCCAGAGAGGGTGAAAGGCCCGTA--CGGGTGGAGGT-TCAGACATGTGAGAGGCGGTTCACCAGGTCGACCTTAGAGTCGGGTTGTTTGGGAATGCAGCCCAAAGTGGGTGGTAAACTCCATCCAAGGCTAAATACAAGCACGAGTCCGATAGCGAACAAGTACCGTGAGGGAAAGTTGAAAAGTACTCT-GAAGAGAGAGTAAACAGTACGTGAAACCGC-ATGCAGGTAAACGGGTGGC-GTCA…
PS358_	ATTCCCCTA--GTAA-CGGCGAGTGAAGAGGGAAAAGCCCAGCAC-CGAAGCCTGCGGCAGTTTTGCTGTTAGGCAATGTGGTGTTTGGGTCGGCTCGTGGGATCGCCACTCCACTCGAAGTCCAGCATTGAGTATGG-TTACTGGATTTGGCCCAGAGAGGGTGAAAGGCCCGTA--CGGGTGGAGGT-TCAGACATGTGAGAGGCGGTTCACCAGGTCGACCTTAGAGTCGGGTTGTTTGGGAATGCAGCCCAAAGTGGGTGGTAAACTCCATCCAAGGCTAAATACAAGCACGAGTCCGATAGCGAACAAGTACCGTGAGGGAAAGTTGAAAAGTACTCT-GAAGAGAGAGTAAACAGTACGTGAAACCGC-ATGCAGGTAAACGGGTGGC-GTCA…
PS173_	ATTCCCCTA--GTAA-CGGCGAGTGAAGAGGGAAGAGCCCAGCAC-CGAAGCCTGTGGCAGTTTTGCTGCTAGGCAATGTGGTGTTTGGGTCGGCTCGTGGGACTGCCGCTCCACTCGAAGTCCAGCATTGAGTATGG-TTACTGGATTTGGCCCAGAGAGGGTGAAAGGCCCGTA--CGGGTGGAGGT-TCAGACATGTAAG--GCGGTTCACCAGGTCGGCCTTAGAGTCGGGTTGTTTGGGAATGCAGCCCAAAGAGGGTGGTAAACTCCATCCAAGGCTAAATACAAGCACGAGTCCGATAGCGAACAAGTACCGTGAGGGAAAGTTGAAAAGTACTCT-GAAGAGAGAGTAAACAGTACGTGAAACCGC-ATGCAGGTAAACGGGTGGC-GTCA…
PS174_	ATTCCCCTA--GTAA-CGGCGAGTGAAGAGGGAAGAGCCCAGCAC-CGAAGCCTGTGGCAGTTTTGCTGCTAGGCAATGTGGTGTTTGGGTCGGCTCGTGGGACTGCCGCTCCACTCGAAGTCCAGCATTGAGTATGG-TTACTGGATTTGGCCCAGAGAGGGTGAAAGGCCCGTA--CGGGTGGAGGT-TCAGACATGTAAG--GCGGTTCACCAGGTCGGCCTTAGAGTCGGGTTGTTTGGGAATGCAGCCCAAAGAGGGTGGTAAACTCCATCCAAGGCTAAATACAAGCACGAGTCCGATAGCGAACAAGTACCGTGAGGGAAAGTTGAAAAGTACTCT-GAAGAGAGAGTAAACAGTACGTGAAACCGC-ATGCAGGTAAACGGGTGGC-GTCA…
PS033_	ATTCCCCTA--GTAA-CGGCGAGTGAAGAGGGAAAAGCCCAGCAC-CGAAGCCTGCGGCAGTTTTGCTGTTAGGCAATGTGGTGTTTGGGTCGGCTCGTGGGATCGCCACTCCACTCGAAGTCCAGCATTGAGTATGG-TTACTGGATTTGGCCCAGAGAGGGTGAAAGGCCCGTA--CGGGTGGAGGT-TCAGACATGTGAG--GCGGTTCACCAGGTCGACCTTAGAGTCGGGTTGTTTGGGAATGCAGCCCAAAGTGGGTGGTAAACTCCATCCAAGGCTAAATACAAGCACGAGTCCGATAGCGAACAAGTACCGTGAGGGAAAGTTGAAAAGTACTCT-GAAGAGAGAGTAAACAGTACGTGAAACCGC-ATGCAGGTAAACGGGTGGC-GTCA…
PS075_	ATTCCCCTA--GTAA-CGGCGAGTGAAGAGGGAAAAGCCCAGCAC-CGAAGCCTGCGGCAGTTTTGCTGTTAGGCAATGTGGTGTTTGGGTCGGCTCGTGGGATTGCCACTCCACTCCAAGTCCAGCATTGAGTATGGTTTACTGGATTTGGCCCAGAGAGGGTGAAAGGCCCGTA--GGGGTGGAGTA-TCAGAAATGTAAG--GCAGTTCACCAGGTCGACCTTAGAGTCGGGTTGTTTGGGAATGCAGCCCAAAGCGGGTGGTAAACTCCATCCAAGGCTAAATACAAGCACGAGTCCGATAGCGAACAAGTACCGTGAGGGAAAGTTGAAAAGTACTCT-GAAGAGAGAGTAAACAGTACGTGAAACCGC-ATGCAGGTAAACGGGTGGC-GTCA…
PS143_	ATTCCCCTA--GTAA-CGGCGAGTGAAGAGGGAAAAGCCCAGCAC-CGAAGCCTGCGGCAGTTTTGCTGTTAGGCAATGTGGTGTTTGGGTCGGCTCGTGGGATTGCCACTCCACTCCAAGTCCAGCATTGAGTATGGTTTACTGGATTTGGCCCAGAGAGGGTGAAAGGCCCGTA--GGGGTGGAGTA-TCAGAAATGTAAG--GCAGTTCACCAGGTCGACCTTAGAGTCGGGTTGTTTGGGAATGCAGCCCAAAGCGGGTGGTAAACTCCATCCAAGGCTAAATACAAGCACGAGTCCGATAGCGAACAAGTACCGTGAGGGAAAGTTGAAAAGTACTCT-GAAGAGAGAGTAAACAGTACGTGAAACCGC-ATGCAGGTAAACGGGTGGC-GTCA…
PS145_	ATTCCCCTA--GTAA-CGGCGAGTGAAGAGGGAAAAGCCCAGCAC-CGAAGCCTGCGGCAGTTTTGCTGTTAGGCAATGTGGTGTTTGGGTCGGCTCGTGGGATTGCCACTCCACTCCAAGTCCAGCATTGAGTATGGTTTACTGGATTTGGCCCAGAGAGGGTGAAAGGCCCGTA--GGGGTGGAGTA-TCAGAAATGTAAG--GCAGTTCACCAGGTCGACCTTAGAGTCGGGTTGTTTGGGAATGCAGCCCAAAGCGGGTGGTAAACTCCATCCAAGGCTAAATACAAGCACGAGTCCGATAGCGAACAAGTACCGTGAGGGAAAGTTGAAAAGTACTCT-GAAGAGAGAGTAAACAGTACGTGAAACCGC-ATGCAGGTAAACGGGTGGC-GTCA…
PD385_	ATTCCCCTA--GTAA-CGGCGAGTGAAGAGGGAAAAGCCCAGCAC-CGAAGCCTGCGGCAGTTTTGCTGTTAGGCAATGTGGTGTTTGGGTCGGCTCGTGGGATCGCCACTCCACTCGAAGTCCAGCATTGAGTATGG-TTACTGGATTTGGCCCAGAGAGGGTGAAAGGCCCGTA--CGGGTGGAGGT-TCAGACATGTGAG--GCGGTTCACCAGGTCGACCTTAGAGTCGGGTTGTTTGGGAATGCAGCCCAAAGTGGGTGGTAAACTCCATCCAAGGCTAAATACAAGCACGAGTCCGATAGCGAACAAGTACCGTGAGGGAAAGTTGAAAAGTACTCT-GAAGAGAGAGTAAACAGTACGTGAAACCGC-ATGCAGGTAAACGGGTGGC-GTCA…
PS392_	ATTCCCTTA--GTAA-CGGCGAGTGAAGAGGGAAAAGCCCAGCAC-CGAAGCCTGCGGCAGGTTTGCTGTTAGGCAATGTGGTGTTTGGGTCGGCTCGTGGGACCACCACTCCACTCGAAGTCCAGCATTGAGTATGG-TTACTGGATTTGGCCCAGAGAGGGTGAAAGGCCCGTA--CGGGTGGAGTA-TCAGACATGTGAGTTGTGGTTCACCAGGTCGACCTTAGAGTCGGGTTGTTTGGGAATGCAGCCCAAAGCGGGTGGTAAACTCCATCCAAGGCTAAATACAAGCACGAGTCCGATAGCGAACAAGTACCGTGAGGGAAAGTTGAAAAGTACTCT-GAAGAGAGAGTAAACAGTACGTGAAACCGC-ATGCAGGTAAACGGGTGGC-GTCA…
PD176_	ATTCCCCTA--GTAA-CGGCGAGTGAAGAGGGAAGAGCCCAGCAC-CGAAGCCTGCGGCAGTTTTGCTGCTAGGCAATGTGGTGTTTGGGTCGGCTCGTGGGACCGCCACTCCACTCGAAGTCCAGCATTGAGTATGG-TTACTGGATTTGGCCCAGAGAGGGTGAAAGGCCCGTA--CGGGTGGAGGT-TCAGACATGTAAG--GCGGTTCACCAGGTCGGCCTTAGAGTCGGGTTGTTTGGGAATGCAGCCCAAAGTGGGTGGTAAACTCCATCCAAGGCTAAATACTAGCACGAGTCCGATAGCGAACAAGTACCGTGAGGGAAAGTTGAAAAGTACTCT-GAARARAGAGTAAACAGTACGTGAAACCGC-ATGCAGGTAAACGGGTGGC-GTCA…
PS386_	ATTCCCCTA--GTAA-CGGCGAGTGAAGAGGGAAAAGCCCAGCAC-CGAAGCCTGCGGCAGTTTTGCTGTTAGGCAATGTGGTGTTTGGGTCGGCTCGTGGGATCGCCACTCCACTCGAAGTCCAGCATTGAGTATGG-TTACTGGATTTGGCCCAGAGAGGGTGAAAGGCCCGTA--CGGGTGGAGGT-TCAGACATGTGAG--GCGGTTCACCAGGTCGACCTTAGAGTCGGGTTGTTTGGGAATGCAGCCCAAAGTGGGTGGTAAACTCCATCCAAGGCTAAATACAAGCACGAGTCCGATAGCGAACAAGTACCGTGAGGGAAAGTTGAAAAGTACTCT-GAAGAGAGAGTAAACAGTACGTGAAACCGC-ATGCAGGTAAACGGGTGGC-GTCA…
PD221_	ATTCCCCTA--GTAA-CGGCGAGTGAAGAGGGAAAAGCCCAGCAC-CGAAGCCTGCGGCAGGTTTGCTGTTAGGCAATGTGGTGTTTGGGTCGGCTCGTGGGACTACCACTCCACTCGAAGTCCAGCATTGAGTATGG-TTACTGGATTTGGCCCAGAGAGGGTGAAAGGCCCGTA--CGGGTGGAGTA-TCAGACATGTGAG--GTGGTTCACCAGGTCGACCTTAGAGTCGGGTTGTTTGGGAATGCAGCCCAAAGTGGGTGGTAAACTCCATCCAAGGCTAAATACAAGCACGAGTCCGATAGCGAACAAGTACCGTGAGGGAAAGTTGAAAAGTACTCT-GAAGAGAGAGTAAACAGTACGTGAAACCGC-ATGCAGGTAAACGGGTGGC-GTCA…
PS126_	ATTCCCCTA--GTAA-CGGCGAGTGAAGAGGGAAAAGCCCAGCAC-CGAAGCCTGCGGCAGTTTTGCTGTTAGGCAATGTGGTGTTCGGGTCGGCTCGAGGGACTGCCACTCCACTCCAAGTCCAGCATTGAGTATGGTTAACTGGAATTGGCCCAGAGAGGGTGAAAGGCCCGTA--GGGGTGGAGTA-TCAGAAATGTGAG--GCAGTTCACCAGGTCGGCCTTAGAGTCGGGTTGTTTGGGAATGCAGCCCAAAGCGGGTGGTAAACTCCATCCAAGGCTAAATACAAGCACGAGTCCGATAGCGAACAAGTACCGTGAGGGAAAGTTGAAAAGTACTCT-GAAGAGAGAGTAAACAGTACGTGAAACCGC-ATGCAGGTAAACGGGTGGC-GTCA…
PD535_	ATTCCCCTA--GTAA-CGGCGAGTGAAGAGGGAAAAGCCCAGCAC-CGAAGCCTGCGGCAGTTTTGCTGTTAGGCAATGTGGTGTTTGGGTCGGCTCGTGGGATTGCCACTCCACTCCAAGTCCAGCATTGAGTATGGTTTACTGGATTTGGCCCAGAGAGGGTGAAAGGCCCGTA--GGGGTGGAGTA-TCAGAAATGTAAG--GCAGTTCACCAGGTCGACCTTAGAGTCGGGTTGTTTGGGAATGCAGCCCAAAGCGGGTGGTAAACTCCATCCAAGGCTAAATACAAGCACGAGTCCGATAGCGAACAAGTACCGTGAGGGAAAGTTGAAAAGTACTCT-GAAGAGAGAGTAAACAGTACGTGAAACCGC-ATGCAGGTAAACGGGTGGC-GTCA…
PS389_	ATTCCCCTA--GTAA-CGGCGAGTGAAGAGGGAAAAGCCCAGCAC-CGAAGCCTGCGGCAGTTTTGCTGTTAGGCAATGTGGTGTTTGGGTCGGCTCGTGGGATCGCCACTCCACTCGAAGTCCAGCATTGAGTATGG-TTACTGGATTTGGCCCAGAGAGGGTGAAAGGCCCGTA--CGGGTGGAGGT-TCAGACATGTGAG--GCGGTTCACCAGGTCGACCTTAGAGTCGGGTTGTTTGGGAATGCAGCCCAAAGTGGGTGGTAAACTCCATCCAAGGCTAAATACAAGCACGAGTCCGATAGCGAACAAGTACCGTGAGGGAAAGTTGAAAAGTACTCT-GAAGAGAGAGTAAACAGTACGTGAAACCGC-ATGCAGGTAAACGGGTGGC-GTCA…
PS337_	ATTCCCCTA--GTAA-CGGCGAGTGAAGAGGGAAAAGCCCAGCAC-CGAAGCCTGCGGCAGTTTTGCTGTTAGGCAATGTGGTGTTTGGGTCGGCTCGTGGGATCGCCACTCCACTCGAAGTCCAGCATTGAGTATGG-TTACTGGATTTGGCCCAGAGAGGGTGAAAGGCCCGTA--CGGGTGGAGGT-TCAGACATGTGAG--GCGGTTCACCAGGTCGACCTTAGAGTCGGGTTGTTTGGGAATGCAGCCCAAAGTGGGTGGTAAACTCCATCCAAGGCTAAATACAAGCACGAGTCCGATAGCGAACAAGTACCGTGAGGGAAAGTTGAAAAGTACTCT-GAAGAGAGAGTAAACAGTACGTGAAACCGC-ATGCAGGTAAACGGGTGGC-GTCA…
PS379_	ATTCCCCTA--GTAA-CGGCGAGTGAAGAGGGAAAAGCCCAGCAC-CGAAGCCTGCGGCAGTTTTGCTGTTAGGCAATGTGGTGTTTGGGTCGGCTCGTGGGATCGCCACTCCACTCGAAGTCCAGCATTGAGTATGG-TTACTGGATTTGGCCCAGAGAGGGTGAAAGGCCCGTA--CGGGTGGAGGT-TCAGACATGTGAG--GCGGTTCACCAGGTCGACCTTAGAGTCGGGTTGTTTGGGAATGCAGCCCAAAGTGGGTGGTAAACTCCATCCAAGGCTAAATACAAGCACGAGTCCGATAGCGAACAAGTACCGTGAGGGAAAGTTGAAAAGTACTCT-GAAGAGAGAGTAAACAGTACGTGAAACCGC-ATGCAGGTAAACGGGTGGC-GTCA…
PS382_	ATTCCCCTA--GTAA-CGGCGAGTGAAGAGGGAAAAGCCCAGCAC-CGAAGCCTGCGGCAGTTTTGCTGTTAGGCAATGTGGTGTTTGGGTCGGCTCGTGGGATCGCCACTCCACTCGAAGTCCAGCATTGAGTATGG-TTACTGGATTTGGCCCAGAGAGGGTGAAAGGCCCGTA--CGGGTGGAGGT-TCAGACATGTGAG--GCGGTTCACCAGGTCGACCTTAGAGTCGGGTTGTTTGGGAATGCAGCCCAAAGTGGGTGGTAAACTCCATCCAAGGCTAAATACAAGCACGAGTCCGATAGCGAACAAGTACCGTGAGGGAAAGTTGAAAAGTACTCT-GAAGAGAGAGTAAACAGTACGTGAAACCGC-ATGCAGGTAAACGGGTGGC-GTCA…
OD172_	ATTCCCCTA--GTAA-CGGCGAGTGAAGAGGGAAGAGCCCAGCAC-CGAAGCCTGCGGCAGTTTTGCTGTTAGGCAATGTGGTGTTTGGGTCGGCTCGCGGTATTGCCACTCCACTCGAAGTCCAGCATTGAGTATGG-TCACTGGATTTGGCCCAGAGAGGGTGAAAGGCCCGTA--CGGGTGGAGGT-TTAGACATGTAAG--GCAATTCACCAGGTCGACCTTAGAGTCGGGTTGTTTGGGAATGCAGCCCAAAGTGGGTGGTAAACTCCATCCAAGGCTAAATACAAGCACGAGTCCGATAGCGAACAAGTACCGTGAGGGAAAGTTGAAAAGTACTCT-GAAGAGAGAGTAAACAGTACGTGAAACCGC-ATGCAGGTAAACGGGTGGC-GTCA…
PS390_	ATTCCCCTA--GTAA-CGGCGAGTGAAGAGGGAAAAGCCCAGCAC-CGAAGCCTGCGGCAGTTTTGCTGTTAGGCAATGTGGTGTTTGGGTCGGCTCGTGGGATCGCCACTCCACTCGAAGTCCAGCATTGAGTATGG-TTACTGGATTTGGCCCAGAGAGGGTGAAAGGCCCGTA--CGGGTGGAGGT-TCAGACATGTGAG--GCGGTTCACCAGGTCGACCTTAGAGTCGGGTTGTTTGGGAATGCAGCCCAAAGTGGGTGGTAAACTCCATCCAAGGCTAAATACAAGCACGAGTCCGATAGCGAACAAGTACCGTGAGGGAAAGTTGAAAAGTACTCT-GAAGAGAGAGTAAACAGTACGTGAAACCGC-ATGCAGGTAAACGGGTGGC-GTCA…
PD136_	ATTCCCCTA--GTAA-CGGCGAGTGAAGAGGGAAAAGCCCAGCAC-CGAAGCCTGCGGCAGGTTTGCCGTTAGGCAATGTGGTGTTTGGGTCGGCTCGTGGGACCACCACTCCACTCGAAGTCCAGCATTGAGTATGG-TTACTGGATTTGACCCAGAGAGGGTGAAAGGCCCGTA--CGGGTGGAGTG-TCAGACATGTGAG--GTGGTCCACTAGGTCGGCCTTAGAGTCGGGTTGTTTGGGAATGCAGCCCAAAGTGGGTGGTAAACTTCATCCAAGGCTAAATACATGCACGAGTCCGATAGCGAACAAGTACCGTGAGGGAAAGTTGAAAAGTACTCT-GAAGAGAGAGTAAACAGTACGTGAGACCGC-ATGCAGGTAAACGGGTGGC-GTCA…
PS338_	ATTCCCCTA--GTAA-CGGCGAGTGAAGAGGGAAAAGCCCAGCAC-CGAAGCCTGCGGCAGTTTTGCTGTTAGGCAATGTGGTGTTTGGGTCGGCTCGTGGGATCGCCACTCCACTCGAAGTCCAGCATTGAGTATGG-TTACTGGATTTGGCCCAGAGAGGGTGAAAGGCCCGTA--CGGGTGGAGGT-TCAGACATGTGAG--GCGGTTCACCAGGTCGACCTTAGAGTCGGGTTGTTTGGGAATGCAGCCCAAAGTGGGTGGTAAACTCCATCCAAGGCTAAATACAAGCACGAGTCCGATAGCGAACAAGTACCGTGAGGGAAAGTTGAAAAGTACTCT-GAAGAGAGAGTAAACAGTACGTGAAACCGC-ATGCAGGTAAACGGGTGGC-GTCA…
PD378_	ATTCCCCTA--GTAA-CGGCGAGTGAAGAGGGAAAAGCCCAGCAC-CGAAGCCTGCGGCAGTTTTGCTGTTAGGCAATGTGGTGTTTGGGTCGGCTCGTGGGATCGCCACTCCACTCGAAGTCCAGCATTGAGTATGG-TTACTGGATTTGGCCCAGAGAGGGTGAAAGGCCCGTA--CGGGTGGAGGT-TCAGACATGTGAG--GCGGTTCACCAGGTCGACCTTAGAGTCGGGTTGTTTGGGAATGCAGCCCAAAGTGGGTGGTAAACTCCATCCAAGGCTAAATACAAGCACGAGTCCGATAGCGAACAAGTACCGTGAGGGAAAGTTGAAAAGTACTCT-GAAGAGAGAGTAAACAGTACGTGAAACCGC-ATGCAGGTAAACGGGTGGC-GTCA…
PS388_	ATTCCCCTA--GTAA-CGGCGAGTGAAGAGGGAAAAGCCCAGCAC-CGAAGCCTGCGGCAGTTTTGCTGTTAGGCAATGTGGTGTTTGGGTCGGCTCGTGGGATCGCCACTCCACTCGAAGTCCAGCATTGAGTATGG-TTACTGGATTTGGCCCAGAGAGGGTGAAAGGCCCGTA--CGGGTGGAGGT-TCAGACATGTGAG--GCGGTTCACCAGGTCGACCTTAGAGTCGGGTTGTTTGGGAATGCAGCCCAAAGTGGGTGGTAAACTCCATCCAAGGCTAAATACAAGCACGAGTCCGATAGCGAACAAGTACCGTGAGGGAAAGTTGAAAAGTACTCT-GAAGAGAGAGTAAACAGTACGTGAAACCGC-ATGCAGGTAAACGGGTGGC-GTCA…
PD294_	ATTCCCCTA--GTAA-CGGCGAGTGAAGAGGGAAAAGCCCAGCAC-CGAAGCCTGCGGCAGTTTTGCTGTTAGGCAATGTGGTGTTTGGGTCGGCTCGTGGGACTACCACTCCACTCGAAGTCCAGCATTGAGTATGG-TTACTGGATTTGGCCCAGAGAGGGTGAAAGGCCCGTA--CGGGTGGAGTA-TCAGACATGTGAG--GTGGTTCACCAGGTCGACCTTAGAGTCGGGTTGTTTGGGAATGCAGCCCAAAGCGGGTGGTAAACTCCATCCAAGGCTAAATACTAGCACGAGTCCGATAGCGAACAAGTACCGTGAGGGAAAGTTGAAAAGTACTCT-GAAGAGAGAGTAAACAGTACGTGAAACCGC-ATGCAGGTAAACGGGTGGC-GTCA…
PD295_	ATTCCCCTA--GTAA-CGGCGAGTGAAGAGGGAAAAGCCCAGCAC-CGAAGCCTGCGGCAGTTTTGCTGTTAGGCAATGTGGTGTTTGGGTCGGCTCGTGGGACTACCACTCCACTCGAAGTCCAGCATTGAGTATGG-TTACTGGATTTGGCCCAGAGAGGGTGAAAGGCCCGTA--CGGGTGGAGTA-TCAGACATGTGAG--GTGGTTCACCAGGTCGACCTTAGAGTCGGGTTGTTTGGGAATGCAGCCCAAAGCGGGTGGTAAACTCCATCCAAGGCTAAATACTAGCACGAGTCCGATAGCGAACAAGTACCGTGAGGGAAAGTTGAAAAGTACTCT-GAAGAGAGAGTAAACAGTACGTGAAACCGC-ATGCAGGTAAACGGGTGGC-GTCA…
PD387_	ATTCCCCTA--GTAA-CGGCGAGTGAAGAGGGAAAAGCCCAGCAC-CGAAGCCTGCGGCAGTTTTGCTGTTAGGCAATGTGGTGTTTGGGTCGGCTCGTGGGATCGCCACTCCACTCGAAGTCCAGCATTGAGTATGG-TTACTGGATTTGGCCCAGAGAGGGTGAAAGGCCCGTA--CGGGTGGAGGT-TCAGACATGTGAG--GCGGTTCACCAGGTCGACCTTAGAGTCGGGTTGTTTGGGAATGCAGCCCAAAGTGGGTGGTAAACTCCATCCAAGGCTAAATACAAGCACGAGTCCGATAGCGAACAAGTACCGTGAGGGAAAGTTGAAAAGTACTCT-GAAGAGAGAGTAAACAGTACGTGAAACCGC-ATGCAGGTAAACGGGTGGC-GTCA…
PS440_	ATTCCCCTA--GTAA-CGGCGAGTGAAGAGGGAAAAGCCCAGCAC-CGAAGCCTGCGGCAGATTTGCTGCTAGGCAATGTGGTGTTTGGGTCGGCTCGTGGGACTGCCACTCCACTCGAAGTCCAGCATTGAGTATGG-TCACTGGATTTGGCCCAGAGAGGGTGAAAGGCCCGTA--CGGGTGGAGGT-TCAGACATGTGAG--GCGGTTCACCAGGTCGACCTTAGAGTCGGGTTGTTTGGGAATGCAGCCCAAAGCGGGTGGTAAACTCCATCCAAGGCTAAATACAAGCACGAGTCCGATAGCGAACAAGTACCGTGAGGGAAAGTTGAAAAGTACTCT-GAAGAGAGAGTAAACAGTACGTGAAACCGC-ATGCAGGTAAACGGGTGGC-GTCA…
PS147_	ATTCCCCTA--GTAA-CGGCGAGTGAAGAGGGAAAAGCCCAGCAC-CGAAGCCTGCGGCAGTTTTGCTGTTAGGCAATGTGGTGTTTGGGTCGGCTCGTGGGACTGCCACTCCACTCCAAGTCCAGCATTGAGTATGGTTTACTGGATTTGGCCCAGAGAGGGTGAAAGGCCCGTA--GGGGTGGAGTT-ACAGAAATGTAAG--GCAGTTCACCAGGTCGACCTTAGAGTCGGGTTGTTTGGGAATGCAGCCCAAAGCGGGTGGTAAACTCCATCCAAGGCTAAATACAAGCACGAGTCCGATAGCGAACAAGTACCGTGAGGGAAAGTTGAAAAGTACTCT-GAAGAGAGAGTAAACAGTACGTGAAACCGC-ATGCAGGTAAACGGGTGGC-GTCA…
OD536_	ATTCCCCTA--GTAA-CGGCGAGTGAAGAGGGAAAAGCCCAGCAC-CGAAGCCTGCGGCAGATTTGCTGTTAGGCAATGTGGTGTTTGGGTCGGCTCGTGGGACTGCCACTCCACTCGAAGTCCAGCATTGAGTATGG-TCACTGGATTTGGCCCAGAGAGGGTGAAAGGCCCGTA--CGGGTGGAGGT-TCAGAAATGTAAG--GCAGTTCACCAGGTCGACCTTAGAGTCGGGTTGTTTGGGAATGCAGCCCAAAGCGGGTGGTAAACTCCATCCAAGGCTAAATACAAGCACGAGTCCGATAGCGAACAAGTACCGTGAGGGAAAGTTGAAAAGTACTCT-GAAGAGAGAGTAAACAGTACGTGAAACCGC-ATGCAGGTAAACGGGTGGC-GTCA…
PS141_	ATTCCCCTA--GTAA-CGGCGAGTGAAGAGGGAAAAGCCCAGCAC-CGAAGCCTGCGGCAGTTTTGCTGTTAGGCAATGTGGTGTTTGGGTCGGCTCGTGGGATTGCCACTCCACTCCAAGTCCAGCATTGAGTATGGTTTACTGGATTTGGCCCAGAGAGGGTGAAAGGCCCGTA--GGGGTGGAGTA-TCAGAAATGTAAG--GCAGTTCACCAGGTCGACCTTAGAGTCGGGTTGTTTGGGAATGCAGCCCAAAGCGGGTGGTAAACTCCATCCAAGGCTAAATACAAGCACGAGTCCGATAGCGAACAAGTACCGTGAGGGAAAGTTGAAAAGTACTCT-GAAGAGAGAGTAAACAGTACGTGAAACCGC-ATGCAGGTAAACGGGTGGC-GTCA…
PD124_	ATTCCCCTA--GTAA-CGGCGAGTGAAGAGGGAAAAGCCCAGCAC-CGAAGCCTGCGGCAGGTTTGCTGTTAGGCAATGTGGTGTTTAGGCCGGCTCGTGGGACCACCACTCCACTCGAAGTCCAGCATTGAGTATGG-TTTCTGGATTTGGCCCAGAGAGGGTGAAAGGCCCGTA--CGGGTGGAGTG-TCAGACATGTGAG--GTGGTTCACCAGGTCGACCTTAGAGTCGGGTTGTTTGGGAATGCAGCCCAAAGTGGGTGGTAAACTCCATCCAAGGCTAAATACTAGCACGAGTCCGATAGCGAACAAGTACCGTGAGGGAAAGTTGAAAAGTACTCT-GAAGAGAGAGTAAACAGTACGTGAAACCGC-ATGCAGGTAAACGGGTGGC-GTCA…
OD509_	ATTCCCCTA--GTAA-CGGCGAGTGAAGAGGGAAAAGCCCAGCAC-CGAAGCCTGCGGCAGTTTTGCTGTTAGGCAATGTGGTGTTTGGGTCGGCTCGTGGGATTGCCACTCCACTCGAAGTCCAGCATTGAGTATGG-TCACTGGATTTGGCCCAGAGAGGGTGAAAGGCCCGTA--CGGGTGGAGGT-TCAGAAATGAAAG--GCAGTTCACCAGGCCGGCCTTAGAGTCGGGTTGTTTGAGAATGCAGCCCAAAGTGGGTGGTAAACTCCATCCAAGGCTAAATACTAGCACGAGTCCGATAGCGAACAAGTACCGTGAGGGAAAGTTGAAAAGTACTCT-GAAGAGAGAGTAAACAGTACGTGAAACCGC-ATGCAGGTAAACGGGTGGC-GTCA…
PD211_	ATTCCCCTA--GTAA-CGGCGAGTGAAGAGGGAAAAGCCCAGCAC-CGAAGCCTGCGGCAGGTTTGCTGCTAGGCAATGTGGTGTTTGGGTCGGCTCGTGGGACTGCCACTCCACTCGAAGTCCAGCATTGAGTATGG-TTACTGGATTTGGCCCAGAGAGGGTGAAAGGCCCGTA--CGGGTGGAGTA-TCAGACATGTGAG--GTGGTTCACCAGGTCGACCTTAGAGTCGGGTTGTTTGGGAATGCAGCCCAAAGTGGGTGGTAAACTCCATCCAAGGCTAAATACAAGCACGAGTCCGATAGCGAACAAGTACCGTGAGGGAAAGTTGAAAAGTACTCT-GAAGAGAGAGTAAACAGTACGTGAAACCGC-ATGCAGGTAAACGGGTGGC-GTCA…
PS383_	ATTCCCCTA--GTAA-CGGCGAGTGAAGAGGGAAAAGCCCAGCAC-CGAAGCCTGCGGCAGTTTTGCTGTTAGGCAATGTGGTGTTTGGGTCGGCTCGTGGGATCGCCACTCCACTCGAAGTCCAGCATTGAGTATGG-TTACTGGATTTGGCCCAGAGAGGGTGAAAGGCCCGTA--CGGGTGGAGGT-TCAGACATGTGAG--GCGGTTCACCAGGTCGACCTTAGAGTCGGGTTGTTTGGGAATGCAGCCCAAAGTGGGTGGTAAACTCCATCCAAGGCTAAATACAAGCACGAGTCCGATAGCGAACAAGTACCGTGAGGGAAAGTTGAAAAGTACTCT-GAAGAGAGAGTAAACAGTACGTGAAACCGC-ATGCAGGTAAACGGGTGGC-GTCA…
OD516_	ATTCCCCTA--GTAA-CGGCGAGTGAAGAGGGAAAAGCCCAGCAC-CGAAGCCTGCGGCAGTTTTGCTGTTAGGCAATGTGGTGTTTGGGTCGGCTCGTGGGATTGCCACTCCACTCGAAGTCCAGCATTGAGTATGG-TCACTGGATTTGGCCCAGAGAGGGTGAAAGGCCCGTC--CGGGTGGAGGT-TCAGACAAGTAAG--GCAGTTCACCAGGCCGGCCTTAGAGTCGGGTTGTTTGGGAATGCAGCCCAAAGTGGGTGGTAAACTCCATCCAAGGCTAAATACTAGCACGAGTCCGATAGCGAACAAGTACCGTGAGGGAAAGTTGAAAAGTACTCT-GAAAAGAGAGTAAACAGTACGTGAAACCGC-ATGCAGGTAAACGGGTGGC-GTCA…
PS100_	ATTCCCCTA--GTAA-CGGCGAGTGAAGAGGGAAAAGCCCAGCAC-CGAAGCCTGCGGCAGTTTTGCTGTTAGGCAATGTGGTGTTTGGGTCGGCTCGTGGGATTGCCACTCCACTCCAAGTCCAGCATTGAGTATGGTTTACTGGATTTGGCCCAGAGAGGGTGAAAGGCCCGTA--GGGGTGGAGTA-TCAGAAATGTAAG--GCAGTTCACCAGGTCGACCTTAGAGTCGGGTTGTTTGGGAATGCAGCCCAAAGCGGGTGGTAAACTCCATCCAAGGCTAAATACAAGCACGAGTCCGATAGCGAACAAGTACCGTGAGGGAAAGTTGAAAAGTACTCT-GAAGAGAGAGTAAACAGTACGTGAAACCGC-ATGCAGGTAAACGGGTGGC-GTCA…
PS332_	ATTCCCCTA--GTAA-CGGCGAGTGAAGAGGGAAAAGCCCAGCAC-CGAAGCCTGCGGCAGTTTTGCTGTTAGGCAATGTGGTGTTTGGGTCGGCTCGTGGGATTGCCGCTCCACTCCAAGTCCAGCATTGAGTATGGTTTACTGGAATTGGCCCAGAGAGGGTGAAAGGCCCGTA--TGGGTGGAGTA-TCAGAAATGTAAG--GCAGTTCACCAGGTCGACCTTAGAGTCGGGTTGTTTGGGAATGCAGCCCAAAGCGGGTGGTAAACTCCATCCAAGGCTAAATACAAGCACGAGTCCGATAGCGAACAAGTACCGTGAGGGAAAGTTGAAAAGTACTCT-GAAGAGAGAGTAAACAGTACGTGAAACCGC-ATGCAGGTAAACGGGTGGC-GTCA…
PS139_	ATTCCCCTA--GTAA-CGGCGAGTGAAGAGGGAATAGCCCAGCAC-CGAAGCCTGCGGCAGTTTTGCTGTTAGGCAATGTGGTGTTTGGGTCGGCTCGTGGGACTGCCACTTCACTCCAAGTCCAGCATTGAGTATGGTTTACTGGATTTGGCCCAGAGAGGGTGAAAGGCCCGTA--GGGGTGGAGTA-TCAGAAATGTAAG--GCAGTTCACCAGGTCGACCTTAGAGTCGGGTTGTTTGGGAATGCAGCCCAAAGCGGGTGGTAAACTCCATCCAAGGCTAAATACAAGCACGAGTCCGATAGCGAACAAGTACCGTGAGGGAAAGTTGAAAAGTACTCT-GAAGAGAGAGTAAACAGTACGTGAAACCGC-ATGCAGGTAAACGGGTGGC-GTCA…
PD186_	ATTCCCCTA--GTAA-CGGCGAGTGAAGAGGGAAGAGCCCAGCAC-CGAAGCCTGTGGCAGTTTTGCTGTTAGGCAATGTGGTGTTTGGGTCGGCTCGTGGGATTGCCGCTCCACTCCAAGTCCAGCATTGAGTATGGTTAACTGGATTTGGCCCAGAGAGGGTGAAAGGCCCGTA--GGAGTGGAGTA-TCAGAAATGTAAG--GCAGTTCACCAGGTCGACCTTAGAGTCGGGTTGTTTGGGAGTGCAGCCCAAAGTGGGTGGTAAACTCCATCCAAGGCTAAATACAAGCACGAGTCCGATAGCGAACAAGTACCGTGAGGGAAAGTTGAAAAGTACTCT-GAAGAGAGAGTAAACAGTACGTGAAACCGC-ATTCAGGTAAACGGGTGGC-GTCA…
PS372_	ATTCCCCTA--GTAA-CGGCGAGTGAAGAGGGAAAAGCCCAGCAC-CGAAGCCTGCGGCAGTTTTGCTGTTAGGCAATGTGGTGTTTGGGTCGGCTCGTGGGATCGCCACTCCACTCGAAGTCCAGCATTGAGTATGG-TTACTGGATTTGGCCCAGAGAGGGTGAAAGGCCCGTA--CGGGTGGAGGT-TCAGACATGTGAGAGGCGGTTCACCAGGTCGACCTTAGAGTCGGGTTGTTTGGGAATGCAGCCCAAAGTGGGTGGTAAACTCCATCCAAGGCTAAATACAAGCACGAGTCCGATAGCGAACAAGTACCGTGAGGGAAAGTTGAAAAGTACTCT-GAAGAGAGAGTAAACAGTACGTGAAACCGC-ATGCAGGTAAACGGGTGGC-GTCA…
PD209_	ATTCCCCTA--GTAA-CGGCGAGTGAAGAGGGAAAAGCCCAGCAC-CGAAGCCTGCGGCAGGTTTGCTGTTAGGCAATGTGGTGTTTAGGTCGACTCGCGGGACCACGACTCCACTCGAAGTCCAGCATTGAGTATGG-TTACTGGATTTGGCCCAGAGAGGGTGAAAGGCCCGTA--CGGGTGGAGTA-TCAGACATGTGAA--GTGGTTCACCAGGTCGGCCTTAGAGTCGGGTTGTTTGGGAATGCAGCCCAAAGTGGGTGGTAAACTCCATCCAAGGCTAAATACAAGCACGAGTCCGATAGCGAACAAGTACCGTGAGGGAAAGTTGAAAAGTACTCT-GAAGAGAGAGTAAACAGTACGTGAAACCGC-ATGCAGGTAAACGGGTGGC-GTCA…
PS097_	ATTCCCCTA--GTAA-CGGCGAGTGAAGAGGGAAAAGCCCAGCAC-CGAAGCCTGCGGCAGTTTTGCTGTTAGGCAATGTGGTGTTTGGGTCGACTCGTGGGACTGCCACTCCACTCCAAGTCCAGCATTGAGTATGGTTTACTGGATTTGGCCCAGAGAGGGTGAAAGGCCCGTA--GGGGTGGAGTT-ACAGAAATGTAAG--GCAGTTCACCAGGTCGACCTTAGAGTCGGGTTGTTTGGGAATGCAGCCCAAAGCGGGTGGTAAACTCCATCCAAGGCTAAATACAAGCACGAGTCCGATAGCGAACAAGTACCGTGAGGGAAAGTTGAAAAGTACTCT-GAAGAGAGAGTAAACAGTACGTGAAACCGC-ATGCAGGTAAACGGGTGGC-GTCA…
PD434_	ATTCCCCTA--GTAA-CGGCGAGTGAAGAGGGAAAAGCCCAGCAC-CGAAGCCTGCGGCAGTTTTGCTGTTAGGCAATGTGGTGTTTGGGTCGGCTCGTGGGACCACCACTCCACTCGAAGTCCAGCATTGAGTATGG-TTACTGGATTTGGCCCAGAGAGGGTGAAAGGCCCGTA--CGGGTGGAGTA-TCAGACATGTGAG--GTGGTTCACCAGGTCGACCTTAGAGTCGGGTTGTTTGGGAATGCAGCCCAAAGTGGGTGGTAAACTCCATCCAAGGCTAAATACAAGCACGAGTCCGATAGCGAACAAGTACCGTGAGGGAAAGTTGAAAAGTACTCT-GAAGAGAGAGTAAACAGTACGTGAAACCGC-ATGCAGGTAAACGGGTGGC-GTCA…
PS177_	ATTCCCCTA--GTAA-CGGCGAGTGAAGAGGGAAGAGCCCAGCAC-CGAAGCCTGCGGCAGTTTTGCTGCTAGGCAATGTGGTGTTTGGGTCGGCTCGTGGGACCGCCACTCCACTCGAAGTCCAGCATTGAGTATGG-TTACTGGATTTGGCCCAGAGAGGGTGAAAGGCCCGTA--CGGGTGGAGGT-TCAGACATGTAAG--GCGGTTCACCAGGTCGGCCTTAGAGTCGGGTTGTTTGGGAATGCAGCCCAAAGTGGGTGGTAAACTCCATCCAAGGCTAAATACTAGCACGAGTCCGATAGCGAACAAGTACCGTGAGGGAAAGTTGAAAAGTACTCT-GAAGAGAGAGTAAACAGTACGTGAAACCGC-ATGCAGGTAAACGGGTGGC-GTCA…
PS369_	ATTCCCCTA--GTAA-CGGCGAGTGAAGAGGGAAAAGCCCAGCAC-CGAAGCCTGCGGCAGTTTTGCTGTTAGGCAATGTGGTGTTTGGGTCGGCTCGTGGGATCGCCACTCCACTCGAAGTCCAGCATTGAGTATGG-TTACTGGATTTGGCCCAGAGAGGGTGAAAGGCCCGTA--CGGGTGGAGGT-TCAGACATGTGAGAGGCGGTTCACCAGGTCGACCTTAGAGTCGGGTTGTTTGGGAATGCAGCCCAAAGTGGGTGGTAAACTCCATCCAAGGCTAAATACAAGCACGAGTCCGATAGCGAACAAGTACCGTGAGGGAAAGTTGAAAAGTACTCT-GAAGAGAGAGTAAACAGTACGTGAAACCGC-ATGCAGGTAAACGGGTGGC-GTCA…
PD373_	ATTCCCCTA--GTAA-CGGCGAGTGAAGAGGGAAAAGCCCAGCAC-CGAAGCCTGCGGCAGTTTTGCTGTTAGGCAATGTGGTGTTTGGGTCGGCTCGTGGGATCGCCACTCCACTCGAAGTCCAGCATTGAGTATGG-TTACTGGATTTGGCCCAGAGAGGGTGAAAGGCCCGTA--CGGGTGGAGGT-TCAGACATGTGAGAGGCGGTTCACCAGGTCGACCTTAGAGTCGGGTTGTTTGGGAATGCAGCCCAAAGTGGGTGGTAAACTCCATCCAAGGCTAAATACAAGCACGAGTCCGATAGCGAACAAGTACCGTGAGGGAAAGTTGAAAAGTACTCT-GAAGAGAGAGTAAACAGTACGTGAAACCGC-ATGCAGGTAAACGGGTGGC-GTCA…
PD079_	ATTCCCCTA--GTAA-CGGCGAGTGAAGAGGGAAAAGCCCAGCAC-CGAAGCCTGCGGCAGTTTTGCTGTTAGGCAATGTGGTGTTTGGGTCGGCTCGTGGGACTACCACTCCACTCGAAGTCCAGCATTGAGTATGG-TTACTGGATTTGGCCCAGAGAGGGTGAAAGGCCCGTA--CGGGTGGAGTC-ACAGACATGTGAG--GTGGTTCACCAGGTCGACCTTAGAGTCGGGTTGTTTGGGAATGCAGCCCAAAGCGGGTGGTAAACTCCATCCAAGGCTAAATACTAGCACGAGTCCGATAGCGAACAAGTACCGTGAGGGAAAGTTGAAAAGTACTCT-GAAGAGAGAGTAAACAGTACGTGAAACCGC-ATGCAGGTAAACGGGTGGC-GTCA…
PS045_	ATTCCCCTA--GTAA-CGGCGAGTGAAGAGGGAAAAGCCCAGCAC-CGAAGCCTGCGGCAGATTTGCTGTTAGGCAATGTGGTGTTTGGGTCGGCTCGTGGGATTGCCACTCCACTCGAAGTCCAGCATTGAGTATGG-TCACTGGATTTGGCCCAGAGAGGGTGAAAGGCCCGTA--CGGGTGGAGGT-TCAGACATGTAAG--GCAGTTCACCAGGCCGACCTTAGAGTCGGGTTGTTTGAGAATGCAGCCCAAAGCGGGTGGTAAACTCCATCCAAGGCTAAATACAAGCACGAGTCCGATAGCGAACAAGTACCGTGAGGGAAAGTTGAAAAGTACTCT-GAAGAGAGAGTAAACAGTACGTGAAACCGC-ATGCAGGTAAACGGGTGGC-GTCA…
PS376_	ATTCCCCTA--GTAA-CGGCGAGTGAAGAGGGAAAAGCCCAGCAC-CGAAGCCTGCGGCAGTTTTGCTGTTAGGCAATGTGGTGTTTGGGTCGGCTCGTGGGATCGCCACTCCACTCGAAGTCCAGCATTGAGTATGG-TTACTGGATTTGGCCCAGAGAGGGTGAAAGGCCCGTA--CGGGTGGAGGT-TCAGACATGTGAG--GCGGTTCACCAGGTCGACCTTAGAGTCGGGTTGTTTGGGAATGCAGCCCAAAGTGGGTGGTAAACTCCATCCAAGGCTAAATACAAGCACGAGTCCGATAGCGAACAAGTACCGTGAGGGAAAGTTGAAAAGTACTCT-GAAGAGAGAGTAAACAGTACGTGAAACCGC-ATGCAGGTAAACGGGTGGC-GTCA…
PD140_	ATTCCCCTA--GTAA-CGGCGAGTGAAGAGGGAAAAGCCCAGCAC-CGAAGCCTGCGGCAGTTTTGCTGTTAGGCAATGTGGTGTTTGGGTCGGCTCGTGGGACCGCCACTCCACTCGAAGTCCAGCATTGAGTATGG-TTACTGGATTTGGCCCAGAGAGGGTGAAAGGCCCGTA--CGGGTGGAGTA-TCAGACATGTGAG--GTGGTTCACCAGGTCGACCTTAGAGTCGGGTTGTTTGGGAATGCAGCCCAAAGCGGGTGGTAAACTCCATCCAAGGCTAAATACTAGCACGAGTCCGATAGCGAACAAGTACCGTGAGGGAAAGTTGAAAAGTACTCT-GAAGAGAGAGTAAACAGTACGTGAAACCGC-ATGCAGGTAAACGGGTGGC-GTCA…
PD377_	ATTCCCCTA--GTAA-CGGCGAGTGAAGAGGGAAAAGCCCAGCAC-CGAAGCCTGCGGCAGTTTTGCTGTTAGGCAATGTGGTGTTTGGGTCGGCTCGTGGGATCGCCACTCCACTCGAAGTCCAGCATTGAGTATGG-TTACTGGATTTGGCCCAGAGAGGGTGAAAGGCCCGTA--CGGGTGGAGGT-TCAGACATGTGAG--GCGGTTCACCAGGTCGACCTTAGAGTCGGGTTGTTTGGGAATGCAGCCCAAAGTGGGTGGTAAACTCCATCCAAGGCTAAATACAAGCACGAGTCCGATAGCGAACAAGTACCGTGAGGGAAAGTTGAAAAGTACTCT-GAAGAGAGAGTAAACAGTACGTGAAACCGC-ATGCAGGTAAACGGGTGGC-GTCA…
PS391_	ATTCCCCTA--GTAA-CGGCGAGTGAAGAGGGAAAAGCCCAGCAC-CGAAGCCTGCGGCAGTTTTGCTGTTAGGCAATGTGGTGTTTGGGTCGGCTCGTGGGATCGCCACTCCACTCGAAGTCCAGCATTGAGTATGG-TTACTGGATTTGGCCCAGAGAGGGTGAAAGGCCCGTA--CGGGTGGAGGT-TCAGACATGTGAG--GCGGTTCACCAGGTCGACCTTAGAGTCGGGTTGTTTGGGAATGCAGCCCAAAGTGGGTGGTAAACTCCATCCAAGGCTAAATACAAGCACGAGTCCGATAGCGAACAAGTACCGTGAGGGAAAGTTGAAAAGTACTCT-GAAGAGAGAGTAAACAGTACGTGAAACCGC-ATGCAGGTAAACGGGTGGC-GTCA…
PS188_	ATTCCCCTA--GTAA-CGGCGAGTGAAGAGGGAAAAGCCCAGCAC-CGAAGCCTGCGGCAGGTTTGCTGTTAGGCAATGTGGTGTTTGGGTCGGCTCGTGGGACTGCCACTCCACTCGAAGTCCAGCATTGAGTATGG-TCACTGGATTTGGCCCAGAGAGGGTGAAAGGCCCGTA--CGGGTGGAGGT-TCAGACATGTAAG--GCAGTTCACCAGGTCGACCTTAGAGTCGGGTTGTTTGGGAATGCAGCCCAAAGTGGGTGGTAAACTCCATCCAAGGCTAAATACAAGCACGAGTCCGATAGCGAACAAGTACCGTGAGGGAAAGTTGAAAAGTACTCT-GAAGAGAGAGTAAACAGTACGTGAAACCGC-ATGCAGGTAAACGGGTGGC-GTCA…
PS432_	ATTCCCCTA--GTAA-CGGCGAGTGAAGAGGGAAGAGCCCAGCAC-CGAAGCCTGCGGCAGGTTTGCTGTTAGGCAATGTGGTGTTTGGGTCGGCTCGTGGGACCACCACTCCACTCGAAGTCCAGCATTGAGTATGG-TTACTGGATTTGGCCCAGAGAGGGTGAAAGGCCCGTA--CGGGTGGAGTG-TCAGACATGTGAG--GTGGTTCACCAGGTCGACCTTAGAGTCGGGTTGTTTGGGAATGCAGCCCAAAGCGGGTGGTAAACTCCATCCAAGGCTAAATACTAGCACGAGTCCGATAGCGAACAAGTACCGTGAGGGAAAGTTGAAAAGTACTCT-GAAGAGAGAGTAAACAGTACGTGAAACCGC-ATGCAGGTAAACGGGTGGC-GTCA…
PS427_	ATTCCCCTA--GTAA-CGGCGAGTGAAGAGGGAAGAGCCCAGCAC-CGAAGCCTGCGGCAGGTTTGCTGTTAGGCAATGTGGTGTTTGGGTCGGCTCGTGGGACCACTGCTCCACTCGAAGTCCAGCATTGAGTATGG-TTACTGGATTTGGCCCAGAGAGGGTGAAAGGCCCGTA--CGGGTGGAGTG-TCAGACATGTGAG--GTGGTTCACCAGGTCGACCTTAGAGTCGGGTTGTTTGGGAATGCAGCCCAAAGCGGGTGGTAAACTCCATCCAAGGCTAAATACTAGCACGAGTCCGATAGCGAACAAGTACCGTGAGGGAAAGTTGAAAAGTACTCT-GAAGAGAGAGTAAACAGTACGTGAAACCGC-ATGCAGGTAAACGGGTGGC-GTCA…
PS423_	ATTCCCCTA--GTAA-CGGCGAGTGAAGAGGGAAAAGCCCAGCAC-CGAAGCCTGCGGCAGATTTGCTGTTAGGCAATGTGGTGTTTGGGTCGGCTCGTGGGATCACCACTCCACTCGAAGTCCAGCATTGAGTATGG-TTACTGGATTTGGCCCAGAGAGGGTGAAAGGCCCGTA--CGGGTGGAGTA-TCAGACATGTGAG--GTGGTTCACCAGGTCGACCTTAGAGTCGGGTTGTTTGGGAATGCAGCCCAAAGTGGGTGGTAAACTCCATCCAAGGCTAAATACAAGCACGAGTCCGATAGCGAACAAGTACCGTGAGGGAAAGTTGAAAAGTACTCT-GAAGAGAGAGTAAACAGTACGTGAAACCGC-ATGCAGGTAAACGGGTGGC-GTCA…
PD420_	ATTCCCCTA--GTAA-CGGCGAGTGAACAGGGAAGAGCCCAGCAC-CGAAGCCTGCGGCAGATTTGCTGTTAGGCAATGTGGTGTTTGGGTCGGCTCGTGGGACCGCCACTCCATCCGAAGTCCAGCATTGAGTATGGCTTCCTGGATTTGGCCCAGAGAGGGTGAAAGGCCCGTA--CGGGTGGAGGT-TCAGACATGTGCG--GCGGTTCACCAGGCCGGCCTTAGAGTCGGGTTGTTTGGGAATGCAGCCCAAAGCGGGTGGTAAACTCCATCCAAGGCTAAATACTAGCACGAGTCCGATAGCGAACAAGTACCGTGAGGGAAAGTTGAAAAGTACTCT-GAAGAGAGAGTAAACAGTACGTGAAACCGC-ATGCAGGTAAACGGGTGGC-GTCA…
PD327_	ATTCCCCTA--GTAA-CGGCGAGTGAAGAGGGAAAAGCCCAGCAC-CGAAGCCTGCGGCAGATTTGCTGTTAGGCAATGTGGTGTTTGGGTCGGCTCGTGGGACCACCACTCCACTCGAAGTCCAGCATTGAGTATGG-TTACTGGATTTGGCCCAGAGAGGGTGAAAGGCCCGTA--CGGGTGGAGTA-TCAGACATGTGAG--GTGGTTCACCAGGTCGACCTTAGAGTCGGGTTGTTTGGGAATGCAGCCCAAAGTGGGTGGTAAACTCCATCCAAGGCTAAATACAAGCACGAGTCCGATAGCGAACAAGTACCGTGAGGGAAAGTTGAAAAGTACTCT-GAAGAGAGAGTAAACAGTACGTGAAACCGC-ATGCAGGTAAACGGGTGGC-GTCA…
PS326_	ATTCCCCTA--GTAA-CGGCGAGTGAAGAGGGAAAAGCCCAGCAC-CGAAGCCTGCGGCAGATTTGCTGTTAGGCAATGTGGTGTTTGGGTCGGCTCGTGGGACCACCACTCCACTCGAAGTCCAGCATTGAGTATGG-TTACTGGATTTGGCCCAGAGAGGGTGAAAGGCCCGTA--CGGGTGGAGTA-TCAGACATGTGAG--GTGGTTCACCAGGTCGACCTTAGAGTCGGGTTGTTTGGGAATGCAGCCCAAAGTGGGTGGTAAACTCCATCCAAGGCTAAATACAAGCACGAGTCCGATAGCGAACAAGTACCGTGAGGGAAAGTTGAAAAGTACTCT-GAAGAGAGAGTAAACAGTACGTGAAACCGC-ATGCAGGTAAACGGGTGGC-GTCA…
PD268_	ATTCCCCTA--GTAA-CGGCGAGTGAAGAGGGAAAAGCCCAGCAC-CGAAGCCTGCGGCAGTTTTGCTGTTAGGCAATGTGGTGTTTGGGTCGGCTCGTGGGACCACCACTCCACTCGAAGTCCAGCATTGAGTATGG-TTACTGGATTTGGCCCAGAGAGGGTGAAAGGCCCGTA--CGGGTGGAGTA-TCAGACATGTGAG--GTGGTTCACCAGGTCGACCTTAGAGTCGGGTTGTTTGGGAATGCAGCCCAAAGTGGGTGGTAAACTCCATCCAAGGCTAAATACAAGCACGAGTCCGATAGCGAACAAGTACCGTGAGGGAAAGTTGAAAAGTACTCT-GAAGAGAGAGTAAACAGTACGTGAAACCGC-ATGCAGGTAAACGGGTGGC-GTCA…
PS267_	ATTCCCCTA--GTAA-CGGCGAGTGAAGAGGGAAAAGCCCAGCAC-CGAAGCCTGCGGCAGTTTTGCTGTTAGGCAATGTGGTGTTTGGGTCGGCTCGTGGGACCACCACTCCACTCGAAGTCCAGCATTGAGTATGG-TTACTGGATTTGGCCCAGAGAGGGTGAAAGGCCCGTA--CGGGTGGAGTA-TCAGACATGTGAG--GTGGTTCACCAGGTCGACCTTAGAGTCGGGTTGTTTGGGAATGCAGCCCAAAGTGGGTGGTAAACTCCATCCAAGGCTAAATACAAGCACGAGTCCGATAGCGAACAAGTACCGTGAGGGAAAGTTGAAAAGTACTCT-GAAGAGAGAGTAAACAGTACGTGAAACCGC-ATGCAGGTAAACGGGTGGC-GTCA…
PS254_	ATTCCCCTA--GTAA-CGGCGAGTGAAGAGGGAAAAGCCCAGCAC-CGAAGCCTGCGGCAGTTTTGCTGTTAGGCAATGTGGTGTTTGGGTCGGCTCGTGGGACCACCACTCCACTCGAAGTCCAGCATTGAGTATGG-TTACTGGATTTGGCCCAGAGAGGGTGAAAGGCCCGTA--CGGGTGGAGTA-TCAGACATGTGAG--GTGGTTCACCAGGTCGACCTTAGAGTCGGGTTGTTTGGGAATGCAGCCCAAAGTGGGTGGTAAACTCCATCCAAGGCTAAATACAAGCACGAGTCCGATAGCGAACAAGTACCGTGAGGGAAAGTTGAAAAGTACTCT-GAAGAGAGAGTAAACAGTACGTGAAACCGC-ATGCAGGTAAACGGGTGGC-GTCA…
PD253_	ATTCCCCTA--GTAA-CGGCGAGTGAAGAGGGAAAAGCCCAGCAC-CGAAGCCTGCGGCAGTTTTGCTGTTAGGCAATGTGGTGTTTGGGTCGGCTCGTGGGACCACCACTCCACTCGAAGTCCAGCATTGAGTATGG-TTACTGGATTTGGCCCAGAGAGGGTGAAAGGCCCGTA--CGGGTGGAGTA-TCAGACATGTGAG--GTGGTTCACCAGGTCGACCTTAGAGTCGGGTTGTTTGGGAATGCAGCCCAAAGTGGGTGGTAAACTCCATCCAAGGCTAAATACAAGCACGAGTCCGATAGCGAACAAGTACCGTGAGGGAAAGTTGAAAAGTACTCT-GAAGAGAGAGTAAACAGTACGTGAAACCGC-ATGCAGGTAAACGGGTGGC-GTCA…
PD252_	ATTCCCCTA--GTAA-CGGCGAGTGAAGAGGGAAAAGCCCAGCAC-CGAAGCCTGCGGCAGTTTTGCTGTTAGGCAATGTGGTGTTTGGGTCGGCTCGTGGGACCACCACTCCACTCGAAGTCCAGCATTGAGTATGG-TTACTGGATTTGGCCCAGAGAGGGTGAAAGGCCCGTA--CGGGTGGAGTA-TCAGACATGTGAG--GTGGTTCACCAGGTCGACCTTAGAGTCGGGTTGTTTGGGAATGCAGCCCAAAGTGGGTGGTAAACTCCATCCAAGGCTAAATACAAGCACGAGTCCGATAGCGAACAAGTACCGTGAGGGAAAGTTGAAAAGTACTCT-GAAGAGAGAGTAAACAGTACGTGAAACCGC-ATGCAGGTAAACGGGTGGC-GTCA…
PD251_	ATTCCCCTA--GTAA-CGGCGAGTGAAGAGGGAAAAGCCCAGCAC-CGAAGCCTGCGGCAGTTTTGCTGTTAGGCAATGTGGTGTTTGGGTCGGCTCGTGGGACCACCACTCCACTCGAAGTCCAGCATTGAGTATGG-TTACTGGATTTGGCCCAGAGAGGGTGAAAGGCCCGTA--CGGGTGGAGTA-TCAGACATGTGAG--GTGGTTCACCAGGTCGACCTTAGAGTCGGGTTGTTTGGGAATGCAGCCCAAAGTGGGTGGTAAACTCCATCCAAGGCTAAATACAAGCACGAGTCCGATAGCGAACAAGTACCGTGAGGGAAAGTTGAAAAGTACTCT-GAAGAGAGAGTAAACAGTACGTGAAACCGC-ATGCAGGTAAACGGGTGGC-GTCA…
PS249_	ATTCCCCTA--GTAA-CGGCGAGTGAAGAGGGAAAAGCCCAGCAC-CGAAGCCTGCGGCAGTTTTGCTGTTAGGCAATGTGGTGTTTGGGTCGGCTCGTGGGACCACCACTCCACTCGAAGTCCAGCATTGAGTATGG-TTACTGGATTTGGCCCAGAGAGGGTGAAAGGCCCGTA--CGGGTGGAGTA-TCAGACATGTGAG--GTGGTTCACCAGGTCGACCTTAGAGTCGGGTTGTTTGGGAATGCAGCCCAAAGTGGGTGGTAAACTCCATCCAAGGCTAAATACAAGCACGAGTCCGATAGCGAACAAGTACCGTGAGGGAAAGTTGAAAAGTACTCT-GAAGAGAGAGTAAACAGTACGTGAAACCGC-ATGCAGGTAAACGGGTGGC-GTCA…
PD250_	ATTCCCCTA--GTAA-CGGCGAGTGAAGAGGGAAAAGCCCAGCAC-CGAAGCCTGCGGCAGTTTTGCTGTTAGGCAATGTGGTGTTTGGGTCGGCTCGTGGGACCACCACTCCACTCGAAGTCCAGCATTGAGTATGG-TTACTGGATTTGGCCCAGAGAGGGTGAAAGGCCCGTA--CGGGTGGAGTA-TCAGACATGTGAG--GTGGTTCACCAGGTCGACCTTAGAGTCGGGTTGTTTGGGAATGCAGCCCAAAGTGGGTGGTAAACTCCATCCAAGGCTAAATACAAGCACGAGTCCGATAGCGAACAAGTACCGTGAGGGAAAGTTGAAAAGTACTCT-GAAGAGAGAGTAAACAGTACGTGAAACCGC-ATGCAGGTAAACGGGTGGC-GTCA…
PD236_	ATTCCCCTA--GTAA-CGGCGAGTGAAGAGGGAAAAGCCCAGCAC-CGAAGCCTGCGGCAGATTTGCTGTTAGGCAATGTGGTGTTTGGGTCGGCTCGTGGGATCACCACTCCACTCGAAGTCCAGCATTGAGTATGG-TTACTGGATTTGGCCCAGAGAGGGTGAAAGGCCCGTA--CGGGTGGAGTA-TCAGACATGTGAG--GTGGTTCACCAGGTCGACCTTAGAGTCGGGTTGTTTGGGAATGCAGCCCAAAGTGGGTGGTAAACTCCATCCAAGGCTAAATACAAGCACGAGTCCGATAGCGAACAAGTACCGTGAGGGAAAGTTGAAAAGTACTCT-GAAGAGAGAGTAAACAGTACGTGAAACCGC-ATGCAGGTAAACGGGTGGC-GTCA…
PD235_	ATTCCCCTA--GTAA-CGGCGAGTGAAGAGGGAAAAGCCCAGCAC-CGAAGCCTGCGGCAGATTTGCTGTTAGGCAATGTGGTGTTTGGGTCGGCTCGTGGGATCACCACTCCACTCGAAGTCCAGCATTGAGTATGG-TTACTGGATTTGGCCCAGAGAGGGTGAAAGGCCCGTA--CGGGTGGAGTA-TCAGACATGTGAG--GTGGTTCACCAGGTCGACCTTAGAGTCGGGTTGTTTGGGAATGCAGCCCAAAGTGGGTGGTAAACTCCATCCAAGGCTAAATACAAGCACGAGTCCGATAGCGAACAAGTACCGTGAGGGAAAGTTGAAAAGTACTCT-GAAGAGAGAGTAAACAGTACGTGAAACCGC-ATGCAGGTAAACGGGTGGC-GTCA…
PS234_	ATTCCCCTA--GTAA-CGGCGAGTGAAGAGGGAAAAGCCCAGCAC-CGAAGCCTGCGGCAGATTTGCTGTTAGGCAATGTGGTGTTTGGGTCGGCTCGTGGGATCACCACTCCACTCGAAGTCCAGCATTGAGTATGG-TTACTGGATTTGGCCCAGAGAGGGTGAAAGGCCCGTA--CGGGTGGAGTA-TCAGACATGTGAG--GTGGTTCACCAGGTCGACCTTAGAGTCGGGTTGTTTGGGAATGCAGCCCAAAGTGGGTGGTAAACTCCATCCAAGGCTAAATACAAGCACGAGTCCGATAGCGAACAAGTACCGTGAGGGAAAGTTGAAAAGTACTCT-GAAGAGAGAGTAAACAGTACGTGAAACCGC-ATGCAGGTAAACGGGTGGC-GTCA…
PD233_	ATTCCCCTA--GTAA-CGGCGAGTGAAGAGGGAAAAGCCCAGCAC-CGAAGCCTGCGGCAGATTTGCTGTTAGGCAATGTGGTGTTTGGGTCGGCTCGTGGGATCACCACTCCACTCGAAGTCCAGCATTGAGTATGG-TTACTGGATTTGGCCCAGAGAGGGTGAAAGGCCCGTA--CGGGTGGAGTA-TCAGACATGTGAG--GTGGTTCACCAGGTCGACCTTAGAGTCGGGTTGTTTGGGAATGCAGCCCAAAGTGGGTGGTAAACTCCATCCAAGGCTAAATACAAGCACGAGTCCGATAGCGAACAAGTACCGTGAGGGAAAGTTGAAAAGTACTCT-GAAGAGAGAGTAAACAGTACGTGAAACCGC-ATGCAGGTAAACGGGTGGC-GTCA…
PD185_	ATTCCCCTA--GTAA-CGGCGAGTGAAGAGGGAAAAGCCCAGCAC-CGAAGCCTGCGGCAGTTTTGCTGTTAGGCAATGTGGTGTTTGGGTCGGCTCGTGGGACCACCACTCCACTCGAAGTCCAGCATTGAGTATGG-TTACTGGATTTGGCCCAGAGAGGGTGAAAGGCCCGTA--CGGGTGGAGTA-TCAGACATGTGAG--GTGGTTCACCAGGTCGACCTTAGAGTCGGGTTGTTTGGGAATGCAGCCCAAAGTGGGTGGTAAACTCCATCCAAGGCTAAATACAAGCACGAGTCCGATAGCGAACAAGTACCGTGAGGGAAAGTTGAAAAGTACTCT-GAAGAGAGAGTAAACAGTACGTGAAACCGC-ATGCAGGTAAACGGGTGGC-GTCA…
PD179_	ATTCCCCTA--GTAA-CGGCGAGTGAAGAGGGAAAAGCCCAGCAC-CGAAGCCTGCGGCAGTTTTGCTGTTAGGCAATGTGGTGTTTGGGTCGGCTCGTGGGACCACCACTCCACTCGAAGTCCAGCATTGAGTATGG-TTACTGGATTTGGCCCAGAGAGGGTGAAAGGCCCGTA--CGGGTGGAGTA-TCAGACATGTGAG--GTGGTTCACCAGGTCGACCTTAGAGTCGGGTTGTTTGGGAATGCAGCCCAAAGTGGGTGGTAAACTCCATCCAAGGCTAAATACAAGCACGAGTCCGATAGCGAACAAGTACCGTGAGGGAAAGTTGAAAAGTACTCT-GAAGAGAGAGTAAACAGTACGTGAAACCGC-ATGCAGGTAAACGGGTGGC-GTCA…
PD162_	ATTCCCCTA--GTAA-CGGCGAGTGAAGAGGGAAAAGCCCAGCAC-CGAAGCCTGCGGCAGATTTGCTGCTAGGCAATGTGGTGTTTGGGTCGGCTCGTGGGACTACCACTCCACTCGAAGTCCAGCATTGAGTATGG-TTACTGGATTTGGCCCAGAGAGGGTGAAAGGCCCGTA--CGGGTGGAGTA-TCAGACATGTGAG--GTGGTTCACCAGGTCGACCTTAGAGTCGGGTTGTTTGGGAATGCAGCCCAAAGTGGGTGGTAAACTCCATCCAAGGCTAAATACAAGCACGAGTCCGATAGCGAACAAGTACCGTGAGGGAAAGTTGAAAAGTACTCT-GAAGAGAGAGTAAACAGTACGTGAAACCGC-ATGCAGGTAAACGGGTGGC-GTCA…
PD161_	ATTCCCCTA--GTAA-CGGCGAGTGAAGAGGGAAAAGCCCAGCAC-CGAAGCCTGCGGCAGTTTTGCTGTTAGGCAATGTGGTGTTTGGGTCGGCTCGTGGGACCACCACTCCACTCGAAGTCCAGCATTGAGTATGG-TTACTGGATTTGGCCCAGAGAGGGTGAAAGGCCCGTA--CGGGTGGAGTA-TCAGACATGTGAG--GTGGTTCACCAGGTCGACCTTAGAGTCGGGTTGTTTGGGAATGCAGCCCAAAGTGGGTGGTAAACTCCATCCAAGGCTAAATACAAGCACGAGTCCGATAGCGAACAAGTACCGTGAGGGAAAGTTGAAAAGTACTCT-GAAGAGAGAGTAAACAGTACGTGAAACCGC-ATGCAGGTAAACGGGTGGC-GTCA…
PD160_	ATTCCCCTA--GTAA-CGGCGAGTGAAGAGGGAAAAGCCCAGCAC-CGAAGCCTGCGGCAGTTTTGCTGTTAGGCAATGTGGTGTTTGGGTCGGCTCGTGGGACCACCACTCCACTCGAAGTCCAGCATTGAGTATGG-TTACTGGATTTGGCCCAGAGAGGGTGAAAGGCCCGTA--CGGGTGGAGTA-TCAGACATGTGAG--GTGGTTCACCAGGTCGACCTTAGAGTCGGGTTGTTTGGGAATGCAGCCCAAAGTGGGTGGTAAACTCCATCCAAGGCTAAATACAAGCACGAGTCCGATAGCGAACAAGTACCGTGAGGGAAAGTTGAAAAGTACTCT-GAAGAGAGAGTAAACAGTACGTGAAACCGC-ATGCAGGTAAACGGGTGGC-GTCA…
PD168_	ATTCCCCTA--GTAA-CGGCGAGTGAAGAGGGAAAAGCCCAGCAC-CGAAGCCTGCGGCAGGTTTGCTGTTAGGCAATGTGGTGTTTAGGCCGGCTCGTGGGACCACCACTCCACTCGAAGTCCAGCATTGAGTATGG-TTACTGGATTTGGCCCAGAGAGGGTGAAAGGCCCGTA--AGGGTGGAGTG-TCAGACATGTGAG--GTGGTTCACCAGGTCGACCTTAGAGTCGGGTTGTTTGGGAATGCAGCCCAAAGTGGGTGGTAAACTCCATCCAAGGCTAAATACAAGCACGAGTCCGATAGCGAACAAGTACCGTGAGGGAAAGTTGAAAAGTACTCT-GAAGAGAGAGTAAACAGTACGTGAAACCGC-ATGCAGGTAAACGGGTGGC-GTCA…
PD167_	ATTCCCCTA--GTAA-CGGCGAGTGAAGAGGGAAAAGCCCAGCAC-CGAAGCCTGCGGCAGGTTTGCTGTTAGGCAATGTGGTGTTTAGGCCGGCTCGTGGGACCACCACTCCACTCGAAGTCCAGCATTGAGTATGG-TTACTGGATTTGGCCCAGAGAGGGTGAAAGGCCCGTA--AGGGTGGAGTG-TCAGACATGTGAG--GTGGTTCACCAGGTCGACCTTAGAGTCGGGTTGTTTGGGAATGCAGCCCAAAGTGGGTGGTAAACTCCATCCAAGGCTAAATACAAGCACGAGTCCGATAGCGAACAAGTACCGTGAGGGAAAGTTGAAAAGTACTCT-GAAGAGAGAGTAAACAGTACGTGAAACCGC-ATGCAGGTAAACGGGTGGC-GTCA…
PD166_	ATTCCCCTA--GTAA-CGGCGAGTGAAGAGGGAAAAGCCCAGCAC-CGAAGCCTGCGGCAGGTTTGCTGTTAGGCAATGTGGTGTTTGGGTCGGCTCGTGGGATCACCGCTCCACTCGAAGTCCAGCATTGAGTATGG-TTACTGGATTTGGCCCAGAGAGGGTGAAAGGCCCGTA--CGGGTGGAGTA-TCAGAAATGTGAG--GTGGTTCACCAGGTCGACCTTAGAGTCGGGTTGTTTGGGAATGCAGCCCAAAGCGGGTGGTAAACTCCATCCAAGGCTAAATACAAGCACGAGTCCGATAGCGAACAAGTACCGTGAGGGAAAGTTGAAAAGTACTCT-GAAGAGAGAGTAAACAGTACGTGAAACCGC-ATGCAGGTAAACGGGTGGC-GTCA…
PS164_	ATTCCCCTA--GTAA-CGGCGAGTGAAGAGGGAAAAGCCCAGCAC-CGAAGCCTGCGGCAGATTTGCTGTTAGGCAATGTGGTGTTTGGGTCGGCTCGTGGGACCACCACTCCACTCGAAGTCCAGCATTGAGTATGG-TTACTGGATTTGGCCCAGAGAGGGTGAAAGGCCCGTA--CGGGTGGAGTA-TCAGACATGTGAG--GTGGTTCACCAGGTCGACCTTAGAGTCGGGTTGTTTGGGAATGCAGCCCAAAGTGGGTGGTAAACTCCATCCAAGGCTAAATACAAGCACGAGTCCGATAGCGAACAAGTACCGTGAGGGAAAGTTGAAAAGTACTCT-GAAGAGAGAGTAAACAGTACGTGAAACCGC-ATGCAGGTAAACGGGTGGC-GTCA…
PD163_	ATTCCCCTA--GTAA-CGGCGAGTGAAGAGGGAAAAGCCCAGCAC-CGAAGCCTGCGGCAGATTTGCTGTTAGGCAATGTGGTGTTTGGGTCGGCTCGTGGGACCACCACTCCACTCGAAGTCCAGCATTGAGTATGG-TTACTGGATTTGGCCCAGAGAGGGTGAAAGGCCCGTA--CGGGTGGAGTA-TCAGACATGTGAG--GTGGTTCACCAGGTCGACCTTAGAGTCGGGTTGTTTGGGAATGCAGCCCAAAGTGGGTGGTAAACTCCATCCAAGGCTAAATACAAGCACGAGTCCGATAGCGAACAAGTACCGTGAGGGAAAGTTGAAAAGTACTCT-GAAGAGAGAGTAAACAGTACGTGAAACCGC-ATGCAGGTAAACGGGTGGC-GTCA…
PS169_	ATTCCCCTA--GTAA-CGGCGAGTGAAGAGGGAAAAGCCCAGCAC-CGAAGCCTGCGGCAGGTTTGCTGTTAGGCAATGTGGTGTTTGGGTCGGCTCGTGGGACCACCACTCCACTCGAAGTCCAGCATTGAGTATGG-TTTCTGGATTTGGCCCAGAGAGGGTGAAAGGCCCGTA--CGGGTGGAGTA-TCAGACATGTGAG--GTGGTTCACCAGGTCGACCTTAGAGTCGGGTTGTTTGGGAATGCAGCCCAAAGCGGGTGGTAAACTCCATCCAAGGCTAAATACTAGCACGAGTCCGATAGCGAACAAGTACCGTGAGGGAAAGTTGAAAAGTACTCT-GAAGAGAGAGTAAACAGTACGTGAAACCGC-ATGCAGGTAAACGGGTGGC-GTCA…
PD165_	ATTCCCCTA--GTAA-CGGCGAGTGAAGAGGGAAAAGCCCAGCAC-CGAAGCCTGCGGCAGATTTGCTGTTAGGCAATGTGGTGTTTGGGTCGGCTCGTGGGACCACCACTCCACTCGAAGTCCAGCATTGAGTATGG-TTACTGGATTTGGCCCAGAGAGGGTGAAAGGCCCGTA--CGGGTGGAGTA-TCAGACATGTGAG--GTGGTTCACCAGGTCGACCTTAGAGTCGGGTTGTTTGGGAATGCAGCCCAAAGTGGGTGGTAAACTCCATCCAAGGCTAAATACAAGCACGAGTCCGATAGCGAACAAGTACCGTGAGGGAAAGTTGAAAAGTACTCT-GAAGAGAGAGTAAACAGTACGTGAAACCGC-ATGCAGGTAAACGGGTGGC-GTCA…
PS149_	ATTCCCTTA--GTAA-CGGCGAGTGAAGAGGGAATAGCCCAGCAC-CGAAGCCTGCGGCATGTTTGCTGTTAGGCAGTGTGGTGTTAGGGTCGACTCGTTGAACCGTCACTTCACTCGAAGTCCAGCATTGAGTATGGTTTACTGGAATTGGCCCATAGAGGGTGAAAGGCCCGTG--CGAGTGGGGTA-TCAGACATGTGAG--GCGGTTTACCAGGTCGGCCTCGGAGTCGGGTTGTTTGGGAATGCAGCCCCAAGTGGGTGGTAAACTCCATCCAAGGCTAAATACGGGCACGAGTCCGATAGCGAACAAGTACCGTGAGGGAAAGTTGAAAAGTACTCT-GAAGAGAGAGTAAACAGTACGTGAAACCGC-ATGCAGGTAAACGGGTGGC-GTCA…
PD150_	ATTCCCTTA--GTAA-CGGCGAGTGAAGAGGGAATAGCCCAGCAC-CGAAGCCTGCGGCATGTTTGCTGTTAGGCAGTGTGGTGTTAGGGTCGACTCGTTGAACCGTCACTTCACTCGAAGTCCAGCATTGAGTATGGTTTACTGGAATTGGCCCATAGAGGGTGAAAGGCCCGTG--CGAGTGGGGTA-TCAGACATGTGAG--GCGGTTTACCAGGTCGGCCTCGGAGTCGGGTTGTTTGGGAATGCAGCCCCAAGTGGGTGGTAAACTCCATCCAAGGCTAAATACGGGCACGAGTCCGATAGCGAACAAGTACCGTGAGGGAAAGTTGAAAAGTACTCT-GAAGAGAGAGTAAACAGTACGTGAAACCGC-ATGCAGGTAAACGGGTGGC-GTCA…
PD096_	ATTCCCCTA--GTAA-CGGCGAGTGAAGAGGGAAAAGCCCAGCAC-CGAAGCCTGCGGCAGGTTTGCTGTTAGGCAATGTGGTGTTTGGGTCGGCTCGTGGGACCGCCACTCCACTCGAAGTCCAGCATTGAGTATGG-TTACTGGATTTGGCCCAGAGAGGGTGAAAGGCCCGTA--CGGGTGGAGTA-TCAGACATGTGAG--GTGGTTCACTAGGTCGACCTTAGAGTCGGGTTGTTTGGGAATGCAGCCCAAAGTGGGTGGTAAACTCCATCCAAGGCTAAATACAAGCACGAGTCCGATAGCGAACAAGTACCGTGAGGGAAAGTTGAAAAGTACTCT-GAAGAGAGAGTAAACAGTACGTGAAACCGC-ATGCAGGTAAACGGGTGGC-GTCA…
PD095_	ATTCCCCTA--GTAA-CGGCGAGTGAAGAGGGAAAAGCCCAGCAC-CGAAGCCTGCGGCAGGTTTGCTGTTAGGCAATGTGGTGTTTGGGTCGGCTCGTGGGACCGCCACTCCACTCGAAGTCCAGCATTGAGTATGG-TTACTGGATTTGGCCCAGAGAGGGTGAAAGGCCCGTA--CGGGTGGAGTA-TCAGACATGTGAG--GTGGTTCACTAGGTCGACCTTAGAGTCGGGTTGTTTGGGAATGCAGCCCAAAGTGGGTGGTAAACTCCATCCAAGGCTAAATACAAGCACGAGTCCGATAGCGAACAAGTACCGTGAGGGAAAGTTGAAAAGTACTCT-GAAGAGAGAGTAAACAGTACGTGAAACCGC-ATGCAGGTAAACGGGTGGC-GTCA…
PS038_	ATTCCCCTA--GTAA-CGGCGAGTGAAGAGGGAAAAGCCCAGCAC-CGAAGCCTGCGGCAGGTTTGCTGTTAGGCAATGTGGTGTTTGGGTCGGCTCGTGGGACTACCACTCCACTCGAAGTCCAGCATTGAGTATGG-TTTCTGGATTTGGCCCAGAGAGGGTGAAAGGCCCGTA--CGGGTGGAGTA-TCAGACATGTGAG--GTGGTTCACCAGGCCGGCCTTAGAGTCGGGTTGTTTGGGAATGCAGCCCAAAGCGGGTGGTAAACTCCATCCAAGGCTAAATACTAGCACGAGTCCGATAGCGAACAAGTACCGTGAGGGAAAGTTGAAAAGTACTCT-GAAGAGAGAGTAAACAGTACGTGAAACCGC-ATGCAGGTAAACGGGTGGC-GTCA…
PS037_	ATTCCCCTA--GTAA-CGGCGAGTGAAGAGGGAAAAGCCCAGCAC-CGAAGCCTGCGGCAGGTTTGCTGTTAGGCAATGTGGTGTTTGGGTCGGCTCGTGGGACTACCACTCCACTCGAAGTCCAGCATTGAGTATGG-TTTCTGGATTTGGCCCAGAGAGGGTGAAAGGCCCGTA--CGGGTGGAGTA-TCAGACATGTGAG--GTGGTTCACCAGGCCGGCCTTAGAGTCGGGTTGTTTGGGAATGCAGCCCAAAGCGGGTGGTAAACTCCATCCAAGGCTAAATACTAGCACGAGTCCGATAGCGAACAAGTACCGTGAGGGAAAGTTGAAAAGTACTCT-GAAGAGAGAGTAAACAGTACGTGAAACCGC-ATGCAGGTAAACGGGTGGC-GTCA…
PD028_	ATTCCCCTA--GTAA-CGGCGAGTGAAGAGGGAAAAGCCCAGCAC-CGAAGCCTGCGGCAGATTTGCTGTTAGGCAATGTGGTGTTTGGGTCGGCTCGTGGGACCGCCACTCCACTCGAAGTCCAGCATTGAGTATGG-TTACTGGATTTGGCCCAGAGAGGGTGAAAGGCCCGTA--CGGGTGGAGTA-TCAGACATGTGAG--GTGGTTCACCAGGTCGACCTTAGAGTCGGGTTGTTTGGGAATGCAGCCCAAAGTGGGTGGTAAACTCCATCCAAGGCTAAATACAAGCACGAGTCCGATAGCGAACAAGTACCGTGAGGGAAAGTTGAAAAGTACTCT-GAAGAGAGAGTAAACAGTACGTGAAACCGC-ATGCAGGTAAACGGGTGGC-GTCA…
PS027_	ATTCCCCTA--GTAA-CGGCGAGTGAAGAGGGAAAAGCCCAGCAC-CGAAGCCTGCGGCAGATTTGCTGTTAGGCAATGTGGTGTTTGGGTCGGCTCGTGGGACCGCCACTCCACTCGAAGTCCAGCATTGAGTATGG-TTACTGGATTTGGCCCAGAGAGGGTGAAAGGCCCGTA--CGGGTGGAGTA-TCAGACATGTGAG--GTGGTTCACCAGGTCGACCTTAGAGTCGGGTTGTTTGGGAATGCAGCCCAAAGTGGGTGGTAAACTCCATCCAAGGCTAAATACAAGCACGAGTCCGATAGCGAACAAGTACCGTGAGGGAAAGTTGAAAAGTACTCT-GAAGAGAGAGTAAACAGTACGTGAAACCGC-ATGCAGGTAAACGGGTGGC-GTCA…
PD026_	ATTCCCCTA--GTAA-CGGCGAGTGAAGAGGGAAAAGCCCAGCAC-CGAAGCCTGCGGCAGATTTGCTGTTAGGCAATGTGGTGTTTGGGTCGGCTCGTGGGACCGCCACTCCACTCGAAGTCCAGCATTGAGTATGG-TTACTGGATTTGGCCCAGAGAGGGTGAAAGGCCCGTA--CGGGTGGAGTA-TCAGACATGTGAG--GTGGTTCACCAGGTCGACCTTAGAGTCGGGTTGTTTGGGAATGCAGCCCAAAGTGGGTGGTAAACTCCATCCAAGGCTAAATACAAGCACGAGTCCGATAGCGAACAAGTACCGTGAGGGAAAGTTGAAAAGTACTCT-GAAGAGAGAGTAAACAGTACGTGAAACCGC-ATGCAGGTAAACGGGTGGC-GTCA…
PD025_	ATTCCCCTA--GTAA-CGGCGAGTGAAGAGGGAAAAGCCCAGCAC-CGAAGCCTGCGGCAGATTTGCTGTTAGGCAATGTGGTGTTTGGGTCGGCTCGTGGGACCGCCACTCCACTCGAAGTCCAGCATTGAGTATGG-TTACTGGATTTGGCCCAGAGAGGGTGAAAGGCCCGTA--CGGGTGGAGTA-TCAGACATGTGAG--GTGGTTCACCAGGTCGACCTTAGAGTCGGGTTGTTTGGGAATGCAGCCCAAAGTGGGTGGTAAACTCCATCCAAGGCTAAATACAAGCACGAGTCCGATAGCGAACAAGTACCGTGAGGGAAAGTTGAAAAGTACTCT-GAAGAGAGAGTAAACAGTACGTGAAACCGC-ATGCAGGTAAACGGGTGGC-GTCA…
PD024_	ATTCCCCTA--GTAA-CGGCGAGTGAAGAGGGAAAAGCCCAGCAC-CGAAGCCTGCGGCAGATTTGCTGTTAGGCAATGTGGTGTTTGGGTCGGCTCGTGGGACCGCCACTCCACTCGAAGTCCAGCATTGAGTATGG-TTACTGGATTTGGCCCAGAGAGGGTGAAAGGCCCGTA--CGGGTGGAGTA-TCAGACATGTGAG--GTGGTTCACCAGGTCGACCTTAGAGTCGGGTTGTTTGGGAATGCAGCCCAAAGTGGGTGGTAAACTCCATCCAAGGCTAAATACAAGCACGAGTCCGATAGCGAACAAGTACCGTGAGGGAAAGTTGAAAAGTACTCT-GAAGAGAGAGTAAACAGTACGTGAAACCGC-ATGCAGGTAAACGGGTGGC-GTCA…
PS023_	ATTCCCCTA--GTAA-CGGCGAGTGAAGAGGGAAAAGCCCAGCAC-CGAAGCCTGCGGCAGATTTGCTGTTAGGCAATGTGGTGTTTGGGTCGGCTCGTGGGACCGCCACTCCACTCGAAGTCCAGCATTGAGTATGG-TTACTGGATTTGGCCCAGAGAGGGTGAAAGGCCCGTA--CGGGTGGAGTA-TCAGACATGTGAG--GTGGTTCACCAGGTCGACCTTAGAGTCGGGTTGTTTGGGAATGCAGCCCAAAGTGGGTGGTAAACTCCATCCAAGGCTAAATACAAGCACGAGTCCGATAGCGAACAAGTACCGTGAGGGAAAGTTGAAAAGTACTCT-GAAGAGAGAGTAAACAGTACGTGAAACCGC-ATGCAGGTAAACGGGTGGC-GTCA…
PS021_	ATTCCCCTA--GTAA-CGGCGAGTGAAGAGGGAAAAGCCCAGCAC-CGAAGCCTGCGGCAGATTTGCTGTTAGGCAATGTGGTGTTTGGGTCGGCTCGTGGGATCACCACTCCACTCGAAGTCCAGCATTGAGTATGG-TTACTGGATTTGGCCCAGAGAGGGTGAAAGGCCCGTA--CGGGTGGAGTA-TCAGACATGTGAG--GTGGTTCACCAGGTCGACCTTAGAGTCGGGTTGTTTGGGAATGCAGCCCAAAGTGGGTGGTAAACTCCATCCAAGGCTAAATACAAGCACGAGTCCGATAGCGAACAAGTACCGTGAGGGAAAGTTGAAAAGTACTCT-GAAGAGAGAGTAAACAGTACGTGAAACCGC-ATGCAGGTAAACGGGTGGC-GTCA…
PD020_	ATTCCCCTA--GTAA-CGGCGAGTGAAGAGGGAAAAGCCCAGCAC-CGAAGCCTGCGGCAGATTTGCTGTTAGGCAATGTGGTGTTTGGGTCGGCTCGTGGGATCACCACTCCACTCGAAGTCCAGCATTGAGTATGG-TTACTGGATTTGGCCCAGAGAGGGTGAAAGGCCCGTA--CGGGTGGAGTA-TCAGACATGTGAG--GTGGTTCACCAGGTCGACCTTAGAGTCGGGTTGTTTGGGAATGCAGCCCAAAGTGGGTGGTAAACTCCATCCAAGGCTAAATACAAGCACGAGTCCGATAGCGAACAAGTACCGTGAGGGAAAGTTGAAAAGTACTCT-GAAGAGAGAGTAAACAGTACGTGAAACCGC-ATGCAGGTAAACGGGTGGC-GTCA…
PD013_	ATTCCCCTA--GTAA-CGGCGAGTGAAGAGGGAAAAGCCCAGCAC-CGAAGCCTGCGGCAGATTTGCTGTTAGGCAATGTGGTGTTTGGGTCGGCTCGTGGGATCACCACTCCACTCGAAGTCCAGCATTGAGTATGG-TTACTGGATTTGGCCCAGAGAGGGTGAAAGGCCCGTA--CGGGTGGAGTA-TCAGACATGTGAG--GTGGTTCACCAGGTCGACCTTAGAGTCGGGTTGTTTGGGAATGCAGCCCAAAGTGGGTGGTAAACTCCATCCAAGGCTAAATACAAGCACGAGTCCGATAGCGAACAAGTACCGTGAGGGAAAGTTGAAAAGTACTCT-GAAGAGAGAGTAAACAGTACGTGAAACCGC-ATGCAGGTAAACGGGTGGC-GTCA…
PS224_	NTTCCCCTA--GTAA-CGGCGAGTGAAGAGGGAAGAGCCCAGCAC-CGAAGCCTGCGGCAGGTTTGCTGTTAGGCAGTGTGGTGTTTGGGTCGGCTCGTGGGACCACCGCTCCACTCGAAGTCCAGCATTGAGTATGG-TTACTGGATTTGGCCCAGAGAGGGTGAAAGGCCCGTG--CGGGTGGAGTA-TCAGACATGTGAGCTGTGGTTCACCAGGCCGACCTTAGAGTCGGGTTGTTTGGGAATGCAGCCCAAAGTGGGTGGTAAACTCCATCCAAGGCTAAATACTAGCACGAGTCCGATAGCGAACAAGTACCGTGAGGGAAAGTTGAAAAGTACTCT-GAAGAGAGAGTAAACAGTACGTGAAACCGC-ATGCAGGTAAACGGGTGGC-GTCA…
OD493_	NNTCCCCTA--GTAA-CGGCGAGTGAAGAGGGAAAAGCCCAGCAC-CGAAGCCTGCGGCAGTTTTGCTGTTAGGCAATGTGGTGTTTGGGTCGGCTCGTGGGATTGCCACTCCACTCGAAGTCCAGCATTGAGTATGG-TCACTGGATTTGGCCCAGAGAGGGTGAAAGGCCCGTA--CGGGTGGAGGT-TCAGAAATGAAAG--GCAGTTCACCAGGCCGGCCTTAGAGTCGGGTTGTTTGAGAATGCAGCCCAAAGCGGGTGGTAAACTCCATCCAAGGCTAAATACTAGCACGAGTCCGATAGCGAACAAGTACCGTGAGGGAAAGTTGAAAAGTACTCT-GAAGAGAGAGTAAACAGTACGTGAAACCGC-ATGCAGGTAAACGGGTGGC-GTCA…
PS134_	NNTCCCCTA--GTAA-CGGCGAGTGAAGAGGGAAAAGCCCAGCAC-CGAAGCCTGCGGCAGTTTTGCTGTTAGGCAATGTGGTGTTTGGGTCGGCTCGTGGGATTGCCACTCCACTCCAAGTCCAGCATTGAGTATGGTTTACTGGATTTGGCCCAGAGAGGGTGAAAGGCCCGTA--GGGGTGGAGTA-TCAGAAATGTAAG--GCAGTTCACCAGGTCGACCTTAGAGTCGGGTTGTTTGGGAATGCAGCCCAAAGCGGGTGGTAAACTCCATCCAAGGCTAAATACAAGCACGAGTCCGATAGCGAACAAGTACCGTGAGGGAAAGTTGAAAAGTACTCT-GAAGAGAGAGTAAACAGTACGTGAAACCGC-ATGCAGGTAAACGGGTGGC-GTCA…
PD365_	ATTCCCCTA--GTAA-CGGCGAGTGAAGAGGGAAAAGCCCAGCAC-CGAAGCCTGCGGCAGTTTTGCTGTTAGGCAATGTGGTGTTTGGGTCGGCTCGTGGGATCGCCACTCCACTCGAAGTCCAGCATTGAGTATGG-TTACTGGATTTGGCCCAGAGAGGGTGAAAGGCCCGTA--CGGGTGGAGGT-TGAGACATGTGAGAGGCGGTTCACCAGGTCGACCTTAGAGTCGGGTTGTTTGGGAATGCAGCCCAAAGTGGGTGGTAAACTCCATCCAAGGCTAAATACAAGCACGAGTCCGATAGCGAACAAGTACCGTGAGGGAAAGTTGAAAAGTACTCT-GAAGAGAGAGTAAACAGTACGTGAAACCGC-ATGCAGGTAAACGGGTGGC-GTCA…
PD366_	ATTCCCCTA--GTAA-CGGCGAGTGAAGAGGGAAAAGCCCAGCAC-CGAAGCCTGCGGCAGTTTTGCTGTTAGGCAATGTGGTGTTTGGGTCGGCTCGTGGGATCGCCACTCCACTCGAAGTCCAGCATTGAGTATGG-TTACTGGATTTGGCCCAGAGAGGGTGAAAGGCCCGTA--CGGGTGGAGGT-TGAGACATGTGAGAGGCGGTTCACCAGGTCGACCTTAGAGTCGGGTTGTTTGGGAATGCAGCCCAAAGTGGGTGGTAAACTCCATCCAAGGCTAAATACAAGCACGAGTCCGATAGCGAACAAGTACCGTGAGGGAAAGTTGAAAAGTACTCT-GAAGAGAGAGTAAACAGTACGTGAAACCGC-ATGCAGGTAAACGGGTGGC-GTCA…
PD361_	ATTCCCCTA--GTAA-CGGCGAGTGAAGAGGGAAAAGCCCAGCAC-CGAAGCCTGCGGCAGTTTTGCTGTTAGGCAATGTGGTGTTTGGGTCGGCTCGTGGGATCGCCACTCCACTCGAAGTCCAGCATTGAGTATGG-TTACTGGATTTGGCCCAGAGAGGGTGAAAGGCCCGTA--CGGGTGGAGGT-TGAGACATGTGAGAGGCGGTTCACCAGGTCGACCTTAGAGTCGGGTTGTTTGGGAATGCAGCCCAAAGTGGGTGGTAAACTCCATCCAAGGCTAAATACAAGCACGAGTCCGATAGCGAACAAGTACCGTGAGGGAAAGTTGAAAAGTACTCT-GAAGAGAGAGTAAACAGTACGTGAAACCGC-ATGCAGGTAAACGGGTGGC-GTCA…
PD362_	ATTCCCCTA--GTAA-CGGCGAGTGAAGAGGGAAAAGCCCAGCAC-CGAAGCCTGCGGCAGTTTTGCTGTTAGGCAATGTGGTGTTTGGGTCGGCTCGTGGGATCGCCACTCCACTCGAAGTCCAGCATTGAGTATGG-TTACTGGATTTGGCCCAGAGAGGGTGAAAGGCCCGTA--CGGGTGGAGGT-TCAGACATGTGAGAGGCGGTTCACCAGGTCGACCTTAGAGTCGGGTTGTTTGGGAATGCAGCCCAAAGTGGGTGGTAAACTCCATCCAAGGCTAAATACAAGCACGAGTCCGATAGCGAACAAGTACCGTGAGGGAAAGTTGAAAAGTACTCT-GAAGAGAGAGTAAACAGTACGTGAAACCGC-ATGCAGGTAAACGGGTGGC-GTCA…
PD364_	ATTCCCCTA--GTAA-CGGCGAGTGAAGAGGGAAAAGCCCAGCAC-CGAAGCCTGCGGCAGTTTTGCTGTTAGGCAATGTGGTGTTTGGGTCGGCTCGTGGGATCGCCACTCCACTCGAAGTCCAGCATTGAGTATGG-TTACTGGATTTGGCCCAGAGAGGGTGAAAGGCCCGTA--CGGGTGGAGGT-TCAGACATGTGAGAGGCGGTTCACCAGGTCGACCTTAGAGTCGGGTTGTTTGGGAATGCAGCCCAAAGTGGGTGGTAAACTCCATCCAAGGCTAAATACAAGCACGAGTCCGATAGCGAACAAGTACCGTGAGGGAAAGTTGAAAAGTACTCT-GAAGAGAGAGTAAACAGTACGTGAAACCGC-ATGCAGGTAAACGGGTGGC-GTCA…
OD500_	NNNNNNNTA--GTAA-CGGCGAGTGAAGAGGGAAAAGCCCAGCAC-CGAAGCCTGCGGCAGTTTTGCTGTTAGGCAATGTGGTGTTTGGGTCGGCTCGTGGGATTGCCACTCCACTCGAAGTCCAGCATTGAGTATGG-TCACTGGATTTGGCCCAGAGAGGGTGAAAGGCCCGTA--CGGGTGGAGGT-TCAGAAATGAAAG--GCAGTTCACCAGGCCGGCCTTAGAGTCGGGTTGTTTGAGAATGCAGCCCAAAGTGGGTGGTAAACTCCATCCAAGGCTAAATACAAGCACGAGTCCGATAGCGAACAAGTACCGTGAGGGAAAGTTGAAAAGTACTCT-GAAGAGAGAGTAAACAGTACGTGAAACCGC-ATGCAGGTAAACGGGTGGC-GTCA…
OD497_	NNNNNNNTA--GTAA-CGGCGAGTGAAGAGGGAAAAGCCCAGCAC-CGAAGCCTGCGGCAGTTTTGCTGTTAGGCAATGTGGTGTTTGGGTCGGCTCGTGGGATTGCCACTCCACTCGAAGTCCAGCATTGAGTATGG-TCACTGGATTTGGCCCAGAGAGGGTGAAAGGCCCGTA--CGGGTGGAGGT-TCAGAAATGAAAG--GCAGTTCACCAGGCCGGCCTTAGAGTCGGGTTGTTTGAGAATGCAGCCCAAAGTGGGTGGTAAACTCCATCCAAGGCTAAATACAAGCACGAGTCCGATAGCGAACAAGTACCGTGAGGGAAAGTTGAAAAGTACTCT-GAAGAGAGAGTAAACAGTACGTGAAACCGC-ATGCAGGTAAACGGGTGGC-GTCA…
OD496_	NNNNNNNTA--GTAA-CGGCGAGTGAAGAGGGAAAAGCCCAGCAC-CGAAGCCTGCGGCAGTTTTGCTGTTAGGCAATGTGGTGTTTGGGTCGGCTCGTGGGATTGCCACTCCACTCGAAGTCCAGCATTGAGTATGG-TCACTGGATTTGGCCCAGAGAGGGTGAAAGGCCCGTA--CGGGTGGAGGT-TCAGAAATGAAAG--GCAGTTCACCAGGCCGGCCTTAGAGTCGGGTTGTTTGAGAATGCAGCCCAAAGTGGGTGGTAAACTCCATCCAAGGCTAAATACAAGCACGAGTCCGATAGCGAACAAGTACCGTGAGGGAAAGTTGAAAAGTACTCT-GAAGAGAGAGTAAACAGTACGTGAAACCGC-ATGCAGGTAAACGGGTGGC-GTCA…
PS357_	ATTCCCCTA--GTAA-CGGCGAGTGAAGAGGGAAAAGCCCAGCAC-CGAAGCCTGCGGCAGTTTTGCTGTTAGGCAATGTGGTGTTTGGGTCGGCTCGTGGGATCGCCACTCCACTCGAAGTCCAGCATTGAGTATGG-TTACTGGATTTGGCCCAGAGAGGGTGAAAGGCCCGTA--CGGGTGGAGGT-TCAGACATGTGAGAGGCGGTTCACCAGGTCGACCTTAGAGTCGGGTTGTTTGGGAATGCAGCCCAAAGTGGGTGGTAAACTCCATCCAAGGCTAAATACAAGCACGAGTCCGATAGCGAACAAGTACCGTGAGGGAAAGTTGAAAAGTACTCT-GAAGAGAGAGTAAACAGTACGTGAAACCGC-ATGCAGGTAAACGGGTGGC-GTCA…
PD363_	ATTCCCCTA--GTAA-CGGCGAGTGAAGAGGGAAAAGCCCAGCAC-CGAAGCCTGCGGCAGTTTTGCTGTTAGGCAATGTGGTGTTTGGGTCGGCTCGTGGGATCGCCACTCCACTCGAAGTCCAGCATTGAGTATGG-TTACTGGATTTGGCCCAGAGAGGGTGAAAGGCCCGTA--CGGGTGGAGGT-TCAGACATGTGAGAGGCGGTTCACCAGGTCGACCTTAGAGTCGGGTTGTTTGGGAATGCAGCCCAAAGTGGGTGGTAAACTCCATCCAAGGCTAAATACAAGCACGAGTCCGATAGCGAACAAGTACCGTGAGGGAAAGTTGAAAAGTACTCT-GAAGAGAGAGTAAACAGTACGTGAAACCGC-ATGCAGGTAAACGGGTGGC-GTCA…
PD360_	ATTCCCCTA--GTAA-CGGCGAGTGAAGAGGGAAAAGCCCAGCAC-CGAAGCCTGCGGCAGTTTTGCTGTTAGGCAATGTGGTGTTTGGGTCGGCTCGTGGGATCGCCACTCCACTCGAAGTCCAGCATTGAGTATGG-TTACTGGATTTGGCCCAGAGAGGGTGAAAGGCCCGTA--CGGGTGGAGGT-TGAGACATGTGAGAGGCGGTTCACCAGGTCGACCTTAGAGTCGGGTTGTTTGGGAATGCAGCCCAAAGTGGGTGGTAAACTCCATCCAAGGCTAAATACAAGCACGAGTCCGATAGCGAACAAGTACCGTGAGGGAAAGTTGAAAAGTACTCT-GAAGAGAGAGTAAACAGTACGTGAAACCGC-ATGCAGGTAAACGGGTGGC-GTCA…
PD375_	ATTCCCCTA--GTAA-CGGCGAGTGAAGAGGGAAAAGCCCAGCAC-CGAAGCCTGCGGCAGTTTTGCTGTTAGGCAATGTGGTGTTTGGGTCGGCTCGTGGGATCGCCACTCCACTCGAAGTCCAGCATTGAGTATGG-TTACTGGATTTGGCCCAGAGAGGGTGAAAGGCCCGTA--CGGGTGGAGGT-TGAGACATGTGAGAGGCGGTTCACCAGGTCGACCTTAGAGTCGGGTTGTTTGGGAATGCAGCCCAAAGTGGGTGGTAAACTCCATCCAAGGCTAAATACAAGCACGAGTCCGATAGCGAACAAGTACCGTGAGGGAAAGTTGAAAAGTACTCT-GAAGAGAGAGTAAACAGTACGTGAAACCGC-ATGCAGGTAAACGGGTGGC-GTCA…
PS350_	ATTCCCCTA--GTAA-CGGCGAGTGAAGAGGGAAAAGCCCAGCAC-CGAAGCCTGCGGCAGTTTTGCTGTTAGGCAATGTGGTGTTTGGGTCGGCTCGTGGGATCGCCACTCCACTCGAAGTCCAGCATTGAGTATGG-TTACTGGATTTGGCCCAGAGAGGGTGAAAGGCCCGTA--CGGGTGGAGGT-TCAGACATGTGAGAGGCGGTTCACCAGGTCGACCTTAGAGTCGGGTTGTTTGGGAATGCAGCCCAAAGTGGGTGGTAAACTCCATCCAAGGCTAAATACAAGCACGAGTCCGATAGCGAACAAGTACCGTGAGGGAAAGTTGAAAAGTACTCT-GAAGAGAGAGTAAACAGTACGTGAAACCGC-ATGCAGGTAAACGGGTGGC-GTCA…
PS344_	NNNNNNNNNNNNNNNACGGCGAGTGAAGAGGGAAAAGCCCAGCAC-CGAAGCCTGCGGCAGTTTTGCTGTTAGGCAATGTGGTGTTTGGGTCGGCTCGTGGGATCGCCACTCCACTCGAAGTCCAGCATTGAGTATGG-TTACTGGATTTGGCCCAGAGAGGGTGAAAGGCCCGTA--CGGGTGGAGGT-TCAGACATGTGAGAGGCGGTTCACCAGGTCGACCTTAGAGTCGGGTTGTTTGGGAATGCAGCCCAAAGTGGGTGGTAAACTCCATCCAAGGCTAAATACAAGCACGAGTCCGATAGCGAACAAGTACCGTGAGGGAAAGTTGAAAAGTACTCT-GAAGAGAGAGTAAACAGTACGTGAAACCGC-ATGCAGGTAAACGGGTGGC-GTCA…
OD499_	NNNNNNNNNNNNNNNNCGGCGAGTGAAGAGGGAAAAGCCCAGCAC-CGAAGCCTGCGGCAGTTTTGCTGTTAGGCAATGTGGTGTTTGGGTCGGCTCGTGGGATTGCCACTCCACTCGAAGTCCAGCATTGAGTATGG-TCACTGGATTTGGCCCAGAGAGGGTGAAAGGCCCGTA--CGGGTGGAGGT-TCAGAAATGAAAG--GCAGTTCACCAGGCCGGCCTTAGAGTCGGGTTGTTTGAGAATGCAGCCCAAAGTGGGTGGTAAACTCCATCCAAGGCTAAATACAAGCACGAGTCCGATAGCGAACAAGTACCGTGAGGGAAAGTTGAAAAGTACTCT-GAAGAGAGAGTAAACAGTACGTGAAACCGC-ATGCAGGTAAACGGGTGGC-GTCA…
OD494_	NNNNNNNNNNNNNNNNCGGCGAGTGAAGAGGGAAAAGCCCAGCAC-CGAAGCCTGCGGCAGTTTTGCTGTTAGGCAATGTGGTGTTTGGGTCGGCTCGTGGGATTGCCACTCCACTCGAAGTCCAGCATTGAGTATGG-TCACTGGATTTGGCCCAGAGAGGGTGAAAGGCCCGTA--CGGGTGGAGGT-TCAGAAATGAAAG--GCAGTTCACCAGGCCGGCCTTAGAGTCGGGTTGTTTGAGAATGCAGCCCAAAGTGGGTGGTAAACTCCATCCAAGGCTAAATACAAGCACGAGTCCGATAGCGAACAAGTACCGTGAGGGAAAGTTGAAAAGTACTCT-GAAGAGAGAGTAAACAGTACGTGAAACCGC-ATGCAGGTAAACGGGTGGC-GTCA…
PD151_	ATTCCCCTA--GTAA-CGGCGAGTGAAGAGGGAAAAGCCCAGCAC-CGAAGCCTGCGGCAGGTTTGCTGTTAGGCAATGTGGTGTTTGGATCGGCTCGTGGGACTACCACTCCACTCGAAGTCCAGCATTGAGTATGG-TTACTGGATTTGGCCCAGAGAGGGTGAAAGGCCCGTA--CGGGTGGAGTA-TCAGACATGTGAG--GTGGTTCACCAGGTCGACCTTAGAGTCGGGTTGTTTGGGAATGCAGCCCAAAGTGGGTGGTAAACTCCATCCAAGGCTAAATACAAGCACGAGTCCGATAGCGAACAAGTACCGTGAGGGAAAGTTGAAAAGTACTCT-GAAGAGAGAGTAAACAGTACGTGAAACCGC-ATGCAGGTAAACGGGTGGC-GTCA…
PD155_	ATTCCCCTA--GTAA-CGGCGAGTGAAGAGGGAAAAGCCCAGCAC-CGAAGCCTGCGGCAGGTTTGCTGTTAGGCAATGTGGTGTTTGGATCGGCTCGTGGGACTACCACTCCACTCGAAGTCCAGCATTGAGTATGG-TTACTGGATTTGGCCCAGAGAGGGTGAAAGGCCCGTA--CGGGTGGAGTA-TCAGACATGTGAG--GTGGTTCACCAGGTCGACCTTAGAGTCGGGTTGTTTGGGAATGCAGCCCAAAGTGGGTGGTAAACTCCATCCAAGGCTAAATACAAGCACGAGTCCGATAGCGAACAAGTACCGTGAGGGAAAGTTGAAAAGTACTCT-GAAGAGAGAGTAAACAGTACGTGAAACCGC-ATGCAGGTAAACGGGTGGC-GTCA…
PS227_	ATTCCCCTA--GTAA-CGGCGAGTGAAGAGGGAAAAGCCCAGCAC-CGAAGCCTGCGGCAGGTTTGCTGTTAGGCAATGTGGTGTTTGGGCCGGCTCGTGGGACCACCACTSCACTCGAAGTCCAGCATTGAGTATGG-TTACTGGATTTGGCCCAGAGAGGGTGAAAGGCCCGTA--CGGGTGGAGTA-TCAGACATGTGAGTTGTGGTTCACCAGGTCGGCCTTAGAGTCGGGTTGTTTGGGAATGCAGCCCAAAGTGGGTGGTAAACTCCATCCAAGGCTAAATACTAGCACGAGTCCGATAGCGAACAAGTACCGTGAGGGAAAGTTGAAAAGTACTCT-GAAGAGAGAGTAAACAGTACGTGAAACCGC-ATGCAGGTAAACGGGTGGC-GTCA…
OD498_	NNNNNNNNNNNNNNNNNNNNNNGTGAAGAGGGAAAAGCCCAGCAC-CGAAGCCTGCGGCAGTTTTGCTGTTAGGCAATGTGGTGTTTGGGTCGGCTCGTGGGATTGCCACTCCACTCGAAGTCCAGCATTGAGTATGG-TCACTGGATTTGGCCCAGAGAGGGTGAAAGGCCCGTA--CGGGTGGAGGT-TCAGAAATGAAAG--GCAGTTCACCAGGCCGGCCTTAGAGTCGGGTTGTTTGAGAATGCAGCCCAAAGTGGGTGGTAAACTCCATCCAAGGCTAAATACAAGCACGAGTCCGATAGCGAACAAGTACCGTGAGGGAAAGTTGAAAAGTACTCT-GAAGAGAGAGTAAACAGTACGTGAAACCGC-ATGCAGGTAAACGGGTGGC-GTCA…
PS132_	ATTCCCCTA--GTAA-CGGCGAGTGAAGAGGGAAAAGCCCAGCAC-CGAAGCCTGCGGCAGTTTTGCTGTTAGGCAATGTGGTGTTTGGGTCGGCTCGTGGGATTGCCACTCCACTCCAAGTCCAGCATTGAGTATGGTTTACTGGATTTGGCCCAGAGAGGGTGAAAGGCCCGTA--GGGGTGGAGTA-TCAGAAATGTAAG--GCAGTTCACCAGGTCGACCTTAGAGTCGGGTTGTTTGGGAATGCAGCCCAAAGCGGGTGGTAAACTCCATCCAAGGCTAAATACAAGCACGAGTCCGATAGCGAACAAGTACCGTGAGGGAAAGTTGAAAAGTACTCT-GAAGAGAGAGTAAACAGTACGTGAAACCGC-ATGCAGGTAAACGGGTGGC-GTCA…
PD080_	ATTCCCCTA--GTAA-CGGCGAGTGAAGAGGGAAAAGCCCAGCAC-CGAAGCCTGCGGCAGTTTTGCTGTTAGGCAATGTGGTGTTTGGGTCGGCTCGTGGGATTGCCACTCCACTCCAAGTCCAGCATTGAGTATGGTTTACTGGATTTGGCCCAGAGAGGGTGAAAGGCCCGTA--GGGGTGGAGTA-TCAGAAATGTAAG--GCAGTTCACCAGGTCGACCTTAGAGTCGGGTTGTTTGGGAATGCAGCCCAAAGCGGGTGGTAAACTCCATCCAAGGCTAAATACAAGCACGAGTCCGATAGCGAACAAGTACCGTGAGGGAAAGTTGAAAAGTACTCT-GAAGAGAGAGTAAACAGTACGTGAAACCGC-ATGCAGGTAAACGGGTGGC-GTCA…
PD081_	ATTCCCCTA--GTAA-CGGCGAGTGAAGAGGGAAAAGCCCAGCAC-CGAAGCCTGCGGCAGTTTTGCTGTTAGGCAATGTGGTGTTTGGGTCGGCTCGTGGGATTGCCACTCCACTCCAAGTCCAGCATTGAGTATGGTTTACTGGATTTGGCCCAGAGAGGGTGAAAGGCCCGTA--GGGGTGGAGTA-TCAGAAATGTAAG--GCAGTTCACCAGGTCGACCTTAGAGTCGGGTTGTTTGGGAATGCAGCCCAAAGCGGGTGGTAAACTCCATCCAAGGCTAAATACAAGCACGAGTCCGATAGCGAACAAGTACCGTGAGGGAAAGTTGAAAAGTACTCT-GAAGAGAGAGTAAACAGTACGTGAAACCGC-ATGCAGGTAAACGGGTGGC-GTCA…
PD083_	ATTCCCCTA--GTAA-CGGCGAGTGAAGAGGGAAAAGCCCAGCAC-CGAAGCCTGCGGCAGTTTTGCTGTTAGGCAATGTGGTGTTTGGGTCGGCTCGTGGGATTGCCACTCCACTCCAAGTCCAGCATTGAGTATGGTTTACTGGATTTGGCCCAGAGAGGGTGAAAGGCCCGTA--GGGGTGGAGTA-TCAGAAATGTAAG--GCAGTTCACCAGGTCGACCTTAGAGTCGGGTTGTTTGGGAATGCAGCCCAAAGCGGGTGGTAAACTCCATCCAAGGCTAAATACAAGCACGAGTCCGATAGCGAACAAGTACCGTGAGGGAAAGTTGAAAAGTACTCT-GAAGAGAGAGTAAACAGTACGTGAAACCGC-ATGCAGGTAAACGGGTGGC-GTCA…
PD084_	ATTCCCCTA--GTAA-CGGCGAGTGAAGAGGGAAAAGCCCAGCAC-CGAAGCCTGCGGCAGTTTTGCTGTTAGGCAATGTGGTGTTTGGGTCGGCTCGTGGGATTGCCACTCCACTCCAAGTCCAGCATTGAGTATGGTTTACTGGATTTGGCCCAGAGAGGGTGAAAGGCCCGTA--GGGGTGGAGTA-TCAGAAATGTAAG--GCAGTTCACCAGGTCGACCTTAGAGTCGGGTTGTTTGGGAATGCAGCCCAAAGCGGGTGGTAAACTCCATCCAAGGCTAAATACAAGCACGAGTCCGATAGCGAACAAGTACCGTGAGGGAAAGTTGAAAAGTACTCT-GAAGAGAGAGTAAACAGTACGTGAAACCGC-ATGCAGGTAAACGGGTGGC-GTCA…
PD086_	ATTCCCCTA--GTAA-CGGCGAGTGAAGAGGGAAAAGCCCAGCAC-CGAAGCCTGCGGCAGTTTTGCTGTTAGGCAATGTGGTGTTTGGGTCGGCTCGTGGGATTGCCACTCCACTCCAAGTCCAGCATTGAGTATGGTTTACTGGATTTGGCCCAGAGAGGGTGAAAGGCCCGTA--GGGGTGGAGTA-TCAGAAATGTAAG--GCAGTTCACCAGGTCGACCTTAGAGTCGGGTTGTTTGGGAATGCAGCCCAAAGCGGGTGGTAAACTCCATCCAAGGCTAAATACAAGCACGAGTCCGATAGCGAACAAGTACCGTGAGGGAAAGTTGAAAAGTACTCT-GAAGAGAGAGTAAACAGTACGTGAAACCGC-ATGCAGGTAAACGGGTGGC-GTCA…
PD085_	ATTCCCCTA--GTAA-CGGCGAGTGAAGAGGGAAAAGCCCAGCAC-CGAAGCCTGCGGCAGTTTTGCTGTTAGGCAATGTGGTGTTTGGGTCGGCTCGTGGGATTGCCACTCCACTCCAAGTCCAGCATTGAGTATGGTTTACTGGATTTGGCCCAGAGAGGGTGAAAGGCCCGTA--GGGGTGGAGTA-TCAGAAATGTAAG--GCAGTTCACCAGGTCGACCTTAGAGTCGGGTTGTTTGGGAATGCAGCCCAAAGCGGGTGGTAAACTCCATCCAAGGCTAAATACAAGCACGAGTCCGATAGCGAACAAGTACCGTGAGGGAAAGTTGAAAAGTACTCT-GAAGAGAGAGTAAACAGTACGTGAAACCGC-ATGCAGGTAAACGGGTGGC-GTCA…
PD082_	ATTCCCCTA--GTAA-CGGCGAGTGAAGAGGGAAAAGCCCAGCAC-CGAAGCCTGCGGCAGTTTTGCTGTTAGGCAATGTGGTGTTTGGGTCGGCTCGTGGGATTGCCACTCCACTCCAAGTCCAGCATTGAGTATGGTTTACTGGATTTGGCCCAGAGAGGGTGAAAGGCCCGTA--GGGGTGGAGTA-TCAGAAATGTAAG--GCAGTTCACCAGGTCGACCTTAGAGTCGGGTTGTTTGGGAATGCAGCCCAAAGCGGGTGGTAAACTCCATCCAAGGCTAAATACAAGCACGAGTCCGATAGCGAACAAGTACCGTGAGGGAAAGTTGAAAAGTACTCT-GAAGAGAGAGTAAACAGTACGTGAAACCGC-ATGCAGGTAAACGGGTGGC-GTCA…
PD380_	ATTCCCCTA--GTAA-CGGCGAGTGAAGAGGGAAAAGCCCAGCAC-CGAAGCCTGCGGCAGTTTTGCTGTTAGGCAATGTGGTGTTTGGGTCGGCTCGTGGGATCGCCACTCCACTCGAAGTCCAGCATTGAGTATGG-TTACTGGATTTGGCCCAGAGAGGGTGAAAGGCCCGTA--CGGGTGGAGGT-TCAGACATGTGAG--GCGGTTCACCAGGTCGACCTTAGAGTCGGGTTGTTTGGGAATGCAGCCCAAAGTGGGTGGTAAACTCCATCCAAGGCTAAATACAAGCACGAGTCCGATAGCGAACAAGTACCGTGAGGGAAAGTTGAAAAGTACTCT-GAAGAGAGAGTAAACAGTACGTGAAACCGC-ATGCAGGTAAACGGGTGGC-GTCA…
PD381_	ATTCCCCTA--GTAA-CGGCGAGTGAAGAGGGAAAAGCCCAGCAC-CGAAGCCTGCGGCAGTTTTGCTGTTAGGCAATGTGGTGTTTGGGTCGGCTCGTGGGATCGCCACTCCACTCGAAGTCCAGCATTGAGTATGG-TTACTGGATTTGGCCCAGAGAGGGTGAAAGGCCCGTA--CGGGTGGAGGT-TCAGACATGTGAG--GCGGTTCACCAGGTCGACCTTAGAGTCGGGTTGTTTGGGAATGCAGCCCAAAGTGGGTGGTAAACTCCATCCAAGGCTAAATACAAGCACGAGTCCGATAGCGAACAAGTACCGTGAGGGAAAGTTGAAAAGTACTCT-GAAGAGAGAGTAAACAGTACGTGAAACCGC-ATGCAGGTAAACGGGTGGC-GTCA…
PS312_	NNTCCCCTA--GTAA-CGGCGAGTGAAGAGGGAAAAGCCCAGCAC-CGAAGCCTGCGGCAGATTTGCTGTTAGGCAATGTGGTGTTTGGGTCGGCTCGTGGGATTGCCACTCCACTCGAAGTCCAGCATTGAGTATGG-TCACTGGATTTGGCCCAGAGAGGGTGAAAGGCCCGTA--CGGGTGGAGGT-TCAGACATGTAAG--GCAGTTCACCAGGTCGACCTTAGAGTCGGGTTGTTTGAGAATGCAGCCCAAAGCGGGTGGTAAACTCCATCCAAGGCTAAATACAGACACGAGTCCGATAGCGAACAAGTACCGTGAGGGAAAGTTGAAAAGTACTCT-GAAGAGAGAGTAAACAGTACGTGAAACCGC-ATGCAGGTAAACGGGTGGC-GTCA…
PD371_	ATTCCCCTA--GTAA-CGGCGAGTGAAGAGGGAAAAGCCCAGCAC-CGAAGCCTGCGGCAGTTTTGCTGTTAGGCAATGTGGTGTTTGGGTCGGCTCGTGGGATCGCCACTCCACTCGAAGTCCAGCATTGAGTATGG-TTACTGGATTTGGCCCAGAGAGGGTGAAAGGCCCGTA--CGGGTGGAGGT-TCAGACATGTGAGAGGCGGTTCACCAGGTCGACCTTAGAGTCGGGTTGTTTGGGAATGCAGCCCAAAGTGGGTGGTAAACTCCATCCAAGGCTAAATACAAGCACGAGTCCGATAGCGAACAAGTACCGTGAGGGAAAGTTGAAAAGTACTCT-GAAGAGAGAGTAAACAGTACGTGAAACCGC-ATGCAGGTAAACGGGTGGC-GTCA…
PS089_	ATTCCCCTA--GTAA-CGGCGAGTGAAGAGGGAAAAGCCCAGCAC-CGAAGCCTGCGGCAGTTTTGCTGTTAGGCAATGTGGTGTTTGGGTCGGCTCGTGGGATTGCCACTCCACTCCAAGTCCAGCATTGAGTATGGTTTACTGGATTTGGCCCAGAGAGGGTGAAAGGCCCGTA--GGGGTGGAGTA-TCAGAAATGTAAG--GCAGTTCACCAGGTCGACCTTAGAGTCGGGTTGTTTGGGAATGCAGCCCAAAGCGGGTGGTAAACTCCATCCAAGGCTAAATACAAGCACGAGTCCGATAGCGAACAAGTACCGTGAGGGAAAGTTGAAAAGTACTCT-GAAGAGAGAGTAAACAGTACGTGAAACCGC-ATGCAGGTAAACGGGTGGC-GTCA…
PS370_	ATTCCCCTA--GTAA-CGGCGAGTGAAGAGGGAAAAGCCCAGCAC-CGAAGCCTGCGGCAGTTTTGCTGTTAGGCAATGTGGTGTTTGGGTCGGCTCGTGGGATCGCCACTCCACTCGAAGTCCAGCATTGAGTATGG-TTACTGGATTTGGCCCAGAGAGGGTGAAAGGCCCGTA--CGGGTGGAGGT-TCAGACATGTGAGAGGCGGTTCACCAGGTCGACCTTAGAGTCGGGTTGTTTGGGAATGCAGCCCAAAGTGGGTGGTAAACTCCATCCAAGGCTAAATACAAGCACGAGTCCGATAGCGAACAAGTACCGTGAGGGAAAGTTGAAAAGTACTCT-GAAGAGAGAGTAAACAGTACGTGAAACCGC-ATGCAGGTAAACGGGTGGC-GTCA…
PS307_	NTTCCCCTA--GTAA-CGGCGAGTGAAGAGGGAAAAGCCCAGCAC-CGAAGCCTGCGGCAGATTTGCTGTTAGGCAATGTGGTGTTTGGGTCGGCTCGTGGGATTGCCACTCCACTCGAAGTCCAGCATTGAGTATGG-TCACTGGATTTGGCCCAGAGAGGGTGAAAGGCCCGTA--CGGGTGGAGGT-TCAGACATGTAAG--GCAGTTCACCAGGTCGACCTTAGAGTCGGGTTGTTTGAGAATGCAGCCCAAAGCGGGTGGTAAACTCCATCCAAGGCTAAATACAGACACGAGTCCGATAGCGAACAAGTACCGTGAGGGAAAGTTGAAAAGTACTCT-GAAGAGAGAGTAAACAGTACGTGAAACCGC-ATGCAGGTAAACGGGTGGC-GTCA…
PS104_	ATTCCCCTA--GTAA-CGGCGAGTGAAGAGGGAAAAGCCCAGCAC-CGAAGCCTGCGGCAGTTTTGCTGTTAGGCAATGTGGTGTTTGGGTCGGCTCGTGGGATTGCCACTCCACTCCAAGTCCAGCATTGAGTATGGTTTACTGGATTTGGCCCAGAGAGGGTGAAAGGCCCGTA--GGGGTGGAGTA-TCAGAAATGTAAG--GCAGTTCACCAGGTCGACCTTAGAGTCGGGTTGTTTGGGAATGCAGCCCAAAGCGGGTGGTAAACTCCATCCAAGGCTAAATACAAGCACGAGTCCGATAGCGAACAAGTACCGTGAGGGAAAGTTGAAAAGTACTCT-GAAGAGAGAGTAAACAGTACGTGAAACCGC-ATGCAGGTAAACGGGTGGC-GTCA…
PS060_	NTTCCCCTA--GTAA-CGGCGAGTGAAGAGGGAAAAGCCCAGCAC-CGAAGCCTGCGGCAGATTTGCTGTTAGGCAATGTGGTGTTTGGGTCGGCTCGTGGGACCACCACTCCACTCGAAGTCCAGCATTGAGTATGG-TTACTGGATTTGGCCCAGAGAGGGTGAAAGGCCCGTA--CGGGTGGAGTA-TCAGACATGTGAG--GTGGTTCACCAGGTCGACCTTAGAGTCGGGTTGTTTGGGAATGCAGCCCAAAGCGGGTGGTAAACTCCATCCAAGGCTAAATACAAGCACGAGTCCGATAGCGAACAAGTACCGTGAGGGAAAGTTGAAAAGTACTCT-GAAGAGAGAGTAAACAGTACGTGAAACCGC-ATGCAGGTAAACGGGTGGC-GTCA…
PD061_	NTTCCCCTA--GTAA-CGGCGAGTGAAGAGGGAAAAGCCCAGCAC-CGAAGCCTGCGGCAGATTTGCTGTTAGGCAATGTGGTGTTTGGGTCGGCTCGTGGGACCACCACTCCACTCGAAGTCCAGCATTGAGTATGG-TTACTGGATTTGGCCCAGAGAGGGTGAAAGGCCCGTA--CGGGTGGAGTA-TCAGACATGTGAG--GTGGTTCACCAGGTCGACCTTAGAGTCGGGTTGTTTGGGAATGCAGCCCAAAGCGGGTGGTAAACTCCATCCAAGGCTAAATACAAGCACGAGTCCGATAGCGAACAAGTACCGTGAGGGAAAGTTGAAAAGTACTCT-GAAGAGAGAGTAAACAGTACGTGAAACCGC-ATGCAGGTAAACGGGTGGC-GTCA…
PS451_	NTTCCCCTA--GTAA-CGGCGAGTGAAGAGGGAAAAGCCCAGCAC-CGAAGCCTGCGGCAGATTTGCTGCTAGGCAATGTGGTGTTTGGGTCGGCTCGTGGGACTGCCACTCCACTCGAAGTCCAGCATTGAGTATGG-TCACTGGATTTGGCCCAGAGAGGGTGAAAGGCCCGTA--CGGGTGGAGGT-TCAGACATGTGAG--GCGGTTCACCAGGTCGACCTTAGAGTCGGGTTGTTTGGGAATGCAGCCCAAAGCGGGTGGTAAACTCCATCCAAGGCTAAATACAAGCACGAGTCCGATAGCGAACAAGTACCGTGAGGGAAAGTTGAAAAGTACTCT-GAAGAGAGAGTAAACAGTACGTGAAACCGC-ATGCAGGTAAACGGGTGGC-GTCA…
PS448_	NTTCCCCTA--GTAA-CGGCGAGTGAAGAGGGAAAAGCCCAGCAC-CGAAGCCTGCGGCAGATTTGCTGTTAGGCAATGTGGTGTTTGGGTCGGCTCGTGGGACTGCCACTCCACTCGAAGTCCAGCATTGAGTATGG-TCACTGGATTTGGCCCAGAGAGGGTGAAAGGCCCGTA--CGGGTGGAGGT-TCAGACATGTGAG--GCGGTTCACCAGGTCGACCTTAGAGTCGGGTTGTTTGGGAATGCAGCCCAAAGCGGGTGGTAAACTCCATCCAAGGCTAAATACAAGCACGAGTCCGATAGCGAACAAGTACCGTGAGGGAAAGTTGAAAAGTACTCT-GAAGAGAGAGTAAACAGTACGTGAAACCGC-ATGCAGGTAAACGGGTGGC-GTCA…
PS455_	NTTCCCCTA--GTAA-CGGCGAGTGAAGAGGGAAAAGCCCAGCAC-CGAAGCCTGCGGCAGATTTGCTGCTAGGCAATGTGGTGTTTGGGTCGGCTCGTGGGACTGCCACTCCACTCGAAGTCCAGCATTGAGTATGG-TCACTGGATTTGGCCCAGAGAGGGTGAAAGGCCCGTA--CGGGTGGAGGT-TCAGACATGTGAG--GCGGTTCACCAGGTCGACCTTAGAGTCGGGTTGTTTGGGAATGCAGCCCAAAGCGGGTGGTAAACTCCATCCAAGGCTAAATACAAGCACGAGTCCGATAGCGAACAAGTACCGTGAGGGAAAGTTGAAAAGTACTCT-GAAGAGAGAGTAAACAGTACGTGAAACCGC-ATGCAGGTAAACGGGTGGC-GTCA…
PS453_	NTTCCCCTA--GTAA-CGGCGAGTGAAGAGGGAAAAGCCCAGCAC-CGAAGCCTGCGGCAGATTTGCTGCTAGGCAATGTGGTGTTTGGGTCGGCTCGTGGGACTGCCACTCCACTCGAAGTCCAGCATTGAGTATGG-TCACTGGATTTGGCCCAGAGAGGGTGAAAGGCCCGTA--CGGGTGGAGGT-TCAGACATGTGAG--GCGGTTCACCAGGTCGACCTTAGAGTCGGGTTGTTTGGGAATGCAGCCCAAAGCGGGTGGTAAACTCCATCCAAGGCTAAATACAAGCACGAGTCCGATAGCGAACAAGTACCGTGAGGGAAAGTTGAAAAGTACTCT-GAAGAGAGAGTAAACAGTACGTGAAACCGC-ATGCAGGTAAACGGGTGGC-GTCA…
PS452_	NTTCCCCTA--GTAA-CGGCGAGTGAAGAGGGAAAAGCCCAGCAC-CGAAGCCTGCGGCAGATTTGCTGCTAGGCAATGTGGTGTTTGGGTCGGCTCGTGGGACTGCCACTCCACTCGAAGTCCAGCATTGAGTATGG-TCACTGGATTTGGCCCAGAGAGGGTGAAAGGCCCGTA--CGGGTGGAGGT-TCAGACATGTGAG--GCGGTTCACCAGGTCGACCTTAGAGTCGGGTTGTTTGGGAATGCAGCCCAAAGCGGGTGGTAAACTCCATCCAAGGCTAAATACAAGCACGAGTCCGATAGCGAACAAGTACCGTGAGGGAAAGTTGAAAAGTACTCT-GAAGAGAGAGTAAACAGTACGTGAAACCGC-ATGCAGGTAAACGGGTGGC-GTCA…
PS447_	NTTCCCCTA--GTAA-CGGCGAGTGAAGAGGGAAAAGCCCAGCAC-CGAAGCCTGTGGCAGATTTGCTGCTAGGCAATGTGGTGTTTGGGTCGGCTCGTGGGACTGCCACTCCACTCGAAGTCCAGCATTGAGTATGG-TCACTGGATTTGGCCCAGAGAGGGTGAAAGGCCCGTA--CGGGTGGAGGT-TCAGACATGTAAG--GCGGTTCACCAGGTCGACCTTAGAGTCGGGTTGTTTGGGAATGCAGCCCAAAGCGGGTGGTAAACTCCATCCAAGGCTAAATACAAGCACGAGTCCGATAGCGAACAAGTACCGTGAGGGAAAGTTGAAAAGTACTCT-GAAGAGAGAGTAAACAGTACGTGAAACCGC-ATGCAGGTAAACGGGTGGC-GTCA…
OD495_	NNNNNNNNNNNNNNNNNNNNNNNNNNNNNNNNAAAAGCCCAGCAC-CGAAGCCTGCGGCAGTTTTGCTGTTAGGCAATGTGGTGTTTGGGTCGGCTCGTGGGATTGCCACTCCACTCGAAGTCCAGCATTGAGTATGG-TCACTGGATTTGGCCCAGAGAGGGTGAAAGGCCCGTA--CGGGTGGAGGT-TCAGAAATGAAAG--GCAGTTCACCAGGCCGGCCTTAGAGTCGGGTTGTTTGAGAATGCAGCCCAAAGTGGGTGGTAAACTCCATCCAAGGCTAAATACAAGCACGAGTCCGATAGCGAACAAGTACCGTGAGGGAAAGTTGAAAAGTACTCT-GAAGAGAGAGTAAACAGTACGTGAAACCGC-ATGCAGGTAAACGGGTGGC-GTCA…
PS043_	NTTCCCCTA--GTAA-CGGCGAGTGAAGAGGGAAAAGCCCAGCAC-CGAAGCCTGCGGCAGATTTGCTGTTAGGCAATGTGGTGTTTGGGTCGGCTCGTGGGATTGCCACTCCACTCGAAGTCCAGCATTGAGTATGG-TCACTGGATTTGGCCCAGAGAGGGTGAAAGGCCCGTA--CGGGTGGAGGT-TCAGACATGTAAG--GCAGTTCACCAGGCCGACCTTAGAGTCGGGTTGTTTGAGAATGCAGCCCAAAGCGGGTGGTAAACTCCATCCAAGGCTAAATACAAGCACGAGTCCGATAGCGAACAAGTACCGTGAGGGAAAGTTGAAAAGTACTCT-GAAGAGAGAGTAAACAGTACGTGAAACCGC-ATGCAGGTAAACGGGTGGC-GTCA…
PS317_	NTTCCCCTA--GTAA-CGGCGAGTGAAGAGGGAAAAGCCCAGCAC-CGAAGCCTGCGGCAGATTTGCTGTTAGGCAATGTGGTGTTTGGGTCGGCTCGTGGGATTGCCACTCCACTCGAAGTCCAGCATTGAGTATGG-TCACTGGATTTGGCCCAGAGAGGGTGAAAGGCCCGTA--CGGGTGGAGGT-TCAGACATGTAAG--GCAGTTCACCAGGTCGACCTTAGAGTCGGGTTGTTTGAGAATGCAGCCCAAAGCGGGTGGTAAACTCCATCCAAGGCTAAATACAGACACGAGTCCGATAGCGAACAAGTACCGTGAGGGAAAGTTGAAAAGTACTCT-GAAGAGAGAGTAAACAGTACGTGAAACCGC-ATGCAGGTAAACGGGTGGC-GTCA…
PS321_	NTTCCCCTA--GTAA-CGGCGAGTGAAGAGGGAAAAGCCCAGCAC-CGAAGCCTGCGGCAGATTTGCTGTTAGGCAATGTGGTGTTTGGGTCGGCTCGTGGGATTGCCACTCCACTCGAAGTCCAGCATTGAGTATGG-TCACTGGATTTGGCCCAGAGAGGGTGAAAGGCCCGTA--CGGGTGGAGGT-TCAGACATGTAAG--GCAGTTCACCAGGTCGACCTTAGAGTCGGGTTGTTTGGGAATGCAGCCCAAAGCGGGTGGTAAACTCCATCCAAGGCTAAATACAGACACGAGTCCGATAGCGAACAAGTACCGTGAGGGAAAGTTGAAAAGTACTCT-GAAGAGAGAGTAAACAGTACGTGAAACCGC-ATGCAGGTAAACGGGTGGC-GTCA…
PS320_	NTTCCCCTA--GTAA-CGGCGAGTGAAGAGGGAAAAGCCCAGCAC-CGAAGCCTGCGGCAGATTTGCTGTTAGGCAATGTGGTGTTTGGGTCGGCTCGTGGGATTGCCACTCCACTCGAAGTCCAGCATTGAGTATGG-TCACTGGATTTGGCCCAGAGAGGGTGAAAGGCCCGTA--CGGGTGGAGGT-TCAGACATGTAAG--GCAGTTCACCAGGTCGACCTTAGAGTCGGGTTGTTTGGGAATGCAGCCCAAAGCGGGTGGTAAACTCCATCCAAGGCTAAATACAGACACGAGTCCGATAGCGAACAAGTACCGTGAGGGAAAGTTGAAAAGTACTCT-GAAGAGAGAGTAAACAGTACGTGAAACCGC-ATGCAGGTAAACGGGTGGC-GTCA…
PS323_	NTTCCCCTA--GTAA-CGGCGAGTGAAGAGGGAAAAGCCCAGCAC-CGAAGCCTGCGGCAGATTTGCTGTTAGGCAATGTGGTGTTTGGGTCGGCTCGTGGGATTGCCACTCCACTCGAAGTCCAGCATTGAGTATGG-TCACTGGATTTGGCCCAGAGAGGGTGAAAGGCCCGTA--CGGGTGGAGGT-TCAGACATGTAAG--GCAGTTCACCAGGTCGACCTTAGAGTCGGGTTGTTTGGGAATGCAGCCCAAAGCGGGTGGTAAACTCCATCCAAGGCTAAATACAGACACGAGTCCGATAGCGAACAAGTACCGTGAGGGAAAGTTGAAAAGTACTCT-GAAGAGAGAGTAAACAGTACGTGAAACCGC-ATGCAGGTAAACGGGTGGC-GTCA…
PS322_	NTTCCCCTA--GTAA-CGGCGAGTGAAGAGGGAAAAGCCCAGCAC-CGAAGCCTGCGGCAGATTTGCTGTTAGGCAATGTGGTGTTTGGGTCGGCTCGTGGGATTGCCACTCCACTCGAAGTCCAGCATTGAGTATGG-TCACTGGATTTGGCCCAGAGAGGGTGAAAGGCCCGTA--CGGGTGGAGGT-TCAGACATGTAAG--GCAGTTCACCAGGTCGACCTTAGAGTCGGGTTGTTTGGGAATGCAGCCCAAAGCGGGTGGTAAACTCCATCCAAGGCTAAATACAGACACGAGTCCGATAGCGAACAAGTACCGTGAGGGAAAGTTGAAAAGTACTCT-GAAGAGAGAGTAAACAGTACGTGAAACCGC-ATGCAGGTAAACGGGTGGC-GTCA…
PD245_	NTTCCCCTA--GTAA-CGGCGAGTGAAGAGGGAAAAGCCCAGCAC-CGAAGCCTGCGGCAGGTTTGCTGTTAGGCAATGTGGTGTTTGGGTCGGCTCGTGGGACCACCACTCCACTCGAAGTCCAGCATTGAGTATGG-TTACTGGATTTGGCCCAGAGAGGGTGAAAGGCCCGTA--CGGGTGGAGTG-TCAGACATGTGAG--GTGGTTCACCAGGTCGACCTTAGAGTCGGGTTGTTTGGGAATGCAGCCCAAAGTGGGTGGTAAACTCCATCCAAGGCTAAATACAAGCACGAGTCCGATAGCGAACAAGTACCGTGAGGGAAAGTTGAAAAGTACTCT-GAAGAGAGAGTAAACAGTACGTGAAACCGC-ATGCAGGTAAACGGGTGGC-GTCA…
PD243_	NTTCCCCTA--GTAA-CGGCGAGTGAAGAGGGAAAAGCCCAGCAC-CGAAGCCTGCGGCAGGTTTGCTGTTAGGCAATGTGGTGTTTGGGTCGGCTCGTGGGACCACCACTCCACTCGAAGTCCAGCATTGAGTATGG-TTACTGGATTTGGCCCAGAGAGGGTGAAAGGCCCGTA--CGGGTGGAGTG-TCAGACATGTGAG--GTGGTTCACCAGGTCGACCTTAGAGTCGGGTTGTTTGGGAATGCAGCCCAAAGTGGGTGGTAAACTCCATCCAAGGCTAAATACAAGCACGAGTCCGATAGCGAACAAGTACCGTGAGGGAAAGTTGAAAAGTACTCT-GAAGAGAGAGTAAACAGTACGTGAAACCGC-ATGCAGGTAAACGGGTGGC-GTCA…
PS313_	NTTCCCCTA--GTAA-CGGCGAGTGAAGAGGGAAAAGCCCAGCAC-CGAAGCCTGCGGCAGATTTGCTGTTAGGCAATGTGGTGTTTGGGTCGGCTCGTGGGATTGCCACTCCACTCGAAGTCCAGCATTGAGTATGG-TCACTGGATTTGGCCCAGAGAGGGTGAAAGGCCCGTA--CGGGTGGAGGT-TCAGACATGTAAG--GCAGTTCACCAGGTCGACCTTAGAGTCGGGTTGTTTGAGAATGCAGCCCAAAGCGGGTGGTAAACTCCATCCAAGGCTAAATACAGACACGAGTCCGATAGCGAACAAGTACCGTGAGGGAAAGTTGAAAAGTACTCT-GAAGAGAGAGTAAACAGTACGTGAAACCGC-ATGCAGGTAAACGGGTGGC-GTCA…
PS299_	NTTCCCCTA--GTAA-CGGCGAGTGAAGAGGGAAAAGCCCAGCAC-CGAAGCCTGCGGCAGATTTGCTGTTAGGCAATGTGGTGTTTGGGTCGGCTCGTGGGACTACCACTCCACTCGAAGTCCAGCATTGAGTATGG-TTACTGGATTTGGCCCAGAGAGGGTGAAAGGCCCGTA--CGGGTGGAGTA-TCAGACATGTGAG--GTGGTTCACCAGGCCGACCTTAGAGTCGGGTTGTTTGGGAATGCAGCCCAAAGTGGGTGGTAAACTCCATCCAAGGCTAAATACAAGCACGAGTCCGATAGCGAACAAGTACCGTGAGGGAAAGTTGAAAAGTACTCT-GAAGAGAGAGTAAACAGTACGTGAAACCGC-ATGCAGGTAAACGGGTGGC-GTCA…
PS352_	ATTCCCCTA--GTAA-CGGCGAGTGAAGAGGGAAAAGCCCAGCAC-CGAAGCCTGCGGCAGTTTTGCTGTTAGGCAATGTGGTGTTTGGGTCGGCTCGTGGGATCGCCACTCCACTCGAAGTCCAGCATTGAGTATGG-TTACTGGATTTGGCCCAGAGAGGGTGAAAGGCCCGTA--CGGGTGGAGGT-TCAGACATGTGAGAGGCGGTTCACCAGGTCGACCTTAGAGTCGGGTTGTTTGGGAATGCAGCCCAAAGTGGGTGGTAAACTCCATCCAAGGCTAAATACAAGCACGAGTCCGATAGCGAACAAGTACCGTGAGGGAAAGTTGAAAAGTACTCT-GAAGAGAGAGTAAACAGTACGTGAAACCGC-ATGCAGGTAAACGGGTGGC-GTCA…
PS454_	NTTCCCCTA--GTAA-CGGCGAGTGAAGAGGGAAAAGCCCAGCAC-CGAAGCCTGCGGCAGATTTGCTGCTAGGCAATGTGGTGTTTGGGTCGGCTCGTGGGACTGCCACTCCACTCGAAGTCCAGCATTGAGTATGG-TCACTGGATTTGGCCCAGAGAGGGTGAAAGGCCCGTA--CGGGTGGAGGT-TCAGACATGTGAG--GCGGTTCACCAGGTCGACCTTAGAGTCGGGTTGTTTGGGAATGCAGCCCAAAGCGGGTGGTAAACTCCATCCAAGGCTAAATACAAGCACGAGTCCGATAGCGAACAAGTACCGTGAGGGAAAGTTGAAAAGTACTCT-GAAGAGAGAGTAAACAGTACGTGAAACCGC-ATGCAGGTAAACGGGTGGC-GTCA…
PS044_	NTTCCCCTA--GTAA-CGGCGAGTGAAGAGGGAAAAGCCCAGCAC-CGAAGCCTGCGGCAGATTTGCTGTTAGGCAATGTGGTGTTTGGGTCGGCTCGTGGGATTGCCACTCCACTCGAAGTCCAGCATTGAGTATGG-TCACTGGATTTGGCCCAGAGAGGGTGAAAGGCCCGTA--CGGGTGGAGGT-TCAGACATGTAAG--GCAGTTCACCAGGCCGACCTTAGAGTCGGGTTGTTTGGGAATGCAGCCCAAAGCGGGTGGTAAACTCCATCCAAGGCTAAATACAAGCACGAGTCCGATAGCGAACAAGTACCGTGAGGGAAAGTTGAAAAGTACTCT-GAAGAGAGAGTAAACAGTACGTGAAACCGC-ATGCAGGTAAACGGGTGGC-GTCA…
PD429_	NNNNNNNTA--GTAA-CGGCGAGTGAAGAGGGAAGAGCCCAGCAC-CGAAGCCTGCGGCAGGTTTGCTGTTAGGCAATGTGGTGTTTGGGTCGGCTCGTGGGACCACCACTCCACTCGAAGTCCAGCATTGAGTATGG-TTACTGGATTTGGCCCAGAGAGGGTGAAAGGCCCGTA--CGGGTGGAGTG-TCAGACATGTGAG--GTGGTTCACCAGGTCGACCTTAGAGTCGGGTTGTTTGGGAATGCAGCCCAAAGCGGGTGGTAAACTCCATCCAAGGCTAAATACTAGCACGAGTCCGATAGCGAACAAGTACCGTGAGGGAAAGTTGAAAAGTACTCT-GAAGAGAGAGTAAACAGTACGTGAAACCGC-ATGCAGGTAAACGGGTGGC-GTCA…
PD340_	NNNNNNNNNNNNNNNNNNNNNNNNNNNNNNNNNNNNGCCCAGCAC-CGAAGCCTGCGGCAGTTTTGCTGTTAGGCAATGTGGTGTTTGGGTCGGCTCGTGGGATCGCCACTCCACTCGAAGTCCAGCATTGAGTATGG-TTACTGGATTTGGCCCAGAGAGGGTGAAAGGCCCGTA--CGGGTGGAGGT-TCAGACATGTGAG--GCGGTTCACCAGGTCGACCTTAGAGTCGGGTTGTTTGGGAATGCAGCCCAAAGTGGGTGGTAAACTCCATCCAAGGCTAAATACAGACACGAGTCCGATAGCGAACAAGTACCGTGAGGGAAAGTTGAANAGTACTCT-GAAGAGAGAGTAAACAGTACGTGAAACCGC-ATGCAGGTAAACGGGTGGC-GTCA…
PD341_	NNNNNNNNNNNNNNNNNNNNNNNNNNNNNNNNNNNNGCCCAGCAC-CGAAGCCTGCGGCAGTTTTGCTGTTAGGCAATGTGGTGTTTGGGTCGGCTCGTGGGATCGCCACTCCACTCGAAGTCCAGCATTGAGTATGG-TTACTGGATTTGGCCCAGAGAGGGTGAAAGGCCCGTA--CGGGTGGAGGT-TCAGACATGTGAG--GCGGTTCACCAGGTCGACCTTAGAGTCGGGTTGTTTGGGAATGCAGCCCAAAGTGGGTGGTAAACTCCATCCAAGGCTAAATACAGACACGAGTCCGATAGCGAACAAGTACCGTGAGGGAAAGTTGAANAGTACTCT-GAAGAGAGAGTAAACAGTACGTGAAACCGC-ATGCAGGTAAACGGGTGGC-GTCA…
PS130_	ATTCCCCTA--GTAA-CGGCGAGTGAAGAGGGAAAAGCCCAGCAC-CGAAGCCTGCGGCAGTTTTGCTGCTAGGCAATGTGGTGTTTGGGTCGGCTCGTGGGATTGCCACTCCACTCCAAGTCCAGCATTGAGTATGGTTTACTGGATTTGGCCCAGAGAGGGTGAAAGGCCCGTA--GGGGTGGAGTA-TCAGAAATGTGAG--GCAGTTCACCAGGTCGACCTTAGAGTCGGGTTGTTTGGGAATGCAGCCCAAAGCGGGTGGTAAACTCCATCCAAGGCTAAATACAAGCACGAGTCCGATAGCGAACAAGTACCGTGAGGGAAAGTTGAAAAGTACTCT-GAAGAGAGAGTAAACAGTACGTGAAACCGC-ATGCAGGTAAACGGGTGGC-GTCA…
PS103_	ATTCCCCTA--GTAA-CGGCGAGTGAAGAGGGAAAAGCCCAGCAC-CGAAGCCTGCGGCAGTTTTGCTGTTAGGCAATGTGGTGTTTGGGTCGGCTCGTGGGATTGCCACTCCACTCCAAGTCCAGCATTGAGTATGGTTTACTGGATTTGGCCCAGAGAGGGTGAAAGGCCCGTA--GGGGTGGAGTA-TCAGAAATGTAAG--GCAGTTCACCAGGTCGACCTTAGAGTCGGGTTGTTTGGGAATGCAGCCCAAAGCGGGTGGTAAACTCCATCCAAGGCTAAATACAAGCACGAGTCCGATAGCGAACAAGTACCGTGAGGGAAAGTTGAAAAGTACTCT-GAAGAGAGAGTAAACAGTACGTGAAACCGC-ATGCAGGTAAACGGGTGGC-GTCA…
OD505_	NNNNNNNNNNNNNNNNNNNNNNNNNNNNNNNNNNNNNNNCAGCAC-CGAAGCCTGCGGCAGTTTTGCTGTTAGGCAATGTGGTGTTTGGGTCGGCTCGTGGGATTGCCACTCCACTCGAAGTCCAGCATTGAGTATGG-TCACTGGATTTGGCCCAAAGAGGGTGAAAGGCCCGTC--CGGGTGGAGGT-TCAGAAATGTAAG--GCAGTTCACCAGGTCGACCTTAGAGTCGGGTTGTTTGAGAATGCAGCCCAAAGCGGGTGGTAAACTCCATCCAAGGCTAAATACAAGCACGAGTCCGATAGCGAACAAGTACCGTGAGGGAAAGTTGAAAAGTACTCT-GAAGAGAGAGTAAACAGTACGTGAAACCGC-ATGCAGGTAAACGGGTGGC-GTCA…
PS128_	NNTCCCCTA--GTAA-CGGCGAGTGAAGAGGGAAAAGCCCAGCAC-CGAAGCCTGCGGCAGTTTTGCTGCTAGGCAATGTGGTGTTTGGGTCGGCTCGTGGGATTGCCACTCCACTCCAAGTCCAGCATTGAGTATGGTTTACTGGATTTGGCCCAGAGAGGGTGAAAGGCCCGTA--GGGGTGGAGTA-TCAGAAATGTGAG--GCAGTTCACCAGGTCGACCTTAGAGTCGGGTTGTTTGGGAATGCAGCCCAAAGCGGGTGGTAAACTCCATCCAAGGCTAAATACAAGCACGAGTCCGATAGCGAACAAGTACCGTGAGGGAAAGTTGAAAAGTACTCT-GAAGAGAGAGTAAACAGTACGTGAAACCGC-ATGCAGGTAAACGGGTGGC-GTCA…
PS129_	NNTCCCCTA--GTAA-CGGCGAGTGAAGAGGGAAAAGCCCAGCAC-CGAAGCCTGCGGCAGTTTTGCTGCTAGGCAATGTGGTGTTTGGGTCGGCTCGTGGGATTGCCACTCCACTCCAAGTCCAGCATTGAGTATGGTTTACTGGATTTGGCCCAGAGAGGGTGAAAGGCCCGTA--GGGGTGGAGTA-TCAGAAATGTGAG--GCAGTTCACCAGGTCGACCTTAGAGTCGGGTTGTTTGGGAATGCAGCCCAAAGCGGGTGGTAAACTCCATCCAAGGCTAAATACAAGCACGAGTCCGATAGCGAACAAGTACCGTGAGGGAAAGTTGAAAAGTACTCT-GAAGAGAGAGTAAACAGTACGTGAAACCGC-ATGCAGGTAAACGGGTGGC-GTCA…
PS127_	NNTCCCCTA--GTAA-CGGCGAGTGAAGAGGGAAAAGCCCAGCAC-CGAAGCCTGCGGCAGTTTTGCTGCTAGGCAATGTGGTGTTTGGGTCGGCTCGTGGGATTGCCACTCCACTCCAAGTCCAGCATTGAGTATGGTTTACTGGATTTGGCCCAGAGAGGGTGAAAGGCCCGTA--GGGGTGGAGTA-TCAGAAATGTGAG--GCAGTTCACCAGGTCGACCTTAGAGTCGGGTTGTTTGGGAATGCAGCCCAAAGCGGGTGGTAAACTCCATCCAAGGCTAAATACAAGCACGAGTCCGATAGCGAACAAGTACCGTGAGGGAAAGTTGAAAAGTACTCT-GAAGAGAGAGTAAACAGTACGTGAAACCGC-ATGCAGGTAAACGGGTGGC-GTCA…
PS449_	CTTCCCCTA--GTAA-CGGCGAGTGAAGAGGGAAAAGCCCAGCAC-CGAAGCCTGCGGCAGATTTGCTGTTAGGCAATGTGGTGTTTGGGTCGGCTCGTGGGACTGCCACTCCACTCGAAGTCCAGCATTGAGTATGG-TCACTGGATTTGGCCCAGAGAGGGTGAAAGGCCCGTA--CGGGTGGAGGT-TCAGACATGTGAG--GCGGTTCACCAGGTCGACCTTAGAGTCGGGTTGTTTGGGAATGCAGCCCAAAGCGGGTGGTAAACTCCATCCAAGGCTAAATACAAGCACGAGTCCGATAGCGAACAAGTACCGTGAGGGAAAGTTGAAAAGTACTCT-GAAGAGAGAGTAAACAGTACGTGAAACCGC-ATGCAGGTAAACGGGTGGC-GTCA…
PS353_	ATTCCCCTA--GTAA-CGGCGAGTGAAGAGGGAAAAGCCCAGCAC-CGAAGCCTGCGGCAGTTTTGCTGTTAGGCAATGTGGTGTTTGGGTCGGCTCGTGGGATCGCCACTCCACTCGAAGTCCAGCATTGAGTATGG-TTACTGGATTTGGCCCAGAGAGGGTGAAAGGCCCGTA--CGGGTGGAGGT-TCAGACATGTGAGAGGCGGTTCACCAGGTCGACCTTAGAGTCGGGTTGTTTGGGAATGCAGCCCAAAGTGGGTGGTAAACTCCATCCAAGGCTAAATACAAGCACGAGTCCGATAGCGAACAAGTACCGTGAGGGAAAGTTGAAAAGTACTCT-GAAGAGAGAGTAAACAGTACGTGAAACCGC-ATGCAGGTAAACGGGTGGC-GTCA…
PS118_	NTTCCCCTA--GTAA-CGGCGAGTGAAGAGGGAAAAGCCCAGCAC-CGAAGCCTGCGGCAGTTTTGCTGTTAGGCAATGTGGTGTTTGGGTCGGCTCGTGGGACTGCCACTCCACTCCAAGTCCAGCATTGAGTATGGTTTACTGGATTTGGCCCAGAGAGGGTGAAAGGCCCGTA--GGGGTGGAGTA-TCAGAAATGTGAG--GCAGTTCACCAGGTCGACCTTAGAGTCGGGTTGTTTGGGAATGCAGCCCAAAGCGGGTGGTAAACTCCATCCAAGGCTAAATACAAGCACGAGTCCGATAGCGAACAAGTACCGTGAGGGAAAGTTGAAAAGTACTCT-GAAGAGAGAGTAAACAGTACGTGAAACCGC-ATGCAGGTAAACGGGTGGC-GTCA…
PS117_	NTTCCCCTA--GTAA-CGGCGAGTGAAGAGGGAAAAGCCCAGCAC-CGAAGCCTGCGGCAGTTTTGCTGTTAGGCAATGTGGTGTTTGGGTCGGCTCGTGGGACTGCCACTCCACTCCAAGTCCAGCATTGAGTATGGTTTACTGGATTTGGCCCAGAGAGGGTGAAAGGCCCGTA--GGGGTGGAGTA-TCAGAAATGTGAG--GCAGTTCACCAGGTCGACCTTAGAGTCGGGTTGTTTGGGAATGCAGCCCAAAGCGGGTGGTAAACTCCATCCAAGGCTAAATACAAGCACGAGTCCGATAGCGAACAAGTACCGTGAGGGAAAGTTGAAAAGTACTCT-GAAGAGAGAGTAAACAGTACGTGAAACCGC-ATGCAGGTAAACGGGTGGC-GTCA…
PS308_	NTTCCCCTA--GTAA-CGGCGAGTGAAGAGGGAAAAGCCCAGCAC-CGAAGCCTGCGGCAGATTTGCTGTTAGGCAATGTGGTGTTTGGGTCGGCTCGTGGGATTGCCACTCCACTCGAAGTCCAGCATTGAGTATGG-TCACTGGATTTGGCCCAGAGAGGGTGAAAGGCCCGTA--CGGGTGGAGGT-TCAGACATGTAAG--GCAGTTCACCAGGTCGACCTTAGAGTCGGGTTGTTTGAGAATGCAGCCCAAAGCGGGTGGTAAACTCCATCCAAGGCTAAATACAGACACGAGTCCGATAGCGAACAAGTACCGTGAGGGAAAGTTGAAAAGTACTCT-GAAGAGAGAGTAAACAGTACGTGAAACCGC-ATGCAGGTAAACGGGTGGC-GTCA…
PS351_	ATTCCCCTA--GTAA-CGGCGAGTGAAGAGGGAAAAGCCCAGCAC-CGAAGCCTGCGGCAGTTTTGCTGTTAGGCAATGTGGTGTTTGGGTCGGCTCGTGGGATCGCCACTCCACTCGAAGTCCAGCATTGAGTATGG-TTACTGGATTTGGCCCAGAGAGGGTGAAAGGCCCGTA--CGGGTGGAGGT-TCAGACATGTGAGAGGCGGTTCACCAGGTCGACCTTAGAGTCGGGTTGTTTGGGAATGCAGCCCAAAGTGGGTGGTAAACTCCATCCAAGGCTAAATACAAGCACGAGTCCGATAGCGAACAAGTACCGTGAGGGAAAGTTGAAAAGTACTCT-GAAGAGAGAGTAAACAGTACGTGAAACCGC-ATGCAGGTAAACGGGTGGC-GTCA…
PD093_	NTTCCCCTA--GTAA-CGGCGAGTGAAGAGGGAAAAGCCCAGCAC-CGAAGCCTGCGGCAGTTTTGCTGTTAGGCAATGTGGTGTTTGGGTCGGCTCGTGGGACTGCCACTCCACTCCAAGTCCAGCATTGAGTATGGTTTACTGGATTTGGCCCAGAGAGGGTGAAAGGCCCGTA--GGGGTGGAGTA-TCAGAAATGTGAG--GCAGTTCACCAGGTCGACCTTAGAGTCGGGTTGTTTGGGAATGCAGCCCAAAGCGGGTGGTAAACTCCATCCAAGGCTAAATACAAGCACGAGTCCGATAGCGAACAAGTACCGTGAGGGAAAGTTGAAAAGTACTCT-GAAGAGAGAGTAAACAGTACGTGAAACCGC-ATGCAGGTAAACGGGTGGC-GTCA…
PD262_	NNNNNNNTA--GTAA-CGGCGAGTGAAGAGGGAAAAGCCCAGCAC-CGAAGCCTGCGGCAGATTTGCTGTTAGGCAATGTGGTGTTTGGGTCGGCTCGTGGGACCACCACTCCACTCGAAGTCCAGCATTGAGTATGG-TTACTGGATTTGGCCCAGAGAGGGTGAAAGGCCCGTA--CGGGTGGAGTA-TCAGACATGTGAG--GTGGTTCACCAGGTCGACCTTAGAGTCGGGTTGTTTGTGAATGCAGCCCAAAGTGGGTGGTAAACTCCATCCAAGGCTAAATACAAGCACGAGTCCGATAGCGAACAAGTACCGTGAGGGAAAGTTGAAAAGTACTCT-GAAGAGAGAGTAAACAGTACGTGAAACCGC-ATGCAGGTAAACGGGTGGC-GTCA…
PS349_	ATTCCCCTA--GTAA-CGGCGAGTGAAGAGGGAAAAGCCCAGCAC-CGAAGCCTGCGGCAGTTTTGCTGTTAGGCAATGTGGTGTTTGGGTCGGCTCGTGGGATCGCCACTCCACTCGAAGTCCAGCATTGAGTATGG-TTACTGGATTTGGCCCAGAGAGGGTGAAAGGCCCGTA--CGGGTGGAGGT-TCAGACATGTGAGAGGCGGTTCACCAGGTCGACCTTAGAGTCGGGTTGTTTGGGAATGCAGCCCAAAGTGGGTGGTAAACTCCATCCAAGGCTAAATACAAGCACGAGTCCGATAGCGAACAAGTACCGTGAGGGAAAGTTGAAAAGTACTCT-GAAGAGAGAGTAAACAGTACGTGAAACCGC-ATGCAGGTAAACGGGTGGC-GTCA…
PS120_	ATTCCCCTA--GTAA-CGGCGAGTGAAGAGGGAAAAGCCCAGCAC-CGAAGCCTGCGGCAGTTTTGCTGTTAGGCAATGTGGTGTTTGGGTCGACTCGTGGGACTGCCACTCCACTCCAAGTCCAGCATTGAGTATGGTTTACTGGATTTGGCCCAGAGAGGGTGAAAGGCCCGTA--GGGGTGGAGTT-ACAGAAATGTAAG--GCAGTTCACCAGGTCGACCTTAGAGTCGGGTTGTTTGGGAATGCAGCCCAAAGCGGGTGGTAAACTCCATCCAAGGCTAAATACAAGCACGAGTCCGATAGCGAACAAGTACCGTGAGGGAAAGTTGAAAAGTACTCT-GAAGAGAGAGTAAACAGTACGTGAAACCGC-ATGCAGGTAAACGGGTGGC-GTCA…
PS431_	NNNNNNNTA--GTAA-CGGCGAGTGAAGAGGGAAGAGCCCAGCAC-CGAAGCCTGCGGCAGGTTTGCTGTTAGGCAATGTGGTGTTTGGGTCGGCTCGTGGGACCACCACTCCACTCGAAGTCCAGCATTGAGTATGG-TTACTGGATTTGGCCCAGAGAGGGTGAAAGGCCCGTA--CGGGTGGAGTG-TCAGACATGTGAG--GTGGTTCACCAGGTCGACCTTAGAGTCGGGTTGTTTGGGAATGCAGCCCAAAGCGGGTGGTAAACTCCATCCAAGGCTAAATACTAGCACGAGTCCGATAGCGAACAAGTACCGTGAGGGAAAGTTGAAAAGTACTCT-GAAGAGAGAGTAAACAGTACGTGAAACCGC-ATGCAGGTAAACGGGTGGC-GTCA…
PS430_	NNNNNNNTA--GTAA-CGGCGAGTGAAGAGGGAAGAGCCCAGCAC-CGAAGCCTGCGGCAGGTTTGCTGTTAGGCAATGTGGTGTTTGGGTCGGCTCGTGGGACCACCACTCCACTCGAAGTCCAGCATTGAGTATGG-TTACTGGATTTGGCCCAGAGAGGGTGAAAGGCCCGTA--CGGGTGGAGTG-TCAGACATGTGAG--GTGGTTCACCAGGTCGACCTTAGAGTCGGGTTGTTTGGGAATGCAGCCCAAAGCGGGTGGTAAACTCCATCCAAGGCTAAATACTAGCACGAGTCCGATAGCGAACAAGTACCGTGAGGGAAAGTTGAAAAGTACTCT-GAAGAGAGAGTAAACAGTACGTGAAACCGC-ATGCAGGTAAACGGGTGGC-GTCA…
PS264_	NNNNNNNTA--GTAA-CGGCGAGTGAAGAGGGAAAAGCCCAGCAC-CGAAGCCTGCGGCAGATTTGCTGTTAGGCAATGTGGTGTTTGGGTCGGCTCGTGGGACCACCACTCCACTCGAAGTCCAGCATTGAGTATGG-TTACTGGATTTGGCCCAGAGAGGGTGAAAGGCCCGTA--CGGGTGGAGTA-TCAGACATGTGAG--GTGGTTCACCAGGTCGACCTTAGAGTCGGGTTGTTTGTGAATGCAGCCCAAAGTGGGTGGTAAACTCCATCCAAGGCTAAATACAAGCACGAGTCCGATAGCGAACAAGTACCGTGAGGGAAAGTTGAAAAGTACTCT-GAAGAGAGAGTAAACAGTACGTGAAACCGC-ATGCAGGTAAACGGGTGGC-GTCA…
PS131_	ATTCCCCTA--GTAA-CGGCGAGTGAAGAGGGAAAAGCCCAGCAC-CGAAGCCTGCGGCAGTTTTGCTGTTAGGCAATGTGGTGTTTGGGTCGGCTCGTGGGATTGCCACTCCACTCCAAGTCCAGCATTGAGTATGGTTTACTGGATTTGGCCCAGAGAGGGTGAAAGGCCCGTA--GGGGTGGAGTA-TCAGAAATGTAAG--GCAGTTCACCAGGTCGACCTTAGAGTCGGGTTGTTTGGGAATGCAGCCCAAAGCGGGTGGTAAACTCCATCCAAGGCTAAATACAAGCACGAGTCCGATAGCGAACAAGTACCGTGAGGGAAAGTTGAAAAGTACTCT-GAAGAGAGAGTAAACAGTACGTGAAACCGC-ATGCAGGTAAACGGGTGGC-GTCA…
PD261_	NNNNNNNTA--GTAA-CGGCGAGTGAAGAGGGAAAAGCCCAGCAC-CGAAGCCTGCGGCAGATTTGCTGTTAGGCAATGTGGTGTTTGGGTCGGCTCGTGGGACCACCACTCCACTCGAAGTCCAGCATTGAGTATGG-TTACTGGATTTGGCCCAGAGAGGGTGAAAGGCCCGTA--CGGGTGGAGTA-TCAGACATGTGAG--GTGGTTCACCAGGTCGACCTTAGAGTCGGGTTGTTTGTGAATGCAGCCCAAAGTGGGTGGTAAACTCCATCCAAGGCTAAATACAAGCACGAGTCCGATAGCGAACAAGTACCGTGAGGGAAAGTTGAAAAGTACTCT-GAAGAGAGAGTAAACAGTACGTGAAACCGC-ATGCAGGTAAACGGGTGGC-GTCA…
PS133_	ATTCCCCTA--GTAA-CGGCGAGTGAAGAGGGAAAAGCCCAGCAC-CGAAGCCTGCGGCAGTTTTGCTGTTAGGCAATGTGGTGTTTGGGTCGGCTCGTGGGATTGCCACTCCACTCCAAGTCCAGCATTGAGTATGGTTTACTGGATTTGGCCCAGAGAGGGTGAAAGGCCCGTA--GGGGTGGAGTA-TCAGAAATGTAAG--GCAGTTCACCAGGTCGACCTTAGAGTCGGGTTGTTTGGGAATGCAGCCCAAAGCGGGTGGTAAACTCCATCCAAGGCTAAATACAAGCACGAGTCCGATAGCGAACAAGTACCGTGAGGGAAAGTTGAAAAGTACTCT-GAAGAGAGAGTAAACAGTACGTGAAACCGC-ATGCAGGTAAACGGGTGGC-GTCA…
PS144_	NNTCCCCTA--GTAA-CGGCGAGTGAAGAGGGAAAAGCCCAGCAC-CGAAGCCTGCGGCAGTTTTGCTGTTAGGCAATGTGGTGTTTGGGTCGGCTCGTGGGATTGCCACTCCACTCCAAGTCCAGCATTGAGTATGGTTTACTGGATTTGGCCCAGAGAGGGTGAAAGGCCCGTA--GGGGTGGAGTA-TCAGAAATGTAAG--GCAGTTCACCAGGTCGACCTTAGAGTCGGGTTGTTTGGGAATGCAGCCCAAAGCGGGTGGTAAACTCCATCCAAGGCTAAATACAAGCACGAGTCCGATAGCGAACAAGTACCGTGAGGGAAAGTTGAAAAGTACTCT-GAAGAGAGAGTAAACAGTACGTGAAACCGC-ATGCAGGTAAACGGGTGGC-GTCA…
PS263_	NNNNNNNTA--GTAA-CGGCGAGTGAAGAGGGAAAAGCCCAGCAC-CGAAGCCTGCGGCAGATTTGCTGTTAGGCAATGTGGTGTTTGGGTCGGCTCGTGGGACCACCACTCCACTCGAAGTCCAGCATTGAGTATGG-TTACTGGATTTGGCCCAGAGAGGGTGAAAGGCCCGTA--CGGGTGGAGTA-TCAGACATGTGAG--GTGGTTCACCAGGTCGACCTTAGAGTCGGGTTGTTTGTGAATGCAGCCCAAAGTGGGTGGTAAACTCCATCCAAGGCTAAATACAAGCACGAGTCCGATAGCGAACAAGTACCGTGAGGGAAAGTTGAAAAGTACTCT-GAAGAGAGAGTAAACAGTACGTGAAACCGC-ATGCAGGTAAACGGGTGGC-GTCA…
PS123_	NNNNNNNTA--GTAA-CGGCGAGTGAAGAGGGAAAAGCCCAGCAC-CGAAGCCTGCGGCAGGTTTGCTGTTAGGCAATGTGGTGTTTAGGCCGGCTCGTGGGACCACCACTCCACTCGAAGTCCAGCATTGAGTATGG-TTACTGGATTTGGCCCAGAGAGGGTGAAAGGCCCGTA--CGGGTGGAGTG-TCAGACATGTGAG--GTGGTTCACCAGGTCGACCTTAGAGTCGGGTTGTTTGGGAATGCAGCCCAAAGTGGGTGGTAAACTCCATCCAAGGCTAAATACTAGCACGAGTCCGATAGCGAACAAGTACCGTGAGGGAAAGTTGAAAAGTACTCT-GAAGAGAGAGTAAACAGTACGTGAAACCGC-ATGCAGGTAAACGGGTGGC-GTCA…
PS122_	NNNNNNNTA--GTAA-CGGCGAGTGAAGAGGGAAAAGCCCAGCAC-CGAAGCCTGCGGCAGGTTTGCTGTTAGGCAATGTGGTGTTTAGGCCGGCTCGTGGGACCACCACTCCACTCGAAGTCCAGCATTGAGTATGG-TTACTGGATTTGGCCCAGAGAGGGTGAAAGGCCCGTA--CGGGTGGAGTG-TCAGACATGTGAG--GTGGTTCACCAGGTCGACCTTAGAGTCGGGTTGTTTGGGAATGCAGCCCAAAGTGGGTGGTAAACTCCATCCAAGGCTAAATACTAGCACGAGTCCGATAGCGAACAAGTACCGTGAGGGAAAGTTGAAAAGTACTCT-GAAGAGAGAGTAAACAGTACGTGAAACCGC-ATGCAGGTAAACGGGTGGC-GTCA…
PS055_	NNNNNNNTA--GTAA-CGGCGAGTGAAGAGGGAAAAGCCCAGCAC-CGAAGCCTGCGGCAGATTTGCTGTTAGGCAATGTGGTGTTTGGGTCGGCTCGTGGGACCACCACTCCACTCGAAGTCCAGCATTGAGTATGG-TTACTGGATTTGGCCCAGAGAGGGTGAAAGGCCCGTA--CGGGTGGAGTA-TCAGACATGTGAG--GTGGTTCACCAGGTCGACCTTAGAGTCGGGTTGTTTGGGAATGCAGCCCAAAGCGGGTGGTAAACTCCATCCAAGGCTAAATACAAGCACGAGTCCGATAGCGAACAAGTACCGTGAGGGAAAGTTGAAAAGTACTCT-GAAGAGAGAGTAAACAGTACGTGAAACCGC-ATGCAGGTAAACGGGTGGC-GTCA…
PS347_	ATTCCCCTA--GTAA-CGGCGAGTGAAGAGGGAAAAGCCCAGCAC-CGAAGCCTGCGGCAGTTTTGCTGTTAGGCAATGTGGTGTTTGGGTCGGCTCGTGGGATCGCCACTCCACTCGAAGTCCAGCATTGAGTATGG-TTACTGGATTTGGCCCAGAGAGGGTGAAAGGCCCGTA--CGGGTGGAGGT-TCAGACATGTGAGAGGCGGTTCACCAGGTCGACCTTAGAGTCGGGTTGTTTGGGAATGCAGCCCAAAGTGGGTGGTAAACTCCATCCAAGGCTAAATACAAGCACGAGTCCGATAGCGAACAAGTACCGTGAGGGAAAGTTGAAAAGTACTCT-GAAGAGAGAGTAAACAGTACGTGAAACCGC-ATGCAGGTAAACGGGTGGC-GTCA…
PS206_	ATTCCCCTA--GTAA-CGGCGAGTGAAGAGGGAAAAGCCCAGCAC-CGAAGCCTGCGGCAGGTTTGCTGTTAGGCAATGTGGTGTTTGGGTCGACTCGTGGGACCACCACTCCACTCGAAGTCCAGCATTGAGTATGG-TTACTGGATTTGGCCCAGAGAGGGTGAAAGGCCCGTA--CGGGTGGAGTA-TCAGACATGTGAG--GTGGTTCACTAGGTCGACCTTAGAGTCGGGTTGTTTGGGAATGCAGCCCAAAGTGGGTGGTAAACTCCATCCAAGGCTAAATACAAGCACGAGTCCGATAGCGAACAAGTACCGTGAGGGAAAGTTGAAAAGTACTCT-GAAGAGAGAGTAAACAGTACGTGAAACCGC-ATGCAGGTAAACGGGTGGC-GTCA…
PS205_	ATTCCCCTA--GTAA-CGGCGAGTGAAGAGGGAAAAGCCCAGCAC-CGAAGCCTGCGGCAGGTTTGCTGTTAGGCAATGTGGTGTTTGGGTCGACTCGTGGGACCACCACTCCACTCGAAGTCCAGCATTGAGTATGG-TTACTGGATTTGGCCCAGAGAGGGTGAAAGGCCCGTA--CGGGTGGAGTA-TCAGACATGTGAG--GTGGTTCACTAGGTCGACCTTAGAGTCGGGTTGTTTGGGAATGCAGCCCAAAGTGGGTGGTAAACTCCATCCAAGGCTAAATACAAGCACGAGTCCGATAGCGAACAAGTACCGTGAGGGAAAGTTGAAAAGTACTCT-GAAGAGAGAGTAAACAGTACGTGAAACCGC-ATGCAGGTAAACGGGTGGC-GTCA…
PS204_	ATTCCCCTA--GTAA-CGGCGAGTGAAGAGGGAAAAGCCCAGCAC-CGAAGCCTGCGGCAGGTTTGCTGTTAGGCAATGTGGTGTTTGGGTCGACTCGTGGGACCACCACTCCACTCGAAGTCCAGCATTGAGTATGG-TTACTGGATTTGGCCCAGAGAGGGTGAAAGGCCCGTA--CGGGTGGAGYA-TCAGACATGTGAG--GTGGTTCACTAGGTCGACCTTAGAGTCGGGTTGTTTGGGAATGCAGCCCAAAGTGGGTGGTAAACTCCATCCAAGGCTAAATACAAGCACGAGTCCGATAGCGAACAAGTACCGTGAGGGAAAGTTGAAAAGTACTCT-GAAGAGAGAGTAAACAGTACGTGAAACCGC-ATGCAGGTAAACGGGTGGC-GTCA…
PS208_	ATTCCCCTA--GTAA-CGGCGAGTGAAGAGGGAAAAGCCCAGCAC-CGAAGCCTGCGGCAGGTTTGCTGTTAGGCAATGTGGTGTTTGGGTCGACTCGTGGGACCACCACTCCACTCGAAGTCCAGCATTGAGTATGG-TTACTGGATTTGGCCCAGAGAGGGTGAAAGGCCCGTA--CGGGTGGAGTA-TCAGACATGTGAG--GTGGTTCACTAGGTCGACCTTAGAGTCGGGTTGTTTGGGAATGCAGCCCAAAGTGGGTGGTAAACTCCATCCAAGGCTAAATACAAGCACGAGTCCGATAGCGAACAAGTACCGTGAGGGAAAGTTGAAAAGTACTCT-GAAGAGAGAGTAAACAGTACGTGAAACCGC-ATGCAGGTAAACGGGTGGC-GTCA…
PS207_	ATTCCCCTA--GTAA-CGGCGAGTGAAGAGGGAAAAGCCCAGCAC-CGAAGCCTGCGGCAGGTTTGCTGTTAGGCAATGTGGTGTTTGGGTCGACTCGTGGGACCACCACTCCACTCGAAGTCCAGCATTGAGTATGG-TTACTGGATTTGGCCCAGAGAGGGTGAAAGGCCCGTA--CGGGTGGAGYA-TCAGACATGTGAG--GTGGTTCACTAGGTCGACCTTAGAGTCGGGTTGTTTGGGAATGCAGCCCAAAGTGGGTGGTAAACTCCATCCAAGGCTAAATACAAGCACGAGTCCGATAGCGAACAAGTACCGTGAGGGAAAGTTGAAAAGTACTCT-GAAGAGAGAGTAAACAGTACGTGAAACCGC-ATGCAGGTAAACGGGTGGC-GTCA…
PS192_	ATTCCCCTA--GTAA-CGGCGAGTGAAGAGGGAAAAGCCCAGCAC-CGAAGCCTGCGGCAGGTTTGCTGTTAGGCAATGTGGTGTTTAGGTCGACTCGCGGGACCACGACTCCACTCGAAGTCCAGCATTGAGTATGG-TTACTGGATTTGGCCCAGAGAGGGTGAAAGGCCCGTA--CGGGTGGAGTA-TCAGACATGTGAA--GTGGTTCACCAGGTCGGCCTTAGAGTCGGGTTGTTTGGGAATGCAGCCCAAAGTGGGTGGTAAACTCCATCCAAGGCTAAATACAAGCACGAGTCCGATAGCGAACAAGTACCGTGAGGGAAAGTTGAAAAGTACTCT-GAAGAGAGAGTAAACAGTACGTGAAACCGC-ATGCAGGTAAACGGGTGGC-GTCA…
PS191_	ATTCCCCTA--GTAA-CGGCGAGTGAAGAGGGAAAAGCCCAGCAC-CGAAGCCTGCGGCAGGTTTGCTGTTAGGCAATGTGGTGTTTAGGTCGACTCGCGGGACCACGACTCCACTCGAAGTCCAGCATTGAGTATGG-TTACTGGATTTGGCCCAGAGAGGGTGAAAGGCCCGTA--CGGGTGGAGTA-TCAGACATGTGAA--GTGGTTCACCAGGTCGGCCTTAGAGTCGGGTTGTTTGGGAATGCAGCCCAAAGTGGGTGGTAAACTCCATCCAAGGCTAAATACAAGCACGAGTCCGATAGCGAACAAGTACCGTGAGGGAAAGTTGAAAAGTACTCT-GAAGAGAGAGTAAACAGTACGTGAAACCGC-ATGCAGGTAAACGGGTGGC-GTCA…
PS194_	ATTCCCCTA--GTAA-CGGCGAGTGAAGAGGGAAAAGCCCAGCAC-CGAAGCCTGCGGCAGGTTTGCTGTTAGGCAATGTGGTGTTTAGGTCGACTCGCGGGACCACGACTCCACTCGAAGTCCAGCATTGAGTATGG-TTACTGGATTTGGCCCAGAGAGGGTGAAAGGCCCGTA--CGGGTGGAGTA-TCAGACATGTGAA--GTGGTTCACCAGGTCGGCCTTAGAGTCGGGTTGTTTGGGAATGCAGCCCAAAGTGGGTGGTAAACTCCATCCAAGGCTAAATACAAGCACGAGTCCGATAGCGAACAAGTACCGTGAGGGAAAGTTGAAAAGTACTCT-GAAGAGAGAGTAAACAGTACGTGAAACCGC-ATGCAGGTAAACGGGTGGC-GTCA…
PS193_	ATTCCCCTA--GTAA-CGGCGAGTGAAGAGGGAAAAGCCCAGCAC-CGAAGCCTGCGGCAGGTTTGCTGTTAGGCAATGTGGTGTTTAGGTCGACTCGCGGGACCACGACTCCACTCGAAGTCCAGCATTGAGTATGG-TTACTGGATTTGGCCCAGAGAGGGTGAAAGGCCCGTA--CGGGTGGAGTA-TCAGACATGTGAA--GTGGTTCACCAGGTCGGCCTTAGAGTCGGGTTGTTTGGGAATGCAGCCCAAAGTGGGTGGTAAACTCCATCCAAGGCTAAATACAAGCACGAGTCCGATAGCGAACAAGTACCGTGAGGGAAAGTTGAAAAGTACTCT-GAAGAGAGAGTAAACAGTACGTGAAACCGC-ATGCAGGTAAACGGGTGGC-GTCA…
PD107_	ATTCCCCTA--GTAA-CGGCGAGTGAAGAGGGAAAAGCCCAGCAC-CGAAGCCTGCGGCAGGTTTGCTGTTAGGCAATGTGGTGTTTGGGTCGGCTCGTGGGACTACCACTCCACTCGAAGTCCAGCATTGAGTATGG-TTACTGGATTTGGCCCAGAGAGGGTGAAAGGCCCGTA--CGGGTGGAGTA-TCAGACATGTGAG--GTGGTTCACCAGGTCGACCTTAGAGTCGGGTTGTTTGGGAATGCAGCCCAAAGTGGGTGGTAAACTCCATCCAAGGCTAAATACAAGCACGAGTCCGATAGCGAACAAGTACCGTGAGGGAAAGTTGAAAAGTACTCT-GAAGAGAGAGTAAACAGTACGTGAAACCGC-ATGCAGGTAAACGGGTGGC-GTCA…
OD517_	ATTCCCCTA--GTAA-CGGCGAGTGAAGAGGGAAAAGCCCAGCAC-CGAAGCCTGCGGCAGTTTTGCTGTTAGGCAATGTGGTGTTTGGGTCGGCTCGTGGGATTGCCACTCCACTCGAAGTCCAGCATTGAGTATGG-TCACTGGATTTGGCCCAGAGAGGGTGAAAGGCCCGTA--CGGGTGGAGGT-TCAGAAATGAAAG--GCAGTTCACCAGGCCGGCCTTAGAGTCGGGTTGTTTGAGAATGCAGCCCTAAGTGGGTGGTAAACTCCATCCAAGGCTAAATACAAGCACGAGTCCGATAGCGAACAAGTACCGTGAGGGAAAGTTGAAAAGTACTCT-GAAGAGAGAGTAAACAGTACGTGAAACCGC-ATGCAGGTAAACGGGTGGC-GTCA…
OD512_	ATTCCCCTA--GTAA-CGGCGAGTGAAGAGGGAAAAGCCCAGCAC-CGAAGCCTGCGGCAGTTTTGCTGTTAGGCAATGTGGTGTTTGGGTCGGCTCGTGGGATTGCCACTCCACTCGAAGTCCAGCATTGAGTATGG-TCACTGGATTTGGCCCAGAGAGGGTGAAAGGCCCGTA--CGGGTGGAGGT-TCAGAAATGTAAG--GCAGTTCACCAGGCCGGCCTTAGAGTCGGGTTGTTTGAGAATGCAGCCCAAAGTGGGTGGTAAACTCCATCCAAGGCTAAATACTAGCACGAGTCCGATAGCGAACAAGTACCGTGAGGGAAAGTTGAAAAGTACTCT-GAAGAGAGAGTAAACAGTACGTGAAACCGC-ATGCAGGTAAACGGGTGGC-GTCA…
OD510_	ATTCCCCTA--GTAA-CGGCGAGTGAAGAGGGAAAAGCCCAGCAC-CGAAGCCTGCGGCAGTTTTGCTGTTAGGCAATGTGGTGTTTGGGTCGGCTCGTGGGATTGCCACTCCACTCGAAGTCCAGCATTGAGTATGG-TCACTGGATTTGGCCCAGAGAGGGTGAAAGGCCCGTA--CGGGTGGAGGT-TCAGAAATGTAAG--GCAGTTCACCAGGCCGGCCTTAGAGTCGGGTTGTTTGAGAATGCAGCCCTAAGTGGGTGGTAAACTCCATCCAAGGCTAAATACAAGCACGAGTCCGATAGCGAACAAGTACCGTGAGGGAAAGTTGAAAAGTACTCT-GAAGAGAGAGTAAACAGTACGTGAAACCGC-ATGCAGGTAAACGGGTGGC-GTCA…
OD514_	ATTCCCTTA--GTAA-CGGCGAGTGAAGAGGGAGAAGCCCAGCAC-TGAAGCCTGCGGCAGTTTTGCTGTTAGGCAATGTAGTGTTTGGGTCGGTTTGCGGGATCGCCACTCCACTCGAAGTCCAGCATTGAGTATGG-TCACTGGATTTGGCCCAGAGAGGGTGAAAGGCCCGTC--CGGGTGGAGGA-TCAGAAATGTAAG--GCGATTCACTAGGCCGGCCGTAGAGTCGGGTTGTTTGAGAATGCAGCCCAAAGTGGGTGGTAAACTCCATCCAAGGCTAAATACAAGCGCGAGTCCGATAGCGAACAAGTACCGTGAGGGAAAGTTGAAAAGTACTCT-GAAGAGAGAGTAAACAGTACGTGAAACCGC-ATGCAGGTAAACGGGTGGC-GTCA…
OD511_	ATTCCCCTA--GTAA-CGGCGAGTGAAGAGGGAAAAGCCCAGCAC-CGAAGCCTGCGGCAGTTTTGCTGTTAGGCAATGTGGTGTTTGGGTCGGCTCGTGGGATTGCCACTCCACTCGAAGTCCAGCATTGAGTATGG-TCACTGGATTTGGCCCAGAGAGGGTGAAAGGCCCGTA--CGGGTGGAGGT-TCAGAAATGTAAG--GCAGTTCACCAGGCCGGCCTTAGAGTCGGGTTGTTTGAGAATGCAGCCCTAAGTGGGTGGTAAACTCCATCCAAGGCTAAATACAAGCACGAGTCCGATAGCGAACAAGTACCGTGAGGGAAAGTTGAAAAGTACTCT-GAAGAGAGAGTAAACAGTACGTGAAACCGC-ATGCAGGTAAACGGGTGGC-GTCA…
OD515_	ATTCCCTTA--GTAA-CGGCGAGTGAAGAGGGAGAAGCCCAGCAC-TGAAGCCTGCGGCAGTTTTGCTGTTAGGCAATGTAGTGTTTGGGTCGGTTTGCGGGATCGCCACTCCACTCGAAGTCCAGCATTGAGTATGG-TCACTGGATTTGGCCCAGAGAGGGTGAAAGGCCCGTC--CGGGTGGAGGA-TCAGAAATGTAAG--GCGATTCACTAGGCCGGCCGTAGAGTCGGGTTGTTTGAGAATGCAGCCCAAAGTGGGTGGTAAACTCCATCCAAGGCTAAATACAAGCGCGAGTCCGATAGCGAACAAGTACCGTGAGGGAAAGTTGAAAAGTACTCT-GAAGAGAGAGTAAACAGTACGTGAAACCGC-ATGCAGGTAAACGGGTGGC-GTCA…
OD513_	ATTCCCCTA--GTAA-CGGCGAGTGAAGAGGGAAAAGCCCAGCAC-CGAAGCCTGCGGCAGTTTTGCTGTTAGGCAATGTGGTGTTTGGGTCGGCTCGTGGGATTGCCACTCCACTCGAAGTCCAGCATTGAGTATGG-TCACTGGATTTGGCCCAGAGAGGGTGAAAGGCCCGTA--CGGGTGGAGGT-TCAGAAATGTAAG--GCAGTTCACCAGGCCGGCCTTAGAGTCGGGTTGTTTGAGAATGCAGCCCAAAGTGGGTGGTAAACTCCATCCAAGGCTAAATACTAGCACGAGTCCGATAGCGAACAAGTACCGTGAGGGAAAGTTGAAAAGTACTCT-GAAGAGAGAGTAAACAGTACGTGAAACCGC-ATGCAGGTAAACGGGTGGC-GTCA…
OD291_	ATTCCCCTA--GTAA-CGGCGAGTGAAGAGGGAAAAGCCCAGCAC-CGAAGCCTGCGGCAGATTTGCTGTTAGGCAATGTGGTGTTTGGGTCGGCTCGTGGGACTGCCACTCCACTCGAAGTCCAGCATTGAGTATGG-TCACTGGATTTGGCCCAGAGAGGGTGAAAGGCCCGTA--CGGGTGGAGGT-TCAGAAATGTAAG--GCAGTTCACCAGGTCGACCTTAGAGTCGGGTTGTTTGGGAATGCAGCCCAAAGCGGGTGGTAAACTCCATCCAAGGCTAAATACAAGCACGAGTCCGATAGCGAACAAGTACCGTGAGGGAAAGTTGAAAAGTACTCT-GAAGAGAGAGTAAACAGTACGTGAAACCGC-ATGCAGGTAAACGGGTGGC-GTCA…
OD481_	ATTCCCCTA--GTAA-CGGCGAGTGAAGAGGGAAAAGCCCAGCAC-CGAAGCCTGCGGCAGTTTTGCTGTTAGGCAATGTGGTGTTTGGGTCGGCTCGTGGGATTGCCACTCCACTCGAAGTCCAGCATTGAGTATGG-TCACTGGATTTGGCCCAGAGAGGGTGAAAGGCCCGTA--CGGGTGGAGGT-TCAGAAATGAAAG--GCAGTTCACCAGGCCGGCCTTAGAGTCGGGTTGTTTGAGAATGCAGCCCTAAGTGGGTGGTAAACTCCATCCAAGGCTAAATACAAGCACGAGTCCGATAGCGAACAAGTACCGTGAGGGAAAGTTGAAAAGTACTCT-GAAGAGAGAGTAAACAGTACGTGAAACCGC-ATGCAGGTAAACGGGTGGC-GTCA…
OD520_	ATTCCCCTA--GTAA-CGGCGAGTGAAGCGGGAAAAGCCCAGCAC-CGAAGCCTGCGGCAGTATTGCTGTTAGGCAATGTGGTGTTTGGGTCGGCTTGCGGGATTGCCACTCCACTCGAAGTCCAGCATTGAGTATGG-TCACTGGATTTGGCCCAGAGAGGGTGAAAGGCCCGTA--CGGGTGGAGGT-TCAGAAATGTAAG--GCAGTTCACCAGGCCGGCCTTCGAGTCGGGTTGTTTGAGAATGCAGCCCAAAGTGGGTGGTAAACTCCATCCAAGGCTAAATACAAGCACGAGTCCGATAGCGAACAAGTACCGTGAGGGAAAGTTGAAAAGTACTCT-GAAGAGAGAGTAAACAGTACGTGAAACCGC-ATGCAGGTAAACGGGTGGC-GTCA…
OD518_	ATTCCCCTA--GTAA-CGGCGAGTGAAGAGGGAAAAGCCCAGCAC-CGAAGCCTGCGGCAGTTTTGCTGTTAGGCAATGTGGTGTTTGGGTCGGCTCGTGGGATTGCCACTCCACTCGAAGTCCAGCATTGAGTATGG-TCACTGGATTTGGCCCAGAGAGGGTGAAAGGCCCGTA--CGGGTGGAGGT-TCAGAAATGAAAG--GCAGTTCACCAGGCCGGCCTTAGAGTCGGGTTGTTTGAGAATGCAGCCCTAAGTGGGTGGTAAACTCCATCCAAGGCTAAATACAAGCACGAGTCCGATAGCGAACAAGTACCGTGAGGGAAAGTTGAAAAGTACTCT-GAAGAGAGAGTAAACAGTACGTGAAACCGC-ATGCAGGTAAACGGGTGGC-GTCA…
OD457_	ATTCCCTTA--GTAA-CGGCGAGTGAAGAGGGAGAAGCCCAGCAC-TGAAGCCTGTGGCAATTTTGCTGCTAGGCAATGTAGTGTTTGGGCCGGCTTGCGGGATCGCCACTCCACTCAAAGTCCAGCATTGAGTATGG-TCACTGGATTTGGCCCAGAGAGGGTGAAAGGCCCGTA--CGGGTGGAGTT------TATG------GCGGTTCACTRGGCCGGCCTTCGAGTCGGGTTGTTTGAGAATGCAGCCCAAAGTGGGTGGTAAACTCCATCCAAGGCTAAATACCAGCGCGAGTCCGATAGCGAACAAGTACCGTGAGGGAAAGTTGAAAAGTACTCT-GAAGAGAGAGTAAACAGTACGTGAAACCGC-ATGCAGGTAAACGGGTGGC-GTCA…
OD519_	ATTCCCCTA--GTAA-CGGCGAGTGAAGAGGGAAAAGCCCAGCAC-CGAAGCCTGCGGCAGTTTTGCTGTTAGGCAATGTGGTGTTTGGGTCGGCTCGTGGGATTGCCACTCCACTCGAAGTCCAGCATTGAGTATGG-TCACTGGATTTGGCCCAGAGAGGGTGAAAGGCCCGTA--CGGGTGGAGGT-TCAGAAATGTAAG--GCAGTTCACCAGGCCGGCCTTAGAGTCGGGTTGTTTGAGAATGCAGCCCAAAGTGGGTGGTAAACTCCATCCAAGGCTAAATACAAGCACGAGTCCGATAGCGAACAAGTACCGTGAGGGAAAGTTGAAAAGTACTCT-GAAGAGAGAGTAAACAGTACGTGAAACCGC-ATGCAGGTAAACGGGTGGC-GTCA…
OD292_	ATTCCCCTA--GTAA-CGGCGAGTGAAGAGGGAAAAGCCCAGCAC-CGAAGCCTGCGGCAGATTTGCTGTTAGGCAATGTGGTGTTTGGGTCGGCTCGTGGGACTGCCACTCCACTCGAAGTCCAGCATTGAGTATGG-TCACTGGATTTGGCCCAGAGAGGGTGAAAGGCCCGTA--CGGGTGGAGGT-TCAGACATGTAAG--GCAGTTCACCAGGTCGACCTTAGAGTCGGGTTGTTTGGGAATGCAGCCCAAAGTGGGTGGTAAACTCCATCCAAGGCTAAATACAAGCACGAGTCCGATAGCGAACAAGTACCGTGAGGGAAAGTTGAAAAGTACTCT-GAAGAGAGAGTAAACAGTACGTGAAACCGC-ATGCAGGTAAACGGGTGGC-GTCA…
OD527_	ATTCCCCTA--GTAA-CGGCGAGTGAAGAGGGAAAAGCCCAGCAC-CGAAGCCTGCGGCAGTTTTGCTGTTAGGCAATGTGGTGTTTGGGTCGGCTCGTGGGATTGCCACTCCACTCGAAGTCCAGCATTGAGTATGG-TCACTGGATTTGGCCCAGAGAGGGTGAAAGGCCCGTA--CGGGTGGAGGT-TCAGAAATGAAAG--GCAGTTCACCAGGCCGGCCTTAGAGTCGGGTTGTTTGAGAATGCAGCCCTAAGTGGGTGGTAAACTCCATCCAAGGCTAAATACAGGCACGAGTCCGATAGCGAACAAGTACCGTGAGGGAAAGTTGAAAAGTACTCT-GAAGAGAGAGTAAACAGTACGTGAAACCGC-ATGCAGGTAAACGGGTGGC-GTCA…
OD293_	ATTCCCCTA--GTAA-CGGCGAGTGAAGAGGGAAAAGCCCAGCAC-CGAAGCCTGCGGCAGATTTGCTGTTAGGCAATGTGGTGTTTGGGTCGGCTCGTGGGACTGCCACTCCACTCGAAGTCCAGCATTGAGTATGG-TCACTGGATTTGGCCCAGAGAGGGTGAAAGGCCCGTA--CGGGTGGAGGT-TCAGACATGTAAG--GCAGTTCACCAGGTCGACCTTAGAGTCGGGTTGTTTGGGAATGCAGCCCAAAGTGGGTGGTAAACTCCATCCAAGGCTAAGTACNNGCACNANTCCGATAGCGAACAAGTACCGTGAGGGAAAGTTGAAAAGTACTCT-GAAGAGAGAGTAAACAGTACGTGAAACCGC-ATGCAGGTAAACGGGTGGC-GTCA…
OD290_	ATTCCCCTA--GTAA-CGGCGAGTGAAGAGGGAAAAGCCCAGCAC-CGAAGCCTGCGGCAGATTTGCTGTTAGGCAATGTGGTGTTTGGGTCGGCTCGTGGGACTGCCACTCCACTCGAAGTCCAGCATTGAGTATGG-TCACTGGATTTGGCCCAGAGAGGGTGAAAGGCCCGTA--CGGGTGGAGGT-TCAGAAATGTAAG--GCAGTTCACCAGGTCGACCTTAGAGTCGGGTTGTTTGGGAATGCAGCCCAAAGCGGGTGGTAAACTCCATCCAAGGCTAAATACAAGCACGAGTCCGATAGCGAACAAGTACCGTGAGGGAAAGTTGAAAAGTACTCT-GAAGAGAGAGTAAACAGTACGTGAAACCGC-ATGCAGGTAAACGGGTGGC-GTCA…
PD354_	ATTCCCCTA--GTAA-CGGCGAGTGAAGAGGGAAAAGCCCAGCAC-CGAAGCCTGCGGCAGTTTTGCTGTTAGGCAATGTGGTGTTTGGGTCGGCTCGTGGGATCGCCACTCCACTCGAAGTCCAGCATTGAGTATGG-TTACTGGATTTGGCCCAGAGAGGGTGAAAGGCCCGTA--CGGGTGGAGGT-TCAGACATGTGAGAGGCGGTTCACCAGGTCGACCTTAGAGTCGGGTTGTTTGGGAATGCAGCCCAAAGTGGGTGGTAAACTCCATCCAAGGCTAAATACAAGCACGAGTCCGATAGCGAACAAGTACCGTGAGGGAAAGTTGAAAAGTACTCT-GAAGAGAGAGTAAACAGTACGTGAAACCGC-ATGCAGGTAAACGGGTGGC-GTCA…
OD526_	ATTCCCCTA--GTAA-CGGCGAGTGAAGAGGGAAAAGCCCAGCAC-CGAAGCCTGCGGCAGTTTTGCTGTTAGGCAATGTGGTGTTTGGGTCGGCTCGTGGGATTGCCACTCCACTCGAAGTCCAGCATTGAGTATGG-TCACTGGATTTGGCCCAGAGAGGGTGAAAGGCCCGTA--CGGGTGGAGGT-TCAGAAATGAAAG--GCAGTTCACCAGGCCGGCCTTAGAGTCGGGTTGTTTGAGAATGCAGCCCTAAGTGGGTGGTAAACTCCATCCAAGGCTAAATACAGGCACGAGTCCGATAGCGAACAAGTACCGTGAGGGAAAGTTGAAAAGTACTCT-GAAGAGAGAGTAAACAGTACGTGAAACCGC-ATGCAGGTAAACGGGTGGC-GTCA…
PD110_	ATTCCCCTA--GTAA-CGGCGAGTGAAGAGGGAAAAGCCCAGCAC-CGAAGCCTGCGGCAGGTTTGCTGTTAGGCAATGTGGTGTTTGGGTCGGCTCGTGGGACTACCACTCCACTCGAAGTCCAGCATTGAGTATGG-TTACTGGATTTGGCCCAGAGAGGGTGAAAGGCCCGTA--CGGGTGGAGTA-TCAGACATGTGAG--GTGGTTCACCAGGTCGACCTTAGAGTCGGGTTGTTTGGGAATGCAGCCCAAAGTGGGTGGTAAACTCCATCCAAGGCTAAATACAAGCACGAGTCCGATAGCGAACAAGTACCGTGAGGGAAAGTTGAAAAGTACTCT-GAAGAGAGAGTAAACAGTACGTGAAACCGC-ATGCAGGTAAACGGGTGGC-GTCA…
OD521_	ATTCCCCTA--GTAA-CGGCGAGTGAAGAGGGAAAAGCCCAGCAC-CGAAGCCTGCGGCAGTTTTGCTGTTAGGCAATGTGGTGTTTGGGTCGGCTCGTGGGATTGCCACTCCATCCGAAGTCCAGCATTGAGTATGG-TCACTGGAATTGGCCCAGAGAGGGTGAAAGGCCCGTA--CGGGTGGAGGT-TCAGAAATGTAAG--GCAGTTCACCAGGCCGGCCTTAGAGTCGGGTTGTTTGGGAATGCAGCCCANAGTGGGTGGTAAACTCCATCCAAGGCTAAATACTAGCACGAGTCCGATAGCGAACAAGTACCGTGAGGGAAAGTTGAAAAGTACTCT-GAAAAGAGAGTAAACAGTACGTGAAACCGC-ATGCAGGTAAACGGGTGGC-GTCA…
OD522_	ATTCCCCTA--GTAA-CGGCGAGTGAAGAGGGAAAAGCCCAGCAC-CGAAGCCTGCGGCAGTTTTGCTGTTAGGCAATGTGGTGTTTGGGTCGGCTCGTGGGATTGCCACTCCATCCGAAGTCCAGCATTGAGTATGG-TCACTGGAATTGGCCCAGAGAGGGTGAAAGGCCCGTA--CGGGTGGAGGT-TCAGAAATGTAAG--GCAGTTCACCAGGCCGGCCTTAGAGTCGGGTTGTTTGGGAATGCAGCCCAAAGTGGGTGGTAAACTCCATCCAAGGCTAAATACTAGCACGAGTCCGATAGCGAACAAGTACCGTGAGGGAAAGTTGAAAAGTACTCT-GAAAAGAGAGTAAACAGTACGTGAAACCGC-ATGCAGGTAAACGGGTGGC-GTCA…
PS180_	ATTCCCCTA--GTAA-CGGCGAGTGAAGAGGGAAAAGCCCAGCAC-CGAAGCCTGCGGCAGATTTGCTGTTAGGCAATGTGGTGTTTGGGTCGGCTCGTGGGACCACCACTCCACTCGAAGTCCAGCATTGAGTATGG-TTWCTGGATTTGGCCCAGAGAGGGTGAAAGGCCCGTA--CGGGTGGAGTA-TCAGACATGTGAG--GTGGTTCACCAGGTCGACCTTAGAGTCGGGTTGTTTGKGAATGCAGCCCAAAGTGGGTGGTAAACTCCATCCAAGGCTAAATACAAGCACGAGTCCGATAGCGAACAAGTACCGTGAGGGAAAGTTGAAAAGTACTCT-GAAGAGAGAGTAAACAGTACGTGAAACCGC-ATGCAGGTAAACGGGTGGC-GTCA…
OD501_	ATTCCCCTA--GTAA-CGGCGAGTGAAGAGGGAAAAGCCCAGCAC-CGAAGCCTGCGGCAGTTTTGCTGTTAGGCAATGTGGTGTTTGGGTCGGCTCGTGGGATTGCCACTCCACTCGAAGTCCAGTATTGAGTATGG-TCACTGGATTTGGCCCAGAGAGGGTGAGAGGCCCGTA--CGGGTGGAGGT-TCAGAAATGTAAG--GCAGTTCACCAGGCCGGCCTTAGAGTCGGGTTGTTTGAGAATGCAGCCCAAAGTGGGTGGTAAACTCCATCCAAGGCTAAATACAAGCACGAGTCCGATAGCGAACAAGTACCGTGAGGGAAAGTTGAAAAGTACTCT-GAAGAGAGAGTAAACAGTACGTGAAACCGC-ATGCAGGTAAACGGGTGGC-GTCA…
PS003_	ATTCCCCTA---TAA-CGGCGAGTGAAGAGGGAAAAGCCCAGCAC-CGAAGCCTGCGGTAGGTTTGCTGTTAGGCAATGTGGTGTTTGGGTCGGCTCGTGGGATCACCACTCCACTCGAAGTCCAGCATTGAGTATGG-TTTCTGGATTTGGCCCAGAGAGGGTGAAAGGCCCGTA--CGGGTGGAGTA-TCAGACATGTGAG--GTGGTTCACCAGGCCGGCCCTAGAGTCGGGTTGTTTGGGAATGCAGCCCAAAGCGGGTGGTAAACTCCATCCAAGGCTAAATACAAGCACGAGTCCGATAGCGAACAAGTACCGTGAGGGAAAGTTGAAAAGTACTCT-GAAGAGAGAGTAAACAGTACGTGAAACCGC-ATGCAGGTAAACGGGTGGC-GTCA…
PD158_	ATTCCCCTA--GTAA-CGGCGAGTGAAGAGGGAAAAGCCCAGCAC-CGAAGCCTGCGGCAGATTTGCTGTTAGGCAATGTGGTGTTTGGGTCGGCTCGTGGGACCACCACTCCACTCGAAGTCCAGCATTGAGTATGG-TTACTGGATTTGGCCCAGAGAGGGTGAAAGGCCCGTA--CGGGTGGAGTA-TCAGACATGTGAG--GTGGTTCACCAGGTCGACCTTAGAGTCGGGTTGTTTGGGAATGCAGCCCAAAGTGGGTGGTAAACTCCATCCAAGGCTAAATACAAGCACGAGTCCGATAGCGAACAAGTACCGTGAGGGAAAGTTGAAAAGTACTCT-GAAGAGAGAGTAAACAGTACGTGAAACCGC-ATGCAGGTAAACGGGTGGC-GTCA…
PD238_	ATTCCCCTA--GTAA-CGGCGAGTGAAGAGGGAAAAGCCCAGCACCCGAAGCCTGCGGCAGGTTTGCTGTTAGGCAATGTGGTGTTTGGGTCGGCTCGTGGGACCACCACTCCACTCGAAGTCCAGCATTGAGTATGG-TTACTGGATTTGGCCCAGAGAGGGTGAAAGGCCCGTA--CGGGTGGAGTA-TCAGACATGTGAG--GTGGTTCACCAGGTCGACCTTAGAGTCGGGTTGTTTGGGAATGCAGCCCAAAGTGGGTGGTAAACTCCATCCAAGGCTAAATACAAGCACGAGTCCGATAGCGAACAAGTACCGTGAGGGAAAGTTGAAAAGTACTCT-GAAGAGAGAGTAAACAGTACGTGAAACCGC-ATGCAGGTAAACGGGTGGC-GTCA…
PD041_	ATTCCCCTA--GTAA-CGGCGAGTGAAGAGGGAAGAGCCCAGCAC-CGAAGCCTGCGGCAGGTTTGCTGTTAGGCAATGTGGTGTTTGGGTCGGCTCGTGGGACCACCACTCCACTCGAAGTCCAGCATTGAGTATGG-TTACTGGATTTGGCCCAGAGAGGGTGAAAGGCCCGTA--CGGGTGGAGTG-TCAGACATGTGAG--GTGGTTCACCAGGTCGACCTTAGAGTCGGGTTGTTTGGGAATGCAGCCCAAAGCGGGTGGTAAACTCCATCCAAGGCTAAATACTAGCACGAGTCCGATAGCGAACAAGTACCGTGAGGGAAAGTTGAAAAGTACTCT-GAAGAGAGAGTAAACAGTACGTGAAACCGC-ATGCAGGTAAACGGGTGGC-GTCA…
OD508_	ATTCCCCTA--GTAA-CGGCGAGTGAAGAGGGAAGAGCCCAGCAC-CGAAGCCTGTGGCAGTTTTGCTGTTAGGCAATGTGGTGTTTGGGTCGGCTCGTGGGATTGCCACTCCACTCGAAGTCCAGTATTGAGTATGG-TCACTGGATTTGGCCCAGAGAGGGTGAGAGGCCCGTA--CGGGTGGAGGT-TCAGAAATGTAAG--GCAGTTCACCAGGCCGGCCTTAGAGTCGGGTTGTTTGAGAATGCAGCCCAAAGTGGGTGGTAAACTCCATCCAAGGCTAAATACAGGCACGAGTCCGATAGCGAACAAGTACCGTGAGGGAAAGTTGAAAAGTACTCT-GAAGAGAGAGTAAACAGTACGTGAAACCGC-ATGCAGGTAAACGGGTGGC-GTCA…
OD525_	NNNNNNNNNNNNNNNNNNNNNNNNNNNNNNNNNNAAGCCCAGCAC-CGAAGCCTGCGGCAGCTTTGCTGTTAGGCAATGTGGTGTTTGGGTCGGCTCGTGGGATTGCCACTCCACCCGAAGTCCAGCATTGAGTATGG-TCACTGGATTTGGCCCAGAGAGGGTGAAAGGCCCGTA--CGGGTGGAGGT-TCAGAAATGTAAG--GCAGTTCACCAGGCCGGCCTTAGAGTCGGGTTGTTTGAGAATGCAGCCCAAAGTGGGTGGTAAACTCCATCCAAGGCTAAATACTAGCACGAGTCCGATAGCGAACAAGTACCGTGAGGGAAAGTTGAAAAGTACTCT-GAAGAGAGAGTAAACAGTACGTGAAACCGC-ATGCAGGTAAACGGGTGGC-GTCA…
OD523_	NNNNNNNTA--GTAA-CGGCGAGTGAAGAGGGAAAAGCCCAGCAC-CGAAGCCTGCGGCAGTTTTGCTGTTAGGCAATGTGGTGTTTGGGTCGGCTCGTGGGATTGCCACTCCATCCGAAGTCCAGCATTGAGTATGG-TCACTGGAATTGGCCCAGAGAGGGTGAAAGGCCCGTA--CGGGTGGAGGT-TCAGAAATGTAAG--GCAGTTCACCAGGCCGGCCTTAGAGTCGGGTTGTTTGGGAATGCAGCCCAAAGTGGGTGGTAAACTCCATCCAAGGCTAAATACTAGCACGAGTCCGATAGCGAACAAGTACCGTGAGGGAAAGTTGAAAAGTACTCT-GAAAAGAGAGTAAACAGTACGTGAAACCGC-ATGCAGGTAAACGGGTGGC-GTCA…
OD458_	NNNNNNNNNNNNNNNNNNNNNNNNNNNNNNNNNNNNNNNNNNNNNNNNNNNNNNNNNNNNNNNNNNNNGCTAGGCAATGTAGTGTTTGGGCCGGCTTGCGGGATCGCCACTCCACTCAAAGTCCAGCATTGAGTATGG-TCACTGGATTTGGCCCAGAGAGGGTGAAAGGCCCGTA--CGGGTGGAGTT------TATG------GCGGTTCACTRGGCCGGCCTTCGAGTCGGGTTGTTTGAGAATGCAGCCCAAAGTGGGTGGTAAACTCCATCCAAGGCTAAATACCAGCGCGAGTCCGATAGCGAACAAGTACCGTGAGGGAAAGTTGAAAAGTACTCT-GAAGAGAGAGTAAACAGTACGTGAAACCGC-ATGCAGGTAAACGGGTGGC-GTCA…
OD487_	ATTCCCCTA--GTAA-CGGCGAGTGAAGAGGGAAAAGCCCAGCAC-CGAAGCCTGCGGCAGTTTTGCTGTTAGGCAATGTGGTGTTTGGGTCGGTTCGTGGGATTGCCACTCCACTCGAAGTCCAGCATTGAGTATGG-TCACTGGATTTGGCCCAGAGAGGGTGAAAGGCCCGTA--CGGGTGGAGGT-TCAGAAATGTAAG--GCAATTCACCAGGCCGGCCTTAGAGTCGGGTTGTTTGAGAATGCAGCCCAAAGTGGGTGGTAAACTCCATCCAAGGCTAAATACAAGCACGAGTCCGATAGCGAACAAGTACCGTGAGGGAAAGTTGAAAAGTACTCT-GAAGAGAGAGTAAACAGTACGTGAAACCGC-ATGCAGGTAAACGGGTGGC-GTCA…
OD486_	ATTCCCCTA--GTAA-CGGCGAGTGAAGAGGGAAAAGCCCAGCAC-CGAAGCCTGCGGCAGTTTTGCTGTTAGGCAATGTGGTGTTTGGGTCGGTTCGTGGGATTGCCACTCCACTCGAAGTCCAGCATTGAGTATGG-TCACTGGATTTGGCCCAGAGAGGGTGAAAGGCCCGTA--CGGGTGGAGGT-TCAGAAATGTAAG--GCAATTCACCAGGCCGGCCTTAGAGTCGGGTTGTTTGAGAATGCAGCCCAAAGTGGGTGGTAAACTCCATCCAAGGCTAAATACAAGCACGAGTCCGATAGCGAACAAGTACCGTGAGGGAAAGTTGAAAAGTACTCT-GAAGAGAGAGTAAACAGTACGTGAAACCGC-ATGCAGGTAAACGGGTGGC-GTCA…
PD157_	ATTCCCCTA--GTAA-CGGCGAGTGAAGAGGGAAAAGCCCAGCAC-CGAAGCCTGCGGCAGATTTGCTGTTAGGCAATGTGGTGTTTGGGTCGGCTCGTGGGACCACCACTCCACTCGAAGTCCAGCATTGAGTATGG-TTACTGGATTTGGCCCAGAGAGGGTGAAAGGCCCGTA--CGGGTGGAGTA-TCAGACATGTGAG--GTGGTTCACCAGGTCGACCTTAGAGTCGGGTTGTTTGGGAATGCAGCCCAAAGTGGGTGGTAAACTCCATCCAAGGCTAAATACAAGCACGAGTCCGATAGCGAACAAGTACCGTGAGGGAAAGTTGAAAAGTACTCT-GAAGAGAGAGTAAACAGTACGTGAAACCGC-ATGCAGGTAAACGGGTGGC-GTCA…
OD485_	ATTCCCCTA--GTAA-CGGCGAGTGAAGAGGGAAAAGCCCAGCAC-CGAAGCCTGCGGCAGTTTTGCTGTTAGGCAATGTGGTGTTTGGGTCGGTTCGTGGGATTGCCACTCCACTCGAAGTCCAGCATTGAGTATGG-TCACTGGATTTGGCCCAGAGAGGGTGAAAGGCCCGTA--CGGGTGGAGGT-TCAGAAATGTAAG--GCAATTCACCAGGCCGGCCTTAGAGTCGGGTTGTTTGAGAATGCAGCCCAAAGTGGGTGGTAAACTCCATCCAAGGCTAAATACAAGCACGAGTCCGATAGCGAACAAGTACCGTGAGGGAAAGTTGAAAAGTACTCT-GAAGAGAGAGTAAACAGTACGTGAAACCGC-ATGCAGGTAAACGGGTGGC-GTCA…
OD502_	NNNNNNNNNNNNNNNNNNNNNNNNNNNNNNNNNNNNNNNNNNNNNNNNNNNNNNNNNNNNNNNNNNNNNNNNNNNNNNNNNNNNNNNNNNNNNNNNNNNNNNNNNNNNNNNNNNNNNNNNNNNNNNNNNNNNNNNNNNNNNNNNNNNNNNNNNNNNNNNNNNNNNNNNNNNNNNNNNNNNNNNNNNNNNNNNNNNNNNNNNNNNNNNNNNNNNNNNNNNNNNNNNNNNNNNNNNNNNNNNNNNNNNNNNNNNNNNNNNNNNNNNNNNNNNNNNNNNNNNNNNNNNNNNNNNNNNNNNNNNNNNNNNNNNNNNNNNNNNNNNNAGGAAAGTTGAAAAGTACTCT-GAAGAGAGAGTAAACAGTACGTGAAACCGC-ATGCAGGTAAACGGGTGGC-GTCA…
OD503_	NNNNNNNNNNNNNNNNNNNNNNNNNNNNNNNNNNNNNNNNNNNNNNNNNNNNNNNNNNNNNNNNNNNNNNNNNNNNNNNNNNNNNNNNNNNNNNNNNNNNNNNNNNNNNNNNNNNNNNNNNNNNNNNNNNNNNNNNNNNNNNNNNNNNNNNNNNNNNNNNNNNNNNNNNNNNNNNNNNNNNNNNNNNNNNNNNNNNNNNNNNNNNNNNNNNNNNNNNNNNNNNNNNNNNNNNNNNNNNNNNNNNNNNNNNNNNNNNNNNNNNNNNNNNNNNNNNNNNNNNNNNNNNNNNNNNNNNNNNNNNNNNNNNNNNNNNNNNNNNNNNNNNAAAGTTGAAAAGTACTCT-GAAGAGAGAGTAAACAGTACGTGAAACCGC-ATGCAGGTAAACGGGTGGC-GTCA…
OD475_	ATTCCCCTA--GTAA-CGGCGAGTGAAGAGGGAAAAGCCCANCAC-CGAANCCTGCGGCAGTTTTGCTGTTAGGCAATGTGGTGTTTGGGTCGGCTCGTGGGATTGCCACTCCACTCGAAGTCCAGTATTGAGTATGG-TCACTGGATTTGGCCCANAGAGGGTGAGAGGCCCGTA--CGGGTGGAGGT-TCAGAAAAGAAAG--GCAGTTCACCAGGCCGGCCTTAGAGTCGGGTTGTTTGAGAATGCAGCCCAAAGTGGGTGGTAAACTCCATCCAAGGCTAAATACAAGCACGAGTCCGATAGCGAACAAGTACCGTGAGGGAAAGTTGAAAAGTACTCT-GAAGAGAGAGTAAACAGTACGTGAAACCGC-ATGCAGGTAAACGGGTGGC-GTCA…
OD473_	ATTCCCCTA--GTAA-CGGCGAGTGAAGAGGGAAAAGCCCAGCAC-CGAAGCCTGCGGCAGTTTTGCTGCTAGGCAATGTGGTGTTTGGGTCGGCTCGTTGGATTGCCACTCCACTCGAAGTCCAGTATTGAGTATGG-TCACTGGATTTGGCCCATAGAGGGTGAGAGGCCCGTA--CGGGTGGAGGT-TCAGAAATGAAAG--GCAGTTCACCAGGCCGGCCTTAGAGTCGGGTTGTTTGAGAATGCAGCCCAAAGTGGGTGGTAAACTCCATCCAAGGCTAAATACAAGCACGAGTCCGATAGCGAACAAGTACCGTGAGGGAAAGTTGAAAAGTACTCT-GAAGAGAGAGTAAACAGTACGTGAAACCGC-ATACAGGTAAACGGGTGGC-GTCA…
OD474_	ATTCCCCTA--GTAA-CGGCGAGTGAAGAGGGAAAAGCCCAGCAC-CGAAGCCTGCGGCAGTTTTGCTGCTAGGCAATGTGGTGTTTGGGTCGGCTCGTTGGATTGCCACTCCACTCGAAGTCCAGTATTGAGTATGG-TCACTGGATTTGGCCCATAGAGGGTGAGAGGCCCGTA--CGGGTGGAGGT-TCAGAAATGAAAG--GCAGTTCACCAGGCCGGCCTTAGAGTCGGGTTGTTTGAGAATGCAGCCCAAAGTGGGTGGTAAACTCCATCCAAGGCTAAATACAAGCACGAGTCCGATAGCGAACAAGTACCGTGAGGGAAAGTTGAAAAGTACTCT-GAAGAGAGAGTAAACAGTACGTGAAACCGC-ATACAGGTAAACGGGTGGC-GTCA…
OD470_	ATTCCCCTA--GTAA-CGGCGAGTGAAGAGGGAAAAGCCCAGCAC-CGAAGCCTGCGGCAGTTTTGCTGTTAGGCAATGTGGTGTTTGGGTCGGCTCGTGGGATTGCCACTCCACTCGAAGTCCAGTATTGAGTATGG-TCACTGGATTTGGCCCAGAGAGGGTGAGAGGCCCGTA--CGGGTGGAGGT-TCAGAAAAGAAAG--GCAGTTCACCAGGCCGGCCTTAGAGTCGGGTTGTTTGAGAATGCAGCCCAAAGTGGGTGGTAAACTCCATCCAAGGCTAAATACAAGCACGAGTCCGATAGCGAACAAGTACCGTGAGGGAAAGTTGAAAAGTACTCT-GAAGAGAGAGTAAACAGTACGTGAAACCGC-ATGCAGGTAAACGGGTGGC-GTCA…
OD477_	ATTCCCCTA--GTAA-CGGCGAGTGAAGAGGGAAAAGCCCAGCAC-CGAAGCCTGCGGCAGTTTTGCTGCTAGGCAATGTGGTGTTTGGGTCGGCTCGTTGGATTGCCACTCCACTCGAAGTCCAGTATTGAGTATGG-TCACTGGATTTGGCCCATAGAGGGTGAGAGGCCCGTA--CGGGTGGAGGT-TCAGAAATGAAAG--GCAGTTCACCAGGCCGGCCTNAGAGTCGGGTTGTTTGAGAATGCAGCCCAAAGTGGGTGGTAAACTCCATCCAAGGCTAAATACAAGCACGAGTCCGATAGCGAACAAGTACCGTGAGGGAAAGTTGAAAAGTACTCT-GAAGAGAGAGTAAACAGTACGTGAAACCGC-ATACAGGTAAACGGGTGGC-GTCA…
OD476_	ATTCCCCTA--GTAA-CGGCGAGTGAAGAGGGAAAAGCCCAGCAC-CGAAGCCTGCGGCAGTTTTGCTGCTAGGCAATGTGGTGTTTGGGTCGGCTCGTTGGATTGCCACTCCACTCGAAGTCCAGTATTGAGTATGG-TCACTGGATTTGGCCCATAGAGGGTGAGAGGCCCGTA--CGGGTGGAGGT-TCAGAAATGAAAG--GCAGTTCACCAGGCCGGCCTNAGAGTCGGGTTGTTTGAGAATGCAGCCCAAAGTGGGTGGTAAACTCCATCCAAGGCTAAATACAAGCACGAGTCCGATAGCGAACAAGTACCGTGAGGGAAAGTTGAAAAGTACTCT-GAAGAGAGAGTAAACAGTACGTGAAACCGC-ATACAGGTAAACGGGTGGC-GTCA…
PS073_	ATTCCCCTA--GTAA-CGGCGAGTGAAGAGGGAATAGCCCAGCAC-CGAAGCCTGCGGCAGGTTTGCTGTTAGGCAATGTGGTGTTGGGGTCGGCTCGTGGGACTGCCACCCCACTCAAAGTCCAGCATTGAGTATGG-TTACTGGATATGGCCCAGAGAGGGTGAAAGGCCCGTG--TGGGTGGGGTT-TGAGATATGTAAG--GCAGTTCACTAGGTCGGCCCTAGAGTCGGGTTGTTTGGGAATGCAGCCCAAAGCGGGTGGTAAACTCCATCCAAGGCTAAATACAGGCACGAGTCCGATAGCGAACAAGTACCGTGAGGGAAAGTTGAAAAGTACTCT-GAAGAGAGAGTAAACAGTACGTGAAACCGC-ATGCAGGTAAACGGGTGGC-GTCA…
PS074_	ATTCCCCTA--GTAA-CGGCGAGTGAAGAGGGAATAGCCCAGCAC-CGAAGCCTGCGGCAGGTTTGCTGTTAGGCAATGTGGTGTTGGGGTCGGCTCGTGGGACTGCCACCCCACTCAAAGTCCAGCATTGAGTATGG-TTACTGGATATGGCCCAGAGAGGGTGAAAGGCCCGTG--TGGGTGGGGTT-TGAGATATGTAAG--GCAGTTCACTAGGTCGGCCCTAGAGTCGGGTTGTTTGGGAATGCAGCCCAAAGCGGGTGGTAAACTCCATCCAAGGCTAAATACAGGCACGAGTCCGATAGCGAACAAGTACCGTGAGGGAAAGTTGAAAAGTACTCT-GAAGAGAGAGTAAACAGTACGTGAAACCGC-ATGCAGGTAAACGGGTGGC-GTCA…
PD156_	NNNNNNNNNNNNNNNNNNNNNNNNNNNNNNGGAAAAGCCCAGCAC-CGAAGCCTGCGGCAGATTTGCTGTTAGGCAATGTGGTGTTTGGGTCGGCTCGTGGGACCACCACTCCACTCGAAGTCCAGCATTGAGTATGG-TTACTGGATTTGGCCCANAGAGGGTGAAAGGCCCGTA--CGGGTGGAGTA-TCAGACATGTGAG--GTGGTTCACCAGGTCGACCTTAGAGTCGGGTTGTTTGGGAATGCANCCCAAAGTGGGTGGTAAACTCCATCCAAGGCTAAATACAAGCACGAGTCCGATAGCGAACAAGTACCGTGAGGGAAAGTTGAAAAGTACTCT-GAAGAGAGAGTAAACAGTACGTGAAACCGC-ATGCAGGTAAACGGGTGGC-GTCA…
OD480_	ATTCCCCTA--GTAA-CGGCGAGTGAAGAGGGAAAAGCCCAGCAC-CGAAGCCTGCGGCAGTTTTGCTGTTAGGCAATGTGGTGTTTGGGTCGGCTCGTGGGACTGCCACTCCGCTCGAAGTCCAGCATTGAGTATGG-TCACTGGATTTGGCCCAGAGAGGGTGAAAGGCCCGTA--CGGGTGGAGGT-TCAGAAATAAAAG--GCAGTTCACCAGGCCGGCCTTAGAGTCGGGTTGTTTGAGAATGCAGCCCTAAGTGGGTGGTAAACTCCATCCAAGGCTAAATACTAGCACGAGTCCGATAGCGAACAAGTACCGTGAGGGAAAGTTGAAAAGTACTCT-GAAGAGAGAGTAAACAGTACGTGAAACCGC-ATGCAGGTAAACGGGTGGC-GTCA…
OD484_	NNNNNNNNNNNNNNNNNNNNNNNNNNNNNNNNNNNNNNNNNNNNNNNNNNNNNNNNNNNNNTTTTGCTGTTAGGCAATGTGGTGTTTGGGTCGGTTCGTGGGATTGCCACTCCACTCGAAGTCCAGCATTGAGTATGG-TCACTGGATTTGGCCCAGAGAGGGTGAAAGGCCCGTA--CGGGTGGAGGT-TCAGAAATGTAAG--GCAATTCACCAGGCCGGCCTTAGAGTCGGGTTGTTTGAGAATGCAGCCCAAAGTGGGTGGTAAACTCCATCCAAGGCTAAATACAAGCACGAGTCCGATAGCGAACAAGTACCGTGAGGGAAAGTTGAAAAGTACTCT-GAAGAGAGAGTAAACAGTACGTGAAACCGC-ATGCAGGTAAACGGGTGGC-GTCA…
OD479_	NNNNNNNNNNNNNNNNNNNNNNNNNNNNNNNNNNNNNNNNNNNNNNNNNNNNNNNNNNNNNNNNNNNNNNNNNNNNNNNNNNNNNNNNNNNNGGCTCGTGGGACTGCCACTCCACTCGAAGTCCAGCATTGGGTATGG-TCACTGGATTTGGCCCAGAGAGGGTGAAAGGCCCGTA--CGGGTGGAGGT-TCAGAAATGAGAG--GCAGTTCACCAGGCCGGCCTTAGAGTCGGGTTGTTTGAGAATGCAGCCCAAAGTGGGTGGTAAACTCCATCCAAGGCTAAATACTAGCACGAGTCCGATAGCGAACAAGTACCGTGAGGGAAAGTTGAAAAGTACTCT-GAAGAGAGAGTAAACAGTACGTGAAACCGC-ATGCAGGTAAACGGGTGGC-GTCA…
OD524_	NNNNNNNNNNNNNNNNNNNNNNNNNNNNNNNNNNNNNNNNNNNNNNNNNNNNNNNNNNNNNNNNNNNNNNNNGGCAATGTGGTGTTTGGGTCGGCTCGTGGGATTGCCACTCCACTCGAAGTCCAGCATTGAGTATGG-TCACTGGATTTGGCCCAGAGAGGGTGAAAGGCCCGTA--CGGGTGGAGGT-TCAGAAATGTAAG--GCAGTTCACCAGGCCGGCCTTAGAGTCGGGTTGTTTGAGAATGCAGCCCTAAGTGGGTGGTAAACTCCATCCAAGGCTAAATACAAGCACGAGTCCGATAGCGAACAA-TACCGTGAGGGAAAGTTGAAAAGTACTCT-GAAGAGAGAGTAAACAGTACGTGAAACCGC-ATGCAGGTAAACGGGTGGC-GTCA…
OD459_	NNNNNNNNNNNNNNNNNNNNNNNNNNNNNNNNNNNNNNNNNNNNNNNNNNNNNNNNNNNNNNNNNNNNNNNNNNNNATGTGGTGTTTGGGTCGGCTCGTGGGATTGCCACTCCACTCGAAGTCCAGCATTGAGTATGG-TCACTGGA-TTGGCCCAGAGAGGGTGAAAGGCCCGTA--CGGGTGGAGGT-TCAGAAATGAAAG--GCAGTTCACCAGGCCGGCCTTAGAGTCGGGTTGTTTGAGAATGCAGCCCAAAGCGGGTGGTAAACTCCATCCAAGGCTAAATACTAGCACGAGTCCGATAGCGAACAAGTACCGTGAGGGAAAGTTGAAAAGTACTCT-GAAGAGAGAGTAAACAGTACGTGAAACCGC-ATGCAGGTAAACGGGTGGC-GTCA…
PD190_	NNNNNNNNNNNNNNNNNNNNNNNNNNNNNNNNNNNNNNNNNNNNNNNNNNNNNNNNNNNNNNNNNNNNNNNNNNNNNNNNNNNNNNNNNNNNNNNNNNNNNNNNNNNNNNNNNNNNNNNNNNNNNNNNNNNNNNNNNNNNNNNNNNNNNNNNNNNNNNNNNNNNNNNNNNNNNNNNNNNNNNNNNNNNNNNNNNNNNNNNNNNNNNNNNNNNNNNNNNNNNNNNNNNNNNNNNNNNNNNNNNNNNNNNNNNNNNNNNNNNNNNNNNNNNNNNNNNNNNNNNNNNNNNNNNNNNNNNNNNNNNNNNNNNNNNNNNNNNNNNNNNNNNNNNNNNNNNNNNNNNNNNNNNNNNNNNNNNNNNTATCCGTGAAACCGCCMTGCMGGT-AACGGGTGGC-GTTC…
OD478_	ATTCCCCTA--GTAA-CGGCGAGTGAAGAGGGAAAAGCCCAGCAC-CGAAGCCTGCGGCAGTTTTGCTGTTAGGCAATGTGGTGTTTGGGTCGGCTCGTGGGACTGCCACTCCACTCGAAGTCCAGCATTGGGTATGG-TCACTGGATTTGGCCCAGAGAGGGTGAAAGGCCCGTA--CGGGTGGAGGT-TCAGAAATGAGAG--GCAGTTCACCAGGCCGGCCTTAGAGTCGGGTTGTTTGAGAATGCAGCCCAAAGTGGGTGGTAAACTCCATCCAAGGCTAAATACTAGCACGAGTCCGATAGCGAACAAGTACCGTGAGGGAAAGTTGAAAAGTACTCT-GAAGAGAGAGTAAACAGTACGTGAAACCGC-ATGCAGGTAAACGGGTGGC-GTCA…
OD471_	NNNNNNNNNNNNNNNNNNNNNNNNNNNNNNNNNNNNNNNNNNNNNNNNNNNNNNNNNNNNNNNNNNNNNNNNNNNNNNNNNNNNNNNNNNNNNNNNNNNNNNNNNNNNNNNNNNNNNNNNNNNNNNNNNNNNNNNNNNNNNNNNNNNNNNNNNNNNNNNNNNNNNNNNNNNNNNNNNNNNNNNNNNNNNNNNNNNNNNNNNNNNNNNNNNNNNNNNNNNNNNNNNNNNNNNNGGGTTGTTTGAGAATGCAGCCCAAAGCGGGTGGTAAACTCCATCCAAGGCTAAATACAAGCACGAGTCCGATAGCGAACAAGTACCGTGAGGGAAAGTTGAAAAGTACTCT-GAAGAGAGAGTAAACAGTACGTGAAACCGC-ATGCAGGTAAACGGGTGGC-GTCA…
OD465_	ATTCCCCTA--GTAA-CGGCGAGTGAAGAGGGAAAAGCCCAGCAC-CGAAGCCTGCGGCAGTTTTGCTGTTAGGCAATGTGGTGTTTGGGTCGGCTCGTGGGATTGCCACTCCACTCGAAGTCCAGCATTGAGTATGG-TCACTGGATTTGGCCCAGAGAGGGTGAAAGGCCCGTA--CGGGTGGAGGT-TCAGAAATGAAAG--GCAGTTCACCAGGCCGGCCTTAGAGTCGGGTTGTTTGAGAATGCAGCCCAAAGCGGGTGGTAAACTCCATCCAAGGCTAAATACAAGCACGAGTCCGATAGCGAACAAGTACCGTGAGGGAAAGTTGAAAAGTACTCT-GAAGAGAGAGTAAACAGTACGTGAAACCGC-ATGCAGGTAAACGGGTGGC-GTCA…
OD529_	NNNNNNNNNNNNNNNNNNNNNNNNNNNNNNNNNNNNNNNNNNNNNNNNNNNNNNNNNNNNNNNNNNNNNNNNNNNNNNNNNNNNNNNNNNNNNNNNNNNNNNNNNNNNNNNNNNNNNNNNNNNNNNNNNNGAGTATGG-TCACTGGATTTGGCCCAAAGAGGGTGAAAGGCCCGTC--CGGGTGGAGGT-TCAGAAATGTAAG--GCAGTTCACCAGGTCGACCTTAGAGTCGGGTTGTTTGAGAATGCAGCCCAAAGCGGGTGGTAAACTCCATCCAAGGCTAAATACAAGCACGAGTCCGATAGCGAACAAGTACCGTGAGGGAAAGTTGAAAAGTACTCT-GAAGAGAGAGTAAACAGTACGTGAAACCGC-ATGCAGGTAAACGGGTGGC-GTCA…
OD472_	NNNNNNNNNNNNNNNNNNNNNNNNNNNNNNNNNNNNNNNNNNNNNNNNNNNNNNNNNNNNNNNNNNNNNNNNNNNNNNNNNNNNNNNNNNNNNNNNNNNNNNNNNNNNNNNNNNNNNNNNNNNNNNNNNNNNNNNNNNNNNNNNNNNNNNNNNNNNNNNNNNNNNNNNNNNNNNNNNNNNNNNNNNNNNNNNNNNNNNNNNNNNNNNNNNNNNNNNNNNNNNNNNNNNNNNNNNNNNNNNNNNNNNNNNNNNNNNNNNNNNNNNNNNNNNNNNNNNNAAGGCTAAATACAAGCACGAGTCCGATAGCGAACAAGTACCGTGAGGGAAAGTTGAAAAGTACTCT-GAAGAGAGAGTAAACAGTACGTGAAACCGC-ATGCAGGTAAACGGGTGGC-GTCA…
PD414_	ATTCCCCTA--GTAA-CGGCGAGTGAAGAGGGAGAAGCCCAGCAC-CGAAGCCTGCGGCAGCTTTGCTGTTAGGCAATGTGGTGTTTGGGTCGGCTCGTGGGACTACCGCTCCACTCGAAGTCCAGCATTGAGTATGG-TTACTGGATTTGGCCCAGAGAGGGTGAAAGGCCCGTA--CGGGTGGAGTA-TCAGACATGTGAG--GTGGTTCACCAGGTCGACCTTAGAGTCGGGTTGTTTGGGAATGCAGCCCAAAGCGGGTGGTAAACTCCATCCAAGGCTAAATACTAGCACGAGTCCGATAGCGAACAAGTACCGTGAGGGAAAGTTGAAAAGTACTCT-GAAGAGAGAGTAAACAGTACGTGAAACCGC-ATGCAGGTAAACGGGTGGC-GTCA…
PS318_	ATTCCCCTA--GTAA-CGGCGAGTGAAGAGGGAAAAGCCCAGCAC-CGAAGCCTGCGGCAGATTTGCTGTTAGGCAATGTGGTGTTTGGGTCGGCTCGTGGGATTGCCACTCCACTCGAAGTCCAGCATTGAGTATGG-TCACTGGATTTGGCCCAGAGAGGGTGAAAGGCCCGTA--CGGGTGGAGGT-TCAGACATGTAAG--GCAGTTCACCAGGTCGACCTTAGAGTCGGGTTGTTTGGGAATGCAGCCCAAAGCGGGTGGTAAACTCCATCCAAGGCTAAATACAGACACGAGTCCGATAGCGAACAAGTACCGTGAGGGAAAGTTGAAAAGTACTCT-GAAGAGAGAGTAAACAGTACGTGAAACCGC-ATGCAGGTAAACGGGTGGC-GTCA…
PD456_	ATTCCCCTA--GTAA-CGGCGAGTGAAGAGGGAAAAGCCCAGCAC-CGAAGCCTGCGGCAGATTTGCTGCTAGGCAATGTGGTGTTTGGGTCGGCTCGTGGGACTGCCACTCCACTCGAAGTCCAGCATTGAGTATGG-TCACTGGATTTGGCCCAGAGAGGGTGAAAGGCCCGTA--CGGGTGGAGGT-TCAGACATGTGAG--GCGGTTCACCAGGTCGACCTTAGAGTCGGGTTGTTTGGGAATGCAGCCCAAAGCGGGTGGTAAACTCCATCCAAGGCTAAATACAAGCACGAGTCCGATAGCGAACAAGTACCGTGAGGGAAAGTTGAAAAGTACTCT-GAAGAGAGAGTAAACAGTACGTGAAACCGC-ATGCAGGTAAACGGGTGGC-GTCA…
PS311_	ATTCCCCTA--GTAA-CGGCGAGTGAAGAGGGAAAAGCCCAGCAC-CGAAGCCTGCGGCAGATTTGCTGTTAGGCAATGTGGTGTTTGGGTCGGCTCGTGGGATTGCCACTCCACTCGAAGTCCAGCATTGAGTATGG-TCACTGGATTTGGCCCASAGAGGGTGAAAGGCCCGTA--CGGGTGGAGGT-TCAGACATGTAAG--GCAGTTCACCAGGTCGACCTTAGAGTCGGGTTGTTTGAGAATGCAGCCCAAAGCGGGTGGTAAACTCCATCCAAGGCTAAATACAGACACGAGTCCGATAGCGAACAAGTACCGTGAGGGAAAGTTGAAAAGTACTCT-GAAGAGAGAGTAAACAGTACGTGAAACCGC-ATGCAGGTAAACGGGTGGC-GTCA…
PS319_	ATTCCCCTA--GTAA-CGGCGAGTGAAGAGGGAAAAGCCCAGCAC-CGAAGCCTGCGGCAGATTTGCTGTTAGGCAATGTGGTGTTTGGGTCGGCTCGTGGGATTGCCACTCCACTCGAAGTCCAGCATTGAGTATGG-TCACTGGATTTGGCCCAGAGAGGGTGAAAGGCCCGTA--CGGGTGGAGGT-TCAGACATGTAAG--GCAGTTCACCAGGTCGACCTTAGAGTCGGGTTGTTTGAGAATGCAGCCCAAAGCGGGTGGTAAACTCCATCCAAGGCTAAATACAGACACGAGTCCGATAGCGAACAAGTACCGTGAGGGAAAGTTGAAAAGTACTCT-GAAGAGAGAGTAAACAGTACGTGAAACCGC-ATGCAGGTAAACGGGTGGC-GTCA…
PD011_	ATTCCCCTA--GTAA-CGGCGAGTGAAGAGGGAAAAGCCCAGCAC-CGAAGCCTGCGGCAGGTTTGCTGTTAGGCAATGTGGTGTTTGGGTCGGCTCGTGGGACTACCACTCCACTCGAAGTCCAGCATTGAGTATGG-TTACTGGATTTGGCCCAGAGAGGGTGAAAGGCCCGTA--CGGGTGGAGTA-TCAGACATGTGAG--GTGGTTCACCAGGTCGACCTTAGAGTCGGGTTGTTTGGGAATGCAGCCCAAAGTGGGTGGTAAACTCCATCCAAGGCTAAATACAAGCACGAGTCCGATAGCGAACAAGTACCGTGAGGGAAAGTTGAAAAGTACTCT-GAAGAGAGAGTAAACAGTACGTGAAACCGC-ATGCAGGTAAACGGGTGGC-GTCA…
PS310_	ATTCCCCTA--GTAA-CGGCGAGTGAAGAGGGAAAAGCCCAGCAC-CGAAGCCTGCGGCAGATTTGCTGTTAGGCAATGTGGTGTTTGGGTCGGCTCGTGGGATTGCCACTCCACTCGAAGTCCAGCATTGAGTATGG-TCACTGGATTTGGCCCAGAGAGGGTGAAAGGCCCGTA--CGGGTGGAGGT-TCAGACATGTAAG--GCAGTTCACCAGGTCGACCTTAGAGTCGGGTTGTTTGAGAATGCAGCCCAAAGCGGGTGGTAAACTCCATCCAAGGCTAAATACAGACACGAGTCCGATAGCGAACAAGTACCGTGAGGGAAAGTTGAAAAGTACTCT-GAAGAGAGAGTAAACAGTACGTGAAACCGC-ATGCAGGTAAACGGGTGGC-GTCA…
PD077_	ATTCCCCTA--GTAA-CGGCGAGTGAAGAGGGAAAAGCCCAGCAC-CGAAGCCTGCGGCAGCTTTGCTGTTAGGCAATGTGGTGTTTGGGTCGGCTCGTGGGACTGCCACTCCACTCGAAGTCCAGCATTGAGTATGG-TTACTGGATTTGGCCCAGAGAGGGTGAAAGGCCCGTA--CGGGTGGAGTA-CCAGACATGTGAG--GCGGTTCACCAGGTCGACCTTAGAGTCGGGTTGTTTGGGAATGCAGCCCAAAGCGGGTGGTAAACTCCATCCAAGGCTAAATACTAGCACGAGTCCGATAGCGAACAAGTACCGTGAGGGAAAGTTGAAAAGTACTCT-GAAGAGAGAGTAAACAGTACGTGAAACCGC-ATTCAGGTAAACGGGTGGC-GTCA…
PD078_	ATTCCCCTA--GTAA-CGGCGAGTGAAGAGGGAAAAGCCCAGCAC-CGAAGCCTGCGGCAGCTTTGCTGTTAGGCAATGTGGTGTTTGGGTCGGCTCGTGGGACTGCCACTCCACTCGAAGTCCAGCATTGAGTATGG-TTACTGGATTTGGCCCAGAGAGGGTGAAAGGCCCGTA--CGGGTGGAGTA-CCAGACATGTGAG--GCGGTTCACCAGGTCGACCTTAGAGTCGGGTTGTTTGGGAATGCAGCCCAAAGCGGGTGGTAAACTCCATCCAAGGCTAAATACTAGCACGAGTCCGATAGCGAACAAGTACCGTGAGGGAAAGTTGAAAAGTACTCT-GAAGAGAGAGTAAACAGTACGTGAAACCGC-ATTCAGGTAAACGGGTGGC-GTCA…
PD433_	ATTCCCCTA--GTAA-CGGCGAGTGAAGAGGGAAGAGCCCAGCAC-CGAAGCCTGCGGCAGGTTTGCTGTTAGGCAATGTGGTGTTTGGGTCGGCTCGTGGGACCACCACTCCACTCGAAGTCCAGCATTGAGTATGG-TTACTGGATTTGGCCCAGAGAGGGTGAAAGGCCCGTA--CGGGTGGAGTG-TCAGACATGTGAG--GTGGTTCACCAGGTCGGCCTTAGAGTCGGGTTGTTTGGGAATGCAGCCCAAAGTGGGTGGTAAACTCCATCCAAGGCTAAATACTAGCACGAGTCCGATAGCGAACAAGTACCGTGAGGGAAAGTTGAAAAGTACTCT-GAAGAGAGAGTAAACAGTACGTGAAACCGC-ATGCAGGTAAACGGGTGGC-GTCA…
PD232_	ATTCCC-TA--GTAA-CGGCGAGTGAAGAGGGAAAAGCCCAGCAC-CGAAGCCTGCG-CAGATTTGCTGTTAGGCAATGTGGTGTTTGGGTCGGCTCGTGGGATCACCACTCCACTCGAAGTCCAGCATTGAGTATGG-TTACTGGATTTGGCCCAGAGAGGGTGAAAGGCCCGTA--C-GGTGGAGTA-TCAGACATGTGAG--GTGGTTCACCAGGTCGACCTTAGAGTCGGGTTGTTTGGGAATGCAGCCCAAAGTGGGTGGTAAACTCCATCCAAGGCTAAATACAAGCACGAGTCCGATAGCGAACAAGTACCGTGAGGGAAAGTTGAAAAGTACTCT-GAAGAGAGAGTAAACAGTACGTGAAACCGC-ATGCAGGTAAACGGGTGGC-GTCA…
PS330_	ATTCCCCTA--GTAA-CGGCGAGTGAAGAGGGAAAAGCCCAGCAC-CGAAGCCTGCG-CAGGTTTGCTGTTAGGCAATGTGGTGTTTGGGTCGGCTCGTGGGACCACCACTCCACTCGAAGTCCAGCATTGAGTATGG-TTACTGGATTTGGCCCAGAGAGGGTGAAAGGCCCGTA--C-GGTGGAGTA-TCAGACATGTGAG--GTGGTTCACCAGGTCGACCTTAGAGTCGGGTTGTTTGGGAATGCAGCCCAAAGTGGGTGGTAAACTCCATCCAAGGCTAAATACAAGCACGAGTCCGATAGCGAACAAGTACCGTGAGGGAAAGTTGAAAAGTACTCT-GAAGAGAGAGTAAACAGTACGTGAAACCGC-ATGCAGGTAAACGGGTGGC-GTCA…
PS102_	ATTCCCCTA--GTAA-CGGCGAGTGAAGAGGGAAAAGCCCAGCAC-CGAAGCCTGCG-CAGGTTTGCTGTTAGGCAATGTGGTGTTTGGGTCGGCTCGTGGGACTACCACTCCACTCGAAGTCCAGCATTGAGTATGG-TTTCTGGATTTGGCCCAGAGAGGGTGAAAGGCCCGTA---CGGTGGAGTA-TCAGACATGTGAG--GTGGTTCACCAGGCCGGCCTTAGAGTCGGGTTGTTTGGGAATGCAGCCCAAAGCGGGTGGTAAACTCCATCCAAGGCTAAATACTAGCACGAGTCCGATAGCGAACAAGTACCGTGAGGGAAAGTTGAAAAGTACTCT-GAAGAGAGAGTAAACAGTACGTGAAACCGC-ATGCAGGTAAACGGGTGGC-GTCA…
PD094_	ATTCCCCTA--GTAA-CGGCGAGTGAAGAGGGAAAAGCCCAGCAC-CGAAGCCTGCAGCAGGTTTGCTGTTAGGCAATGTGGTGTTTGGGTCGGCTCGTGGGACTACCACTCCACTCGAAGTCCAGCATTGAGTATGG-TTACTGGATTTGGCCCAGAGAGGGTGAAAGGCCCGTA--CGGGTGGAGTA-TCAGACATGTGAG--GTGGTTCACCAGGTCGACCTTAGAGTCGGGTTGTTTGGGAATGCAGCCCAAAGAGGGTGGTAAACTCCATCCAAGGCTAAATACAAGCACGAGTCCGATAGCGAACAAGTACCGTGAGGGAAAGTTGAAAAGTACTCT-GAAGAGAGAGTAAACAGTACGTGAAACCGC-ATGCAGGTAAACGGGTGGC-GTCA…
PD146_	ATTCCC-TA--GTAA-CGGCGAGTGAAGAGGGAAAAGCCCAGCAC-CGAAGCCTGCG-CAGTTTTGCTGTTAGGCAATGTGGTGTTTGGGTCGGCTCGTGGGATTGCCACTCCACTCCAAGTCCAGCATTGAGTATGGTTTACTGGATTTGGCCCAGAGAGGGTGAAAGGCCCGTA----GGTGGAGTA-TCAGAAATGTAAG--GCAGTTCACCAGGTCGACCTTAGAGTCGGGTTGTTTGGGAATGCAGCCCAAAGCGGGTGGTAAACTCCATCCAAGGCTAAATACAAGCACGAGTCCGATAGCGAACAAGTACCGTGAGGGAAAGTTGAAAAGTACTCT-GAAGAGAGAGTAAACAGTACGTGAAACCGC-ATGCAGGTAAACGGGTGGC-GTCA…
PD138_	ATTCCCCTT--ATAA-CGGCGAGTGAAGAGGGAAGAGCCCAGCAC-CGAAGCCTGCG-CAC-TTTGCTGTTAGGCAATGTGGTGTTTGGGTCGGCTCGTGGGATCACCACTCCACTCGAAGTCCAGCATTGAGTATGG-TTTCTGGATTTGGCCCAGAGAGGGTCAAAGGCCCGTA---CGGTGGAGTA-TCAGACATGTGAG--GTGGTTCACCAGGTCGACCTTAGAGTCGGGTTGTTTGGGAATGCAGCCCAAAGCGGGTGGTAAACTCCATCCAAGGCTAAATACTAGCACGAGTCCGATAGCGAACAAGTACCGTGAGGGAAAGTTGAAAAGTACTCT-GAAGAGAGAGTAAACAGTACGTGAAACCGC-ATGCAGGTAAACGGGTGGC-GTCA…
PD405_	ATTCCC-TA--GTAA-CGGCGAGTGAAGAGGGAAAAGCCCAGCAC-CGAAGCCTGCG-CAGGTTTGCTGTTAGGCAATGTGGTGTTTAGGCCGGCTCGTGGGACCACCACTCCACTCGAAGTCCAGCATTGAGTATGG-TTACTGGATTTGGCCCAGAGAGGGTGAAAGGCCCGTA---CGGTGGAGTG-TCAGACATGTGAG--GTGGTTCACCAGGTCGACCTTAGAGTCGGGTTGTTTGGGAATGCAGCCCAAAGTGGGTGGTAAACTCCATCCAAGGCTAAATACTAGCACGAGTCCGATAGCGAACAAGTACCGTGAGGGAAAGTTGAAAAGTACTCT-GAAGAGAGAGTAAACAGTACGTGAAACCGC-ATGCAGGTAAACGGGTGGK-KTCA…
PD154_	ATTCCC-TA--GTAA-CGGCGAGTGAAGAGGGAAAAGCCCAGCAC-CGAAGCCTGCG-CAGGTTTGCTGTTAGGCAATGTGGTGTTTGGGTCGGCTCGTGGGACTACCACTCCACTCGAAGTCCAGCATTGAGTATGG-TTACTGGATTTGGCCCAGAGAGGGTGAAAGGCCCGTA---CGGTGGAGTA-TCAGACATGTGAG--GTGGTTCACCAGGTCGACCTTAGAGTCGGGTTGTTTGGGAATGCAGCCCAAAGTGGGTGGTAAACTCCATCCAAGGCTAAATACAAGCACGAGTCCGATAGCGAACAAGTACCGTGAGGGAAAGTTGAAAAGTACTCT-GAAGAGAGAGTAAACAGTACGTGAAACCGC-ATGCAGGTAAACGGGTGGC-GTCA…
PD333_	ATTCCC-TA--GTAA-CGGCGAGTGAAGAGGGAAAAGCCCAGCAC-CGAAGCCTGCG-CAGTTTTGCTGTTAGGCAATGTGGTGTTTGGGTCGGCTCGTGGGATTGCCGCTCCACTCCAAGTCCAGCATTGAGTATGGTTTACTGGAATTGGCCCAGAGAGGGTGAAAGGCCCGTA---TGGTGGAGTA-TCAGAAATGTAAG--GCAGTTCACCAGGTCGACCTTAGAGTCGGGTTGTTTGGGAATGCAGCCCAAAGCGGGTGGTAAACTCCATCCAAGGCTAAATACAAGCACGAGTCCGATAGCGAACAAGTACCGTGAGGGAAAGTTGAAAAGTACTCT-GAAGAGAGAGTAAACAGTACGTGAAACCGC-ATGCAGGTAAACGGGTGGC-GTCA…
PD106_	ATTCCCCTA--GTAA-CGGCGAGTGAAGAGGGAAAAGCCCAGCAC-CGAAGCCTGCGGCAGGTTTGCTGTTAGGCAATGTGGTGTTTGGGTCGGCTCGTGGGACTACCACTCCACTCGAAGTCCAGCATTGAGTATGG-TTACTGGATTTGGCCCAGAGAGGGTGAAAGGCCCGTA--CGGGTGGAGTA-TCAGACATGTGAG--GTGGTTCACCAGGTCGACCTTAGAGTCGGGTTGTTTGGGAATGCAGCCCAAAGTGGGTGGTAAACTCCATCCAAGGCTAAATACAAGCACGAGTCCGATAGCGAACAAGTACCGTGAGGGAAAGTTGAAAAGTACTCT-GAAGAGAGAGTAAACAGTACGTGAAACCGC-ATGCAGGTAAACGGGTGGC-GTCA…
PD125_	ATTCCC-TA--GTAA-CGGCGAGTGAAGAGGGAAAAGCCCAGCAC-CGAAGCCTGCG-CAGTTTTGCTGTTAGGCAATGTGGTGTTCGGGTCGGCTCGAGGGACTGCCACTCCACTCCAAGTCCAGCATTGAGTATGGTTAACTGGAATTGGCCCAGAGAGGGTGAAAGGCCCGTA----GGTGGAGTA-TCAGAAATGTGAG--GCAGTTCACCAGGTCGGCCTTAGAGTCGGGTTGTTTGGGAATGCAGCCCAAAGCGGGTGGTAAACTCCATCCAAGGCTAAATACAAGCACGAGTCCGATAGCGAACAAGTACCGTGAGGGAAAGTTGAAAAGTACTCT-GAAGAGAGAGTAAACAGTACGTGAAACCGC-ATGCAGGTAAACGGGTGGC-GTCA…
PD218_	ATTCCCCTA--GTAA-CGGCGAGTGAAGAGGGCGAAGCCCAGCAC-CGAAGCCTGCG-CAGGTTTGCTGTTAGGCGATGTGGTGTTTGGGCCGGCTCGTGGGACCACCACTCCACTCGAAGTCCAGCATTGAGTATGG-TTACTGGATTTGGCCCAGAGAGGGTGAAAGGCCCGT---GCGGTGGAGTA-TCAGGCATGTGAGTTGTGGTTCACCAGGTCGGCCTTAGAGTCGGGTTGTTTGGGAATGCAGCCCAAAGTGGGTGGTAAACTCCATCCAAGGCTAAATACCAGCACGAGTCCGATAGCGAACAAGTACCGTGAGGGAAAGTTGAAAAGTACTCT-GAAGAGAGAGTAAACAGTACGTGAAACCGC-ATGCAGGTAAACGGGTGGC-GTCA…
PD328_	ATTCCCCTA--GTAA-CGGCGAGTGAAGAGGGAAAAGCCCAGCAC-CGAAGCCTGCGGCAGATTTGCTGTTAGGCAATGTGGTGTTTGGGTCGGCTCGTGGGACCACCACTCCACTCGAAGTCCAGCATTGAGTATGG-TTACTGGATTTGGCCCAGAGAGGGTGAAAGGCCCGTA--CGGGTGGAGTA-TCAGACATGTGAG--GTGGTTCACCAGGTCGACCTTAGAGTCGGGTTGTTTGGGAATGCAGCCCAAAGTGGGTGGTAAACTCCATCCAAGGCTAAATACAAGCACGAGTCCGATAGCGAACAAGTACCGTGAGGGAAAGTTGAAAAGTACTCT-GAAGAGAGAGTAAACAGTACGTGAAACCGC-ATGCAGGTAAACGGGTGGC-GTCA…
PS046_	ATTCCCCTA--GTAA-CGGCGAGTGAAGAGGGAAGAGCCCAGCAC-CGAAGCCTGCGGCAGATTTGCTGTTAGGCAATGTGGTGTTTGGGTCGACTCGTGGGATTGCCACTCCACTCGAAGTCCAGCATTGAGTATGG-TCACTGGATTTGGCCCAGAGAGGGTGAAAGGCCCGTA--CGGGTGGAGGT-TCAGACATGTAAG--GCAATTCACCAGGTCGGCCTTAGAGTCGGGTTGTTTGGGAATGCAGCCCAAAGTGGGTGGTAAACTCCATCCAAGGCTAAATACAAGCACGAGTCCGATAGCGAACAAGTACCGTGAGGGAAAGTTGAAAAGTACTCT-GAAGAGAGAGTAAACAGTACGTGAAACCGC-ATGCAGGTAAACGGGTGGC-GTCA…
PD237_	ATTCCCCTA--GTAA-CGGCGAGTGAAGAGGGAAAAGCCCAGCAC-CGAAGCCTGCG-CAGGTTTGCTGTTAGGCAATGTGGTGTTTGGGTCGGCTCGTGGGACCACCACTCCACTCGAAGTCCAGCATTGAGTATGG-TTACTGGATTTGGCCCAGAGAGGGTGAAAGGCCCGTA--C-GGTGGAGTA-TCAGACATGTGAG--GTGGTTCACCAGGTCGACCTTAGAGTCGGGTTGTTTGGGAATGCAGCCCAAAGTGGGTGGTAAACTCCATCCAAGGCTAAATACAAGCACGAGTCCGATAGCGAACAAGTACCGTGAGGGAAAGTTGAAAAGTACTCT-GAAGAGAGAGTAAACAGTACGTGAAACCGC-ATGCAGGTAAACGGGTGGC-GTCA…
PD101_	ATTCCC-TA--GTAA-CGGCGAGTGAAGAGGGAAAAGCCCAGCAC-CGAAGCCTGCG-CAGTTTTGCTGTTAGGCAATGTGGTGTTTGGGTCGGCTCGTGGGATTGCCACTCCACTCCAAGTCCAGCATTGAGTATGGTTTACTGGATTTGGCCCAGAGAGGGTGAAAGGCCCGTA----GGTGGAGTA-TCAGAAATGTAAG--GCAGTTCACCAGGTCGACCTTAGAGTCGGGTTGTTTGGGAATGCAGCCCAAAGCGGGTGGTAAACTCCATCCAAGGCTAAATACAAGCACGAGTCCGATAGCGAACAAGTACCGTGAGGGAAAGTTGAAAAGTACTCT-GAAGAGAGAGTAAACAGTACGTGAAACCGC-ATGCAGGTAAACGGGTGGC-GTCA…
PD421_	ATTCCCCTA--GTAA-CGGCGAGTGAAGAGGGAAAAGCCCAGCAC-CGAAGCCTGCGGCAGATTTGCTGTTAGGCAATGTGGTGTTTGGGTCGGCTCGTGGGATCACCACTCCACTCGAAGTCCAGCATTGAGTATGG-TTACTGGATTTGGCCCAGAGAGGGTGAAAGGCCCGTA--CGGGTGGAGTA-TCAGACATGTGAG--GTGGTTCACCAGGTCGACCTTAGAGTCGGGTTGTTTGGGAATGCAGCCCAAAGTGGGTGGTAAACTCCATCCAAGGCTAAATACAAGCACGAGTCCGATAGCGAACAAGTACCGTGAGGGAAAGTTGAAAAGTACTCT-GAAGAGAGAGTAAACAGTACGTGAAACCGC-ATGCAGGTAAACGGGTGGC-GTCA…
PD242_	ATTCCCCTA--GTAA-CGGCGAGTGAAGAGGGAAAAGCCCAGCAC-CGAAGCCTGCG-CAGGTTTGCTGTTAGGCAATGTGGTGTTTGGGTCGGCTCGTGGGACCACCACTCCACTCGAAGTCCAGCATTGAGTATGG-TTACTGGATTTGGCCCAGAGAGGGTGAAAGGCCCGTA--C-GGTGGAGTA-TCAGACATGTGAG--GTGGTTCACCAGGTCGACCTTAGAGTCGGGTTGTTTGGGAATGCAGCCCAAAGTGGGTGGTAAACTCCATCCAAGGCTAAATACAAGCACGAGTCCGATAGCGAACAAGTACCGTGAGGGAAAGTTGAAAAGTACTCT-GAAGAGAGAGTAAACAGTACGTGAAACCGC-ATGCAGGTAAACGGGTGGC-GTCA…
PD412_	ATTCCCCTA--GTAA-CGGCGAGTGAAGAGGGAAGAGCCCAGCAC-CGAAGCCTGCGGCAGTTTTGCTGTTAGGCAATGTGGTGTTTGGGTCGGCTCGTGGGACCGCCACTCCACTCGAAGTCCAGCATAGAGTATGG-TTTCTGGATTTGGCCCAGAGAGGGTGAAAGGCCCGTA--CGGGTGGAGTA-TCAGACATGTGAG--GTGGTTCACCAGGCCGGCCTTAGAGTCGGGTTGTTTGGGAATGCAGCCCAAAGCGGGTGGTAAACTCCATCCAAGGCTAAATACTAGCACGAGTCCGATAGCGAACAAGTACCGTGAGGGAAAGTTGAAAAGTACTCT-GAAGAGAGAGTAAACAGTACGTGAAACCGC-ATGCAGGTAAACGGGTGGC-GTCA…
PD121_	ATTCCC-TA--GTAA-CGGCGAGTGAAGAGGGAAAAGCCCAGCAC-CGAAGCCTGCG-CAGTTTTGCTGTTAGGCAATGTGGTGTTTGGGTCGACTCGTGGGACTGCCACTCCACTCCAAGTCCAGCATTGAGTATGGTTTACTGGATTTGGCCCAGAGAGGGTGAAAGGCCCGTA----GGTGGAGTT-ACAGAAATGTAAG--GCAGTTCACCAGGTCGACCTTAGAGTCGGGTTGTTTGGGAATGCAGCCCAAAGCGGGTGGTAAACTCCATCCAAGGCTAAATACAAGCACGAGTCCGATAGCGAACAAGTACCGTGAGGGAAAGTTGAAAAGTACTCT-GAAGAGAGAGTAAACAGTACGTGAAACCGC-ATGCAGGTAAACGGGTGGC-GTCA…
PD213_	ATTCCCCTA--GTAA-CGGCGAGTGAAGAGGGAAGAGCCCAGCGC-CGAAGCCTGCG-CAGGTTTGCTGTTAGGCAATGTGGTGTTTGGGTCGGCTCGTGGGACCACCGCTCCACTCGAAGTCCAGCATTGAGTATGG-TTACTGGATTTGGCCCAGAGAGGGTGAAAGGCCCGTA---CGGTGGAGTA-TCAGACATGTGAGTTGTGGTTCACCAGGCCGGCCTTAGAGTCGGGTTGTTTGGGAATGCAGCCCAAAGTGGGTGGTAAACTCCATCCAAGGCTAAATACTAGCACGAGTCCGATAGCGAACAAGTACCGTGAGGGAAAGTTGAAAAGTACTCT-GAAGAGAGAGTAAACAGTACGTGAAACCGC-ATGCAGGTAAACGGGTGGC-GTCA…
PD446_	ATTCCCCTA--GTAA-CGGCGAGTCAAGAGGGAAAAGCCCAGCAC-CGAAGCCTGCGGCAGATTTGCTGTTAGGCAATGTGGTGTTTGGGTCGGCTAGTGGGACCACCACTCCACTCGAAGTCCAGCATTGACTATGG-TTACTGGATTTGGCCCAGAGAGGGTGAAAGGCCCGTA--CGGGTGGAGTA-TCAGACATGTGAG--GTGGTTCACCAGGTCGACCTTAGAGTCGGGTTGTTTGGGAATGCAGCCCAAAGCGGGTGGTAAACTCCATCCAAGGCTAAATACAAGCACGAGTCCGATAGCGAACAAGTACCGTGAGGNAAAGTTGAAAAGTACTCT-GAAGAGAGAGTAAACAGTACGTGAAACCGC-ATGCAGGTAAACGGGTGGC-GTCA…
PD444_	ATTCCCCTA--GTAA-CGGCGAGTGAAGAGGGAAAAGCCCAGCAC-CGAAGCCTGCG-CAGATTTGCTGTTAGGCAATGTGGTGTTTGGGTCGGCTAGTGGGACCACCACTCCACTCGAAGTCCAGCATTGAGTATGG-TTACTGGATTTGGCCCAGAGAGGGTGAAAGGCCCGTA--C-GGTGGAGTA-TCAGACATGTGAG--GTGGTTCACCAGGTCGACCTTAGAGTCGGGTTGTTTGGGAATGCAGCCCAAAGTGGGTGGTAAACTCCATCCAAGGCTAAATACAAGCACGAGTCCGATAGCGAACAAGTACCGTGAGGGAAAGTTGAAAAGTACTCT-GAAGAGAGAGTAAACAGTACGTGAAACCGC-ATGCAGGTAAACGGGTGGC-GTCA…
PS396_	ATTCCCCTA--GTAA-CGGCGAGTGAAGAGGGAAAAGCCCAGCAC-CGAAGCCTGCG-CASGTTTGCTGTTAGGCAATGTGGTGTTTGGGTCGGCTCGTGGGACCACCACTCCACTCGAAGTCCAGCATTGAGTATGG-TTACTGGATTTGGCCCAGAGAGGGTGAAAGGCCCGTA--C-GGTGGAGTA-TCAGACATGTGAG--GTGGTTCACCAGGCCGACCTTAGAGTCGGGTTGTTTGGGAATGCAGCCCAAAGTGGGTGGTAAACTCCATCCAAGGCTAAATACTAGCACGAGTCCGATAGCGAACAAGTACCGTGAGGGAAAGTTGAAAAGTACTCT-GAAGAGAGAGTAAACAGTACGTGAAACCGC-ATGCAGGTAAACGGGTGGC-GTCA…
PS244_	ATTCCCCTA--GTAA-CGGCGAGTGAAGAGGGAAAAGCCCAGCAC-CGAAGCCTGCGGCAGGTTTGCTGTTAGGCAATGTGGTGTTTGGGTCGGCTCGTGGGACCACCACTCCACTCGAAGTCCAGCATTGAGTATGG-TTACTGGATTTGGCCCAGAGAGGGTGAAAGGCCCGTA--C-GGTGGAGTG-TCAGACATGTGAG--GTGGTTCACCAGGTCGACCTTAGAGTCGGGTTGTTTGGGAATGCAGCCCAAAGTGGGTGGTAAACTCCATCCAAGGCTAAATACAAGCACGAGTCCGATAGCGAACAAGTACCGTGAGGGAAAGTTGAAAAGTACTCT-GAAGAGAGAGTAAACAGTACGTGAAACCGC-ATGCAGGTAAACGGGTGGC-GTCA…
PD001_	ATTCCCCTA--GTAA-CGGCGAGTGAAGAGGGAAAAGCCCAGCAC-CGAAGCCTGCG-TAGGTTTGCTGTTAGGCAATGTGGTGTTTGGGTCGGCTCGTGGGATCACCACTCCACTCGAAGTCCAGCATTGAGTATGG-TTTCTGGATTTGGCCCAGAGAGGGTGAAAGGCCCGTA--C-GGTGGAGTA-TCAGACATGTGAG--GTGGTTCACCAGGCCGGCCCTAGAGTCGGGTTGTTTGGGAATGCAGCCCAAAGCGGGTGGTAAACTCCATCCAAGGCTAAATACAAGCACGAGTCCGATAGCGAACAAGTACCGTGAGGGAAAGTTGAAAAGTACTCT-GAAGAGAGAGTAAACAGTACGTGAAACCGC-ATGCAGGTAAACGGGTGGC-GTCA…
PD445_	ATTCCCCTA--GTAA-CGGCGAGTGAAGAGGGAAAAGCCCAGCAC-CGAAGCCTGCG-CAGATTTGCTGTTAGGCAATGTGGTGTTTGGGTCGGCTAGTGGGACCACCACTCCACTCGAAGTCCAGCATTGAGTATGG-TTACTGGATTTGGCCCAGAGAGGGTGAAAGGCCCGTA--C-GGTGGAGTA-TCAGACATGTGAG--GTGGTTCACCAGGTCGACCTTAGAGTCGGGTTGTTTGGGAATGCAGCCCAAAGCGGGTGGTAAACTCCATCCAAGGCTAAATACAAGCACGAGTCCGATAGCGAACAAGTACCGTGAGGGAAAGTTGAAAAGTACTCT-GAAGAGAGAGTAAACAGTACGTGAAACCGC-ATGCAGGTAAACGGGTGGC-GTCA…
PD247_	ATTCCCCTA--GTAA-CGGCGAGTGAAGAGGGAAAAGCCCAGCAC-CGAAGCCTGCG-CAGATTTGCTGTTAGGCAATGTGGTGTTTGGGTCGGCTCGTGGGACCACCACTCCACTCGAAGTCCAGCATTGAGTATGG-TTACTGGATTTGGCCCAGAGAGGGTGAAAGGCCCGTA--C-GGTGGAGTA-TCAGACATGTGAG--GTGGTTCACCAGGTCGACCTTAGAGTCGGGTTGTTTGGGAATGCAGCCCAAAGTGGGTGGTAAACTCCATCCAAGGCTAAATACAAGCACGAGTCCGATAGCGAACAAGTACCGTGAGGGAAAGTTGAAAAGTACTCT-GAAGAGAGAGTAAACAGTACGTGAAACCGC-ATGCAGGTAAACGGGTGGC-GTCA…
PS422_	ATTCCCCTA--GTAA-CGGCGAGTGAAGAGGGAAAAGCCCAGCAC-CGAAGCCTGCGGCAGATTTGCTGTTAGGCAATGTGGTGTTTGGGTCGGCTCGTGGGATCACCACTCCACTCGAAGTCCAGCATTGAGTATGG-TTACTGGATTTGGCCCAGAGAGGGTGAAAGGCCCGTA--C-GGTGGAGTA-TCAGACATGTGAG--GTGGTTCACCAGGTCGACCTTAGAGTCGGGTTGTTTGGGAATGCAGCCCAAAGTGGGTGGTAAACTCCATCCAAGGCTAAATACAAGCACGAGTCCGATAGCGAACAAGTACCGTGAGGGAAAGTTGAAAAGTACTCT-GAAGAGAGAGTAAACAGTACGTGAAACCGC-ATGCAGGTAAACGGGTGGC-GTCA…
PD014_	ATTCCCCTA--GTAA-CGGCGAGTGAAGAGGGAAAAGCCCAGCAC-CGAAGCCTGCG-CAGTTTTGCTGTTAGGCAATGTGGTGTTTGGGTCGGCTCGTGGGACCACCACTCCACTCGAAGTCCAGCATTGAGTATGG-TTACTGGATTTGGCCCAGAGAGGGTGAAAGGCCCGTA--C-GGTGGAGTA-TCAGACATGTGAG--GTGGTTCACCAGGTCGACCTTAGAGTCGGGTTGTTTGGGAATGCAGCCCAAAGTGGGTGGTAAACTCCATCCAAGGCTAAATACAAGCACGAGTCCGATAGCGAACAAGTACCGTGAGGGAAAGTTGAAAAGTACTCT-GAAGAGAGAGTAACCAGTACGTGAAACCGC-ATGCAGGTAAACGGGTGGC-GTCA…
PD148_	ATTCCCCTA--GTAA-CGGCGAGTGAAGAGGGAAAAGCCCAGCAC-CGAAGCCTGCGGCAGATTTGCTGTTAGGCAATGTGGTGTTTGGGTCGGCTCGTGGGACTACCACTCCACTCGAAGTCCAGCATAGAGTATGG-TTACTGGATTTGGCCCAGAGAGGDTGAAAGGCCCGTA--CGGGTGGAGTA-TCAGACATGTGAG--GTGGTTCACCAGGCCGACCTTAGAGTCGGGTTGTTTGGGAATGCAGCCCAAAGTGGGTGGTAAACTCCATCCAAGGCTAAATACAAGCACGAGTCCGATAGCGAACAAGTACCGTGAGGGAAAGTTGAAAAGTACTCT-GAAGAGAGAGTAAACAGTACGTGAAACCGC-ATGCAGGTAAACGGGTGGC-GTCA…
PS098_	ATTCCCCTA--GTAA-CGGCGAGTGAAGAGGGAAAAGCCCAGCAC-CGAAGCCTGCG-CAGGTTTGCTGTTAGGCAATGTGGTGTTTGGGTCGGCTCGTGGGACCACCACTCCACTCGAAGTCCAGCATTGAGTATGG-TTCCTGGATTTGACCCAGAGAGGGTGAAAGGCCCGTA---CGGTGGAGTA-TCAGACATGTGAG--GTGGTCCACTAGGTCGACCTTAGAGTCGGGTTGTTTGGGAATGCAGCCCAAAGTGGGTGGTAAACTCCATCCAAGGCTAAATACATGCACGAGTCCGATAGCGAACAAGTACCGTGAGGGAAAGTTGAAAAGTACTCT-GAAGAGAGAGTAAACAGTACGTGAGACCGC-ATGCAGGTAAACGGGTGGC-GTCA…
PD223_	ATTCCCCTA--GTAA-CGGCGAGTGAAGAGGGAAAAGCCCAGCAC-CGAAGCCTGCG-CAGGTTTGCTGTTAGGCAATGTGGTGTTTGGGTCGGCTCGTGGGACTACCACTCCACTCGAAGTCCAGCATTGAGTATGG-TTACTGGATTTGGCCCAGAGAGGGTGAAAGGCCCGTA---CGGTGGAGTA-TCAGACATGTGAG--GTGGTTCACCAGGTCGACCTTAGAGTCGGGTTGTTTGGGAATGCAGCCCAAAGTGGGTGGTAAACTCCATCCAAGGCTAAATACAAGCACGAGTCCGATAGCGAACAAGTACCGTGAGGGAAAGTTGAAAAGTACTCT-GAAGAGAGAGTAAACAGTACGTGAAACCGC-ATGCAGGTAAACGGGTGGC-GTCA…
PD076_	ATTCCC-TA--GTAA-CGGCGAGTGAAGAGGGAAAAGCCCAGCAC-CGAAGCCTGCG-CAGTTTTGCTGTTAGGCAATGTGGTGTTTGGGTCGGCTCGTGGGATTGCCACTCCACTCCAAGTCCAGCATTGAGTATGGTTTACTGGATTTGGCCCAGAGAGGGTGAAAGGCCCGTA----GGTGGAGTA-TCAGAAATGTAAG--GCAGTTCACCAGGTCGACCTTAGAGTCGGGTTGTTTGGGAATGCAGCCCAAAGCGGGTGGTAAACTCCATCCAAGGCTAAATACAAGCACGAGTCCGATAGCGAACAAGTACCGTGAGGGAAAGTTGAAAAGTACTCT-GAAGAGAGAGTAAACAGTACGTGAAACCGC-ATGCAGGTAAACGGGTGGC-GTCA…
PD137_	ATTCCCTTA--GTAA-CGGCGAGTGAAGAGGGAATAGCCCAGCAC-CGAAGCCTGCGGCATGTTTGCTGTTAGGCAGTGTGGTGTTAGGGTCGACTCGTTGAACCGTCACTTCACTCGAAGTCCAGCATTGAGTATGGTTTACTGGAATTGGCCCATAGAGGGTGAAAGGCCCGTG--CGAGTGGGGTA-TCAGACATGTGAG--GCGGTTTACCAGGTCGGCCTCGGAGTCGGGTTGTTTGGGAATGCAGCCCCAAGTGGGTGGTAAACTCCATCCAAGGCTAAATACGGGCACGAGTCCGATAGCGAACAAGTACCGTGAGGGAAAGTTGAAAAGTACTCT-GAAGAGAGAGTAAACAGTACGTGAAACCGC-ATGCAGGTAAACGGGTGGC-GTCA…
PS212_	ATTCCCCTA--GTAA-CGGCGAGTGAAGAGGGAAAAGCCCAGCAC-CGAAGCCTGCG-CAGATTTGCTGTTAGGCAATGTGGTGTTTGGGTCGACTCGTGGGACTACCACTCCACTCGAAGTCCAGCATTGAGTATGG-TTACTGGATTTGGCCCAGAGAGGGTGAAAGGCCCGTA---CGGTGGAGTA-TCAGACATGTGAG--GTGGTTCACCAGGTCGACCTTAGAGTCGGGTTGTTTGGGAATGCAGCCCAAAGTGGGTGGTAAACTCCATCCAAGGCTAAATACAAGCACGAGTCCGATAGCGAACAAGTACCGTGAGGGAAAGTTGAAAAGTACTCT-GAAGAGAGAGTAAACAGTACGTGAAACCGC-ATGCAGGTAAACGGGTGGC-GTCA…
PD034_	ATTCCCCTA--GTAA-CGGCGAGTGAAGAGGGAAAAGCCCAGCAC-CGAAGCCTGCG-CAGTTTTGCTGTTAGGCAATGTGGTGTTTGGGTCGGCTCGTGGGATCGCCACTCCACTCGAAGTCCAGCATTGAGTATGG-TTACTGGATTTGGCCCAGAGAGGGTGAAAGGCCCGTA---CGGTGGAGGT-TCAGACATGTGAG--GCGGTTCACCAGGTCGACCTTAGAGTCGGGTTGTTTGGGAATGCAGCCCAAAGTGGGTGGTAAACTCCATCCAAGGCTAAATACAAGCACGAGTCCGATAGCGAACAAGTACCGTGAGGGAAAGTTGAAAAGTACTCT-GAAGAGAGAGTAAACAGTACGTGAAACCGC-ATGCAGGTAAACGGGTGGC-GTCA…
PD187_	ATTCCC-TA--GTAA-CGGCGAGTGAAGAGGGAAGAGCCCAGCAC-CGAAGCCTGTGCGAGTTTTGCTGTTAGGCAATGTGGTGTTTGGGTCGGCTCGTGGGATTGCCGCTCCACTCCAAGTCCAGCATTGAGTATGGTTAACTGGATTTGGCCCAGAGAGGGTGAAAGGCCCGTA---GAGTGGAGTA-TCAGAAATGTAAG--GCAGTTCACCAGGTCGACCTTAGAGTCGGGTTGTTTGGGAGTGCAGCCCAAAGTGGGTGGTAAACTCCATCCAAGGCTAAATACAAGCACGAGTCCGATAGCGAACAAGTACCGTGAGGGAAAGTTGAAAAGTACTCT-GAAGAGAGAGTAAACAGTACGTGAAACCGC-ATTCAGGTAAACGGGTGGC-GTCA…
PS217_	ATCCCCCTA--GTAA-CGGCGAGTGAAGAGGGAGAAGCCCAGCAC-CGAAGCCTGCG-CAGGTTTGCTGTTAGGCCATGTGGTGTTTGGGTCGGCTCGTGGGACCACCGCTCCACTCGAAGTCCAGCATTGAGTATGG-TTACTGGATTTGGCCCAGAGAGGGTGAAAGGCCCGTA---CGGTGGAGTA-TCAGACATGTGAGTTGTGGTTCACCAGGTCGACCTTAGAGTCGGGTTGTTTGGGAATGCAGCCCAAAGTGGGTGGTAAACTCCATCCAAGGCTAAATACTAGCACGAGTCCGATAGCGAACAAGTACCGTGAGGGAAAGTTGAAAAGTACTCT-GAAGAGTGAGTAAACAGTACGTGAAACCGC-GTGCAGGTAAACGGGTGGC-GTCA…
PS398_	ATTCCCCTA--GTAA-CGGCGAGTGAAGAGGGAAAAGCCCAGCAC-CGAAGCCTGCG-CAGATTTGCTGTTAGGCAATGTGGTGTTTGGGTCGGCTAGTGGGACCACCACTCCACTCGAAGTCCAGCATTGAGTATGG-TTACTGGATTTGGCCCAGAGAGGGTGAAAGGCCCGTA--C-GGTGGAGTA-TCAGACATGTGAG--GTGGTTCACCAGGTCGACCTTAGAGTCGGGTTGTTTGGGAATGCAGCCCAAAGTGGGTGGTAAACTCCATCCAAGGCTAAATACAAGCACGAGTCCGATAGCGAACAAGTACCGTGAGGGAAAGTTGAAAAGTACTCT-GAAGAGAGAGTAAACAGTACGTGAAACCGC-ATGCAGGTAAACGGGTGGC-GTCA…
PD246_	ATTCCCCTA--GTAA-CGGCGAGTGAAGAGGGAAAAGCCCAGCAC-CGAAGCCTGCG-CAGGTTTGCTGTTAGGCAATGTGGTGTTTGGGTCGGCTCGTGGGACCACCACTCCACTCGAAGTCCAGCATTGAGTATGG-TTACTGGATTTGGCCCAGAGAGGGTGAAAGGCCCGTA--C-GGTGGAGTA-TCAGACATGTGAG--GTGGTTCACCAGGTCGACCTTAGAGTCGGGTTGTTTGGGAATGCAGCCCAAAGTGGGTGGTAAACTCCATCCAAGGCTAAATACAAGCACGAGTCCGATAGCGAACAAGTACCGTGAGGGAAAGTTGAAAAGTACTCT-GAAGAGAGAGTAAACAGTACGTGAAACCGC-ATGCAGGTAAACGGGTGGC-GTCA…
PD040_	ATTCCCCTA--GTAA-CGGCGAGTGAAGAGGGAAGAGCCCAGCAC-CGAAGCCTGCG-CAGGTTTGCTGTTAGGCAATGTGGTGTTTGGGTCGGCTCGTGGGACCACCACTCCACTCGAAGTCCAGCATTGAGTATGG-TTACTGGATTTGGCCCAGAGAGGGTGAAAGGCCCGTA--C-GGTGGAGTG-TCAGACATGTGAG--GTGGTTCACCAGGTCGACCTTAGAGTCGGGTTGTTTGGGAATGCAGCCCAAAGCGGGTGGTAAACTCCATCCAAGGCTAAATACTAGCACGAGTCCGATAGCGAACAAGTACCGTGAGGGAAAGTTGAAAAGTACTCT-GAAGAGAGAGTAAACAGTACGTGAAACCGC-ATGCAGGTAAACGGGTGGC-GTCA…
PD248_	ATTCCCCTA--GTAA-CGGCGAGTGAAGAGGGAAAAGCCCAGCAC-CGAAGCCTGCG-CAGTTTTGCTGTTAGGCAATGTGGTGTTTGGGTCGGCTCGTGGGACCACCACTCCACTCGAAGTCCAGCATTGAGTATGG-TTACTGGATTTGGCCCAGAGAGGGTGAAAGGCCCGTA--C-GGTGGAGTA-TCAGACATGTGAG--GTGGTTCACCAGGTCGACCTTAGAGTCGGGTTGTTTGGGAATGCAGCCCAAAGTGGGTGGTAAACTCCATCCAAGGCTAAATACAAGCACGAGTCCGATAGCGAACAAGTACCGTGAGGGAAAGTTGAAAAGTACTCT-GAAGAGAGAGTAAACAGTACGTGAAACCGC-ATGCAGGTAAACGGGTGGC-GTCA…
PS334_	ATTCCCCTA--GTAA-CGGCGAGTGAAGAGGGAAAAGCCCAGCAC-CGAAGCCTGCG-CAGTTTTGCTGCTAGGCAATGTGGTGTTTGGGTCGGCTCGTGGGACCACCACTCCACTCGAAGTCCAGCATTGAGTATGG-TTACTGGATTTGGCCCAGAGAGGGTGAAAGGCCCGTA--C-GGTGGAGTA-TCAGACATGTGAG--GTGGTTCACCAGGTCGACCTTAGAGTCGGGTTGTTTGGGAATGCAGCCCAAAGTGGGTGGTAAACTCCATCCAAGGCTAAATACAAGCACGAGTCCGATAGCGAACAAGTACCGTGAGGGAAAGTTGAAAAGTACTCT-GAAGAGAGAGTAAACAGTACGTGAAGCCGC-ATGCAGGTAAACGGGTGGC-GTCA…
OD530_	NNNNNNNNNNNNNNNNNNNNNNNNNNNNNNNNNNNNNNNNNNNNNNNNNNNNNNNNNNNNNNNNNNNNNNNNNNNNNNNNNNNNNNNNNNNNNNNNNNNNNNNNNNNNNNNNNNNNNNNNNNNNNGCATTGAGTATGG-TCACTGGATTTGGCCCAAAGAGGGTGAAAGGCCCGTC--CGGGTGGAGGT-TCAGAAATGTAAG--GCAGTTCACCAGGTCGACCTTAGAGTCGGGTTGTTTGAGAATGCAGCCCAAAGCGGGTGGTAAACTCCATCCAAGGCTAAATACAAGCACGAGTCCGATAGCGAACAAGTACCGTGAGGGAAAGTTGAAAAGTACTCT-GAAGAGAGAGTAAACAGTACGTGAAACCGC-ATGCAGGTAAACGGGTGGC-GTCA…
PD220_	ATTCCCCTA--GTAA-CGGCGAGTGAAGAGGGAAGAGCCCAGCAT-CGAAGCCTGCG-CAGGTTTGCTGTTAGGCAATGTGGTGTTTGGGTCGGCTCGTGGGACCACCACTCCACTCGAAGTCCAGCATTGAGTATGG-TTACTGGATTTGGCCCAGAGAGGGTGAAAGGCCCGTA--CGAGTGGAGTA-TCAGACATGTGAGTTGTGGTTCACCAGGTCGACCTTAGAGTCGGGTTGTTTGGGAATGCAACCCAAAGTGGGTGGTAAACTCCATCCAAGGCTAAATACTAGCACGAGTCCGATAGCCAACAAGTACCGTGAGGGAAAGTTGAAAAGTACTCT-GAAGAGAGAGTAAACAGTACGTGAAACCGC-ATGCAGGTAAACGGGTGGC-GTTA…
PD403_	ATTCCCCTA--GTAA-CGGCGAGTGAAGAGGGAAAAGCCCAGCAC-CGAAGCCTGCGGCAGGTTTGCTGTTAGGCAATGTGGTGTTTAGGCCGGCTCGTGGGACCACCACTCCACTCGAAGTCCAGCATTGGGTATGG-TTACTGGATTTGGCCCAGAGAGGGTGAAAGGCCCGTA--CGGGTGGAGTG-TCAGACATGTGAG--GTGGTTCACCAGGTCGACCTTAGAGTCGGGTTGTTTGGGAATGCAGCCCAAAGTGGGTGGTAAACTCCATCCAAGGCTAAATACTAGCACGAGTCCGATAGCGAACAAGTACCGTGAGGGACAGTTGAAAAGTACTCT-GAAGAGAGAGTAAACAGTACGTGAAACCGC-ATGCAGGTAAACGGGTGGC-GTCA…
PS210_	ATTCCCCTA--GTAA-CGGCGAGTGAAGAGGGAAAAGCCCAGCAC-CGAAGCCTGCG-CAGATTTGCTGTTAGGCAATGTGGTGTTTGGGTCGACTCGTGGGATCACCACTCCACTCGAAGTCCAGCATTGAGTATGG-TTACTGGATTTGGCCCAGAGAGGGTGAAAGGCCCGTA---CGGTGGAGTA-TCAGACATGTGAG--GTGGTTCACCAGGTCGACCTTAGAGTCGGGTTGTTTGGGAATGCAGCCCAAAGTGGGTGGTAAACTCCATCCAAGGCTAAATACAAGCACGAGTCCGATAGCGAACAAGTACCGTGAGGGAAAGTTGAAAAGTACTCT-GAAGAGAGAGTAAACAGTACGTGAAACCGC-ATGCAGGTAAACGGGTGGC-GTCA…
PD007_	ATTCCCCTA--GTAA-CGGCGAGTGAAGAGGGAGAAGCCCAGCAC-CGAAGCCTGCGGCAGGTTTGCTGTTAGGCAATGTGGTGTTTGGGTCGGCTCGTNAGACCACCACTCCACTCGAAGTCCAGCATTGACTATGG-TTAGTGGATTTGGCCCAGAGAGGGTGAAAGGCCCGTA--CGGGTGGAGTG-TCAGACATGTGAGTTGTGGTTCACCAGGTCGACCTTAGAGTCGGGTTGTTTGGGAATGCAGCCCAAAGCGGGTGGTAGACTCCATCCAAGGCTAAATACTAGCACGAGTCCGATAGCGAACAAGTACCGTGAGGGAAAGTTGAAAAGTACTCT-GAAGAGAGAGTAAACAGTACGTGAAACCGC-ATGCAGGTAAACGGGTGGC-GTCA…
PD399_	ATTCCCCTA--GTAA-CGGCGAGTGAAGAGGGAAAAGCCCAGCAC-CGAAGCCTGCGGCAGTTTTGCTGTTAGGCAATGTGGTGTTTGGGTCGGCTCGTGGGATTGCCACTCCACTCGAAGTCCAGCATTGAGTATGG-TTACTGGATTCGGCCCAGAGAGGGTGAAAGGCCCGTA--CGGGTGGAGGT-TCAGACATGTGAG--GCGATCCCCCAGGTCGACCTTAGAGTCGGGTTGTTTGAGAATGCAGCCCAAAGTGGGTGGTAAACTCCATCCAAGGCTAAATACAGACACGAGTCCGATAGCGAACAAGTACCGTGAGGGAAAGTTGAAAAGTACTCT-GAAGAGAGAGTAAACAGTACGTGAAACCGC-ATGCAGGTAAACGGGTGGC-GTCA…
PD229_	ATTCCCCTA--GTAA-CGGCGAGTGAAGAGGGAAAAGCCCAGCAC-CGAAGCCTGCGGCAGGTTTGCTGTTAGGCAATGTGGTGTTTGGGTCGGCTCGTGGGACCACCACTCCACTCGAAGTCCAGCATTGAGTATGG-TTACTGGATTTGGCCCAGAGAGGGTGAAAGGCCCGTA--CGGGTGGAGTA-TCAGACATGTGAG--GTGGTTCACCAGGTCGACCTTAGAGTCGGGTTGTTTGGGAATGCAGCCCAAAGTGGGTGGTAAACTCCATCCAAGGCTAAATACAAGCACGAGTCCGATAGCGAACAAGTACCGTGAGGGAAAGTTGAAAAGTACTCT-GAAGAGAGAGTAAACAGTACGTGAAACCGC-ATGCAGGTAAACGGGTGGC-GTCA…
PD231_	ATTCCCCTA--GTAA-CGGCGAGTGAAGAGGGAAAAGCCCAGCAC-CGAAGCCTGCGGCAGGTTTGCTGTTAGGCAATGTGGTGTTTGGGTCGGCTCGTGGGACCACCACTCCACTCGAAGTCCAGCATTGAGTATGG-TTACTGGATTTGGCCCAGAGAGGGTGAAAGGCCCGTA--CGGGTGGAGTA-TCAGACATGTGAG--GTGGTTCACCAGGTCGACCTTAGAGTCGGGTTGTTTGGGAATGCAGCCCAAAGTGGGTGGTAAACTCCATCCAAGGCTAAATACAAGCACGAGTCCGATAGCGAACAAGTACCGTGAGGGAAAGTTGAAAAGTACTCT-GAAGAGAGAGTAAACAGTACGTGAAACCGC-ATGCAGGTAAACGGGTGGC-GTCA…
PD419_	ATTCCCCTA--GTAA-CGGCGAGTGAACAGGGAAGAGCCCAGCAC-CGAAGCCTGCGGCAGATTTGCTGTTAGGCAATGTGGTGTTTGGGTCGGCTCGTGGGACCGCCACTCCATCCGAAGTCCAGCATTGAGTATGGCTTCCTGGATTTGGCCCAGAGAGGGTGAAAGGCCCGTA--CGGGTGGAGGT-TCAGACATGTGCG--GCGGTTCACCAGGCCGGCCTTAGAGTCGGGTTGTTTGGGAATGCAGCCCAAAGCGGGTGGTAAACTCCATCCAAGGCTAAATACTAGCACGAGTCCGATAGCGAACAAGTACCGTGAGGGAAAGTTGAAAAGTACTCT-GAAGAGAGAGTAAACAGTACGTGAAACCGC-ATGCAGGTAAACGGGTGGC-GTCA…
PD450_	ATTCCCCTA--GTAA-CGGCGAGTGAAGAGGGAAAAGCCCAGCAC-CGAAGCCTGCG-CAAATTTGCTGTTAGGCAATGTGGTGTTTGGGTCGGCTCGTGGGATTGCCACTCCACTCGAAGTCCAGCATTGAGTATGG-TCACTGGATTTGGCCCAGAGAGGGTGAAAGGCCCGTA---CGGTGGAGGT-TCAGACATGTAAG--GCAGTTCACCAGGCCGACCTTAGAGTCGGGTTGTTTGAGAATGCAGCCCAAAGCGGGTGGTAAACTCCATCCAAGGCTAAATACAAGCACGAGTCCGATAGCGAACAAGTACCGTGAGGGAAAGTTGAAAAGTACTCT-GAAGAGAGAGTAAACAGTACGTGAAACCGC-ATGCAGGTAAACGGGTGGC-GTCA…
PD099_	ATTCCC-TA--GTAA-CGGCGAGTGAAGAGGGAAAAGCCCAGCAC-CGAAGCCTGCG-CAGTTTTGCTGTTAGGCAATGTGGTGTTTGGGTCGGCTCGTGGGATTGCCACTCCACTCCAAGTCCAGCATTGAGTATGGTTTACTGGATTTGGCCCAGAGAGGGTGAAAGGCCCGTA----GGTGGAGTA-TCAGAAATGTAAG--GCAGTTCACCAGGTCGACCTTAGAGTCGGGTTGTTTGGGAATGCAGCCCAAAGCGGGTGGTAAACTCCATCCAAGGCTAAATACAAGCACGAGTCCGATAGCGAACAAGTACCGTGAGGGAAAGTTGAAAAGTACTCT-GAAGAGAGAGTAAACAGTACGTGAAACCGC-ATGCAGGTAAACGGGTGGC-GTCA…
PD142_	ATTCCCCTA--GTAA-CGGCGAGTGAAGAGGGAAAAGCCCAGCAC-CGAAGCCTGCG-CAGTTTTGCTGTTAGGCAATGTGGTGTTTGGGTCGGCTCGAGGGACTGCCACTCCACTCCAAGTCCAGCATTGAGTATGGTTAACTGGATTTGGCCCAGAGAGGGTGAAAGGCCCGTA----GGTGGAGTA-TCAGAAATGTGAG--GCAGTTCACCAGGTCGGCCTTAGAGTCGGGTTGTTTGGGAATGCAGCCCAAAGCGGGTGGTAAACTCCATCCAAGGCTAAATACAAGCACGAGTCCGATAGCGAACAAGTACCGTGAGGGAAAGTTGAAAAGTACTCT-GAAGAGAGAGTAAACAGTACGTGAAACCGC-ATGCAGGTAAACGGGTGGC-GTCA…
PD355_	ATTCCCCTA--GTAA-CGGCGAGTGAAGAGGGAAAAGCCCAGCAC-CGAAGCCTGCG-CAGTTTTGCTGTTAGGCAATGTGGTGTTTGGGTCGGCTCGTGGGATCGCCACTCCACTCGAAGTCCAGCATTGAGTATGG-TTACTGGATTTGGCCCAGAGAGGGTGAAAGGCCCGTA---CGGTGGAGGT-TCAGACATGTGAGAGGCGGTTCACCAGGTCGACCTTAGAGTCGGGTTGTTTGGGAATGCAGCCCAAAGTGGGTGGTAAACTCCATCCAAGGCTAAATACAAGCACGAGTCCGATAGCGAACAAGTACCGTGAGGGAAAGTTGAAAAGTACTCT-GAAGAGAGAGTAAACAGTACGTGAAACCGC-ATGCAGGTAAACGGGTGGC-GTCA…
PD230_	ATTCCCCTA--GTAA-CGGCGAGTGAAGAGGGAAAAGCCCAGCAC-CGAAGCCTGCGGCAGGTTTGCTGTTAGGCAATGTGGTGTTTGGGTCGGCTCGTGGGACCACCACTCCACTCGAAGTCCAGCATTGAGTATGG-TTACTGGATTTGGCCCAGAGAGGGTGAAAGGCCCGTA--C-GGTGGAGTA-TCAGACATGTGAG--GTGGTTCACCAGGTCGACCTTAGAGTCGGGTTGTTTGGGAATGCAGCCCAAAGTGGGTGGTAAACTCCATCCAAGGCTAAATACAAGCACGAGTCCGATAGCGAACAAGTACCGTGAGGGAAAGTTGAAAAGTACTCT-GAAGAGAGAGTAAACAGTACGTGAAACCGC-ATGCAGGTAAACGGGTGGC-GTCA…
PS042_	ATTCCC-TA--GTAA-CGGCGAGTGAAGAGGGAAGAGCCCAGCAC-CGAAGCCTGCG-CAGGTTTGCTGTTAGGCAATGTGGTGTTTGGGTCGGCTCGTGGGACCACCACTCCACTCGAAGTCCAGCATTGAGTATGG-TTACTGGATTTGGCCCAGAGAGGGTGAAAGGCCCGTA--C-GGTGGAGTG-TCAGACATGTGAG--GTGGTTCACCAGGTCGGCCTTAGAGTCGGGTTGTTTGGGAATGCAGCCCAAAGTGGGTGGTAAACTCCATCCAAGGCTAAATACTAGCACGAGTCCGATAGCGAACAAGTACCGTGAGGGAAAGTTGAAAAGTACTCT-GAAGAGAGAGTAAACAGTACGTGAAACCGC-ATGCAGGTAAACGGGTGGC-GTCA…
PS269_	ATTCCCCTA--GTAA-CGGCGAGTGAAGAGGGAAAAGCCCAGCAC-CGAAGCCTGCG-CAGATTTGCTGTTAGGCAATGTGGTGTTTGGGTCGGCTCGTGGGACTACCACTCCACTCGAAGTCCAGCATTGAGTATGG-TTACTGGATTTGGCCCAGAGAGGGTGAAAGGCCCGTA---CGGTGGAGTA-TCAGACATGTGAG--GTGGTTCACCAGGTCGACCTTAGAGTCGGGTTGTTTGGGAATGCAGCCCAAAGTGGGTGGTAAACTCCATCCAAGGCTAAATACAAGCACGAGTCCGATAGCGAACAAGTACCGTGAGGGAAAGTTGAAAAGTACTCT-GAAGAGAGAGTAAACAGTACGTGAAACCGC-ATGCAGGTAAACGGGTGGC-GTCA…
PD438_	ATTCCCCTA--GTAA-CGGCGAGTGAAGAGGGAAAAGCCCAGCAC-CGAAGCCTGCGGCAGTTTTGCTGTTAGGCAATGTGGTGTTTGGGTCGGCTCGTGGGACCGCCACTCCACTCGAAGTCCAGCATTGAGTATGG-TTACTGGATTTGGCCCAGAGAGGGTGAAAGGCCCGTA--CGGGTGGAGTA-TCAGACATGTGAG--GCGGTTCACCAGGTCGACCTTAGAGTCGGGTTGTTTGGGAATGCAGCCCAAAGCGGGTGGTAAACTCCATCCAAGGCTAAATACTAGCACGAGTCCGATAGCGAACAAGTACCGTGAGGGAAAGTTGAAAAGTACTCT-GAAGAGAGAGTAAACAGTACGTGAAACCGC-ATGCAGGTAAACGGGTGGC-GTCA…
PD437_	ATTCCCCTA--GTAA-CGGCGAGTGAAGAGGGAAAAGCCCAGCAC-CGAAGCCTGCGGCAGTTTTGCTGTTAGGCAATGTGGTGTTTGGGTCGGCTCGTGGGACCGCCACTCCACTCGAAGTCCAGCATTGAGTATGG-TTACTGGATTTGGCCCAGAGAGGGTGAAAGGCCCGTA--CGGGTGGAGTA-TCAGACATGTGAG--GCGGTTCACCAGGTCGACCTTAGAGTCGGGTTGTTTGGGAATGCAGCCCAAAGCGGGTGGTAAACTCCATCCAAGGCTAAATACTAGCACGAGTCCGATAGCGAACAAGTACCGTGAGGGAAAGTTGAAAAGTACTCT-GAAGAGAGAGTAAACAGTACGTGAAACCGC-ATGCAGGTAAACGGGTGGC-GTCA…
PD441_	ATTCCC-TA--GTAA-CGGCGAGTGAAGAGGGAAAAGCCCAGCAC-CGAAGCCTGCGGCAGATTTGCTGTTAGGCAATGTGGTGTTTGGGTCGGCTAGTGGGACCACCACTCCACTCGAAGTCCAGCATTGAGTATGG-TTACTGGATTTGGCCCAGAGAGGGTGAAAGGCCCGTA--CGGGTGGAGTA-TCAGACATGTGAG--GTGGTTCACCAGGTCGACCTTAGAGTCGGGTTGTTTGGGAATGCAGCCCAAAGTGGGTGGTAAACTCCATCCAAGGCTAAATACAAGCACGAGTCCGATAGCGAACAAGTACCGTGAGGGAAAGTTGAAAAGTACTCT-GAAGAGAGAGTAAACAGTACGTGAAACCGC-ATGCAGGTAAACGGGTGGC-GTCA…
PD159_	ATTCCCCTA--GTAA-CGGCGAGTGAAGAGGGAAAAGCCCAGCAC-CGAAGCCTGCGGCAGGTTTGCTGTTAGGCAATGTGGTGTTTGGGTCGGCTCGTGGGACCACCACTCCACTCGAAGTCCAGCATTGAGTATGG-TTACTGGATTTGGCCCAGAGAGGGTGAAAGGCCCGTA--CGGGTGGAGTA-TCAGACATGTGAG--GTGGTTCACCAGGTCGACCTTAGAGTCGGGTTGTTTGGGAATGCAGCCCAAAGTGGGTGGTAAACTCCATCCAAGGCTAAATACAAGCACGAGTCCGATAGCGAACAAGTACCGTGAGGGAAAGTTGAAAAGTACTCT-GAAGAGAGAGTAAACAGTACGTGAAACCGC-ATGCAGGTAAACGGGTGGC-GTCA…
PD109_	ATTCCCTTA--GTAA-CGGCGAGTGAAGAGGGAAAAGCCCAGCAC-CGAAGCCTGCGGCAGGTTTGCTGTTAGGCAATGTGGTGTTTGGGTCGGCTCGTGGGACTACCACTCCACTCGAAGTCCAGCATTGAGTATGG-TTACTGGATTTGGCCCAGAGAGGGTGAAAGGCCCGTA--CGGGTGGAGTA-TCAGACATGTGAG--GTGGTTCACCAGGTCGACCTTAGAGTCGGGTTGTTTGGGAATGCAGCCCAAAGTGGGTGGTAAACTCCATCCAAGGCTAAATACAAGCACGAGTCCGATAGCGAACAAGTACCGTGAGGGAAAGTTGAAAAGTACTCT-GAAGAGAGAGTAAACAGTACGTGAAACCGC-ATGCAGGTAAACGGGTGGC-GTCA…
PD039_	ATTCCCCTA--GTAA-CGGCGAGTGAAGAGGGAAGAGCCCAGCAC-CGAAGCCTGCGGCAGTTTTGCTGTTAGGCAATGTGGTGTTTGGGTCGGCTCGTTGGACTGCCACTACACTCGAAGTCCGGCATTGAGTATGGTAAATAGGACTTGGCCCAGAGAGGGTGAAAGGCCCGTG--AGGGTGTAGTACT-AGACAAGTGAG--GCAGTTGACCAGGCCGGCCTTAGAGTCGGGTTGTTTGGGAATGCAGCCCAAAGTGGGTGGTAAACTCCATCCAAGGCTAAATACAGGCACGAGTCCGATAGCGAACAAGTACCGTGAGGGAAAGTTGAAAAGTACTCT-GAAGAGAGAGTAAACAGTACGTGAAACCGC-ATGCAGGTAAACGGGTGGC-GTCA…
PD008_	ATTCCCCTA--GTAA-CGGCGAGTGAAGAGGGAAAAGCCCAGCAC-CGAAACCTGCGGCAGGTTTGCTGTTAGGCAATGTGGTGTTTGGGTCGGCTCGTGGGACTACCACTCCACTCGAAGTCCAGCATTGAGTATGG-TTACTGGATTTGGCCCAGAGAGGGTGAAAGGCCCGTA--CGGGTGGAGTA-TCAGACATGTGAG--GTGGTTCACCAGGTCGACCTTAGAGTCGGGTTGTTTGGGAATGCAGCCCAAAGTGGGTGGTAAACTCCATCCAAGGCTAAATACAAGCACGAGTCCGATAGCGAACAAGTACCGTGAGGGAAAGTTGAAAAGTACTCT-GAAGAGAGAGTAAACAGTACGTGAAACCGC-ATGCAGGTAAACGGGTGGC-GTCA…
PD153_	AKTCCCCTA--GTAA-CGGCGAGTGAAGAGGGAAAAGCCCAGCAC-CGAAGCCTGCAGCAGGTTTGCTGTTAGGCAATGTGGTGTTTGGGTCGGCTCGTGGGACTACCACTCCACTCGAAGTCCAGCATTGAGTATGG-TTACTGGATTTGGCCCAGAGAGGGTGAAAGGCCCGTA--CGGGTGGAGTA-TCAGACATGTGAG--GTGGTTCACCAGGTCGACCTTAGAGTCGGGTTGTTTGGGAATGCAGCCCAAAGAGGGTGGTAAACTCCATCCAAGGCTAAATACAAGCACGAGTCCGATAGCGAACAAGTACCGTGAGGGAAAGTTGAAAAGTACTCT-GAAGAGAGAGTAAACAGTACGTGAAACCGC-ATGCAGGTAAACGGGTGGC-GTCA…
PD175_	ATTCCCCTA--GTAA-CGGCGAGTGAAGAGGGAAGAGCCCAGCAC-CGAAGCCTGCGGCAGTTTTGCTGCTAGGCAATGTGGTGTTTGGGTCGGCTCGTGGGACCGCCACTCCACTCGAAGTCCAGCATTGAGTATGG-TTACTGGATTTGGCCCAGAGAGGGTGAAAGGCCCGTA--CGGGTGGAGGT-TCAGACATGTAAG--GCGGTTCACCAGGTCGGCCTTAGAGTCGGGTTGTTTGGGAATGCAGCCCAAAGTGGGTGGTAAACTCCATCCAAGGCTAAATACTAGCACGAGTCCGATAGCGAACAAGTACCGTGAGGGAAAGTTGAAAAGTACTCT-GAAGAGAGAGTAAACAGTACGTGAAACCGC-ATGCAGGTAAACGGGTGGC-GTCA…
PD271_	ATTCCCCTA--GTAA-CGGCGAGTGAAGAGGGAAGAGCCCAGCAC-CGAAGCCTGCGGCAGTTTTGCTGTTAGGCAATGTGGTGTTTGGGTCGGCTCGTGGGACCGCCACTCCACTCGAAGTCCAGCATTGAGTATGG-TTTCTGGATTTGGCCCAGAGAGGGTGAAAGGCCCGTA--CGGGTGGAGTA-TCAGACATGTGAG--GTGGTTCACCAGGCCGGCCTTAGAGTCGGGTTGTTTGGGAATGCAGCCCAAAGCGGGTGGTAAACTCCATCCAAGGCTAAATACTAGCACGAGTCCGATAGCGAACAAGTACCGTGAGGGAAAGTTGAAAAGTACTCT-GAAGAGAGAGTAAACAGTACGTGAAACCGC-ATGCAGGTAAACGGGTGGC-GTCA…
PD436_	ATTCCCCTA--GTAA-CGGCGAGTGAAGAGGGAAAAGCCCAGCAC-CGAAGCCTGCGGCAGTTTTGCTGTTAGGCAATGTGGTGTTTGGGTCGGCTCGTGGGACCGCCACTCCACTCGAAGTCCAGCATTGAGTATGG-TTACTGGATTTGGCCCAGAGAGGGTGAAAGGCCCGTA--CGGGTGGAGTA-TCAGACATGTGAG--GCGGTTCACCAGGTCGACCTTAGAGTCGGGTTGTTTGGGAATGCAGCCCAAAGCGGGTGGTAAACTCCATCCAAGGCTAAATACTAGCACGAGTCCGATAGCGAACAAGTACCGTGAGGGAAAGTTGAAAAGTACTCT-GAAGAGAGAGTAAACAGTACGTGAAACCGC-ATGCAGGTAAACGGGTGGC-GTCA…
PD272_	ATTCCCCTA--GTAA-CGGCGAGTGAAGAGGGAAGAGCCCAGCAC-CGAAGCCTGCGGCAGTTTTGCTGTTAGGCAATGTGGTGTTTGGGTCGGCTCGTGGGACCGCCACTCCACTCGAAGTCCAGCATTGAGTATGG-TTTCTGGATTTGGCCCAGAGAGGGTGAAAGGCCCGTA--CGGGTGGAGTA-TCAGACATGTGAG--GTGGTTCACCAGGCCGGCCTTAGAGTCGGGTTGTTTGGGAATGCAGCCCAAAGCGGGTGGTAAACTCCATCCAAGGCTAAATACTAGCACGAGTCCGATAGCGAACAAGTACCGTGAGGGAAAGTTGAAAAGTACTCT-GAAGAGAGAGTAAACAGTACGTGAAACCGC-ATGCAGGTAAACGGGTGGC-GTCA…
PD009_	ATTCCCCTA--GTAA-CGGCGAGTGAAGAGGGAAAAGCCCAGCAC-CGAAGCCTGCGGCAGGTTTGCTGTTAGGCAATGTGGTGTTTGGGTCGGCTCGTGGGACTACCACTCCACTCGAAGTCCAGCATTGAGTATGG-TTACTGGATTTGGCCCAGAGAGGGTGAAAGGCCCGTA--CGGGTGGAGTA-TCAGACATGTGAG--GTGGTTCACCAGGTCGACCTTAGAGTCGGGTTGTTTGGGAATGCAGCCCAAAGTGGGTGGTAAACTCCATCCAAGGCTAAATACAAGCACGAGTCCGATAGCGAACAAGTACCGTGAGGGAAAGTTGAAAAGTACTCT-GAAGAGAGAGTAAACAGTACGTGAAACCGC-ATGCAGGTAAACGGGTGGC-GTCA…
PD298_	ATTCCCCTA--GTAA-CGGCGAGTGAAGAGGGAAAAGCCCAGCAC-CGAAGCCTGCGGCAGTTTTGCTGTTAGGCAATGTGGTGTTTGGGTCGGCTAGTGGGACCACCACTCCACTCGAAGTCCAGCATTGAGTATGG-TTACTGGATTTGGCCCAGAGAGGGTGAAAGGCCCGTA---CGGTGGAGTT-TCAGACATGTGAG--GTGGTTCACCAGGTCGACCTTAGAGTCGGGTTGTTTGGGAATGCAGCCCAAAGTGGGTGGTAAACTCCATCCAAGGCTAAATACAAGCACGAGTCCGATAGCGAACAAGTACCGTGAGGGAAAGTTGAAAAGTACTCT-GAAGAGAGAGTAAACAGTACGTGAAACCGC-ATGCAGGTAAACGGGTGGC-GTCA…
PD108_	ATTCCCCTA--GTAA-CGGCGAGTGAAGAGGGAAAAGCCCAGCAC-CGAAGCCTGCGGCAGGTTTGCTGTTAGGCAATGTGGTGTTTGGGTCGGCTCGTGGGACTACCACTCCACTCGAAGTCCAGCATTGAGTATGG-TTACTGGATTTGGCCCAGAGAGGGTGAAAGGCCCGTA--CGGGTGGAGTA-TCAGACATGTGAG--GTGGTTCACCAGGTCGACCTTAGAGTCGGGTTGTTTGGGAATGCAGCCCAAAGTGGGTGGTAAACTCCATCCAAGGCTAAATACAAGCACGAGTCCGATAGCGAACAAGTACCGTGAGGGAAAGTTGAAAAGTACTCT-GAAGAGAGAGTAAACAGTACGTGAAACCGC-ATGCAGGTAAACGGGTGGC-GTCA…
PD324_	ATTCCCCTA--GTAA-CGGCGAGTGAAGAGGGAAAAGCCCAGCAC-CGAAGCCTGCGGCAGGTTTGCTGTTAGGCAATGTGGTGTTTGGGTCGGCTCGTGGGATCACCACTCCACTCGAAGTCCAGCATTGAGTATGG-TTACTGGATTTGGCCCAGAGAGGGTGAAAGGCCCGTA--CGGGTGGAGTA-TCAGACATGTGAG--GTGGTTCACCAGGTCGACCTTAGAGTCGGGTTGTTTGGGAATGCAGCCCAAAGTGGGTGGTAAACTCCATCCAAGGCTAAATACTAGCACGAGTCCGATAGCGAACAAGTACCGTGAGGGAAAGTTGAAAAGTACTCT-GAAGAGAGAGTAAACAGTACGTGAAACCGC-ATGCAGGTAAACGGGTGGC-GTCA…
PD428_	ATTCCCCTA--GTAA-CGGCGAGTGAAGAGGGAAGAGCCCAGCAC-CGAAGCCTGCGGCAGGTTTGCTGTTAGGCAATGTGGTGTTTGGGTCGGCTCGTGGGACCACCACTCCACTCGAAGTCCAGCATTGAGTATGG-TTACTGGATTTGGCCCAGAGAGGGTGAAAGGCCCGTA--CGGGTGGAGTG-TCAGACATGTGAG--GTGGTTCACCAGGTCGACCTTAGAGTCGGGTTGTTTGGGAATGCAGCCCAAAGCGGGTGGTAAACTCCATCCAAGGCTAAATACTAGCACGAGTCCGATAGCGAACAAGTACCGTGAGGGAAAGTTGAAAAGTACTCT-GAAGAGAGAGTAAACAGTACGTGAAACCGC-ATGCAGGTAAACGGGTGGC-GTCA…
PD005_	ATTCCCCTA--GTAA-CGGCGAGTGAAGAGGGAGAAGCCCAGCAC-CGAAGCCTGCGGCAGGTTTGCTGTTAGGCAATGTGGTGTTTGGGTCGGCTCGTGGGACCACCACTCCAATCGAAGTCCAGCATTGAGTATGG-TTACTGGATTTGGCCCAGAGAGGGTGAAAGGCCCGTA--CGGTTGGAGTA-TCAGACATGTGAG--GTGGTTCACCAGGTCGGCCTTAGAGTCGGGTTGTTTGGGAATGCAGCCCAAAGTGGGTGGTAAACTCCATCCAAGGCTAAATACAAGCACGAGTCCGATAGCGAACAAGTACCGTGAGGGAAAGTTGAAAAGTACTCT-GAAGAGAGAGTAAACAGTACGTGAAACCGC-ATGCAGGTAAACGGGTGGC-GTCA…
PS265_	ATTCCCCTA--GTAA-CGGCGAGTGAAGAGGGAAAAGCCCAGCAC-CGAAGCCTGCG-CAGTTTTGCTGTTAGGCAATGTGGTGTTTGGGTCGGCTCGTGGGACCACCACTCCACTCGAAGTCCAGCATTGAGTATGG-TTACTGGATTTGGCCCAGAGAGGGTGAAAGGCCCGTA--C-GGTGGAGTA-TCAGACATGTGAG--GTGGTTCACCAGGTCGGCCTTAGAGTCGGGTTGTTTGGGAATGCAGCCCAAAGTGGGTGGTAAACTCCATCCAAGGCTAAATACAAGCACGAGTCCGATAGCGAACAAGTACCGTGAGGGAAAGTTGAAAAGTACTCT-GAAGAGAGAGTAAACAGTACGTGAAACCGC-ATGCAGGTAAACGGGTGGC-GTCA…
PD184_	ATTCCCCTA--GTAA-CGGCGAGTGAAGAGGGAAAAGCCCAGCAC-CGAAGCCTGCG-CAGTTTTGCTGTTAGGCAATGTGGTGTTTGGGTCGGCTCGTGGGACCACCACTCCACTCGAAGTCCAGCATTGAGTATGG-TTACTGGATTTGGCCCAGAGAGGGTGAAAGGCCCGTA---CGGTGGAGTA-TCAGACATGTGAG--GTGGTTCACCAGGTCGACCTTAGAGTCGGGTTGTTTGGGAATGCAGCCCAAAGTGGGTGGTAAACTCCATCCAAGGCTAAATACAAGCACGAGTCCGATAGCGAACAAGTACCGTGAGGGAAAGTTGAAAAGTACTCT-GAAGAGAGAGTAAACAGTACGTGAAACCGC-ATGCAGGTAAACGGGTGGC-GTCA…
PD181_	ATTCCCCTA--GTAA-CGGCGAGTGAAGAGGGAAAAGCCCAGCAC-CGAAGCCTGCG-CAGTTTTGCTGTTAGGCAATGTGGTGTTTGGGTCGGCTCGTGGGACCACCACTCCACTCGAAGTCCAGCATTGAGTATGG-TTACTGGATTTGGCCCAGAGAGGGTGAAAGGCCCGTA---CGGTGGAGTA-TCAGACATGTGAG--GTGGTTCACCAGGTCGACCTTAGAGTCGGGTTGTTTGGGAATGCAGCCCAAAGTGGGTGGTAAACTCCATCCAAGGCTAAATACAAGCACGAGTCCGATAGCGAACAAGTACCGTGAGGGAAAGTTGAAAAGTACTCT-GAAGAGAGAGTAAACAGTACGTGAAACCGC-ATGCAGGTAAACGGGTGGC-GTCA…
PD183_	ATTCCCCTA--GTAA-CGGCGAGTGAAGAGGGAAAAGCCCAGCAC-CGAAGCCTGCG-CAGTTTTGCTGTTAGGCAATGTGGTGTTTGGGTCGGCTCGTGGGACCACCACTCCACTCGAAGTCCAGCATTGAGTATGG-TTACTGGATTTGGCCCAGAGAGGGTGAAAGGCCCGTA---CGGTGGAGTA-TCAGACATGTGAG--GTGGTTCACCAGGTCGACCTTAGAGTCGGGTTGTTTGGGAATGCAGCCCAAAGTGGGTGGTAAACTCCATCCAAGGCTAAATACAAGCACGAGTCCGATAGCGAACAAGTACCGTGAGGGAAAGTTGAAAAGTACTCT-GAAGAGAGAGTAAACAGTACGTGAAACCGC-ATGCAGGTAAACGGGTGGC-GTCA…
PD402_	ATTCCCCTA--GTAA-CGGCGAGTGAAGAGGGAAAAGCCCAGCAC-CGAAGCCTGCG-CAGATTTGCTGTTAGGCAATGTGGTGTTTGGGTCGGCTCGTGGGACCACCACTCCACTCGAAGTCCAGCATTGAGTATGG-TTACTGGATTTGGCCCAGAGAGGGTGAAAGGCCCGTA---CGGTGGAGTA-TCAGACATGTGAG--GTGGTTCACCAGGTCGACCTTAGAGTCGGGTTGTTTGGGAATGCAGCCCAAAGTGGGTGGTAAACTCCATCCAAGGCTAAATACAAGCACGAGTCCGATAGCGAACAAGTACCGTGAGGGAAAGTTGAAAAGTACTCT-GAAGAGAGAGTAAACAGTACGTGAAACCGC-ATGCAGGTAAACGGGTGGC-GTCA…
PD276_	ATTCCCCTA--GTAA-CGGCGAGTGAAGAGGGAAGAGCCCAGCAC-CGAAGCCTGCGGCAGTTTTGCTGTTAGGCAATGTGGTGTTTGGGTCGGCTCGTGGGACCGCCACTCCACTCGAAGTCCAGCATTGAGTATGG-TTTCTGGATTTGGCCCAGAGAGGGTGAAAGGCCCGTA--CGGGTGGAGTA-TCAGACATGTGAG--GTGGTTCACCAGGCCGGCCTTAGAGTCGGGTTGTTTGGGAATGCAGCCCAAAGCGGGTGGTAAACTCCATCCAAGGCTAAATACTAGCACGAGTCCGATAGCGAACAAGTACCGTGAGGGAAAGTTGAAAAGTACTCT-GAAGAGAGAGTAAACAGTACGTGAAACCGC-ATGCAGGTAAACGGGTGGC-GTCA…
PD275_	ATTCCCCTA--GTAA-CGGCGAGTGAAGAGGGAAGAGCCCAGCAC-CGAAGCCTGCGGCAGTTTTGCTGTTAGGCAATGTGGTGTTTGGGTCGGCTCGTGGGACCGCCACTCCACTCGAAGTCCAGCATTGAGTATGG-TTTCTGGATTTGGCCCAGAGAGGGTGAAAGGCCCGTA--CGGGTGGAGTA-TCAGACATGTGAG--GTGGTTCACCAGGCCGGCCTTAGAGTCGGGTTGTTTGGGAATGCAGCCCAAAGCGGGTGGTAAACTCCATCCAAGGCTAAATACTAGCACGAGTCCGATAGCGAACAAGTACCGTGAGGGAAAGTTGAAAAGTACTCT-GAAGAGAGAGTAAACAGTACGTGAAACCGC-ATGCAGGTAAACGGGTGGC-GTCA…
PD410_	ATTCCCCTA--GTAA-CGGCGAGTGAAGAGGGAAGAGCCCAGCAC-CGAAGCCTGCGGCAGTTTTGCTGTTAGGCAATGTGGTGTTTGGGTCGGCTCGTGGGACCGCCACTCCACTCGAAGTCCAGCATAGAGTATGG-TTTCTGGATTTGGCCCAGAGAGGGTGAAAGGCCCGTA--CGGGTGGAGTA-TCAGACATGTGAG--GTGGTTCACCAGGCCGGCCTTAGAGTCGGGTTGTTTGGGAATGCAGCCCAAAGCGGGTGGTAAACTCCATCCAAGGCTAAATACTAACACGAGTCCGATAGCGAACAAGTACCGTGAGGGAAAGTTGAAAAGTACTCT-GAAGAGAGAGTAAACAGTACGTGAAACCGC-ATGCAGGTAAACGGGTGGC-GTCA…
PD411_	ATTCCCCTA--GTAA-CGGCGAGTGAAGAGGGAAGAGCCCAGCAC-CGAAGCCTGCGGCAGTTTTGCTGTTAGGCAATGTGGTGTTTGGGTCGGCTCGTGGGACCGCCACTCCACTCGAAGTCCAGCATAGAGTATGG-TTTCTGGATTTGGCCCAGAGAGGGTGAAAGGCCCGTA--CGGGTGGAGTA-TCAGACATGTGAG--GTGGTTCACCAGGCCGGCCTTAGAGTCGGGTTGTTTGGGAATGCAGCCCAAAGCGGGTGGTAAACTCCATCCAAGGCTAAATACTAGCACGAGTCCGATAGCGAACAAGTACCGTGAGGGAAAGTTGAAAAGTACTCT-GAAGAGAGAGTAAACAGTACGTGAAACCGC-ATGCAGGTAAACGGGTGGC-GTCA…
PS241_	ATTCCCCTA--GTAA-CGGCGAGTGAAGAGGGAAAAGCCCAGCAC-CGAAGCCTGCGGCAGATTTGCTGTTAGGCAATGTGGTGTTTGGGTCGGCTTGAGGGACCACCACTCCACTCGAAGTCCAGCATTGAGTATGG-TTACTGGATTTGGCCCAGAGAGGGTGAAAGGCCCGTA--C-GGTGGAGTA-TCAGACATGTGAG--GTGGTTCACTAGGTCGGCCTTAGAGTCGGGTTGTTTGGGAATGCAGCCCAAAGTGGGTGGTAAACTCCATCCAAGGCTAAATACAAGCACGAGTCCGATAGCGAACAAGTACCGTGAGGGAAAGTTGAAAAGTACTCT-GAAGAGAGAGTAAACAGTACGTGAAACCGC-ATGCAGGTAAACGGGTGGC-GTCA…
PD182_	ATTCCCCTA--GTAA-CGGCGAGTGAAGAGGGAAAAGCCCAGCAC-CGAAGCCTGCG-CAGTTTTGCTGTTAGGCAATGTGGTGTTTGGGTCGGCTCGTGGGACCACCACTCCACTCGAAGTCCAGCATTGAGTATGG-TTACTGGATTTGGCCCAGAGAGGGTGAAAGGCCCGTA---CGGTGGAGTA-TCAGACATGTGAG--GTGGTTCACCAGGTCGACCTTAGAGTCGGGTTGTTTGGGAATGCAGCCCAAAGTGGGTGGTAAACTCCATCCAAGGCTAAATACAAGCACGAGTCCGATAGCGAACAAGTACCGTGAGGGAAAGTTGAAAAGTACTCT-GAAGAGAGAGTAAACAGTACGTGAAACCGC-AAGCAGGTAAACGGGTGGC-GTCA…
PD255_	ATTCCCCTA--GTAA-CGGCGAGTGAAGAGGGAAAAGCCCAGCAC-CGAAGCCTGCGGCAGGTTTGCTGTTAGGCAATGTGGTGTTTGGGTCGGCTCGTGGGACTACCACTCCACTCGAAGTCCAGCATTGAGTATGG-TTACTGGATTTGGCCCAGAGAGGGTGAAAGGCCCGTA--CGGGTGGAGTA-TCAGACATGTGAG--GTGGTTCACCAGGCCGACCTTAGAGTCGGGTTGTTTGGGAATGCAGCCCAAAGTGGGTGGTAAACTCCATCCAAGGCTAAATACAGGCACGAGTCCGATAGCGAACAAGTACCGTGAGGGAAAGTTGAAAAGTACTCT-GAAGAGAGAGTAAACAGTACGTGAAACCGC-ATGCAGGTAAACGGGTGGC-GTCA…
PD287_	ATTCCCCTA--GTAA-CGGCGAGTGAAGAGGGAAGAGCCCAGCAC-CGAAGCCTGCGGCAGTTTTGCTGTTAGGCAATGTGGTGTTTGGGTCGGCTCGTGGGACCGCCACTCCACTCGAAGTCCAGCATTGAGTATGG-TTTCTGGATTTGGCCCAGAGAGGGTGAAAGGCCCGTA--CGGGTGGAGTA-TCAGACATGTGAG--GTGGTTCACCAGGCCGGCCTTAGAGTCGGGTTGTTTGGGAATGCAGCCCAAAGCGGGTGGTAAACTCCATCCAAGGCTAAATACTAGCACGAGTCCGATAGCGAACAAGTACCGTGAGGGAAAGTTGAAAAGTACTCT-GAAGAGAGAGTAAACAGTACGTGAAACCGC-ATGCAGGTAAACGGGTGGC-GTCA…
PD415_	ATTCCCCTA--GTAA-CGGCGAGTGAAGAGGGAAGAGCCCAGCAC-CGAAGCCTGCGGCAGTTTTGCTGTTAGGCAATGTGGTGTTTGGGTCGGCTCGTGGGACCGCCACTCCACTCGAAGTCCAGCATTGAGTATGG-TTTCTGGATTTGGCCCAGAGAGGGTGAAAGGCCCGTA--CGGGTGGAGTA-TCAGACATGTGAG--GTGGTTCACCAGGCCGGCCTTAGAGTCGGGTTGTTTGGGAATGCAGCCCAAAGCGGGTGGTAAACTCCATCCAAGGCTAAATACTAGCACGAGTCCGATAGCGAACAAGTACCGTGAGGGAAAGTTGAAAAGTACTCT-GAAGAGAGAGTAAACAGTACGTGAAACCGC-ATGCAGGTAAACGGGTGGC-GTCA…
PD288_	ATTCCCCTA--GTAA-CGGCGAGTGAAGAGGGAAGAGCCCAGCAC-CGAAGCCTGCGGCAGTTTTGCTGTTAGGCAATGTGGTGTTTGGGTCGGCTCGTGGGACCGCCACTCCACTCGAAGTCCAGCATTGAGTATGG-TTTCTGGATTTGGCCCAGAGAGGGTGAAAGGCCCGTA--CGGGTGGAGTA-TCAGACATGTGAG--GTGGTTCACCAGGCCGGCCTTAGAGTCGGGTTGTTTGGGAATGCAGCCCAAAGCGGGTGGTAAACTCCATCCAAGGCTAAATACTAGCACGAGTCCGATAGCGAACAAGTACCGTGAGGGAAAGTTGAAAAGTACTCT-GAAGAGAGAGTAAACAGTACGTGAAACCGC-ATGCAGGTAAACGGGTGGC-GTCA…
PD417_	ATTCCCCTA--GTAA-CGGCGAGTGAAGAGGGAAGAGCCCAGCAC-CGAAGCCTGCGGCAGTTTTGCTGTTAGGCAATGTGGTGTTTGGGTCGGCTCGTGGGACCGCCACTCCACTCGAAGTCCAGCATAGAGTATGG-TTTCTGGATTTGGCCCAGAGAGGGTGAAAGGCCCGTA--CGGGTGGAGTA-TCAGACATGTGAG--GTGGTTCACCAGGCCGGCCTTAGAGTCGGGTTGTTTGGGAATGCAGCCCAAAGCGGGTGGTAAACTCCATCCAAGGCTAAATACTAACACGAGTCCGATAGCGAACAAGTACCGTGAGGGAAAGTTGAAAAGTACTCT-GAAGAGAGAGTAAACAGTACGTGAAACCGC-ATGCAGGTAAACGGGTGGC-GTCA…
PD416_	ATTCCCCTA--GTAA-CGGCGAGTGAAGAGGGAAGAGCCCAGCAC-CGAAGCCTGCGGCAGTTTTGCTGTTAGGCAATGTGGTGTTTGGGTCGGCTCGTGGGACCGCCACTCCACTCGAAGTCCAGCATTGAGTATGG-TTTCTGGATTTGGCCCAGAGAGGGTGAAAGGCCCGTA--CGGGTGGAGTA-TCAGACATGTGAG--GTGGTTCACCAGGCCGGCCTTAGAGTCGGGTTGTTTGGGAATGCAGCCCAAAGCGGGTGGTAAACTCCATCCAAGGCTAAATACTAACACGAGTCCGATAGCGAACAAGTACCGTGAGGGAAAGTTGAAAAGTACTCT-GAAGAGAGAGTAAACAGTACGTGAAACCGC-ATGCAGGTAAACGGGTGGC-GTCA…
PD277_	ATTCCCCTA--GTAA-CGGCGAGTGAAGAGGGAAGAGCCCAGCAC-CGAAGCCTGCGGCAGTTTTGCTGTTAGGCAATGTGGTGTTTGGGTCGGCTCGTGGGACCGCCACTCCACTCGAAGTCCAGCATTGAGTATGG-TTTCTGGATTTGGCCCAGAGAGGGTGAAAGGCCCGTA--CGGGTGGAGTA-TCAGACATGTGAG--GTGGTTCACCAGGCCGGCCTTAGAGTCGGGTTGTTTGGGAATGCAGCCCAAAGCGGGTGGTAAACTCCATCCAAGGCTAAATACTAGCACGAGTCCGATAGCGAACAAGTACCGTGAGGGAAAGTTGAAAAGTACTCTTAAAGAGAGAGTAAACAGTGCCTGAAACCGC-ATGCCGGTGAACGGGTGGCAGTCA…
PD278_	ATTCCCCTA--GTAA-CGGCGAGTGAAGAGGGAAGAGCCCAGCAC-CGAAGCCTGCGGCAGTTTTGCTGTTAGGCAATGTGGTGTTTGGGTCGGCTCGTGGGACCGCCACTCCACTCGAAGTCCAGCATTGAGTATGG-TTTCTGGATTTGGCCCAGAGAGGGTGAAAGGCCCGTA--CGGGTGGAGTA-TCAGACATGTGAG--GTGGTTCACCAGGCCGGCCTTAGAGTCGGGTTGTTTGGGAATGCAGCCCAAAGCGGGTGGTAAACTCCATCCGAGGCTAAATACTAGCACGAGTCCGATAGCGAACAAGTACCGTGAGGGAAAGTTGAAAAGTACTCTTAAAGAGAGAGTAAACAGTGCCTGAAACCGC-ATGCAGGTGAACGGGTGGCAGTCA…
PD418_	ATTCCCCTA--GTAA-CGGCGAGTGAAGAGGGAAAAGCCCAGCAC-CGAAGCCTGCGGCAGCTTTGCTGTTAGGCAATGTGGTGTTTGGGTCGGCTCGTGGGACTACCACTCCACTCGAAGTCCAGCATTGAGTATGG-TTACTGGATTTGGCCCAGAGAGGGTGAAAGGCCCGTA--CGGGTGGAGTA-TCAGACATGTGAG--GTGGTTCACCAGGTCGACCTTAGAGTCGGGTTGTTTGGGAATGCAGCCCAAAGCGGGTGGTAAACTCCATCCAAGGCTAAATACTAGCACGAGTCCGATAGCGAACAAGTACCGTGAGGGAAAGTTGAAAAGTACTCT-GAAGAGAGAGTAAACAGTACGTGAAACCGC-ATGCAGGTAAACGGGTGGC-GTCA…
PD022_	ATTCCCCTA--GTAA-CGGCGAGTGAAGAGGGAAAAGCCCAGCAC-CGAAGCCTGCGGCAGATTTGCTGTTAGGCAATGTGGTGTTTGGGTCGGCTCGTGGGACCGCCACTCCACTCGAAGTCCAGCATTGAGTATGG-TTACTGGATTTGGCCCAGAGAGGGTGAAAGGCCCGTA--CGGGTGGAGTA-TCAGACATGTGAG--GTGGTTCACCAGGTCGACCTTAGAGTCGGGTTGTTTGGGAATGCAGCCCAAAGTGGGTGGTAAACTCCATCCAAGGCTAAATACAAGCACGAGTCCGATAGCGAACAAGTACCGTGAGGGAAAGTTGAAAAGTACTCT-GAAGAGAGAGTAAACAGTACGTGAAACCGC-ATGCAGGTAAACGGGTGGC-GTCA…
PS222_	ATTCCCCTA--GTAA-CGGCGAGTGAAGAGGGAAAAGCCCAGCAC-CGAAGCCTGCGGCAGGTTTGCTGTTAGGCAATGTGGTGTTTGGGTCGGCTCGTGGGACTACCACTCCACTCGAAGTCCAGCATTGAGTATGG-TTACTGGATTTGGCCCAGAGAGGGTGAAAGGCCCGTA--CGGGTGGAGTA-TCAGACATGTGAG--GTGGTTCACCAGGTCGACCTTAGAGTCGGGTTGTTTGGGAATGCAGCCCAAAGTGGGTGGTAAACTCCATCCAAGGCTAAATACAAGCACGAGTCCGATAGCGAACAAGTACCGTGAGGGAAAGTTGAAAAGTACTCT-GAAGAGAGAGTAAACAGTACGTGAAACCGC-ATGCAGGTAAACGGGTGGC-GTCA…
PD119_	NNNCCCCTA--NTAA-CGGCGAGTGAAGAGGGAAAAGCCCAGCAC-CGAAGCCTGCGGCAGTTTTGCTGTTAGGCAATGTGGTGTTTGGGTCGGCTCGTGGGATTGCCACTCCACTCCAAGTCCAGCATTGAGTATGGTTTACTGGATTTGGCCCATAGAGGGTGAAAGGCCCGTA--GGGGTGGAGTA-TCAGAAATGTAAG--GCAGTTCACCAGGTCGACCTTAGAGTCGGGTTGTTTGGGAATGCAGCCCAAAGCGGGTGGTAAACTCCATCCAAGGCTAAATACAAGCACGAGTCCGATAGCGAACAAGTACCGTGAGGGAAAGTTGAAAAGTACTCT-GAAGAGAGAGTAAACAGTACGTGAAACCGC-ATGCAGGTAAACGGGTGGC-GTCA…
PS004_	NNNNNNNNNNNNNNNNNNNNNNNNGAAGAGGGAAGAGCCCAGCAC-CGAAGCCTGCGGTAGATTTGCTGTTAGGCAATGTGGTGTTTTGGTCGGCTGGTTGGATGGCCACTCCACTCGAAGTCCAGCATTGAGTATGG-TTACTGGATTAGGCCCAGAGAGGGTGAAAGGCCCGTA--CGGGTGGAGGA-TCAGAAATGTAGG--GCAATCCACCAGGTCGACCGTAGAGTCGGGTTGTTTGGGAATGCAGCCCAAAGTGGGTGGTAAACTCCATCCAAGGCTAAATACAGACACGAGTCCGATAGCGAACAAGTACCGTGAGGGAAAGTTGAAAAGTACTCT-GAAGAGAGAGTAAACAGTACGTGAAACCGC-ATGCAGGTAAACGGGTGGC-GTCA…
PD228_	ATTCCCCTA--GTAA-CGGCGAGTGAAGAGGGAAAAGCCCAGCAC-CGAAGCCTGCGGCAGTTTTGCTGTTAGGCAATGTGGTGTTTGGGTCGGCTCGTGGGACCACCACTCCACTCGAAGTCCAGCATTGAGTATGG-TTACTGGATTTGGCCCAGAGAGGGTGAAAGGCCCGTA--CGGGTGGAGTA-TCAGACATGTGAG--GTGGTTCACCAGGTCGACCTTAGAGTCGGGTTGTTTGGGAATGCAGCCCAAAGTGGGTGGTAAACTCCATCCAAGGCTAAATACAAGCACGAGTCCGATAGCGAACAAGTACCGTGAGGGAAAGTTGAAAAGTACTCT-GAAGAGAGAGTAAACAGTACGTGAAACCGC-ATGCAGGTAAACGGGTGGC-GTCA…
PS112_	ATTCCCCTA--GTAA-CGGCGAGTGAAGAGGGAAAAGCCCAGCAC-CGAAGCCTGCGGCAGTTTTGCTGTTAGGCAATGTGGTGTTTGGGTCGGCTCGTGGGATTGCCACTCCACTCCAAGTCCAGCATTGAGTATGGTTTACTGGATTTGGCCCAGAGAGGGTGAAAGGCCCGTA--GGGGTGGAGTA-TCAGAAATGTAAG--GCAGTTCACCAGGTCGACCTTAGAGTCGGGTTGTTTGGGAATGCAGCCCAAAGCGGGTGGTAAACTCCATCCAAGGCTAAATACAAGCACGAGTCCGATAGCGAACAAGTACCGTGAGGGAAAGTTGAAAAGTACTCT-GAAGAGAGAGTAAACAGTACGTGAAACCGC-ATGCAGGTAAACGGGTGGC-GTCA…
PD435_	NTTCCCCTA--GTAA-CGGCNAGTGAAGAGGGAAAAGCCCAGCAC-CGAAGCCTGCGGCAGTTTTGCTGTTAGGCAATGTGGTGTTTGGGTCGGCTCGTGGGACCGCCACTCCACTCGAAGTCCAGCATTGAGTATGG-TTACTGGATTTGGCCCAGAGAGGGTGAAAGGCCCGTA--CGGGTGGAGTA-TCAGACATGTGAG--GCGGTTCACCAGGTCGACCTTAGAGTCGGGTTGTTTGGGAATGCAGCCCAAAGCGGGTGGTAAACTCCATCCAAGGCTAAATACTAGCACGAGTCCGATAGCGAACAAGTACCGTGAGGGAAAGTTGAAAAGTACTCT-GAAGAGAGAGTAAACAGTACGTGAAACCGC-ATGCAGGTAAACGGGTGGC-GTCA…
PD152_	ATTCCCCTA--GTAA-CGGCGAGTGAAGAGGGAAAAGCCCAGCAC-CGAAGCCTGCAGCAGGTTTGCTGTTAGGCAATGTGGTGTTTGGGTCGGCTCGTGGGACTACCACTCCACTCGAAGTCCAGCATTGAGTATGG-TTACTGGATTTGGCCCAGAGAGGGTGAAAGGCCCGTA--CGGGTGGAGTA-TCAGACATGTGAG--GTGGTTCACCAGGTCGACCTTAGAGTCGGGTTGTTTGGGAATGCAGCCCAAAGAGGGTGGTAAACTCCATCCAAGGCTAAATACAAGCACGAGTCCGATAGCGAACAAGTACCGTGAGGGAAAGTTGAAAAGTACTCT-GAAGAGAGAGTAAACAGTACGTGAAACCGC-ATGCAGGTAAACGGGTGGC-GTCA…
PD189_	NTCCCCTTAAGGTAAACGGCGAGTGAAGAGGGAAAAGCCCAGCAC-CGAASCCTGCGGCAGATTTGCTGCTAGGCAATGTGGTGTTTGGGTCGGCTCGTGGGACCGCCACTCCACTCGAAGTCCAGCATTGAGTATGG-TCACTGGATTTGGCCCAGAGAGGGTGAAAGGCCCGTA--CGGGTGGAGGT-TCAGACATGTGAG--GCGGTTCACCAGGCCGACCTTAGAGTCGGGTTGTTTGGGAATGCAGCCCAAAGCGGGTGGTAAACTCCATCCAAGGCTAAATACAAGCACGAGTCCGATAGCGAACAAGTACCGTGAGGGAAAGTTGAAAAGTACTCT-GAAGAGAGAGTAAACAGTACGTGAAACCGC-ATGCAGGTAAACGGGTGGC-GTCA…
PD384_	NNNNNNNNNNNNNNNNNNNNNNNNNNNNNNNNNNNNNNNNNNNNNNNNNNNNNNNNNNNNNNNNNNNNNNNNNNNNNNNNNNNNNNNNNNNNNNNNNNNNNNNNNNNNNNNNNNNNNNNNNNNNNNNNNNNNNNNNNNNNNNNNNNNNNNNNNNNNNNNNNNNNNNNNNNNNNNNNNNNNNNNNNNNNNNNNNNNNNNNNNNNNNNNNNNNNNNNNNNNNNNNNNNNNNNNNNNNNNNNNNNNNNNNNNNNNNNNNNNNNNNNNNNNNNNNNNNNNNNNNNNNNNNNNNNNNNNNNNNNNNNNNNNNNNNNNNNNNNNNNNNNNNNNNNNNNNNNNNNNNNNNNNNNNNNNNNNNNNNNNNNNNNNNNNNNNNNNNNNNNNNNNNNNNNNNNNNNNNNN…
PD135_	NNNNNNNNNNNNNNNNNNNNNNNNNNNNNNNNNNNNNNNNNNNNNNNNNNNNNNNNNNNNNNNNNNNNNNNNNNNNNNNNNNNNNNNNNNNNNNNNNNNNNNNNNNNNNNNNNNNNNNNNNNCCAGCATTGAGTATGGTTTACTGGATTTGGCCCAGAGAGGGTGAAAGGCCCGTA--GGGGTGGAGTA-TCAGAAATGTAAG--GCAGTTCACCAGGTCGACCTTAGAGTCGGGTTGTTTGGGAATGCAGCCCAAAGCGGGTGGTAAACTCCATCCAAGGCTAAATACAAGCACGAGTCCGATAGCGAACAAGTACCGTGAGGGAAAGTTGAAAAGTACTCT-GAAGAGAGAGTAAACAGTACGTGAAACCGC-ATGCAGGTAAACGGGTGGC-GTCA…
PD113_	NNNNNNNNNNNNNNNNNNNNNNNNNNNNNNNNNNNNNNNNNNNNNNNNNNNNNNNNNNNNNNNNNNNNNNNNNNNNNNNNNNNNNNNNNNNNNNNNNNNNNNNNNNNNNNNNNNNNNNNNNNCCAGCATTGAGTATGGTTTACTGGATTTGGCCCAGAGAGGGTGAAAGGCCCGTA--GGGGTGGAGTA-TCAGAAATGTAAG--GCAGTTCACCAGGTCGACCTTAGAGTCGGGTTGTTTGGGAATGCAGCCCAAAGCGGGTGGTAAACTCCATCCAAGGCTAAATACAAGCACGAGTCCGATAGCGAACAAGTACCGTGAGGGAAAGTTGAAAAGTACTCT-GAAGAGAGAGTAAACAGTACGTGAAACCGC-ATGCAGGTAAACGGGTGGC-GTCA…
OD532_	NNNNNNNNNNNNNNNNNNNNNNNNNNNNNNNNNNNNNNNNNNNNNNNNNNNNNNNNNNNNNNNNNNNNNNNNNNNNNNNNNNNNNNNNNNNNNNNNNNNNNNNNNNNNNNNNNNNNNNNNNNNNNNNNNNNNNNNNNNNNNNNNNNNNNNNNNNNNNNNNNNNNNNNNNNNNNNNNNNNNNNNNNNNNNNNNNNNNNNNNNNNNNNNNNNNNNNNNNNNNNNNNNNNNNNNNNNNNNNNNNNNNNNNNNNNNNNNNNNNNNNNNNNNNNNNNNNNNNNNNNNNNNNNNNNNNNNNNNNNNNNNNNNNNNNNNNNNNNNNTGANGGAAAGTTGAAAAGTACTCT-GAAGAGAGAGTAAACAGTACGTGAAACCGC-ATGCAGGTAAACGGGTGGC-GTCA…
OD507_	NNNNNNNNNNNNNNNNNNNNNNNNNNNNNNNNNNNNNNNNNNNNNNNNNNNNNNNNNNNNNNNNNNNNNNNNNNNNNNNNNNNNNNNNNNNNNNNNNNNNNNNNNNNNNNNNNNNNNNNNNNNNNNNNNNNNNNNNNNNNNNNNNNNNNNNNNNNNNNNNNNNNNNNNNNNNNNNNNNNNNNNNNNNNNNNNNNNNNNNNNNNNNNNNNNNNNNNNNNNNNNNNNNNNNNNNNNNNNNNNNNNNNNNNNNNNNNNNNNNNNNNNNNNNNNNNNNNNNNNNNNNNNNNNNNNNNNNNNNNNNNNNNNNNNNNNNNNNNNNNNNNNNNNNNNNNNNNNNNACTCTG--AGAGAGAGT-AACAGTACGTGAAACCGC-ATGCAGGTAAACGGGTGGC-GTCA…
OD504_	NNNNNNNNNNNNNNNNNNNNNNNNNNNNNNNNNNNNNNNNNNNNNNNNNNNNNNNNNNNNNNNNNNNNNNNNNNNNNNNNNNNNNNNNNNNNNNNNNNNNNNNNNNNNNNNNNNNNNNNNNNNNNNNNNNNNNNNNNNNNNNNNNNNNNNNNNNNNNNNNNNNNNNNNNNNNNNNNNNNNNNNNNNNNNNNNNNNNNNNNNNNNNNNNNNNNNNNNNNNNNNNNNNNNNNNNNNNNNNNNNNNNNNNNNNNNNNNNNNNNNNNNNNNNNNNNNNNNNNNNNNNNNNNNNNNNNNNNNNNNNNNNNNNNNNNNNNNNNNNNNNNNNNNNNNNNNNNNNNACTCTG--AGAGAGAGT-AACAGTACGTGAAACCGC-ATGCAGGTAAACGGGTGGC-GTCA…
OD534_	NNNNNNNNNNNNNNNNNNNNNNNNNNNNNNNNNNNNNNNNNNNNNNNNNNNNNNNNNNNNNNNNNNNNNNNNNNNNNNNNNNNNNNNNNNNNNNNNNNNNNNNNNNNNNNNNNNNNNNNNNNNNNNNNNNNNNNNNNNNNNNNNNNNNNNNNNNNNNNNNNNNNNNNNNNNNNNNNNNNNNNNNNNNNNNNNNNNNNNNNNNNNNNNNNNNNNNNNNNNNNNNNNNNNNNNNNNNNNNNNNNNNNNNNNNNNNNNNNNNNNNNNNNNNNNNNNNNNNNNNNNNNNNNNNNNNNNNNNNNNNNNNNNNNNNNNNNNNNNNNNNNNNNAAGTTGAAAAGTACTCT-GAAGAGAGAGTAAACAGTACGTGAAACCGC-ATGCAGGTAAACGGGTGGC-GTCA…
OD533_	NNNNNNNNNNNNNNNNNNNNNNNNNNNNNNNNNNNNNNNNNNNNNNNNNNNNNNNNNNNNNNNNNNNNNNNNNNNNNNNNNNNNNNNNNNNNNNNNNNNNNNNNNNNNNNNNNNNNNNNNNNNNNNNNNNNNNNNNNNNNNNNNNNNNNNNNNNNNNNNNNNNNNNNNNNNNNNNNNNNNNNNNNNNNNNNNNNNNNNNNNNNNNNNNNNNNNNNNNNNNNNNNNNNNNNNNNNNNNNNNNNNNNNNNNNNNNNNNNNNNNNNNNNNNNNNNNNNNNNNNNNNNNNNNNNNNNNNNNNNNNNNNNNNNNNNNNNNNNNNTGAGGGAAAGTTGAAAAGTACTCT-GAAGAGAGAGTAAACAGTACGTGAAACCGC-ATGCAGGTAAACGGGTGGC-GTCA…
OD492_	NNNNNNNNNNNNNNNNNNNNNNNNNNNNNNNNNNNNNNNNNNNNNNNNNNNNNNNNNNNNNNNNNNNNNNNNNNNNNNNNNNNNNNNNNNNNNNNNNNNNNNNNNNNNNNNNNNNNNNNNNNNNNNNNNNNNNNNNNNNNNNNNNNNNNNNNNNNNNNNNNNNNNNNNNNNNNNNNNNNNNNNNNNNNNNNNNNNNNNNNNNNNNNNNNNNNNNNNNNNNNNNNNNNNNNNNNNNNNNNNNNNNNNNNNNNNNNNNNNNNNNNNNNNNNNNNNNNNNNNNNNNNNNNNNNNNNNNNNNNNNNNNNNNNNNNNNNNNNNNNNNNNNNNNNNNNNNNNNNNNNNNNNNNNNNNNNNNNNNNNGTACGTGAAACCGC-ATGCAGGTAAACGGGTGGC-GTCA…
OD460_	NNNNNNNNNNNNNNNNNNNNNNNNNNNNNNNNNNNNNNNNNNNNNNNNNNNNNNNNNNNNNNNNNNNNNNNNNNNNNNNNNNNNNNNNNNNNNNNNNNNNNNNNNNNNNNNNNNNNNNNNNNNNNNNNNNNNNNNNNNNNNNNNNNNNNNNNNNNNNNNNNNNNNNNNNNNNNNNNNNNNNNNNNNNNNNNNNNNNNNNNNNNNNNNNNNNNNNNNNNNNNNNNNNNNNNNNNNNNNNNNNNNNNNNNNNNNNNNNNNNNNNNNNNNNNNNNNNNNNNNNNNNNNNNNNNNNNNNNNNNNNNNNNNNNNNNNNNNNNNNNNNNNNNNNNNNNNNNNNNNNNNNNNNNNNNNNNNNNNNNNGTACGTGAAACCGC-ATGCAGGTAAACGGGTGGC-GTCA…
OD461_	NNNNNNNNNNNNNNNNNNNNNNNNNNNNNNNNNNNNNNNNNNNNNNNNNNNNNNNNNNNNNNNNNNNNNNNNNNNNNNNNNNNNNNNNNNNNNNNNNNNNNNNNNNNNNNNNNNNNNNNNNNNNNNNNNNNNNNNNNNNNNNNNNNNNNNNNNNNNNNNNNNNNNNNNNNNNNNNNNNNNNNNNNNNNNNNNNNNNNNNNNNNNNNNNNNNNNNNNNNNNNNNNNNNNNNNNNNNNNNNNNNNNNNNNNNNNNNNNNNNNNNNNNNNNNNNNNNNNNNNNNNNNNNNNNNNNNNNNNNNNNNNNNNNNNNNNNNNNNNNNNNNNNNNNNNNNNNNNNNNNNNNNNNNNNNNNNNNNNNNNNNNNNNNNNACCGC-ATGCAGGTAAACGGGTGGC-GTCA…
OD506_	NNNNNNNNNNNNNNNNNNNNNNNNNNNNNNNNNNNNNNNNNNNNNNNNNNNNNNNNNNNNNNNNNNNNNNNNNNNNNNNNNNNNNNNNNNNNNNNNNNNNNNNNNNNNNNNNNNNNNNNNNNNNNNNNNNNNNNNNNNNNNNNNNNNNNNNNNNNNNNNNNNNNNNNNNNNNNNNNNNNNNNNNNNNNNNNNNNNNNNNNNNNNNNNNNNNNNNNNNNNNNNNNNNNNNNNNNNNNNNNNNNNNNNNNNNNNNNNNNNNNNNNNNNNNNNNNNNNNNNNNNNNNNNNNNNNNNNNNNNNNNNNNNNNNNNNNNNNNNNNNNNNNNNNNNNNNNNNNNNNNNNNNNNNNNNNNNNNNNNNNNNNNNNNNNACCGC-ATGCAGGTAAACGGGTGGC-GTCA…
OD482_	NNNNNNNNNNNNNNNNNNNNNNNNNNNNNNNNNNNNNNNNNNNNNNNNNNNNNNNNNNNNNNNNNNNNNNNNNNNNNNNNNNNNNNNNNNNNNNNNNNNNNNNNNNNNNNNNNNNNNNNNNNNNNNNNNNNNNNNNNNNNNNNNNNNNNNNNNNNNNNNNNNNNNNNNNNNNNNNNNNNNNNNNNNNNNNNNNNNNNNNNNNNNNNNNNNNNNNNNNNNNNNNNNNNNNNNNNNNNNNNNNNNNNNNNNNNNNNNNNNNNNNNNNNNNNNNNNNNNNNNNNNNNNNNNNNNNNNNNNNNNNNNNNNNNNNNNNNNNNNNNNNNNNNNNNNNNNNNNNNNNNNNNNNNNNNNNNNNNNNNNNNNNNNNNNACCGC-ATGCAGGTAAACGGGTGGC-GTCA…
OD464_	NNNNNNNNNNNNNNNNNNNNNNNNNNNNNNNNNNNNNNNNNNNNNNNNNNNNNNNNNNNNNNNNNNNNNNNNNNNNNNNNNNNNNNNNNNNNNNNNNNNNNNNNNNNNNNNNNNNNNNNNNNNNNNNNNNNNNNNNNNNNNNNNNNNNNNNNNNNNNNNNNNNNNNNNNNNNNNNNNNNNNNNNNNNNNNNNNNNNNNNNNNNNNNNNNNNNNNNNNNNNNNNNNNNNNNNNNNNNNNNNNNNNNNNNNNNNNNNNNNNNNNNNNNNNNNNNNNNNNNNNNNNNNNNNNNNNNNNNNNNNNNNNNNNNNNNNNNNNNNNNNNNNNNNNNNNNNNNNNNNNNNNNNNNNNNNNNNNNNNNNNNNNNNNNNACCGC-ATGCAGGTAAACGGGTGGC-GTCA…
OD463_	NNNNNNNNNNNNNNNNNNNNNNNNNNNNNNNNNNNNNNNNNNNNNNNNNNNNNNNNNNNNNNNNNNNNNNNNNNNNNNNNNNNNNNNNNNNNNNNNNNNNNNNNNNNNNNNNNNNNNNNNNNNNNNNNNNNNNNNNNNNNNNNNNNNNNNNNNNNNNNNNNNNNNNNNNNNNNNNNNNNNNNNNNNNNNNNNNNNNNNNNNNNNNNNNNNNNNNNNNNNNNNNNNNNNNNNNNNNNNNNNNNNNNNNNNNNNNNNNNNNNNNNNNNNNNNNNNNNNNNNNNNNNNNNNNNNNNNNNNNNNNNNNNNNNNNNNNNNNNNNNNNNNNNNNNNNNNNNNNNNNNNNNNNNNNNNNNNNNNNNNNNNNNNNNNACCGC-ATGCAGGTAAACGGGTGGC-GTCA…
OD462_	NNNNNNNNNNNNNNNNNNNNNNNNNNNNNNNNNNNNNNNNNNNNNNNNNNNNNNNNNNNNNNNNNNNNNNNNNNNNNNNNNNNNNNNNNNNNNNNNNNNNNNNNNNNNNNNNNNNNNNNNNNNNNNNNNNNNNNNNNNNNNNNNNNNNNNNNNNNNNNNNNNNNNNNNNNNNNNNNNNNNNNNNNNNNNNNNNNNNNNNNNNNNNNNNNNNNNNNNNNNNNNNNNNNNNNNNNNNNNNNNNNNNNNNNNNNNNNNNNNNNNNNNNNNNNNNNNNNNNNNNNNNNNNNNNNNNNNNNNNNNNNNNNNNNNNNNNNNNNNNNNNNNNNNNNNNNNNNNNNNNNNNNNNNNNNNNNNNNNNNNNNNNNNNNNNNNNNNNNNNNNNNNNNNNNNNNNNNNNNN…
PD314_	NNNNNNNNNNNNNNNNNNNNNNNNNNNNNNNNNNNNNNNNNNNNNNNNNNNNNNNNNNNNNNNNNNNNNNNNNNNNNNNNNNNNNNNNNNNNNNNNNNNNNNNNNNNNNNNNNNNNNNNNGTCCAGCATTGAGTATGG-TCACTGGATTTGGCCCAGAGAGGGTGAAAGGCCCGTA--CGGGTGGAGGT-TCAGACATGTAAG--GCAGTTCACCAGGTCGACCTTAGAGTCGGGTTGTTTGGGAATGCAGCCCAAAGCGGGTGGTAAACTCCATCCAAGGCTAAATACAGACACGAGTCCGATAGCGAACAAGTACCGTGAGGGAAAGTTGAAAAGTACTCT-GAAGAGAGAGTAAACAGTACGTGAAACCGC-ATGCAGGTAAACGGGTGGC-GTCA…
PD315_	NNNNNNNNNNNNNNNNNNNNNNNNNNNNNNNNNNNNNNNNNNNNNNNNNNNNNNNNNNNNNNNNNNNNNNNNNNNNNNNNNNNNNNNNNNNNNNNNNNNNNNNNNNNNNNNNNNNNNNNNGTCCAGCATTGAGTATGG-TCACTGGATTTGGCCCAGAGAGGGTGAAAGGCCCGTA--CGGGTGGAGGT-TCAGACATGTAAG--GCAGTTCACCAGGTCGACCTTAGAGTCGGGTTGTTTGGGAATGCAGCCCAAAGCGGGTGGTAAACTCCATCCAAGGCTAAATACAGACACGAGTCCGATAGCGAACAAGTACCGTGAGGGAAAGTTGAAAAGTACTCT-GAAGAGAGAGTAAACAGTACGTGAAACCGC-ATGCAGGTAAACGGGTGGC-GTCA…
PD401_	NNNNNNNNNNNNNNNNNNNNNNNNNNNNNNNNNNNNNNNNNNNNNNNNNNNNNNNNNNNNNNNNNNNNNNNNNNNNNNNNNNNNNNNNNNNNNNNNNNNNNNNNNNNNNNNNNNNNNNNNNNNNNNNNNNNNNNNNNNNNNNNNNGATTCGGCCCAGAGAGGGTGAAAGGCCCGTA--CGGGTGGAGGT-TCAGACATGTGAG--GCGATCCCCCAGGTCGACCTTAGAGTCGGGTTGTTTGAGTTTGCAGCCCAAAGTGGGTGGTAAACTCCATCCAAGGCTAAATACAGACACGAGTCCGATAGCGAACAAGTACCGTGAGGGAAAGTTGAAAAGTACTCT-GAAGAGAGAGTAAACAGTACGTGAAACCGC-ATGCAGGTAAACGGGTGGC-GTCA…
PS343_	ATTCCCCTA--GTAA-CGGCGAGTGAAGAGGGAAAAGCCCAGCAC-CGAAGCCTGCGGCAGTTTTGCTGTTAGGCAATGTGGTGTTTGGGTCGGCTCGTGGGATCGCCACTCCACTCGAAGTCCAGCATTGAGTATGG-TTACTGGATTTGGCCCAGAGAGGGTGAAAGGCCCGTA--CGGGTGGAGGT-TCAGACATGTGAGAGGCGGTTCACCAGGTCGACCTTAGAGTCGGGTTGTTTGGGAATGCAGCCCAAAGTGGGTGGTAAACTCCATCCAAGGCTAAATACAAGCACGAGTCCGATAGCGAACAAGTACCGTGAGGGAAAGTTGAAAAGTACTCT-GAAGAGAGAGTAAACAGTACGTGAAACCGC-ATGCAGGTAAACGGGTGGC-GTCA…
PS342_	ATTCCCCTA--GTAA-CGGCGAGTGAAGAGGGAAAAGCCCAGCAC-CGAAGCCTGCGGCAGTTTTGCTGTTAGGCAATGTGGTGTTTGGGTCGGCTCGTGGGATCGCCACTCCACTCGAAGTCCAGCATTGAGTATGG-TTACTGGATTTGGCCCAGAGAGGGTGAAAGGCCCGTA--CGGGTGGAGGT-TCAGACATGTGAGAGGCGGTTCACCAGGTCGACCTTAGAGTCGGGTTGTTTGGGAATGCAGCCCAAAGTGGGTGGTAAACTCCATCCAAGGCTAAATACAAGCACGAGTCCGATAGCGAACAAGTACCGTGAGGGAAAGTTGAAAAGTACTCT-GAAGAGAGAGTAAACAGTACGTGAAACCGC-ATGCAGGTAAACGGGTGGC-GTCA…
PD202_	NNNNNNNNNNNNNNNNNNNNNNNNNNNNNNNNNNNNNNNNNNNNNNNNNNNNNNNNNNNNNNNNNNNNNNNNNNNNNNNNNNNNNNNNNNNNNNNNNNNNNNNNNNNNNNNNNNNNNNNNNNNNNNNNNNNNNNNNNNNNNNNNNNNNNNNNNNNNNNNNNNNNNNNNNNNNNNNNNNNNNNNNNNNNNNNNNNNNNNNNNNNNNNNNNNNNNNNNNNNNNNNNNNNNNNNNNNNNNNNNNNNNNNNNNNNNNNNNNNNNNNNNNNNNNNNNNNNNNNNNNNNNNNNNNNNNNNNNNNNNNNNNNNNNNNNNNNNNNNNNNNNNNNNNNNNNNNNNNNNNNNNNNNNNNNNNNNNCAAGAGTACGTGAAACCGC-ATGCAGGTAAACGGGTGGC-GTCA…
;
proc /;
