# Supplementary material for: Machine learning models accurately predict clades of proteocephalidean tapeworms (Onchoproteocephalidea) based on host and biogeographical data
Source: Cladistics. 2025 Mar 6;41(3):264–82. doi: 10.1111/cla.12610 (PMC12065121; doi:10.1111/cla.12610)
Supplement: Supplementary file 1 — Appendix S1. List of supplementary tables (both in csv and xlsx formats). Appendix S1a. List of newly collected tapeworms and associated metadata. Appendix S1b. Summary data of all tapeworm sequences used in the phylogenetic analysis. Appendix S1c. Codification of characters and associate states for the character optimization analysis. Appendix S1d. States of character for each terminal used in the character optimization analysis. Appendix S1e. Categorial attributes and associated states used in the random forest analysis. Appendix S1f. Selected clades used for training the Random Forest algorithm. Appendix S1g. List of synonyms used through the analyses. Appendix S2. Individual character optimization files. Appendix S2a. List of non‐ambiguous transformations and their type. Appendix S2b. Detailed character matrix used to generate the TNT file. Appendix S2c. Legend for characters and character states. Appendix S2d. Non‐ambiguous synapomorphies of each node. Appendix S2e. Character matrix in TNT file. Appendix S2f. Tree in Newick format containing branch labels (nodes). Appendix S2g. PDF file of the tree including transformations in nodes with three or more terminals. Appendix S3. Alignment and Tree search files. Appendix S3a. Alignment‐ready for the tree search in TNT (28S rRNA). Appendix S3b. Alignment‐ready for the tree search in TNT (MT‐CO1). Appendix S3c. Alignment‐ready for the tree search in TNT (TOTAL). Appendix S3d. TNT script for the tree search. Appendix S3e. Most parsimonious trees in Newick format. Appendix S3f. TNT script for summarizing the strict consensus tree. Appendix S3g. TNT script for the branch length assessment. Appendix S3h. TNT script for the branch support and frequency analysis. Appendix S3i. Consensus tree in Newick format (no branch lengths or support values). Appendix S3j. Complete consensus tree (including branch lengths, support and frequency values). Appendix S3k. Consensus tree, including Goodman‐Bremer and Jackknife values, in PDF [file CLA-41-264-s001.zip › cla12610-sup-0016-AppendixS3b.ss]

nstates dna;
xread
1617 253
Clistobothrium_	ATGTATAATATTTTTGGATTATTTAGTTGGCTTTTTACGCTTGACCATAAGCGTATAGGTATGTTGTATACGTTGATTGGTATTTGGTCTGGTTTTGTTGGTTTAAGTTTTAGTTTAATGATTCGTATCAAATTTTTAGAACCTTATTATAATGTCATTTCTACAGATTGTTATAATTTTCTTATTACTAATCATGGTATTTTAATGATTTTTTTTTTCTTGATGCCTATTTTAATAGGTGGTTTTGGTAATTACCTTATACCTCTTTTAAGTGGGCTGTCTGATTTAAATTTACCTCGCCTGAAAGCTATCAGAGCTTGACTTCTGATGCCATCAGCCATTTTTTTAGTGATAAGAATGTGCTTAGGGGCTGGTATAGGATGAACTTTTTATCCCCCT…
PS129_	ATGAATAGTGTAACTATTTTACTGAACTGATTGTTTACTTTAGACCATAAGCGAATTGGTGTGCTTTATACACTGGTAGGTGTTTGAGCTGGATTTTTAGGTCTTAGCTTTAGAGCTATGATCCGAATAAAATTTTTAGAACCGTACCATAAAGTTATTTCCACTGACTGTTATAAATTTTTAGCTACCAAACACGGTATACTTATGATTTTCTTTTTTCTAATGCCTATAATTATAGGAGGGTTTGGTAAATTTTTAATACCTCTATTAGGCGGCTTGTCAGACTTAAAACTCCCTCGATTAAAAGCTGTCAGTCTTTGACTTCTTTTACCTTCCGTAATATTTTTACTTTTAAGGATGTGCTTAGGTGCTGGCGTGGGTTGAACATTTTATCCCCCT…
PS064_	ATGCGTACTATGAATAAATTTTTTAATTGATTGTTTACGCTAGACCATAAGCGTATAGGTATTTTGTACACATTAGTTGGAATCTGAGCAGGATTCTTAGGGTTAAGTTTTAGTGTAATGATTCGTATTAAATTTTTAGAACCCTACTATAATGTAATTTCTACGGATTGCTACAAATTTCTTATAACAAATCACGGGATTTTAATGATTTTCTTTTTTTTAATGCCAATCTTAATAGGAGGTTTTGGGAAATTTTTAATTCCGTTACTAAGTGGGCTATCTGATCTTAAATTACCACGTTTAAAAGCATTAAGATTTTGATTATTAATTCCGTCTGTGATATTTTTAGTTATAAGTATGTGTTTTGGTGCTGGGGTTGGTTGAACCTTTTACCCACCA…
PS066_	ATGCGTACCATGAATAAATTTTTTAATTGATTGTTTACGCTAGACCATAAGCGTATAGGTATTTTGTACACATTAGTTGGAATCTGAGCAGGATTCTTAGGGTTAAGTTTTAGTGTAATGATTCGTATTAAATTTTTAGAACCCTACTATAATGTAATTTCTACGGATTGCTACAAATTTCTTATAACAAATCACGGGATTTTAATGATTTTCTTTTTTTTAATGCCAATCTTAATAGGAGGTTTTGGGAAATTTTTAATTCCGTTACTAAGTGGGCTATCTGATCTTAAATTACCACGTTTAAAAGCATTAAGATTTTGATTATTAGTTCCGTCTGTGATATTTTTAGTTATAAGTATGTGTTTTGGTGCTGGGGTTGGTTGAACCTTTTACCCACCA…
PS128_	ATGAATAGTGTAACTATTTTACTGAACTGATTGTTTACTTTAGACCATAAGCGAATTGGTGTGCTTTATACACTGGTAGGTGTTTGAGCTGGATTTTTAGGTCTTAGCTTTAGAGCTATGATCCGAATAAAATTTTTAGAACCGTACCATAAAGTTATTTCCACTGACTGTTATAAATTTTTAGCTACCAAACACGGTATACTTATGATTTTCTTTTTTCTAATGCCTATAATTATAGGAGGGTTTGGTAAATTTTTAATACCTCTATTAGGCGGCTTGTCAGACTTAAAACTCCCTCGATTAAAAGCTGTCAGTCTTTGACTTCTTTTACCTTCCGTAATATTTTTACTTTTAAGGATGTGCTTAGGTGCTGGCGTGGGTTGAACATTTTATCCCCCT…
PS300_	ATGCGTACAATGAATAAAATTTTAAATTGATTGTTCACGCTAGATCATAAGCGTATTGGCATCTTATACACGTTAGTGGGTATATGAGCTGGATTTTTAGGTTTAAGTTTTAGAGTAATGATTCGTGTAAATTTCTTAGAACCTTACTATAATGTAATATCTACTGATTGTTACAAATTTCTTATAACCAAACATGGGATATTAATGATATTTTTTTTCTTAATGCCTATCCTAATAGGTGGGTTTGGAAAATTTTTAATTCCTTTACTAAGAGGTCTATCTGATCTTAATCTCCCTCGTTTAAAAGCTTTAAGATTTTGACTATTAGTTCCTTCAGTTATTTTTTTAATTGTTAGTATGTGTCTAGGTGCTGGTGTAGGTTGAACGTTTTATCCTCCC…
PS130_	ATGAATAGTGTAACTATTTTACTGAACTGATTGTTTACTTTAGACCATAAGCGAATTGGTGTGCTTTATACACTGGTAGGTATTTGAGCTGGATTTTTAGGTCTTAGCTTTAGAGCTATGATCCGAATAAAATTTTTAGAACCGTACCATAAAGTTATTTCCACTGACTGTTATAAATTTTTAGCTACCAAACATGGCATACTTATGATTTTCTTTTTTCTAATGCCTATAATTATAGGAGGGTTTGGTAAATTTTTAATACCTCTATTAGGCGGCTTGTCAGACTTAAAACTCCCTCGATTAAAAGCTGTCAGTCTTTGACTTCTTTTACCTTCCGTAATATTTTTACTTTTAAGGATGTGCTTAGGTGCTGGCGTGGGTTGAACATTTTATCCCCCC…
PS408_	ATGCGTAGCATGAAAAAATTTTTGAGTTGGTTGTTTACTTTAGATCATAAGCGTATTGGTATTTTATATACTTTAGTTGGCATTTGAGCAGGATTTTTGGGATTAAGTTTTAGACTAATGATTCGTATCAAATTTTTGGAACCATATTATAACGTTATTTCTACTGATTGTTATAAATTCTTGATTACTAATCATGGGATTTTAATGATTTTTTTCTTTTTAATGCCTATATTAATAGGAGGTTTTGGTAATTTCTTGATACCTTTGTTGGGCGGTCTTTCTGACTTAAAATTACCTCGACTAAAAGCTTTAAGTTTTTGATTATTAATTCCTTCCGTTATTTTTTTGGTTATTAGAATGATCTTAGGTGCAGGGGTTGGGTGAACTTTTTATCCACCT…
PS126_	ATGTTTAGCGTTGCTGGTTTACTAAACTGATTGTTTACTTTAGATCATAAGCGTATTGGTATACTTTACACAGTAATTGGAATTTGAGCTGGATTTTTAGGTCTAAGATTTAGAGCTATGATCCGTATAAAATTTTTAGAGCCTTACTATAAAGTAATTTCGACGGATTGTTATAAATTTTTAGCTACTAATCATGGGATATTAATGATTTTCTTTTTTTTAATGCCAATATTAATTGGCGGGTTTGGGAAATTTTTAATACCTTTATTAGGTGGTTTGTCTGATTTGAATCTACCCCGCCTTAAAGCTATCAGTCTTTGGTTATTATTACCGTCTGTTATATTTTTACTTATTAGAATGTGTTTAGGCGCAGGGGTAGGTTGAACATTTTATCCACCT…
PS406_	ATGCGTAGCATGAAAAATTTTTTAAGTTGGTTGTTTACTTTAGATCATAAGCGTGTCGGCATACTATACACATTAGTGGGAATCTGAGCAGGATTTTTAGGCTTGAGGTTTAGGCTTATGATTCGAATAAAATTTATAGAACCATACTATAATGTTATTTCAACAGATTGTTATAAATTTTTGATTACTAAACATGGAATATTAATGATTTTCTTTTTTTTGATGCCTGTGCTTATAGGGGGATTTGGTAATTTTTTAATTCCCTTGTTGGGAGGGCTTTCTGACTTAAAACTACCACGATTAAAAGCATTAAGGTTTTGGTTGCTAGTTCCCTCTACATTATTTTTAATAATTAGGATGTGTTTAGGGGCTGGGGTTGGATGAACCTTTTATCCTCCA…
PS299_	ATGCGTACAATGAATAAAATTTTAAATTGATTGTTCACGCTAGATCATAAGCGTATTGGCATCTTATACACGTTAGTGGGTATATGAGCTGGATTTTTAGGTTTAAGTTTTAGAGTAATGATTCGTGTAAATTTCTTAGAACCTTACTATAATGTAATATCTACTGATTGTTACAAATTTCTTATAACCAAACATGGGATATTAATGATATTTTTTTTCTTAATGCCTATCCTAATAGGGGGGTTTGGAAAATTTTTAATTCCTTTACTAAGAGGTCTATCCGATCTTAATCTCCCTCGTTTAAAAGCTTTAAGATTTTGACTATTAGTTCCTTCAGTTATTTTTTTAATTGTTAGTATGTGTCTAGGTGCTGGTGTAGGTTGAACGTTTTATCCCCCC…
PD049_	ATGCGTACCATGAATAAATTTCTTAATTGATTGTTCACGCTAGATCATAAGCGTATAGGTATCTTGTATACACTTGTTGGGATTTGAGCCGGATTTTTAGGTTTAAGTTTTAGTATAATGATTCGTGTAAAATTTCTAGAGCCTTATTATAACGTGATTTCTACCGACTGCTATAAATTTCTTATAACGAACCATGGAATCCTAATGATTTTCTTTTTTTTAATGCCTATTTTAATAGGTGGCTTTGGTAATTTCTTAATACCTCTTTTAAGGGGTTTATCTGATTTAAATTTACCTCGCCTAAATGCTTTAAGGTTCTGACTTCTTGTACCTTCAGTAATTTTTTTGGTTATTAGAATGTGTTTAGGTGCTGGTGTTGGTTGGACCTTTTATCCGCCT…
PS048_	ATGCGTACTATGAATAAATTTCTTAATTGATTGTTCACGCTTGATCATAAGCGTATAGGTATCTTGTACACACTCGTTGGAATTTGAGCAGGATTCTTAGGTTTGAGTTTTAGTGTGATGATTCGTGTAAAATTTCTAGAGCCCTACTATAATGTGATTTCTACTGATTGTTATAAATTCCTTATAACAAACCATGGAATCTTGATGATTTTCTTTTTTTTAATGCCAATACTAATAGGCGGCTTTGGAAAATTTTTAATACCTCTTTTAAGAGGTTTATCAGACTTAAATTTACCTCGTTTAAAAGCTCTTAGATTTTGGCTTCTGGTGCCTTCTGTAGTTTTCCTAGTTATCAGAATGTGTTTAGGTGCTGGTGTGGGTTGAACCTTTTACCCTCCT…
PS407_	ATGCGTAGCATGAAAAAATTTTTGAGTTGGTTGTTTACTTTAGATCATAAGCGTATTGGTATTTTATATACTTTAGTTGGCATTTGAGCAGGATTTTTGGGATTAAGTTTTAGACTAATGATTCGTATCAAATTTTTGGAACCATATTATAACGTTATTTCTACTGATTGTTATAAATTCTTGATTACTAATCATGGGATTTTAATGATTTTTTTCTTTTTAATGCCTATATTAATAGGAGGTTTTGGTAATTTCTTGATACCTTTATTGGGCGGTCTTTCTGACTTAAATTTACCTCGATTAAAAGCTTTAAGTTTTTGATTATTAATTCCTTCTGTTATTTTTTTGGTTATTAGAATGATCTTAGGTGCAGGGGTTGGGTGAACTTTCTATCCACCT…
PS047_	ATGCGTACTATAAATAAATTTCTTAATTGATTGTTCACGCTTGATCATAAGCGTATAGGTATCTTGTACACACTCGTTGGAATTTGAGCAGGATTCCTAGGTTTGAGTTTTAGTGTGATGATTCGTGTAAAATTTTTAGAGCCCTACTATAATGTGATTTCTACTGATTGTTATAAATTCCTTATAACAAATCATGGAATCTTGATGATTTTCTTTTTTTTAATGCCAATACTTATAGGCGGCTTTGGAAAATTTTTAATACCTCTTTTAAGAGGTTTATCAGACTTAAATTTACCTCGTTTAAAAGCTCTTAGATTTTGGCTTCTGGTGCCTTCTGTAGTTTTCCTAGTTATCAGAATGTGTCTAGGTGCTGGTGTGGGTTGAACCTTTTACCCTCCT…
PS045_	ATGAATAATATAATTAATTTGTTTAGTTGATTGTTTACTTTGGATCATAAGCGAGTTGGTATAATGTATACTGTTATAGGAATTTGATCTGGATTTGTCGGTCTTAGATTTAGTTTAATGATTCGTATAAAATTTTTGGAGCCTTATTATAATGTAATTTCGGCTGACTGTTATAAATTTTTAGTCACACAGCATGGCATATATATGATTTTTTTTTTTTTGATGCCTGTGTTGATAGGTGGCTTTGGCAAATTTTTAATACCTTTGTTGAGAGGACTGTCTGATTTAAATTTGCCACGTTTAAATGCTGTTAGTGCGTGATTGTTGATTCCTTCTATTTTTTTTTTAGTTGTAAGAATGTTTTTAGGCGCCGGAATAGGTTGGACTTTTTATCCACCT…
PS127_	ATGAATAGTGTAACTATTTTACTGAACTGATTGTTTACTTTAGACCATAAGCGAATTGGTGTGCTTTATACACTGGTAGGTATTTGAGCTGGATTTTTAGGTCTTAGGTTTAGAGCTATGATCCGAATAAAATTTTTAGAACCGTACCATAAAGTTATTTCCACTGACTGTTATAAATTTTTAGCTACTAAACACGGTATACTTATGATTTTCTTTTTTCTAATGCCTATAATTATAGGAGGGTTTGGTAAATTTTTAATACCTCTATTAGGCGGCTTGTCAGACTTAAAACTCCCTCGATTAAAAGCTGTCAGTCTTTGACTTCTTTTACCTTCCGTAATATTTTTACTTTTAAGGATGTGCTTAGGTGCTGGCGTGGGTTGAACCTTTTATCCCCCT…
PS060_	ATGCGTACTATGAATAAATTTTTTAATTGATTGTTTACGCTAGATCATAAGCGTATAGGCATTTTGTACACATTGGTTGGAATCTGGGCAGGATTCTTAGGGTTGAGATTTAGTGTAATGATTCGTGTAAAATTTTTAGAACCTTATTATAATGTAATTTCTACTGATTGCTACAAATTTCTTATAACAAATCATGGGATTTTAATGATTTTCTTTTTTTTAATGCCTATTTTAATAGGAGGTTTTGGAAAATTTTTAATCCCATTATTAAGTGGATTATCTGATCTTAAATTACCACGTTTAAAAGCATTAAGATTTTGATTATTAGTTCCGTCTATAATATTCTTAGTTATAAGTATGTGTTTTGGCGCTGGTGTTGGTTGAACTTTTTATCCACCA…
PS043_	ATGAATAATATAATTAATTTGTTTAGTTGATTGTTTACTTTGGACCATAAGCGAGTTGGTATAATGTATACTGTTATAGGAATTTGATCTGGATTTGTCGGTCTTAGATTTAGTTTAATGATTCGTATAAAATTTTTGGAGCCTTATTATAATGTAATTTCGGCTGACTGTTATAAATTTTTAGTCACACAGCATGGCATATATATGATTTTTTTTTTTTTGATGCCTGTGTTGATAGGTGGCTTTGGCAAATTTTTAATACCTTTGTTGAGAGGACTGTCTGATTTAAATTTGCCACGTTTAAATGCTGTTAGTGCGTGATTGTTGATTCCTTCTATTTTTTTTTTAGTTGTAAGAATGTTTTTAGGCGCCGGAATAGGTTGGACTTTTTATCCACCT…
PS044_	ATGAATAATATAATTAATTTGTTTAGTTGATTGTTTACTTTGGACCATAAGCGAGTTGGTATAATGTATACTGTTATAGGAATTTGATCTGGATTTGTCGGTCTTAGGTTTAGTTTAATGATTCGTATAAAATTTTTGGAGCCTTATTATAATGTAATTTCGGCTGACTGTTATAAATTTTTAGTCACACAGCATGGCATATATATGATTTTTTTTTTTTTGATGCCTGTTTTGATAGGTGGCTTTGGCAAATTTTTAATACCTTTGTTGAGAGGATTGTCTGATTTAAATTTGCCGCGTTTAAATGCTGTTAGTGCGTGATTGTTGATTCCTTCCATTTTTTTTTTAGTTGTAAGAATGTTTTTAGGTGCCGGAATAGGTTGGACTTTTTATCCACCT…
PS391_	ATGTTGAGTGTATCAAAGGTTTTTAGTTGGTTGTTTACGTTAGACCATAAGCGTATTGGTGTTGTTTATACTATTATAGGTATTTGGGCTGGCTTTGTAGGTTTGGGGTTTAGTTTAATGATTCGTATTAAATTCTTAGAACCGTATTACAACGTTATTTCGACTGATTGTTATAAATTTTTAGTTACTAATCATGGTATTATAATGATTTTCTTTTTTTTAATGCCTGTTTTAATCGGTGGTTTTGGGAAATTTTTAATACCTTTGTTAAGAGGTTTATCTGATTTAAATTTACCCCGGTTGAAAGCCCTAAGTGCTTGATTATTAGTGCCTTCTGTGGTTTTTCTAATTATTAGGATGAGACTTGGGGCGGGTATTGGTTGGACTTTTTATCCTCCT…
PS390_	ATGTTGAGTGTATCAAAGGTTTTTAGTTGGTTGTTTACGTTAGACCATAAGCGTATTGGTGTTGTTTATACTATTATAGGTATTTGGGCTGGCTTTGTAGGTTTGGGGTTTAGTTTAATGATTCGTATTAAATTTTTAGAACCGTATTATAATGTTATTTCAACTGATTGTTATAAATTTTTAGTCACTAACCATGGTATTATAATGATTTTCTTTTTTTTAATGCCTGTTTTAATTGGTGGTTTTGGAAAATTTTTAATACCCTTGTTAAGAGGTTTATCCGATTTAAATTTACCACGGTTGAAAGCTTTAAGTGCTTGATTATTAGTGCCTTCCGTGGTTTTTTTGATTATTAGGATGAGACTTGGGGCTGGTATTGGTTGGACTTTTTATCCTCCT…
PS386_	ATGTTGAGTGTATCAAAGGTTTTTAGTTGGTTGTTTACGTTAGACCATAAGCGTATTGGTGTTGTTTATACTATTATAGGTATTTGGGCTGGCTTTGTAGGTTTGGGGTTTAGTTTGATGATTCGTATTAAATTTTTAGAACCGTATTACAATGTTATTTCAACTGATTGTTATAAATTTTTAGTCACTAACCATGGTATTATAATGATTTTCTTTTTTTTAATGCCTGTTTTAATTGGTGGTTTTGGAAAATTTTTAATACCCTTGTTAAGAGGTTTATCCGATTTAAATTTACCACGGTTGAAAGCTTTAAGTGCTTGATTATTAGTGCCTTCTGTGGTTTTTTTGATTATTAGGATGAGACTTGGGGCTGGTATTGGTTGGACTTTTTACCCTCCT…
PS389_	ATGTTGAGTATATCAAAGGTTTTTAGTTGGTTGTTTACGTTAGACCATAAGCGTATTGGTGTTGTTTATACTATTATAGGTATTTGGGCTGGCTTTGTAGGTTTGGGGTTTAGTTTGATGATTCGTATTAAATTTTTAGAACCGTATTACAATGTTATTTCAACTGATTGTTATAAATTTTTAGTCACTAACCATGGTATTATAATGATTTTCTTTTTTTTAATGCCTGTTTTAATTGGTGGTTTTGGAAAATTTTTAATACCATTGTTAAGAGGTTTATCCGATTTAAATTTACCACGGTTGAAAGCTTTAAGTGCTTGATTATTAGTGCCCTCTGTGGTTTTTTTGATTATTAGGATGAGACTTGGGGCTGGTATTGGTTGGACTTTTTATCCTCCT…
PS383_	ATGTTGAGTATTTCAAAGGTTTTTAGTTGGTTGTTTACATTAGACCATAAGCGAATTGGCGTGGTTTATACTATTATAGGTATTTGGGCTGGCTTTGTAGGTCTGGGTTTTAGTTTAATGATTCGTATTAAATTTTTAGAGCCCTACTATAATGTTATTTCTACAGATTGTTATAAATTTTTAGTAACTAACCATGGTATTATAATGATTTTCTTTTTTTTAATGCCTGTCTTAATTGGTGGCTTTGGTAATTTCTTAATACCCTTATTGAGCGGTTTATCCGATCTGAATTTGCCACGCTTGAAAGCATTAAGTGCATGGTTGTTAGTGCCATCCGTTATTTTTCTTATAATAAGAATGAGTTTAGGTGCTGGCATTGGTTGGACATTCTATCCACCT…
PS388_	ATGTTGAGTATATCAAAGGTTTTTAGTTGGTTGTTTACGTTAGACCATAAGCGTATTGGTGTTGTTTATACTATTATAGGTATTTGGGCTGGCTTTGTAGGTTTGGGGTTTAGTTTGATGATTCGTATTAAATTTTTAGAACCGTATTACAATGTTATTTCAACTGATTGTTATAAATTTTTAGTCACTAACCATGGTATTATAATGATTTTCTTTTTTTTAATGCCTGTTTTAATTGGTGGTTTTGGAAAATTTTTAATACCCTTGTTAAGAGGTTTATCCGATTTAAATTTACCACGATTGAAAGCTTTAAGTGCTTGATTATTAGTGCCTTCTGTGGTTTTTTTGATTATTAGGATGAGACTTGGGGCTGGTATTGGTTGGACTTTTTATCCTCCT…
PS382_	ATGTTGAGTATTTCAAAGGTTTTTAGTTGGTTGTTTACATTAGACCATAAGCGAATTGGTGTGGTTTATACTATTATAGGTATTTGGGCTGGCTTTGTAGGTCTGGGTTTTAGTTTAATGATTCGTATTAAATTTTTAGAGCCCTACTATAATGTTATTTCTACAGATTGTTATAAATTTTTAGTAACTAACCATGGTATTATAATGATTTTCTTTTTTTTAATGCCTGTCTTAATTGGTGGCTTTGGTAATTTCTTAATACCCTTATTGAGCGGTTTATCTGATCTGAATTTGCCACGCTTGAAAGCATTAAGTGCATGGTTGTTAGTGCCATCCGTTATTTTTCTTATAATAAGAATGAGTTTAGGTGCTGGCATTGGTTGGACATTCTACCCACCT…
PS239_	ATGCATACTATTAATAAATTTTTAAAATGATTGTTTACGCTTGACCATAAGCGTATTGGTATTTTATATACTTTGGTCGGAATCTGAGCAGGGTTTTTAGGTTTGAGTTTTAGTGTCATGATTCGTGTAAATTTTTTGGAACCTTACTATAAAGTTATATCAACAGATTGTTATAAATTTTTAGTAACAAATCATGGTATACTAATGATTTTCTTTTTTTTAATGCCAATATTAATAGGAGGATTTGGTAAATTTTTAATTCCTTTATTATGTGGGTTGTCTGATTTAAAACTACCACGTCTTAACGCATTGAGATTTTGATTGTTAATACCCTCTACTATTTTTTTGGTAGTTAGAATGTGTCTTGGTGCTGGAGTTGGGTGAACATTTTATCCACCT…
PS240_	ATGCATACTATTAATAAATTTTTAAAATGATTGTTTACGCTTGACCATAAGCGTATTGGTATTTTATATACTTTGGTCGGAATCTGAGCAGGGTTTTTAGGTTTGAGTTTTAGTGTCATGATTCGTGTAAATTTTTTGGAACCTTACTATAAAGTTATATCGACAGATTGTTATAAATTTTTAGTAACAAATCATGGCATACTAATGATTTTCTTTTTTTTAATGCCAATATTAATAGGAGGATTTGGTAAATTTTTAATTCCTTTATTATGTGGGTTGTCTGATTTAAAACTACCACGTCTTAACGCATTGAGATTTTGATTGTTAATACCCTCTACTATTTTTTTGGTAGTTAGAATGTGTCTTGGTGCTGGAGTTGGGTGAACATTTTATCCACCT…
PS069_	ATGCGTACCATTAATAACTTTTTCAATTGATTGTTTACGCTAGACCATAAGCGTATAGGTATCTTGTACACGTTAGTTGGGATTTGGGCTGGGTTCTTAGGTTTAAGTTTTAGTATAATGATTCGTGTAAAATTCCTAGAACCTTACTACAATGTAATTTCTGCTGATTGTTACAAATTCCTTATAACAAATCATGGGATTCTAATGATTTTCTTTTTTCTAATGCCCATCTTAATTGGAGGTTTTGGTAATTTTTTGATACCTCTATTAAGTGGTTTGTCTGATCTTAAATTACCACGTTTAAACGCCCTAAGGTTTTGGTTACTAGTCCCTTCTGTGATCTTTTTAGTTTTGAGTATGTGTTTGGGTGCGGGGGTAGGTTGAACCTTTTACCCACCT…
PS067_	ATGCGTACCATTAATAACTTTTTCAATTGATTGTTTACGCTAGACCATAAGCGTATAGGTATCTTGTACACGTTAGTTGGGATTTGGGCTGGGTTCTTAGGTTTAAGTTTTAGTATAATGATTCGTGTAAAATTCCTAGAACCTTACTACAATGTAATTTCTGCTGATTGTTACAAATTCCTTATAACAAATCATGGGATTCTAATGATTTTCTTTTTTCTAATGCCCATCTTAATTGGAGGTTTTGGTAATTTTTTGATACCTCTATTAAGTGGTTTGTCTGATCTTAAATTACCACGTTTAAACGCCCTAAGGTTTTGGTTACTAGTCCCTTCTGTGATCTTTTTAGTTTTGAGTATGTGTTTGGGTGCGGGGGTAGGTTGAACCTTTTACCCACCT…
PS068_	ATGCGTACCATTAATAACTTTTTCAATTGATTGTTTACGCTAGACCATAAGCGTATAGGTATCTTGTATACGTTAGTTGGGATTTGGGCTGGGTTCTTAGGCTTAAGTTTTAGTATAATGATTCGTGTAAAATTCCTAGAACCTTACTACAATGTAATTTCTGCTGATTGTTACAAATTCCTTATAACAAATCATGGGATTCTAATGATTTTCTTTTTTCTAATGCCCATCTTAATTGGAGGTTTTGGTAATTTTTTGATACCCCTATTAAGTGGTTTGTCTGATCTTAAATTACCACGTTTAAACGCCCTAAGGTTTTGGTTACTAGTCCCTTCTGTGATCTTTTTAGTTTTGAGTATGTGTTTGGGTGCGGGGGTAGGTTGAACCTTTTACCCACCT…
PS070_	ATGCGTACCATTAATAACTTTTTCAATTGATTGTTTACGCTAGACCATAAGCGTATAGGTATCTTGTACACGTTAGTTGGGATTTGGGCTGGGTTCTTAGGTTTAAGTTTTAGTATAATGATTCGTGTAAAATTCCTAGAACCTTACTACAATGTAATTTCTGCTGATTGTTACAAATTCCTTATAACAAATCATGGGATTCTAATGATTTTCTTTTTTCTAATGCCCATCTTAATTGGAGGTTTTGGTAATTTTTTAATACCTCTATTAAGTGGTTTGTCTGATCTTAAATTACCACGTTTAAACGCCCTAAGGTTTTGGTTACTAGTCCCTTCTGTGATCTTTTTAGTTTTGAGTATGTGTTTGGGTGCGGGGGTAGGTTGAACCTTTTACCCACCT…
PS071_	ATGCGTACCATTAATAACTTTTTCAATTGATTGTTTACGCTAGACCATAAGCGTATAGGTATCTTGTACACGTTAGTTGGGATTTGGGCTGGGTTCTTAGGTTTAAGTTTTAGTATAATGATTCGTGTAAAATTCCTAGAACCTTACTACAATGTAATTTCTGCTGATTGTTACAAATTCCTTATAACAAATCATGGGATTCTAATGATTTTCTTTTTTCTAATGCCCATCTTAATTGGAGGTTTTGGTAATTTTTTGATACCTCTATTAAGTGGTTTGTCTGATCTTAAATTACCACGTTTAAACGCCCTAAGGTTTTGGTTACTAGTCCCTTCTGTGATCTTTTTAGTTTTGAGTATGTGTTTGGGTGCGGGGGTAGGTTGAACCTTTTACCCACCT…
PS063_	ATGCGTACCATGAATAAATTTTTTAATTGATTGTTCACGCTAGATCATAAGCGTATAGGTATTTTATACACATTAGTTGGGATTTGAGCGGGGTTTTTAGGTTTAAGTTTTAGTATAATGATTCGTGTAAATTTCTTAGAGCCTTACTACAATGTAATTTCTACTGATTGCTATAAATTCCTTATAACAAACCATGGGATTCTAATGATTTTCTTTTTTTTAATGCCTATCTTGATAGGAGGTTTTGGTAATTTTTTGATACCTCTATTAAGCGGTTTATCCGATCTTAAATTACCACGTTTAAATGCTTTAAGATTTTGGTTGTTAGTCCCGTCTGTAATCTTTTTAGTCATAAGGATGTGTCTAGGGGCTGGTGTAGGTTGGACTTTTTATCCTCCA…
PS062_	ATGCGTACCATGAATAAATTTTTTAATTGATTGTTCACGCTAGATCATAAGCGTATAGGTATTTTATACACATTAGTTGGGATTTGAGCGGGGTTTTTAGGTTTAAGTTTTAGTATAATGATTCGTGTAAATTTCTTAGAGCCTTACTACAATGTAATTTCTACTGATTGCTATAAATTCCTTATAACAAACCATGGGATTCTAATGATTTTCTTTTTTTTAATGCCTATCTTGATAGGAGGTTTTGGTAATTTTTTGATACCTCTATTAAGCGGTTTATCCGATCTTAAATTACCACGTTTAAATGCTTTAAGATTTTGGTTGTTAGTCCCGTCTGTAATCTTTTTAGTCATAAGGATGTGTCTAGGGGCTGGTGTAGGTTGGACTTTTTATCCTCCA…
PS059_	ATGCGTACCATGAATAAATTTTTTAATTGATTGTTTACGCTAGATCATAAGCGTATAGGTATTTTGTACACATTAGTCGGAATATGAGCAGGGTTTTTAGGGCTAAGATTTAGTATAATGATTCGTGTTAATTTTTTGGAACCCTATTATAATGTAATTTCTACTGATTGCTATAAATTCCTTATAACAAACCATGGGATTCTAATGATTTTCTTTTTTTTAATGCCTATCTTAATAGGAGGTTTTGGTAATTTTTTAATACCTTTATTAAGTGGTTTGTCTGATCTAAAATTACCACGTTTAAATGCTTTAAGATTTTGGCTACTAGTTCCGTCTGTAATTTTTTTAGTTATAAGAATGTGTTTGGGGGCTGGAGTAGGCTGGACTTTTTATCCACCA…
PS058_	ATGCGTACCATGAATAAATTTTTTAATTGATTGTTTACGCTAGATCATAAGCGTATAGGTATTTTATACACATTAGTTGGCATATGAGCAGGGTTTTTAGGGCTAAGATTTAGTATAATGATTCGTGTTAATTTTTTGGAACCCTACTATAATGTAATTTCTACTGATTGCTATAAATTCCTTATAACAAACCATGGGATTCTAATGATTTTCTTTTTTTTAATGCCTATCTTAATAGGAGGTTTTGGTAATTTTTTAATACCTTTATTAAGTGGTTTGTCTGATCTAAAATTACCACGTTTAAATGCTTTAAGATTTTGGCTACTAGTTCCGTCTGTAATTTTTTTAGTTATAAGAATGTGTTTGGGGGCTGGAGTAGGCTGGACTTTTTATCCACCA…
PS030_	ATGCGCACAATTAATAGATTTTTAAAATGATTGTTTACGCTTGACCATAAGCGTATAGGGATTTTATACACTTTAGTTGGAATTTGAGCTGGGTTCTTAGGTCTAAGCTTTAGTATAATGATTCGTGTAAAATTTTTAGAGCCTTACTACAAAGTTATTTCCACTGATTGTTACAAATTCTTAGTAACTAATCATGGTATCTTAATGATTTTCTTTTTTTTAATGCCTATACTTATAGGGGGTTTTGGTAATTTTTTAATTCCTTTATTATGTGGCTTATCTGACTTAAAATTACCCCGTTTGAAAGCTTTAAGGTTTTGGTTATTAGTACCTTCTACAGTTTTTTTAGTTGTTAGAATGTGTCTTGGGGCAGGAGTAGGATGAACATTTTACCCTCCT…
PS031_	ATGCGTACAATTAATAGATTTTTAAAATGATTGTTTACGCTTGATCATAAGCGTATAGGGATTTTATACACTTTAGTTGGAATTTGAGCTGGGTTCTTAGGTCTAAGCTTTAGTATAATGATTCGTGTAAAATTTTTAGAGCCTTACTACAAAGTTATTTCCACTGATTGTTACAAATTCTTAGTAACTAATCATGGTATCTTAATGATTTTCTTTTTTTTAATGCCTATATTAATAGGGGGTTTTGGTAATTTTTTAATTCCCTTATTATGTGGCTTATCTGACTTAAAATTACCCCGTTTGAAAGCTTTAAGGTTTTGGTTGTTAATACCTTCTACAGTTTTTTTAGTTGTTAGAATGTGTCTCGGGGCAGGAGTGGGATGAACATTTTATCCCCCC…
PS029_	ATGCGTACAATTAATAGATTTTTAAAATGATTGTTTACGCTTGATCATAAGCGTATAGGAATTTTATACACTTTGGTTGGAATTTGAGCTGGGTTCTTAGGTCTAAGCTTTAGTATAATGATTCGTGTAAAATTTTTAGAGCCTTATTATAAAGTTATTTCTACTGATTGTTATAAATTTTTAGTAACCAACCATGGTATCTTAATGATTTTCTTTTTTTTAATGCCTATACTTATAGGGGGTTTTGGTAATTTTTTAATTCCTCTATTATGCGGTTTATCTGACTTAAAATTACCCCGTTTAAAAGCTTTAAGGTTTTGGTTGTTGATACCTTCTACAGTTTTTTTAGTAGTTAGAATGTGCCTAGGGGCAGGAGTAGGATGAACATTTTATCCACCA…
PS131_	ATGAACAGTTTTACTGGGTTATTGAACTGATTGTTTACTTTAGATCATAAGCGTATAGGGGTACTCTACACATTAGTTGGTGTGTGGGCCGGGTTCTTAGGGCTTAGCTTTAGAGCAATTATCCGTATAAAATTTTTAGAACCTTACTATAAAGTAATCTCTACAGATTGTTACAAATATTTAGCTACTAATCATGGTATACTTATGATTTTCTTTTTTTTGATGCCGATATTAATAGGAGGCTTTGGTAAATTTTTGATACCTTTACTTGGTGGTTTATCAGATTTAAATCTACCGCGGCTTAAAGCTATTAGACTTTGACTACTATTACCTTCTGTAGTATTTTTGCTTATAAGAATGTGTTTGGGCGCTGGAGTTGGTTGGACCTTTTATCCACCC…
PS033_	TTTATTAATACTGAAAAGATTTTTAGTTGGTTATTTACTTTAGATCATAAGCGCATTGGTGTTGTTTACACAATTATAGGAGTTTGGGCTGGGTTTGTTGGATTAGGATTTAGACTTTTAATTCGTATAAACTTCTTAGAGCCATACTATAATGTTATTTCAACTGATTGCTATAAATTTTTAGTTACAAATCATGGTATTATCATGATTTTTTTTTTCTTAATGCCTGTTTTAATAGGAGGCTTTGGAAAATTTTTAATACCGTTATTAGGTGGTTTACCTGACTTAAATTTACCACGATTAAATGCGTTAAGGGCTTGATTATTAATTCCCTCCGTTGTATTTTTAACCATAAGAATGAGACTAGGTGCTGGTATAGGGTGGACCTTCTACCCACCC…
OD171_	ATGCAAGTTGTTTTAAATTTTCTAAGTTGGATATTTACACTTGATCATAAGCGTGTTGGCATGATTTATACTATTATAGGTATTTGGGCTGGGTTTGTTGGTTTAAGATTTAGTTTAATGATTCGAATAAAATTTTTGGAGCCTTACTATAAAGTAATCTCAACAGACTGTTATAAATATCTTATAACTAAACATGGAATAATAATGATTTTCTTTTTTCTAATGCCAATATTAATAGGTGGTTTTGGTAAATATTTAATACCCCTTTTAGGCGGTTTATCTGATTTAAATTTACCTCGACTTAATGCTTTAAGTGCATGATTGTTAATACCTTCAGTTGTTTTTTTAATAATTAGTATGTACTTAGGGGCTGGATTAGGTTGAACTTTTTATCCCCCC…
PS395_	ATGCGTAGCATGAATAAAGTTTTAAGTTGGTTGTTTACTTTAGACCATAAGCGTATAGGGATTTTGTATACGTTAGTCGGTATTTGAGCTGGGTTCTTGGGACTAAGCTTCAGTTTAATGATTCGTATAAATTTCTTAGAACCATATTATAATATAATTTCTACAGATTGTTACAAATTTCTTATTACCAAACATGGTATTTTAATGATTTTTTTTTTCTTAATGCCTATTTTGATTGGAGGATTTGGTAATTTTTTGATACCTTTACTCAGAGGGCTTTCTGACCTAAATCTACCTCGTTTGAAAGCTTTGAGCTTCTGATTATTGGTACCTTCTGTAATATTCTTAGTGGTTAGAATGTGCTTAGGTGCAGGGGTCGGGTGGACTTTTTATCCGCCT…
PS335_	ATGCGTACCATAAATAGATTATTAAATTGACTGTTTACGCTAGATCATAAGCGCATTGGTATTTTATATACGCTAGTAGGAATTTGAGCTGGGTTTTTAGGTTTAAGTTTTAGTATAATGATTCGTGTAAAATTTTTAGAACCTTATTATAATATAATTTCTACTGATTGTTATAAATTTTTGATTACAAATCATGGGATATTAATGATTTTTTTCTTTTTGATGCCGATATTAATAGGTGGTTTTGGTAATTTTCTTTTGCCTTTATTAGGTGGTTTATCTGATTTAAATTTACCCCGTTTGAATGCTTTAAGATTTTGACTATTAGTGCCTTCTGTAGTTTTTTTAGTTGTAAGAATGTGTTTGGGTGCAGGTGTTGGGTGAACTTTTTATCCACCA…
PS054_	ATGCGTACCATGAATAAATTTTTTAATTGATTATTTACGCTAGATCATAAGCGTATAGGTATTTTATACACATTAGTTGGGATTTGAGCAGGGTTTTTAGGGTTAAGTTTTAGTATAATGATTCGTGTAAATTTTTTGGAGCCCTACTACAATGTAATTTCTACTGATTGTTATAAATTCCTTATAACAAATCATGGGATTCTAATGATTTTCTTTTTTTTAATGCCTATATTGATAGGGGGTTTTGGTAATTTTTTAATACCTTTATTAAGTGGTTTGTCTGATCTAAAATTACCTCGTTTAAATGCTTTAAGATTTTGATTACTTGTTCCATCTGTAATTTTTTTAGTTATTAGTATGTGTTTAGGAGCGGGTGTAGGTTGGACTTTTTATCCACCT…
PS133_	ATGAACAGTTTTACTGGGTTATTGAACTGATTGTTTACTTTAGATCATAAGCGTATAGGGGTACTCTACACATTAGTTGGTGTGTGGGCCGGGTTCTTAGGGCTTAGCTTTAGAGCAATTATCCGTATAAAATTTTTAGAACCTTACTATAAAGTAATCTCTACAGATTGTTACAAATATTTAGCTACTAATCATGGTATACTTATGATTTTCTTTTTTTTGATGCCGATATTAATAGGAGGCTTTGGTAAATTTTTGATACCTTTACTTGGTGGTTTATCAGATTTAAATCTACCKCGGCTTAAAGCTATTAGACTTTGACTACTATTACCTTCTGTAGTATTTTTGCTTATAAGAATGTGTTTGGGCGCTGGAGTTGGTTGGACCTTTTATCCACCC…
PS052_	ATGCGTACCATGAATAAATTTTTTAATTGATTATTTACGCTAGATCATAAGCGTATAGGTATTTTATACACATTAGTTGGGATTTGAGCAGGGTTTTTAGGGTTAAGTTTTAGTATAATGATTCGTGTAAATTTTTTGGAGCCCTACTACAATGTAATTTCTACTGATTGTTATAAATTCCTTATAACAAATCATGGGATTCTAATGATTTTCTTTTTTTTAATGCCTATATTGATAGGGGGTTTTGGTAATTTTTTAATACCTTTATTAAGTGGTTTGTCTGATCTAAAATTACCTCGTTTAAATGCTTTAAGATTTTGATTACTTGTTCCATCTGTAATTTTTTTAGTTATTAGTATGTGTTTAGGAGCGGGTGTAGGTTGGACTTTTTATCCACCT…
PS170_	ATGCGTACTATACATAAATTTTTAAATTGATTGTTCACGCTCGATCATAAGCGTATCGGTATTTTGTACACACTAGTTGGGATTTGGGCTGGGTTTTTAGGTCTAAGCTTTAGTATAATGATTCGTGTAAAATTTTTAGAGCCCTATTATAATGTTATCTCAACCGACTGTTATAAATTTCTTATAACAAAACATGGTATATTAATGATTTTCTTTTTTCTGATGCCAATTCTTATAGGCGGGTTTGGGAATTTTCTTCTTCCCTTACTAGGAGGACTATCCGATTTAAAATTACCTCGTTTGAATGCCCTTAGTTTCTGGTTACTAGTTCCTTCTGTAATTTTTTTAGTGATTAGAATGTGTCTAGGGGCAGGTGTTGGATGAACCTTTTATCCTCCG…
PS449_	ATGTATAATGTTACTAGGCTTTTTAGTTGATTATTTACTTTAGATCATAAGCGTGTTGGCATAATGTATACTATTATTGGTATTTGATCTGGGTTTGTGGGGTTAAGGTTTAGATTGATGATACGTGTAAAATTTTTAGAGCCTTATTATAATGTGATTTCGGCTGATTGTTATAAATTTTTAATTACTAAACATGGTATATTGATGATTTTCTTTTTTTTAATGCCTGTGTTGATAGGTGGGTTTGGTAAATTTTTAATACCTTTATTGAGTGGGTTATCTGACTTAAAATTACCACGATTAAATGCATTGAGTGCTTGATTATTAGTTCCTTCTATAATATTTTTGGTGGTTAGAATGTGTTTGGGTGCAGGCATAGGTTGGACGTTTTATCCTCCA…
PS112_	ATGAACAGTATCACTGGTTTATTAAACTGATTGTTTACTCTTGATCATAAGCGTATAGGAGTACTCTATACATTAGTTGGTATCTGAGCTGGGTTCTTAGGACTTAGTTTTAGAGCAATGATTCGAATAAAATTTTTAGAGCCATATTATAAAGTAATCTCTACAGATTGTTACAAATATTTAGTCACAAATCATGGCATACTTATGATTTTTTTTTTTCTAATGCCTATCTTAATTGGCGGGTTTGGTAACTTTTTAATCCCACTACTAGGGGGTTTATCAGACCTAAACTTACCACGCTTAAAAGCTATTAGGCTTTGGTTATTGTTACCTTCCGTTGTATTCCTGCTTATTAGGATGTGCCTAGGKGCTGGGGTAGGTTGAACCTTTTATCCACCA…
PS104_	ATGTATAGTGTTACTGGTTTACTAAACTGATTGTTTACTTTAGATCATAAGCGTATCGGTATACTTTACACAGTAGTTGGTATTTGAGCCGGGTTCTTAGGACTTAGATTTAGAGCTATGATCCGTATAAAATTTTTAGAACCTTATTATAAAGTAATCTCTACAGATTGTTATAAATTTTTGGCTACTAATCATGGTATACTCATGATTTTCTTTTTTTTAATGCCAATTTTAATAGGCGGCTTTGGGAAATTTTTAATACCTCTTCTAGGCGGTTTATCAGATTTGAATTTACCTCGCTTAAACGCCGTTAGCTTATGGCTACTTTTACCCTCCGTGATATTTTTACTCTTGAGAATGTGTTTAGGTGCTGGAGTCGGTTGAACATTTTATCCACCT…
PS105_	ATGTATAGTGTTACTGGTTTACTAAACTGATTGTTTACTTTAGATCATAAGCGTATCGGTATACTTTACACAGTAGTTGGTATTTGAGCCGGGTTCTTAGGACTTAGATTTAGAGCTATGATCCGTATAAAATTTTTAGAACCTTATTATAAAGTAATCTCTACAGATTGTTATAAATTTTTGGCTACTAATCATGGTATACTCATGATTTTCTTTTTTTTAATGCCAATTTTAATAGGCGGCTTTGGGAAATTTTTAATACCTCTTCTAGGCGGTTTATCAGATTTGAATTTACCTCGCTTAAACGCCGTTAGCTTATGGCTACTTTTACCCTCCGTGATATTTTTACTCTTGAGAATGTGTTTAGGTGCTGGAGTCGGTTGAACATTTTATCCACCT…
PS103_	ATGTATAGTGTTACTGGTTTACTAAACTGATTGTTTACTTTAGATCATAAGCGTATCGGTATACTTTACACAGTAGTTGGTATTTGAGCCGGGTTCTTAGGACTTAGATTTAGAGCTATGATCCGTATAAAATTTTTAGAACCTTATTATAAAGTAATCTCTACAGATTGTTATAAATTTTTGGCTACTAATCATGGTATACTCATGATTTTCTTTTTTTTAATGCCAATTTTAATAGGCGGCTTTGGGAAATTTTTAATACCTCTTCTAGGCGGTTTATCAGATTTGAATTTACCTCGCTTAAACGCCGTTAGCTTATGGCTACTTTTACCCTCCGTGATATTTTTACTCTTGAGAATGTGTTTAGGTGCTGGAGTCGGTTGAACATTTTATCCACCT…
PS134_	ATGAACAGTTTTACTGGATTATTGAACTGATTGTTTACTTTAGATCATAAGCGTATAGGGGTACTCTACACATTAGTTGGTGTGTGGGCCGGGTTCTTAGGGCTTAGCTTTAGAGCAATTATCCGTATAAAATTTTTAGAACCTTACTATAAAGTAATCTCTACAGATTGTTACAAATATTTAGCTACTAATCATGGTATACTTATGATTTTCTTTTTTTTGATGCCGATATTAATAGGAGGCTTTGGTAAATTTTTGATACCTTTACTTGGTGGTTTATCAGATTTAAATCTACCGCGGCTTAAAGCTATTAGACTTTGACTACTATTACCTTCTGTAGTATTTTTGCTTATAAGAATGTGTTTGGGCGCTGGAGTTGGTTGGACCTTTTATCCACCC…
PS297_	ATGCTTAATATGAATAAATTTCTTAATTGATTATTCACACTTGACCATAAGCGTATTGGCATCCTTTATACACTAGTTGGGATTTGAGCCGGGTTTTTAGGTTTAAGCTTTAGTATTATGATTCGTGTAAAATTTTTAGAACCTTACTACAATGTAATTTCTGCTGATTGTTATAAATTTCTTATTACAAAACATGGAATTTTAATGATTTTCTTTTTCTTAATGCCAATCTTGATAGGTGGTTTTGGAAAATTTTTAATTCCTTTGCTGAGGGGTTTATCTGATTTGAATTTACCACGTCTTAATGCTTTAAGTTTTTGGTTGTTAATTCCTTCAGTAATTTTTTTAATTGTAAGAATGTGTTTAGGTGCAGGGGTTGGTTGAACTTTTTATCCGCCT…
PS393_	ATGCGTAGCATGAATAAAGTTTTAAGTTGGTTGTTTACTTTAGACCATAAGCGTATAGGGATTTTGTATACGTTAGTCGGTATTTGAGCTGGGTTCTTGGGACTAAGCTTCAGTTTAATGATTCGTATAAATTTCTTAGAACCATATTATAATATAATTTCTACAGATTGTTACAAATTTCTTATTACCAAACATGGTATTTTAATGATTTTTTTTTTCTTAATGCCTATTTTGATTGGAGGATTTGGTAATTTTTTGATACCTTTACTCAGAGGGCTTTCTGACCTAAATCTACCTCGTTTGAAAGCTTTGAGCTTCTGATTATTGGTACCTTCTGTAATATTCTTAGTGGTTAGAATGTGCTTAGGTGCAGGGGTCGGGTGGACTTTTTATCCGCCT…
PS056_	ATGCGTACCATGAATAAATTTTTTAATTGATTGTTTACGCTAGATCATAAGCGTATAGGTATTTTATACACATTAGTTGGAATATGAGCAGGGTTCTTAGGTCTAAGATTTAGTATAATGATTCGTGTTAATTTTTTAGAGCCTTATTACAATGTAATTTCTACTGATTGCTATAAATTCCTTATAACAAACCATGGGATTCTAATGATTTTCTTTTTTTTAATGCCTATCTTAATAGGAGGTTTTGGTAATTTTTTAATACCTTTATTAAGTGGTTTGTCTGATCTAAAATTACCACGTTTAAATGCTTTAAGATTTTGGTTGCTAGTTCCGTCTGTAATTTTTTTAGTTATAAGAATGTGTTTGGGGGCTGGAGTAGGCTGGACTTTTTATCCACCA…
PS144_	ATGAACAGTATCACTGGTTTATTAAACTGATTGTTTACTCTTGATCATAAGCGTATAGGAGTGCTTTACACATTAGTTGGTATCTGAGCTGGGTTTTTAGGACTTAGCTTCAGGGCAATGATTCGAATAAAATTTTTAGAGCCATATCACAAAGTAATCTCTACAGATTGTTATAAATACTTAGCCACAAATCACGGTATACTTATGATTTTCTTTTTTTTAATGCCTATCTTAATAGGAGGGTTTGGTAAATTTTTGATACCACTACTAGGTGGTTTATCAGACTTAAACCTACCCCGCCTAAAAGCTATTAGGCTTTGGCTACTATTACCTTCCGTTGTATTTTTACTTATTAGAATGTGCTTAGGTGCGGGGGTAGGTTGAACTTTTTACCCACCA…
PS145_	ATGAACAGTATTACTGGTTTATTAAACTGATTGTTTACTCTTGATCATAAGCGTATAGGAGTGCTTTACACATTAGTTGGTATCTGAGCTGGGTTTTTAGGACTTAGCTTCAGGGCAATGATTCGAATAAAATTTTTAGAGCCATATCACAAAGTAATCTCTACAGATTGTTATAAATACTTAGCCACAAATCATGGCATACTTATGATTTTCTTTTTTTTAATGCCTATCTTAATAGGAGGGTTTGGTAAATTTTTGATACCATTACTAGGTGGTTTATCAGACTTAAATCTACCCCGCCTTAAAGCTATTAGCCTTTGGCTACTATTGCCTTCCGTTGTATTTTTACTTATTAGAATGTGCTTAGGTGCGGGGGTAGGTTGAACTTTTTACCCACCA…
PS302_	ATGCGTACAATGAAACAATTTTTAAACTGATTGTTCACGCTAGATCATAAGCGAATTGGTATTCTTTATACAATAATTGGTATTTGAGCTGGGTTTTTAGGCTTAAGTTTTAGTGTAATGATTCGTGTAAAATTTTTAGAGCCCTACTATAATGTTATTTCTACTGATTGTTACAAATTTCTTATTACTAACCATGGTATTCTAATGATTTTCTTTTTCTTGATGCCTATTCTTATTGGAGGTTTTGGTAAATTTTTAATTCCTTTATTAGGAGGGTTGTCTGATTTAAAACTTCCTCGGCTTAAAGCTTTAAGCTTTTGGCTTTTAATTCCATCTGTTATTTTTTTAATAGTAAGAATGTGTTTGGGTGCTGGAGTAGGTTGAACTTTTTATCCTCCT…
PS057_	ATGCGTACCATGAATAAATTTTTAAATTGATTGTTTACGCTAGATCATAAGCGTATAGGTATTTTATACACATTAGTTGGAATATGAGCAGGGTTCTTAGGGCTAAGATTTAGTATAATGATTCGTGTCAATTTTTTAGAGCCTTATTACAATGTAATTTCTACTGATTGCTATAAATTCCTTATAACAAACCATGGGATTCTAATGATTTTCTTTTTTTTAATGCCTATCTTAATAGGAGGTTTTGGTAATTTTTTAATACCTTTATTAAGTGGTTTGTCTGATCTAAAATTACCACGTTTAAATGCTTTAAGATTTTGGCTGCTAGTTCCGTCTGTAATTTTTTTAGTTATAAGAATGTGTTTGGGGGCTGGAGTAGGCTGGACTTTTTACCCACCA…
PS304_	ATGCGTACAATGAACAAATTTTTAAACTGATTGTTCACGCTAGATCATAAGCGAATTGGTATTCTTTATACAATAATTGGTATTTGAGCTGGGTTTTTAGGCTTAAGTTTTAGTGTAATGATTCGTGTAAAATTTTTAGAGCCCTACTATAATGTTATTTCTACTGATTGTTACAAATTTCTTATTACTAACCATGGTATTTTAATGATTTTCTTTTTCTTGATGCCTATTCTTATTGGAGGTTTTGGTAAATTTTTAATTCCTTTATTAGGAGGGTTGTCTGATTTAAAACTTCCTCGGCTTAAAGCTTTAAGCTTTTGGCTTTTAATTCCATCTGTTATTTTTTTAATAGTAAGAATGTGTTTAGGTGCTGGAGTAGGTTGAACTTTTTATCCTCCT…
PS053_	ATGCGTACCATGAATAAATTTTTTAATTGATTATTTACGCTAGATCATAAGCGTATAGGTATTTTATACACATTAGTTGGGATTTGAGCAGGGTTTTTAGGGTTAAGTTTTAGTATAATGATTCGTGTAAATTTTTTGGAGCCTTACTACAATGTAATTTCTACTGATTGTTATAAATTCCTTATAACAAATCATGGGATTCTAATGATTTTCTTTTTTTTAATGCCTATATTAATAGGGGGTTTTGGTAATTTTTTAATACCTTTATTAAGTGGTTTGTCTGATCTAAAATTACCTCGTTTAAATGCTTTAAGATTTTGATTACTTGTTCCATCTGTAATTTTTTTAGTTATTAGTATGTGTTTAGGAGCGGGTGTAGGTTGGACTTTTTATCCACCT…
PS448_	ATGTATAATGTTACTAGGCTTTTTAGTTGATTATTTACTTTAGATCATAAGCGTGTTGGCATAATGTATACTATTATTGGTATTTGATCTGGGTTTGTGGGGTTAAGGTTTAGATTGATGATACGTGTAAAATTTTTAGAGCCTTATTATAATGTGATTTCGGCTGATTGTTATAAATTTTTAATTACTAAACATGGTATATTGATGATTTTCTTTTTTTTAATGCCTGTGCTGATAGGTGGGTTTGGTAAATTTTTAATACCTTTATTGAGTGGGTTATCTGACTTAAAATTACCACGATTAAATGCATTGAGTGCTTGATTATTAGTTCCTTCTATAATATTTTTGGTGGTTAGAATGTGTTTGGGTGCAGGCATAGGTTGGACGTTTTATCCTCCA…
PS267_	ATGCGTACCATGAATAAATTTCTTAATTGATTGTTCACGCTAGACCATAAGCGTATAGGTATTTTGTACACATTAGTTGGTATTTGAGCTGGGTTCTTAGGTCTAAGTTTTAGTATAATGATTCGTGTTAAATTTTTAGAACCCTATTATAAAGTTATTTCTACTGATTGTTATAATTTTCTTGTAACGAGTCACGGGATTTTAATGATTTTCTTTTTTTTAATGCCCATATTAATAGGAGGGTTTGGTAATTTCCTTATTCCTCTTTTATGCGGCTTATCTGATTTAAATCTCCCTCGTTTAAATGCTTTAAGTTTTTGGTTGTTAGTTCCTTCTGTGGTTTTTTTGATTATTAGCATGTGTTTAGGTGCTGGTGTAGGTTGAACATTCTATCCTCCA…
PD266_	ATGCGTACCATGAATAAATTTCTTAATTGATTGTTCACGCTAGATCATAAGCGTATAGGTATTTTATACACATTAGTTGGTATTTGAGCTGGGTTCTTAGGTCTAAGTTTTAGTATAATGATTCGTGTTAAATTTTTGGAGCCCTATTATAAAGTTATTTCTACTGACTGTTATAACTTTCTTATAACTAATCATGGCATTTTAATGATTTTCTTTTTTTTAATGCCTATTTTAATAGGGGGGTTTGGAAAATTTTTAATCCCCTTATTGTGTGGGTTATCTGATTTAAATCTTCCTCGGTTGAAAGCTTTAAGGTTTTGGTTGCTAGTCCCTTCCGTTATTTTTTTGGTTATTAGAATGTGTTTAGGTGCTGGAGTGGGTTGAACATTCTATCCGCCG…
PS254_	ATGCGTACCATGAATAAATTTCTTAATTGATTGTTCACGCTAGATCATAAGCGTATAGGTATTTTATACACATTAGTTGGTATTTGAGCTGGGTTCTTAGGTCTAAGTTTTAGTATAATGATTCGTGTTAAATTTTTGGAGCCCTATTATAAAGTTATTTCTACTGACTGTTATAACTTTCTTATAACTAATCATGGCATTTTAATGATTTTCTTTTTTTTAATGCCTATTTTAATAGGGGGGTTTGGAAATTTTTTAATCCCCTTATTGTGTGGGTTATCTGATTTAAATCTTCCTCGGTTGAAAGCTTTAAGGTTTTGGTTGCTAGTCCCTTCCGTTATTTTTTTGGTTATTAGAATGTGTTTAGGTGCCGGAGTGGGTTGAACATTCTATCCGCCG…
PS249_	ATGCGTACTATGAATAATTTTCTTAATTGATTGTTCACGCTAGATCATAAGCGTATAGGTATTTTATACACATTAGTTGGTATTTGGGCTGGGTTCTTAGGTTTAAGTTTTAGTATAATGATTCGTGTAAATTTTTTGGAGCCCTACTATAAAGTTATTTCTACAGATTGTTATAACTTTCTTATTACTAATCATGGGATTCTAATGATTTTCTTTTTTTTGATGCCGATACTCATAGGTGGATTTGGTAAATTTTTGATTCCATTACTTTGCGGTTTATCGGATTTAAATCTCCCCCGTTTAAATGCTTTAAGTTTTTGGCTTTTAGTTCCTTCTGTAATTTTTTTGGTTATTAGAATGTGTTTAGGTGCTGGTGTAGGTTGAACCTTTTATCCACCT…
PS149_	TCTGTACTTTCAAAGAGGGCTTGTTCTTGGCTTTTTACTCTGGACCATAAGCGTATCGGCGTAATGTACCTGCTGGTTGGCGTCTGGTCCGGGTTCTTAGGGGTCAGCTACAGGCTAATGATTCGTGTGAACTTCTTGGAGCCCTATTTTAATGTTATACCCTCCGATTGTTATAAATTTTTGATTACTAGGCATGGGGTGCTCATGATATTCTTTTTTTTAATGCCTGTCTTGATAGGCGGGTTTGGTAAATTTTTAATTCCGCTCCTTTGCGGCCTGCCAGACTTAAATTTACCTCGGCTTAACGCGTTGAGGTTTTGGCTGCTGGTGCCGTCCGCAGCGTTTTTGAGTTTGAGTATGATTTTGGGGTCTGGGGTTGGCTGAACTTTTTACCCCCCG…
PS055_	ATGCGTACCATGAATAAATTTTTTAATTGATTATTTACGCTAGATCATAAGCGTATAGGTATTTTATACACATTAGTTGGAATTTGAGCAGGGTTCTTAGGATTAAGATTCAGTATAATGATTCGTGTTAATTTTTTGGAGCCCTACTATAATGTAATTTCTACTGATTGTTATAAATTCCTTATAACAAACCATGGGATTTTAATGATTTTCTTTTTTTTAATGCCTATCTTAATAGGAGGTTTTGGTAATTTTTTGATACCTTTATTAAGTGGTTTGTCTGATCTAAAATTACCACGTTTAAATGCTTTAAGATTTTGGTTATTAATTCCATCTGTAATTTTTTTAGTTACAAGTATGTGTTTAGGGGCTGGTGTAGGTTGGACTTTTTATCCACCA…
PS038_	ATGCATACTATAAATAAATTTTTAAATTGACTATTTACGTTGGATCATAAGCGTATAGGAATAATGTACACTTTGGTTGGTATTTGGGCTGGGTTTTTAGGTTTAAGGTTTAGCATTATGATTCGTGTTAATTTTTTGGAGCCTTACTATAATGTAATCTCAACAGATTGTTATAAATTTTTGGTAACCAATCATGGAATCTTGATGATCTTTTTCTTTTTAATGCCTATACTGATCGGTGGGTTTGGAAAATTTTTAATTCCATTGCTTAGAGGTTTATCAGATTTAAATTTACCGCGTTTAAACGCTTTAAGTTTCTGGTTGCTAGTCCCTTCTGTAGTTTTTTTGGTTGTTAGTATGTGTCTGGGTGCTGGGGTTGGTTGGACTTTTTATCCCCCT…
PS037_	ATGCATACTATAAATAAATTTTTAAATTGACTATTTACGTTGGATCATAAGCGTATAGGAATAATGTACACTTTGGTTGGTATTTGGGCTGGGTTTTTAGGTTTAAGATTTAGCATTATGATTCGTGTTAATTTTTTGGAGCCTTACTATAATGTAATCTCAACAGATTGTTATAAATTTTTGGTAACCAATCATGGAATCTTAATGATCTTTTTCTTTTTAATGCCTATACTGATCGGTGGGTTTGGAAAATTTTTAATTCCATTGCTTAGAGGTTTATCAGATTTAAATTTACCGCGTTTAAACGCTTTAAGTTTCTGGTTGCTAGTCCCTTCTGTAGTTTTTTTGGTTGTTAGTATGTGTCTGGGTGCTGGGGTTGGTTGGACTTTTTATCCCCCT…
PS369_	ATGTTGAATATTTCAAAGGTTTTTAGTTGGTTGTTTACTTTAGACCATAAGCGTATAGGTGTCGTGTACACCGTAATAGGTATTTGGGCTGGTTTTGTAGGTTTGGGTTATAGTTTAATGATTCGTATTAAATTTTTGGAGCCTTACTATAATGTTATTTCAACTGATTGTTATAAATTTTTAATTACTAATCACGGTATAATAATGATTTTCTTTTTTTTAATGCCTGTTCTCATTGGGGGGTTTGGAAAATTTTTGATACCGTTATTAAGTGGTTTACCCGATTTAAATCTACCTCGGTTAAAAGCTTTAAGTGCTTGGTTATTGATACCCTCTGTGGTTTTTTTGATTATTAGCATGAGTCTTGGGGCTGGCATAGGGTGAACCTTTTACCCCCCT…
PS258_	ATGCGTACTATGAATAATTTTTTTAATTGGTTGTTTACGCTTGATCATAAGCGCATAGGTATTTTATATACGTTGGTTGGAATTTGGGCTGGTTTTTTAGGTTTAAGTTTTAGTTTAATGATCCGTATAAAATTTCTGGAGCCTTACTATAATGTAATATCTGCTGACTGTTATAATTTCCTTATAACAAATCATGGTATCTTAATGATTTTCTTTTTTTTAATGCCAATACTTATTGGCGGTTTTGGAAAATTTCTTATACCACTATTAAGTGGTTTATCTGATTTAAAATTGCCTCGTCTTAATGCTTTAAGATTTTGACTTTTAGTACCATCTACTATTTTTTTAGTAATAAGTATGTGCTTAGGGGCAGGCGTTGGTTGAACTTTTTATCCACCT…
PS256_	ATGCGTACTATGAATAATTTTTTTAATTGGTTGTTTACGCTTGATCATAAGCGCATAGGTATTTTATATACGTTGGTTGGAATTTGGGCTGGTTTTTTAGGTTTAAGTTTTAGTTTAATGATCCGTATAAAATTTCTGGAGCCTTACTATAATGTAATATCTGCTGACTGTTATAATTTCCTTATAACAAATCATGGTATCTTAATGATTTTCTTTTTTTTAATGCCAATACTTATTGGCGGTTTTGGAAAATTTCTTATACCACTATTAAGTGGTTTATCTGATTTAAAATTGCCTCGTCTTAATGCTTTAAGATTTTGACTTTTAGTACCATCTACTATTTTTTTAGTAATAAGTATGTGCTTAGGGGCAGGCGTTGGTTGAACTTTTTATCCACCT…
PS260_	ATGCGTACTATGAATAATTTTTTAAATTGGTTGTTTACGCTTGATCATAAGCGCATAGGTATTTTATACACGTTGGTTGGGATTTGGGCTGGTTTTTTAGGTTTAAGTTTTAGTTTAATGATTCGTATAAAATTTCTAGAGCCTTACTATAATGTCATATCTGCTGACTGTTATAAATTCCTTATAACAAATCATGGTATCTTAATGATTTTCTTTTTTTTAATGCCAATACTTATTGGTGGATTTGGTAATTTTCTTATACCATTATTAGGTGGTTTGTCTGATTTAAAATTGCCTCGTCTTAATGCTTTAAGATTTTGACTTTTAGTACCATCTACAATTTTTTTAGTAATAAGTATGTGTTTAGGGGCTGGTGTTGGTTGAACTTTTTACCCACCC…
PS259_	ATGCGTACTATGAATAATTTTTTTAATTGGTTGTTTACGCTTGATCATAAGCGCATAGGTATTTTATACACGTTGCTTGGAATTTGGGCTGGTTTTTTAGGTTTAAGTTTTAGTCTAATGATTCGTATAAAATTTCTGGAGCCTTACTATAATGTAATATCTGCTGACTGCTATAATTTTCTTATAACAAATCATGGTATCTTAATGATTTTCTTTTTTTTAATGCCAATACTAATTGGAGGGTTTGGAAAATTTCTTATACCTTTATTGAGTGGTTTATCTGATTTAAAATTGCCTCGTCTTAATGCTTTAAGATTTTGACTTTTAGTACCATCTACTATTTTTTTAGTAATAAGTATGTGCTTAGGGGCTGGTGTAGGTTGAACTTTTTATCCTCCT…
PS257_	ATGCGTACTATGAATAATTTTTTTAATTGGTTGTTTACGCTTGATCATAAGCGCATAGGTATTTTATACACGTTGCTTGGAATTTGGGCTGGTTTTTTAGGTTTAAGTTTTAGTCTAATGATTCGTATAAAATTTCTGGAGCCTTACTATAATGTAATATCTGCTGACTGCTATAATTTTCTTATAACAAATCATGGTATCTTAATGATTTTCTTTTTTTTAATGCCAATACTAATTGGAGGGTTTGGAAAATTTCTTATACCTTTATTGAGTGGTTTATCTGATTTAAAATTGCCTCGTCTTAATGCTTTAAGATTTTGACTTTTAGTACCATCTACTATTTTTTTAGTAATAAGTATGTGCTTAGGGGCTGGTGTAGGTTGAACTTTTTATCCTCCT…
PS344_	ATGTTGAATATTTCAAAGGTTTTTAGTTGGTTGTTTACTTTAGACCATAAGCGTATAGGTGTTGTGTACACCGTAATAGGTATTTGGGCTGGTTTTGTAGGCTTGGGTTATAGTTTAATGATTCGCATTAAATTTTTGGAGCCATACTATAATGTTATTTCAACTGATTGTTATAAATTTTTAGTCACTAATCACGGCATAATAATGATTTTCTTTTTTTTAATGCCTGTTCTTATCGGGGGGTTTGGAAAATTTTTGATACCGTTATTGAGTGGTTTACCCGATTTAAATCTACCTCGGTTAAAAGCTTTAAGTGCTTGGCTATTGATACCCTCCGTGGTTTTTTTAATTATTAGTATGAGTCTTGGGGCTGGCATAGGGTGAACCTTTTACCCTCCT…
PS342_	ATGTTGAATATTTCAAAGGTTTTTAGTTGGTTGTTTACTTTAGACCATAAGCGTATAGGTGTTGTGTACACCGTAATAGGTATTTGGGCTGGTTTTGTAGGCTTGGGTTATAGTTTAATGATTCGCATTAAATTTTTGGAGCCATACTATAATGTTATTTCAACTGATTGTTATAAATTTTTAGTCACTAATCACGGCATAATAATGATTTTCTTTTTTTTAATGCCTGTTCTTATCGGGGGGTTTGGAAAATTTTTGATACCGTTATTGAGTGGTTTACCCGATTTAAATCTACCTCGGTTAAAAGCTTTAAGTGCTTGGCTATTGATACCCTCCGTGGTTTTTTTAATTATTAGTATGAGTCTTGGGGCTGGCATAGGGTGAACCTTTTACCCTCCT…
PS349_	ATGTTGAATATTTCAAAGGTTTTTAGTTGGTTGTTTACTTTAGACCATAAGCGTATAGGTGTCGTGTACACCGTAATAGGTATTTGGGCTGGTTTTGTAGGTTTGGGTTATAGTTTAATGATTCGCATTAAATTTTTGGAGCCTTACTATAATGTTATTTCAACTGATTGTTATAAATTTTTAGTCACTAATCACGGTATAATAATGATTTTCTTTTTTTTAATGCCTGTTCTCATTGGGGGGTTTGGAAAATTTTTGATACCGTTATTAAGTGGTTTACCCGATTTAAATCTACCTCGGTTAAAAGCTTTAAGTGCTTGGCTATTGATACCATCTGTGGTTTTTTTGATAATTAGCATGAGTCTTGGGGCTGGCATAGGGTGAACCTTTTACCCCCCT…
PS370_	ATGTTGAATATTTCAAAGGTTTTTAGTTGGTTGTTTACTTTAGACCATAAGCGTATAGGTGTCGTGTACACCGTAATAGGTATTTGGGCTGGTTTTGTAGGTTTGGGTTATAGTTTAATGATTCGTATTAAATTTTTGGAGCCTTACTATAATGTTATTTCAACTGATTGTTATAAATTTTTAATTACTAATCACGGTATAATAATGATTTTCTTTTTTTTAATGCCTGTTCTCATTGGGGGGTTTGGAAAATTTTTGATACCGTTATTAAGTGGTTTACCCGATTTAAATCTACCTCGGTTAAAAGCTTTAAGTGCTTGGTTATTGATACCCTCTGTGGTTTTTTTGATTATTAGCATGAGTCTTGGGGCTGGCATAGGGTGAACCTTTTACCCCCCT…
PS345_	ATGTTGAATATTTCAAAGGTTTTTAGTTGGTTGTTTACTTTAGACCATAAGCGTATAGGTGTTGTGTACACCGTAATAGGTATTTGGGCTGGTTTTGTAGGCTTGGGTTATAGTTTAATGATTCGCATTAAATTTTTGGAGCCATACTATAATGTTATTTCAACTGATTGTTATAAATTTTTAGTCACTAATCACGGCATAATAATGATTTTCTTTTTTTTAATGCCTGTTCTTATCGGGGGGTTTGGAAAATTTTTGATACCGTTATTGAGTGGTTTACCCGATTTAAATCTACCTCGGTTAAAAGCTTTAAGTGCTTGGCTATTGATACCCTCCGTGGTTTTTTTAATTATTAGTATGAGTCTTGGGGCTGGCATAGGGTGAACCTTTTACCCTCCT…
PD374_	ATGTTGAATATTTCAAAGGTTTTTAGTTGGTTGTTTACTTTAGACCATAAGCGTATAGGTGTCGTGTACACCGTAATAGGTATTTGGGCTGGTTTTATAGGTTTGGGTTATAGTTTAATGATTCGTATTAAATTTTTGGAGCCTTACTATAATGTTATTTCAACTGATTGTTATAAATTTTTAATTACTAATCACGGTATAATAATGATTTTCTTTTTTTTAATGCCTGTTCTCATTGGGGGATTTGGAAAATTTTTGATACCGTTATTAAGTGGTTTACCCGATTTAAATCTACCTCGGTTAAAAGCTTTAAGTGCTTGGCTATTGATACCCTCTGTGGTTTTTTTGATTATTAGCATGAGTCTTGGGGCTGGCATAGGGTGAACCTTTTATCCCCCT…
PS372_	ATGTTGAATATTTCAAAGGTTTTTAGTTGGTTGTTTACTTTAGACCATAAGCGTATAGGTGTCGTGTACACCGTAATAGGTATTTGGGCTGGTTTTGTAGGTTTGGGTTATAGTTTAATGATTCGTATTAAATTTTTGGAGCCTTACTATAATGTTATTTCAACTGATTGTTATAAATTTTTAATTACTAATCACGGTATAATAATGATTTTCTTTTTTTTAATGCCTGTTCTCATTGGGGGGTTTGGAAAATTTTTGATACCGTTATTAAGTGGTTTACCCGATTTAAATCTACCTCGGTTAAAAGCTTTAAGTGCTTGGTTATTGATACCCTCTGTGGTTTTTTTGATTATTAGCATGAGTCTTGGGGCTGGCATAGGGTGAACCTTTTACCCCCCT…
PS358_	ATGTTGAATATTTCAAAGGTTTTTAGTTGGTTGTTTACTTTAGACCATAAGCGTATAGGTGTCGTGTACACCGTAATAGGTATTTGGGCTGGTTTTGTAGGTTTGGGTTATAGTTTAATGATTCGTATTAAATTTTTGGAGCCTTACTATAATGTTATTTCAACTGATTGTTATAAATTTTTAATTACTAATCACGGTATAATAATGATTTTCTTTTTTTTAATGCCTGTTCTCATTGGGGGGTTTGGAAAATTTTTGATACCGTTATTAAGTGGTTTACCCGATTTAAATCTACCTCGGTTAAAAGCTTTAAGTGCTTGGTTATTGATACCCTCTGTGGTTTTTTTGATTATTAGCATGAGTCTTGGGGCTGGCATAGGGTGAACCTTTTACCCCCCT…
PS348_	ATGTTGAATATTTCAAAGGTTTTTAGTTGGTTGTTTACTTTAGACCATAAGCGTATAGGTGTCGTGTACACCGTAATAGGTATTTGGGCTGGTTTTGTAGGTTTGGGTTATAGTTTAATGATTCGCATTAAATTTTTGGAGCCTTACTATAATGTTATTTCAACTGATTGTTATAAATTTTTAGTCACTAATCACGGTATAATAATGATTTTCTTTTTTTTAATGCCTGTTCTCATTGGGGGGTTTGGAAAATTTTTGATACCGTTATTAAGTGGTTTACCCGATTTAAATCTACCTCGGTTAAAAGCTTTAAGTGCTTGGCTATTGATACCATCTGTGGTTTTTTTGATAATTAGCATGAGTCTTGGGGCTGGCATAGGGTGAACCTTTTACCCCCCT…
PS352_	ATGTTGAATATTTCAAAGGTTTTTAGTTGGTTATTTACTTTAGACCACAAGCGTATAGGTGTTTTGTACACCATAATAGGTATTTGGGCTGGTTTTGTAGGTTTGGGTTTTAGTTTAATGATTCGTATTAAATTTTTGGAGCCATATTATAATGTTATTTCGACTGATTGTTACAAATTTTTAGTTACTAATCACGGTATCATAATGATTTTCTTTTTTTTAATGCCTGTTTTAATTGGGGGATTTGGAAAATTTTTGATACCGTTATTAAGTGGTTTATCTGATCTAAACCTGCCTCGGTTAAAAGCTTTAAGTGCTTGGCTATTAGTACCATCTGTGGTTTTTTTAATTATTAGCATGAGTCTTGGGGCTGGCATTGGGTGAACTTTTTACCCTCCT…
PS016_	ATGCATACTATAAATAAATTTTTAAATTGATTATTTACGCTAGATCATAAGCGTATAGGCATATTATACACATTAGTTGGAATTTGGGCTGGTTTTTTAGGCTTGAGTTTTAGTATCATGATTCGTGTAAATTTTTTGGAGCCTTACTATAACGTTATTTCAACAGATTGTTATAAATTTCTTATTACTAATCATGGTATTTTAATGATTTTTTTCTTTTTAATGCCAATTTTAATAGGAGGTTTTGGTAAATTTTTAATACCCCTTCTTAGAGGTTTATCTGATCTAAAATTACCTCGGTTGAATGCTTTAAGATTTTGGCTTTTAGTTCCTTCTGTCATCTTTTTAGTTGTTAGAATGTGTCTAGGGGCTGGTGTTGGTTGAACCTTTTATCCTCCT…
PS343_	ATGTTGAATATTTCAAAGGTTTTTAGTTGGTTGTTTACTTTAGACCATAAGCGTATAGGTGTTGTGTACACCGTAATAGGTATTTGGGCTGGTTTTGTAGGCTTGGGTTATAGTTTAATGATTCGCATTAAATTTTTGGAGCCATACTATAATGTTATTTCAACTGATTGTTATAAATTTTTAGTCACTAATCACGGCATAATAATGATTTTCTTTTTTTTAATGCCTGTTCTTATCGGGGGGTTTGGAAAATTTTTGATACCGTTATTGAGTGGTTTACCCGATTTAAATCTACCTCGGTTAAAAGCTTTAAGTGCTTGGCTATTGATACCCTCCGTGGTTTTTTTAATTATCAGTATGAGTCTTGGGGCTGGCATAGGGTGAACCTTTTACCCTCCT…
PS338_	ATGTTGAGTATTTCAAAGGTTTTTAGCTGGTTGTTTACATTAGACCATAAGCGAATTGGTGTGGTTTATACTATTATAGGTATTTGGGCCGGTTTTGTAGGTCTGGGTTTTAGTTTAATGATTCGTGTTAAATTTTTAGAGCCCTATTATAATGTTATTTCCACAGATTGTTATAAATTCTTAATTACTAACCATGGTATTATAATGATTTTCTTTTTTTTAATGCCTGTTTTGATTGGTGGCTTTGGTAATTTTTTAATACCCTTATTAAGTGGTTTATCTGATCTGAATTTGCCACGTTTGAAAGCATTAAGTGCATGGTTGTTAGTGCCATCCGTTATTTTTCTTATAATTAGAATGGGTTTAGGTGCTGGTATTGGTTGGACATTCTATCCACCT…
PS188_	ATGTTTAGGATTGCTAAGGGGTTAAGTTGGTTATTTACTTTGGATCATAAGCGTGTGGGTATTGTGTACACTGTTATAGGAATTTGAGCTGGTTTTGTAGGGTTGGGTTTTAGAATGTTGATTCGTATAAAATTTTTGGAGCCTTACTATAAAGTAATTTCTGCTGATTGTTATAAATTTTTGATTACAGAGCATGGTATTCTTATGATTTTTTTCTTTTTGATGCCGGTTCTTATAGGGGGGTTTGGTAAATTTTTGATACCTTTACTTAGTGGGTTGTCTGATTTAAATTTGCCTCGTTTGAATGCATTAAGTGCTTGGCTTCTTGTGCCATCTGTTATTTTTTTAGTTATTAGCATGTTGTTGGGTGCGGGTGTTGGGTGGACTTTTTATCCACCT…
PS376_	ATGTTGAGTATTTCAAAGGTTTTTAGTTGGTTGTTTACATTAGACCATAAGCGAATTGGGGTGGTTTATACTATTATAGGTATCTGGGCTGGTTTCGTAGGTTTGGGCTTAAGTTTAATGATTCGTATTAAATTTTTAGAGCCCTATTATAATGTTATCTCCACAGATTGTTACAAATTTTTAATTACTAACCATGGCATTATAATGATTTTCTTTTTTTTAATGCCAGTCTTGATTGGCGGCTTTGGTAATTTCTTAATACCCTTATTAAGTGGTTTATCTGATCTGAATTTGCCACGTTTGAAAGCATTAAGTGCATGGCTGTTAGTGCCCTCCGTTATTTTTCTTATAATTAGAATGAGTTTAGGTGCTGGTGTTGGTTGGACATTCTATCCACCT…
PS379_	ATGTTGAGTATTTCAAAGGTTTTTAGTTGGTTGTTTACATTAGACCATAAGCGAATTGGAGTGGTTTATACTATTATAGGTATCTGGGCTGGTTTTGTAGGTTTGGGCTTAAGTTTAATGATTCGTATTAAATTTTTAGAGCCCTATTATAATGTTATCTCCACAGATTGTTACAAATTTTTAATTACTAACCATGGCATTATAATGATTTTCTTTTTTTTAATGCCAGTCTTGATTGGCGGCTTTGGTAATTTCTTAATACCCTTATTAAGTGGTTTATCTGATCTGAATTTGCCACGTTTGAAAGCATTAAGTGCATGGCTGTTAGTGCCCTCCGTTATTTTTCTTATAATTAGAATGAGTTTAGGTGCTGGTGTTGGTTGGACATTCTATCCACCT…
PS357_	ATGTTGAATATTTCAAAGGTTTTTAGTTGGTTGTTTACTTTAGACCATAAGCGTATAGGTGTCGTGTACACCGTAATAGGTATTTGGGCTGGTTTTGTAGGTTTGGGTTATAGTTTAATGATTCGTATTAAATTTTTGGAGCCTTACTATAATGTTATTTCAACTGATTGTTATAAATTTTTAATTACTAATCACGGTATAATAATGATTTTCTTTTTTTTAATGCCTGTTCTCATTGGGGGGTTTGGAAAATTTTTGATACCGTTATTAAGTGGTTTACCCGATTTAAATCTACCTCGGTTAAAAGCTTTAAGTGCTTGGTTATTGATACCCTCTGTGGTTTTTTTGATTATTAGCATGAGTCTTGGGGCTGGCATAGGGTGAACCTTTTACCCCCCT…
PS174_	ATGATTAATGTTTCTAAGGTTTTTAGTTGATTGTTTACGTTAGATCATAAGCGTGTAGGCATTATTTATACTGTGTTAGGCGTTTGGGCCGGTTTTGTTGGTTTAGGTTTTAGTTTAATGATCCGTATTAAATTTTTAGAGCCTTACTATAATGTGATTTCGACAGATTGTTATAATTTTTTAATTACGGATCATGGTATTATAATGATTTTTTTTTTTTTAATGCCAGTTCTTATAGGTGGGTTTGGTAAATTTTTAATTCCCTTAATAAGGGGATTATCTGACTTAAAACTTCCACGTTTAAATGCTTTAAGTGTTTGGCTTCTTATACCGTCTGTTATTTTTTTGATAATTAGTATGGCCTTGGGGGCAGGAATTGGTTGAACTTTTTATCCTCCC…
PS173_	ATGATTAATGTTTCTAAGGTTTTTAGTTGATTGTTTACGTTAGATCATAAGCGTGTAGGCATTATTTATACTGTGTTAGGCGTTTGGGCCGGTTTTGTTGGTTTAGGTTTTAGTTTAATGATCCGTATTAAATTTTTAGAGCCTTACTATAATGTGATTTCGACAGATTGTTATAATTTTTTAATTACGGATCATGGTATTATAATGATTTTTTTTTTTTTAATGCCAGTTCTTATAGGTGGGTTTGGTAAATTTTTAATTCCCTTAATAAGGGGATTATCTGACTTAAAACTTCCACGTTTAAATGCTTTAAGTGTTTGGCTTCTTATACCGTCTGTTATTTTTTTGATAATTAGTATGGCCTTGGGGGCAGGAATTGGTTGAACTTTTTATCCTCCC…
PS353_	ATGTTGAATATTTCAAAGGTTTTTAGTTGGTTATTTACTTTAGACCATAAGCGTATAGGTGTTTTGTACACCATAATAGGTATTTGGGCTGGTTTTGTAGGTTTGGGTTTTAGTTTAATGATTCGTATTAAATTTTTGGAGCCATATTATAATGTTATTTCTACTGATTGTTACAAATTTTTAGTCACTAATCACGGTATCATAATGATTTTCTTTTTTTTAATGCCTGTTTTAATTGGGGGATTTGGAAAATTTTTGATACCGTTATTAAGTGGTTTATCTGATCTAAACCTGCCTCGGTTAAAAGCTTTAAGTGCTTGGCTATTAGTACCATCTGTGGTTTTTTTAATTATTAGCATGAGTCTTGGGGCTGGCATTGGGTGAACTTTTTACCCTCCT…
PS337_	ATGTTGAGTATTTCAAAGGTTTTTAGTTGGTTGTTTACATTAGACCATAAGCGGATTGGTGTGGTTTATACTATTATAGGTATCTGGGCTGGTTTTGTGGGTCTGGGCTTTAGCTTAATGATTCGTATTAAATTTTTAGAGCCTTATTATAATGTTATTTCCACAGATTGTTACAAATTTTTAATTACTAACCATGGTATTATAATGATTTTCTTTTTTTTAATGCCTATCTTAATTGGTGGCTTTGGTAATTTCTTAATACCCTTACTAAGTGGTTTATCTGATCTGAATTTGCCACGTTTGAAAGCATTAAGTGCATGGTTGTTAGTGCCATCCGTTATTTTTCTTATAATTAGAATGAGTTTAGGTGCTGGCATTGGCTGGACATTCTATCCACCC…
PS339_	ATGTTGAGTATTTCAAAGGTTTTTAGTTGGTTATTCACATTAGACCATAAGCGAATTGGTGTGGTTTATACCATTTTAGGTATTTGAGGTGGTTTTGTAGGTTTAGGTTTTAGTATGATGATTCGTATTAAATTTTTAGAGCCGTATTATAATGTTATTTCAACAGATTGTTATAATTTTTTAATTACTAACCACGGTATTATAATGATCTTCTTTTTTTTAATGCCTGTTTTAATTGGTGGATTTGGTAATTTTTTGATTCCATTATTAGGTGGTTTGTCTGATTTGAATTTACCTCGTTTGAAAGCATTAAGTGCTTGGTTATTGGTGCCTTCTGTTATTTTTCTGATCGTAAGAATGAGATTAGGTGCTGGTATTGGTTGAACATTTTATCCACCT…
PS177_	ATGGTTAATTCTTCTAAGATTTTTAGTTGGTTATTTACGCTGGATCATAAGCGCATAGGTGTGATTTACACAATTATTGGTATATGGGCTGGTTTTGTTGGCCTAGGTTTTAGTTTGTTGATTCGTGTTAAATTTTTGGAGCCGTACTATAATGTTATTTCTACCGACTGCTATAATTTTTTGATTACGGAGCACGGTATTATAATGATATTCTTTTTTTTGATGCCTATTATAATAGGGGGGTTTGGTAAATTTTTAATTCCTTTGCTTAGCGGGTTATCAGACTTAAATTTACCGCGTTTGAATGCGTTAAGAATGTGGTTATTAGTGCCATCCGTTATTTTTTTAGTGGTTAGTGTTATTTTAGGGGCTGGTGTAGGTTGAACTTTTTACCCGCCG…
PS296_	ATGCTTACTATAAATAACTTTCTTAACTGATTATTTACGCTAGACCATAAGCGTATAGGCATATTGTATACACTGGTGGGTATTTGAGCTGGTTTTTTGGGTTTAAGCTTTAGTATAATGATTCGTGTTAAATTTCTAGAGCCTTACTATAATGTTATATCTGCAGACTGTTATAAATTTTTAATTACAAACCATGGTATCTTAATGATTTTCTTTTTTTTAATGCCTATACTAATAGGCGGATTTGGAAAATTTTTGATTCCTTTATTAAGTGGTTTATCTGACCTTAAATTACCTCGTCTTAATGCTTTAAGATTTTGGTTGCTTGTGCCATCTGTAATTTTTTTGGTGATTAGTATGTACCTTGGGGCTGGTGTTGGTTGAACTTTTTATCCACCG…
PS350_	ATGTTGAATATTTCAAAGGTTTTTAGTTGGTTGTTTACTTTAGACCATAAGCGTATAGGTGTCGTGTACACCGTAATAGGTATTTGGGCTGGTTTTGTAGGTTTGGGTTATAGTTTAATGATTCGCATTAAATTTTTGGAGCCTTACTATAATGTTATTTCAACTGATTGTTATAAATTTTTAGTCACTAATCACGGTATAATAATGATTTTCTTTTTTTTAATGCCTGTTCTCATTGGGGGGTTTGGAAAATTTTTGATACCGTTATTAAGTGGTTTACCCGATTTAAATCTACCTCGGTTAAAAGCTTTAAGTGCTTGGCTATTGATACCATCTGTGGTTTTTTTGATAATTAGCATGAGTCTTGGGGCTGGCATAGGGTGAACCTTTTACCCCCCT…
PS347_	ATGTTGAATATTTCAAAGGTTTTTAGTTGGTTGTTTACTTTAGACCATAAGCGTATAGGTGTCGTGTACACCGTAATAGGTATTTGGGCTGGTTTTGTAGGTTTGGGTTATAGTTTAATGATTCGCATTAAATTTTTGGAGCCTTACTATAATGTTATTTCAACTGATTGTTATAAATTTTTAGTCACTAACCACGGTATAATAATGATTTTCTTTTTTTTAATGCCTGTTCTCATTGGGGGGTTTGGAAAATTTTTGATACCGTTATTAAGTGGTTTACCCGATTTAAATCTACCTCGGTTAAAAGCTTTAAGTGCTTGGCTATTGATACCATCTGTGGTTTTTTTGATTATTAGCATGAGTCTTGGGGCTGGCATAGGGTGAACCTTTTACCCCCCT…
PD010_	ATGCGTACTATAAATAAATTTCTTAGCTGGCTGTTTACTCTTGATCACAAGCGTATAGGTGTACTGTACACGATGGTTGGGGTTTGGGCCGGTTTTTTAGGTTTAAGATTCAGTATAATGATTCGTGTTAATTTTTTAGAGCCGTACCATAATGTTATATCAACAGACTGTTACAAATTTTTGATAACGAATCATGGCATCTTAATGATTTTCTTTTTTTTAATGCCTATCTTAATAGGGGGGTTTGGTAAATTTTTGATTCCACTGTTAGGCGGTTTGTCTGACCTTAACTTGCCACGTTTGAATGCTTTAAGGTTTTGGCTGCTAGTCCCTTCTGTAATTTTTCTTGTGGTAAGTATGTGGTTAGGTGCTGGAGTCGGTTGAACTTTTTATCCGCCG…
PS346_	ATGTTGAATATTTCAAAGGTTTTTAGTTGGTTGTTTACTTTAGACCATAAGCGTATAGGTGTTGTGTACACCGTAATAGGTATTTGGGCTGGTTTTGTAGGCTTGGGTTATAGTTTAATGATTCGCATTAAATTTTTGGAGCCATACTATAATGTTATTTCAACTGATTGTTATAAATTTTTAGTCACTAATCACGGCATAATAATGATTTTCTTTTTTTTAATGCCTGTTCTTATCGGGGGGTTTGGAAAATTTTTGATACCGTTATTGAGTGGTTTACCCGATTTAAATCTACCTCGGTTAAAAGCTTTAAGTGCTTGGCTATTGATACCCTCCGTGGTTTTTTTAATTATTAGTATGAGTCTTGGGGCTGGCATAGGGTGAACCTTTTACCCTCCT…
PS351_	ATGTTGAATATTTCAAAGGTTTTTAGTTGGTTGTTTACTTTAGACCATAAGCGTATAGGTGTCGTGTACACCGTAATAGGTATTTGGGCTGGTTTTGTAGGTTTGGGTTATAGTTTAATGATTCGCATTAAATTTTTGGAGCCTTACTATAATGTTATTTCAACTGATTGTTATAAATTTTTAGTCACTAATCACGGTATAATAATGATTTTCTTTTTTTTAATGCCTGTTCTCATTGGGGGGTTTGGAAAATTTTTGATACCGTTATTAAGTGGTTTACCCGATTTAAATCTACCTCGGTTAAAAGCTTTAAGTGCTTGGCTATTGATACCATCTGTGGTTTTTTTGATAATTAGCATGAGTCTTGGGGCTGGCATAGGGTGAACCTTTTACCCCCCT…
PD356_	ATGTTGAATATTTCAAAGGTTTTTAGTTGGTTATTTACTTTAGACCATAAGCGTATAGGTGTTTTGTACACCATAATAGGTATTTGGGCTGGTTTTGTAGGTTTGGGTTTTAGTTTAATGATTCGTATTAAATTTTTGGAGCCATATTATAATGTTATTTCGACTGATTGTTACAAATTTTTAGTCACTAACCACGGTATCATAATGATTTTCTTTTTTTTAATGCCTGTTTTAATTGGGGGATTTGGAAAATTTTTGATACCGTTATTAAGTGGTTTATCTGATCTAAACCTGCCTCGGTTAAAAGCTTTAAGTGCTTGGCTATTAGTACCATCTGTGGTTTTTTTAATTATTAGCATGAGTCTTGGGGCTGGCATTGGGTGAACTTTTTACCCTCCT…
PS432_	ATGTATACTATAAATAAATTTTTAAATTGATTGTTTACTTTAGATCATAAGCGCATAGGAATATTGTATACATTGGTTGGTATATGAGCTGGTTTTTTGGGTTTAAGGTTTAGTTTGATGATTCGCGTAAAATTTTTAGAGCCCTACTATAACGTAATTTCTACTGATTGTTATAAATTTTTGATTACAAACCATGGAATATTGATGATTTTCTTTTTTTTAATGCCTATCTTGATAGGGGGTTTTGGTAAATTTTTAATTCCTTTATTAAGGGGTTTATCTGATTTAAAATTACCTCGTTTGAAAGCATTGAGATTTTGATTACTTGTTCCTTCTGTTATTTTTTTAGTAACTAGAATGTGTCTTGGTGCTGGGGTAGGTTGAACTTTTTATCCACCT…
PS431_	ATGTATACTATAAATAAATTTTTAAATTGATTGTTTACTTTAGATCATAAGCGCATAGGAATATTGTATACATTGGTTGGTATATGAGCTGGTTTTTTGGGTTTAAGGTTTAGTTTGATGATTCGCGTAAAATTTTTAGAGCCCTACTATAACGTAATTTCTACTGATTGTTATAAATTTTTGATTACAAACCATGGAATATTGATGATTTTCTTTTTTTTAATGCCTATCTTGATAGGGGGTTTTGGTAAATTTTTAATTCCTTTATTAAGGGGTTTATCTGACTTAAAATTACCTCGTTTGAAAGCATTGAGATTTTGATTACTTGTTCCTTCTGTCATTTTTTTAGTAATTAGAATGTGTCTTGGTGCTGGGGTAGGTTGAACTTTTTATCCACCT…
PS430_	ATGTATACTATAAATAAATTTTTAAATTGATTGTTTACTTTAGATCATAAGCGCATAGGAATATTGTATACATTGGTTGGTATATGAGCTGGTTTTTTGGGTTTAAGGTTTAGTTTGATGATTCGCGTAAAATTTTTAGAGCCCTACTATAACGTAATTTCTACTGATTGTTATAAATTTTTGATTACAAACCATGGAATATTGATGATTTTCTTTTTTTTAATGCCTATCTTGATAGGGGGTTTTGGTAAATTTTTAATTCCTTTATTAAGGGGTTTATCTGACTTAAAATTACCTCGTTTGAAAGCATTGAGATTTTGATTACTTGTTCCTTCTGTCATTTTTTTAGTAATTAGAATGTGTCTTGGTGCTGGGGTAGGTTGAACTTTTTATCCACCT…
PS264_	ATGCGTACTATGAATAAATTTTTTAATTGGTTGTTTACGCTTGATCATAAGCGCATTGGTATTTTATATACGTTGGTTGGAATTTGGGCTGGTTTTTTAGGTTTAAGTTTTAGTTTAATGATTCGTATAAAATTTCTGGAGCCTTATTATAATGTTATATCTGCAGACTGTTATAAATTTCTTATAACAAATCATGGTATACTAATGATTTTCTTTTTTTTAATGCCAATACTTATTGGTGGATTTGGAAATTTTCTTATACCATTATTAAGTGGTTTATCCGATTTAAAATTGCCTCGTCTTAATGCTTTAAGATTTTGACTTTTAGTACCATCAACAGTTTTTTTGGTTATAAGTATGTGTTTAGGGGCAGGTGTAGGTTGAACCTTTTATCCACCA…
PS263_	ATGCGTACTATGAATAAATTTTTTAATTGGTTGTTTACGCTTGATCATAAGCGCATTGGTATTTTATATACGTTGGTTGGAATTTGGGCTGGTTTTTTAGGTTTAAGTTTTAGTTTAATGATTCGTATAAAATTTCTGGAGCCTTATTATAATGTTATATCTGCAGACTGTTATAAATTTCTTATAACAAATCATGGTATACTAATGATTTTCTTTTTTTTAATGCCAATACTTATTGGTGGATTTGGAAATTTTCTTATACCATTATTAAGTGGTTTATCCGATTTAAAATTGCCTCGTCTTAATGCTTTAAGATTTTGACTTTTAGTACCATCAACAGTTTTTTTGGTTATAAGTATGTGTTTAGGGGCAGGTGTAGGTTGAACCTTTTATCCACCA…
PD019_	ATGCATACTATAAATAAATTTTTAAATTGATTATTTACGCTAGATCATAAGCGTATAGGCATATTATACACATTAGTTGGAATTTGGGCTGGTTTTTTAGGCTTGAGTTTTAGTATCATGATTCGTGTAAAATTTTTGGAGCCTTACTATAACGTTATTTCAACAGATTGTTATAAATTTCTTATTACTAATCATGGTATTTTAATGATTTTTTTCTTTTTAATGCCAATTTTAATAGGAGGTTTTGGTAAATTTTTAATACCCCTTCTTAGAGGTTTATCTGATCTAAAATTACCTCGGTTAAATGCTTTAAGATTTTGGCTTTTAGTCCCTTCTGTCATCTTTTTAGTTATTAGAATGTGTCTAGGGGCTGGTGTTGGTTGAACCTTTTATCCTCCT…
PS123_	NNNATGCGTACTATAAAATTTTTAAATTGATTGTTTACGTTAGATCATAAGCGTATAGGTATATTGTATACACTGGTTGGAATATGAGCTGGATTTTTGGGTTTAAGCTTTAGTATAATGATTCGTGTAAAATTTTTAGAGCCTTACTATAAAGTAATTTCTACAGATTGTTATAAATTTCTAATTACAAATCATGGTATTTTAATGATTTTCTTTTTTTTGATGCCAATTTTAATTGGTGGCTTTGGAAAATTTTTAATACCTTTATTGAGTGGTTTATCTGATTTAAAATTACCTCGTTTAAAAGCTTTAAGATTCTGGTTGTTAGTGCCTTCTGTTGTATTTTTAGTTATAAGAATGTGTTTAGGTGCTGGTGTTGGATGAACTTTTTATCCTCCT…
PS122_	NNNATGCGTACTATAAAATTTTTAAATTGATTGTTTACGTTAGATCATAAGCGTATAGGTATATTGTATACACTGGTTGGAATATGAGCTGGATTTTTGGGTTTAAGCTTTAGTATAATGATTCGTGTAAAATTTTTAGAGCCTTACTATAAAGTAATTTCTACAGATTGTTATAAATTTCTAATTACAAATCATGGTATTTTAATGATTTTCTTTTTTTTGATGCCAATTTTAATTGGTGGCTTTGGAAAATTTTTAATACCTTTATTGAGTGGTTTATCTGATTTAAAATTACCTCGTTTAAAAGCTTTAAGATTCTGGTTGTTAGTGCCTTCTGTTGTATTTTTAGTTATAAGAATGTGTTTAGGTGCTGGTGTTGGATGAACTTTTTATCCTCCT…
PS021_	ATGCGTACTATAAATAAATTTTTAAATTGATTATTCACGCTAGATCATAAGCGTATCGGCATATTATACACATTGGTCGGGATTTGGGCTGGATTCTTAGGTTTGAGGTTTAGTATTATGATTCGTGTAAAATTTCTAGAGCCTTATTATAATGTTATTTCAACAGATTGTTATAATTTCCTTATCACAAATCATGGCATCTTAATGATTTTCTTTTTCTTAATGCCAATTTTGATAGGTGGCTTTGGTAAATTTTTACTACCCTTACTTAGTGGTTTATCTGATTTAAAACTACCTCGGTTAAATGCTTTAAGATTCTGACTACTTGTGCCATCTGTTATTTTTTTAGTAATTAGAATGTGCCTAGGAGCCGGTGTAGGTTGAACCTTTTACCCCCCG…
PD433_	ATGTATACTATTAATAAATTTCTAAATTGACTATTTACTTTAGATCATAAGCGTATAGGGATATTATATACATTAGTAGGTATATGAGCTGGCTTTTTAGGTTTAAGTTTTAGTATAATGATTCGTGTAAATTTTTTGGAGCCTTATTATAAAGTAATTTCAACTGACTGTTATAAATTTTTGATTACTAAACATGGTATTTTAATGATTTTTTTCTTTTTAATGCCTATACTTATAGGTGGTTTTGGAAATTTTTTGATTCCTTTATTAAGAGGCTTATCTGATTTGAAATTGCCACGTTTAAATGCATTAAGATTTTGATTATTAGTACCTTCTGTTATATTCTTAGTTATAAGAATGTGTTTAGGTGCAGGGGTTGGTTGGACTTTTTATCCACCA…
PS424_	ATGCGTACCATAAATAAATTTCTAAATTGATTATTTACGCTAGATCATAAGCGTATAGGTATTTTGTACACATTAGTTGGAATTTGGGCTGGGTTCTTAGGTTTAAGTTTTAGTTTAATGATTCGTGTAAAATTTTTAGAGCCCTACTATAATGTGATTTCTACTGACTGTTATAAATTTCTTGTTACTAGACATGGGATTTTGATGATTTTCTTTTTTTTGATGCCTATATTAATAGGAGGTTTTGGTAAATTCTTGATTCCATTATTAAGTGGTTTATCGGATTTGAAATTGCCTCGTCTTAATGCTTTGAGATTTTGGCTTTTAGTACCTTCAGTTATATTTTTAATTATAAGAATGTGCCTAGGTGCTGGTGTAGGTTGAACTTTTTATCCACCT…
PS423_	ATGCGTACTATAAATAAATTTTTAAATTGATTATTCACGCTAGATCATAAGCGTATCGGCATATTATACACATTAGTTGGAATTTGAGCCGGGTTCTTAGGTTTAAGGTTTAGTATAATGATTCGTGTAAATTTTCTAGAACCTTACTATAAAGTTATTTCTACCGATTGTTATAACTTCCTTATTACGAAACATGGTATTCTAATGATTTTCTTTTTTTTAATGCCAATCCTTATAGGGGGCTTTGGAAAATTTCTGCTTCCACTACTAGGCGGTTTATCTGATCTAAATTTACCTCGTTTAAATGCTTTAAGGTTTTGGTTACTGGTGCCTTCTGTAATTTTTTTAGTAATTAGAATGTGCCTAGGGGCCGGTGTCGGTTGAACCTTCTACCCTCCT…
PS329_	ATGTATAATATGAATAAATTTTTAAATTGATTATTCACGTTAGACCATAAGCGTATTGGTATCTTATACACTTTGGTTGGTATTTGAGCTGGGTTTTTAGGTCTAAGCTTTAGTGTGATGATTCGTGTTAAATTTTTAGAGCCTTATTATAATGTTATTTCTACTGATTGTTATAAATTTCTTATAACTAAACATGGTATTTTAATGATATTTTTCTTTTTAATGCCAATTTTAATAGGTGGTTTTGGGAAATTTTTAATACCTTTATTAAGAGGTTTATCCGATTTAAAACTACCTCGTTTGAATGCTTTAAGATTTTGGCTTTTAGTACCATCAGTAGTTTTTTTGGTAGTAAGAATGTGTTTGGGTGCTGGAGTAGGTTGGACGTTTTACCCACCT…
PS234_	ATGCGTACTATAAATAAATTTTTAAATTGATTATTCACGCTAGATCATAAGCGTATCGGTATTATGTACACATTAGTTGGAATTTGGGCTGGGTTTTTAGGTTTAAGTTTTAGTATAATGATTCGTGTAAAATTTTTAGAACCTTACTATAATGTTATTTCTACAGATTGTTACAACTTTCTTATTACGAAACATGGTATTTTAATGATTTTCTTTTTTTTAATGCCAATTCTTATAGGAGGGTTTGGAAATTTCTTACTCCCTTTACTAGGGGGTCTGTCAGATCTAAAATTACCTCGTTTAAATGCCTTGAGATTCTGGTTGCTTGTACCATCAGTAATTTTTTTAGTAATTAGGATGTGCTTAGGGGCAGGTGTTGGTTGAACCTTTTATCCTCCA…
PS164_	ATGCGTACTATGAATAAATTTCTTAATTGATTGTTTACGCTAGATCATAAGCGTATAGGCGTATTGTACACATTGGTTGGAATTTGAGCTGGGTTTTTAGGCTTAAGTTTTAGTATAATGATTCGTGTAAAATTTTTAGAGCCCTATTACAATGTTATTTCTACTGATTGTTATAAATTCCTTATAACAAATCATGGTATTTTAATGATTTTTTTCTTTTTGATGCCAATTTTAATAGGTGGTTTCGGTAAATTTTTGATACCACTATTAAGTGGTTTATCAGACTTAAATTTACCCCGTCTAAAAGCTTTAAGATTTTGGTTGTTAGTGCCTTCAGTGATTTTTTTAGTCACAAGTATGTGTTTAGGTGCTGGGGTAGGGTGAACCTTTTATCCGCCG…
PS169_	NNNATGCTTAGATATAAGTTTTTGAATTGGCTATTTACTTTAGATCATAAGCGTATTGGAATCTTGTATACGTTACTAGGGATTTGAGCTGGGTTTTTGGGTTTGAGTTTTAGCGTGATGATTCGTGTAAAATTTTTAGAGCCTTATTATAACGTTGTTTCAACAGATTGTTATAAATTTTTAGTAACAAATCATGGGATTTTAATGATTTTTTTTTTCTTAATGCCTATTTTAATAGGAGGGTTTGGTAAATTTTTAATTCCTTTATTAAGGGGTCTTTCTGATTTAAAATTACCGCGGCTCAATGCATTAAAATTTTGATTATTGATTCCTTCTGTAGTATGTCTGGTTATTAGGATGAGTTTAGGGGCTGGGGTTGGATGAACTTTTTATCCTCCT…
PS027_	ATGCGTACTATTAATAAGTTTCTAAATTGATTATTTACGCTCGATCATAAGCGTATTGGTATAATGTACACATTAGTTGGGATTTGGGCTGGGTTCTTAGGTTTAAGTTTTAGTATAATGATTCGTGTAAAATTTCTAGAGCCTTACTATAATGTTATTTCAACAGATTGTTACAACTTTCTTATAACAAAACATGGCATTTTAATGATTTTCTTTTTTTTAATGCCAATCCTTATAGGGGGTTTTGGAAATTTTCTTCTTCCATTGCTAAGAGGTTTGTCGGACTTAAAATTACCTCGTTTGAATGCTCTTAGCTTTTGATTACTTGTGCCTTCTGTAATTTTCTTGATTATAAGAATGTGTTTAGGTGCCGGTGTTGGCTGAACATTTTACCCTCCT…
PS023_	ATGCGTACTATTAATAAGTTTCTAAATTGATTATTTACGCTCGATCATAAGCGTATCGGTATAATGTACACATTAGTTGGAATTTGGGCTGGGTTCTTAGGTTTAAGTTTTAGTATAATGATTCGTGTAAAATTTTTAGAGCCTTACTATAATGTTATTTCAACAGATTGTTACAACTTTCTTATAACAAAACATGGCATTTTAATGATTTTCTTTTTTTTAATGCCAATCCTTATAGGAGGTTTTGGAAATTTTCTTCTTCCACTGCTAAGAGGTTTGTCAGACTTAAACTTACCTCGTTTGAATGCTCTTAGCTTTTGACTACTTGTGCCTTCCGTGATTTTCTTGATTATAAGAATGTGTTTAGGTGCCGGTGTTGGCTGGACATTTTACCCTCCT…
PS012_	ATGCCTGCTATGAGTAATTTTCTTAATTGATTGTTTACGCTTGATCATAAGCGTATAGGTATATTGTACACTCTTGTAGGAATTTGATCTGGGTTTTTGGGTTTAAGTTTTAGTATAATGATTCGCGTCAAATTTTTAGAGCCTTATTATAACGTAATTTCCACTGATTGTTATAAATTTCTTATAACAAATCATGGTATTTTGATGATATTCTTTTTTTTGATGCCTATATTAATAGGTGGTTTCGGTAATTTTTTAATTCCTTTATTAAGGGGTTTGTCTGATTTAAAATTACCGCGTCTTAATGCTTTAAGGTTCTGGCTATTGGTACCTTCGGTAATTTTTTTGGTTATAAGAATGTGTTTAGGTGCTGGTGTTGGTTGAACTTTTTATCCCCCA…
PS279_	NNNATGCGCACTATAAAATTCTTAAGTTGGTTGTTTACTTTAGACCATAAGCGTATAGGTATACTGTATACATTAGTTGGGATATGAGCGGGTTTTCTGGGTTTAAGATTTAGAGTAATGATTCGTGTTAAATTCTTAGAGCCCTACTACAATGTGATTTCCACAGATTGTTATAAATTTTTAGTAACTAATCATGGTATACTTATGATTTTTTTCTTTCTTATGCCAATCTTAATAGGTGGCTTTGGCAATTTTCTTATACCTCTTTTAAGCGGTCTTTCAGATTTAAATCTACCGCGTTTAAATGCTTTGAGTTTTTGGCTACTTATCCCTTCCGTTATTTTTTTAGTCATAAGAATGTGTTTAGGTGCTGGTGTGGGTTGAACATTTTATCCGCCT…
PS286_	NNNATGCGCACTATAAAATTCTTAAGTTGGTTGTTTACTTTAGACCATAAGCGTATAGGTATACTGTATACATTAGTTGGGATATGAGCGGGTTTTCTGGGTTTAAGATTTAGAGTAATGATTCGTGTTAAATTCTTAGAGCCCTACTACAATGTGATTTCCACAGATTGTTATAAATTTTTAGTAACTAATCATGGTATACTTATGATTTTTTTCTTTCTTATGCCAATCTTAATAGGTGGCTTTGGTAATTTTCTTATACCTCTTTTAAGCGGTCTTTCAGATTTAAATCTACCGCGTTTAAATGCTTTGAGTTTTTGGCTACTTATCCCTTCCGTTATTTTTTTAGTCATAAGAATGTGTTTAGGTGCTGGCGTAGGTTGAACATTTTATCCGCCT…
PS273_	NNNATGCGCACTACAAATTTTCTAAGTTGGTTGTTTACTTTAGACCATAAGCGTATAGGTATATTATACACATTAGTTGGTATATGAGCGGGTTTTCTAGGTTTAAGATTTAGAGTAATGATTCGTGTAAAATTTTTAGAACCATATTATAATGTTATTTCTACTGATTGTTATAAATTTTTAGTAACTAATCACGGAATACTTATGATTTTTTTCTTTCTAATGCCAATTTTAATTGGCGGATTTGGTAATTTTTTAATACCTTTAGTTAGCGGGCTGTCAGATTTAAACTTGCCCCGTTTAAATGCTTTAAGCTTTTGGCTTCTTATACCATCTGTAATTTTTTTAGTTATAAGAATGTGTTTAGGGGCCGGGGTTGGTTGAACATTTTATCCTCCT…
PS285_	NNNATGCGCACTATAAAATTCTTAAGTTGGTTGTTTACTTTAGACCATAAGCGTATAGGTATACTGTATACATTAGTTGGGATATGAGCGGGTTTTCTGGGTTTAAGATTTAGAGTAATGATTCGTGTTAAATTCTTAGAGCCCTACTACAATGTGATTTCCACAGATTGTTATAAATTTTTAGTAACTAATCATGGTATACTTATGATTTTTTTCTTTCTTATGCCAATCTTAATAGGTGGCTTTGGTAATTTTCTTATACCTCTTTTAAGCGGTCTTTCAGATTTAAATCTACCGCGTTTAAATGCTTTGAGTTTTTGGCTACTTATCCCTTCCGTTATTTTTTTAGTCATAAGAATGTGTTTAGGTGCTGGCGTAGGTTGAACATTTTATCCGCCT…
PS283_	NNNATGCGCACTATAAAATTCTTAAGTTGGTTGTTTACTTTAGACCATAAGCGTATAGGTATACTGTATACATTAGTTGGGATATGAGCGGGTTTTCTGGGTTTAAGATTTAGAGTAATGATTCGTGTTAAATTCTTAGAGCCCTACTACAATGTGATTTCTACAGATTGTTATAAATTTTTAGTAACTAATCATGGCATACTTATGATTTTTTTCTTTCTTATGCCAATCTTAATAGGTGGCTTTGGTAATTTTCTTATACCTCTTTTAAGCGGTCTTTCAGATTTAAATCTACCGCGTTTAAATGCTTTGAGTTTTTGGCTACTTATCCCTTCCGTTATTTTTTTAGTCATAAGAATGTGTTTAGGTGCTGGCGTAGGTTGAACATTTTATCCGCCT…
PS284_	NNNATGCGCACTATAAAATTCTTAAGTTGGTTGTTTACTTTAGACCATAAGCGTATAGGTATACTGTATACATTAGTTGGGATATGAGCGGGTTTTCTGGGTTTAAGATTTAGAGTAATGATTCGTGTTAAATTCTTAGAGCCCTACTACAATGTGATTTCCACAGATTGTTATAAATTTTTAGTAACTAATCATGGTATACTTATGATTTTTTTCTTTCTTATGCCAATCTTAATAGGTGGCTTTGGCAATTTTCTTATACCTCTTTTAAGCGGTCTTTCAGATTTAAATCTACCGCGTTTAAATGCTTTGAGTTTTTGGCTACTTATCCCTTCCGTTATTTTTTTAGTCATAAGAATGTGTTTAGGTGCTGGTGTGGGTTGAACATTTTATCCGCCT…
PS281_	NNNATGCGCACTATAAAATTCTTAAGTTGGTTGTTTACTTTAGACCATAAGCGTATAGGTATACTGTATACATTAGTTGGGATATGAGCGGGTTTTCTGGGTTTAAGATTTAGAGTAATGATTCGTGTTAAATTCTTAGAGCCCTACTACAATGTGATTTCCACAGATTGTTATAAATTTTTAGTAACTAATCATGGTATACTTATGATTTTTTTCTTTCTTATGCCAATCTTAATAGGTGGCTTTGGTAATTTTCTTATACCTCTTTTAAGCGGTCTTTCAGATTTAAATTTACCGCGTTTAAATGCTTTGAGTTTTTGGCTACTTATCCCTTCCGTTATTTTTTTAGTCATAAGAATGTGTTTAGGTGCTGGCGTAGGTTGAACATTTTATCCGCCT…
PS280_	NNNATGCGCACTATAAAATTCTTAAGTTGGTTGTTTACTTTAGACCATAAGCGTATAGGTATACTGTATACATTAGTTGGGATATGAGCGGGTTTTCTGGGTTTAAGATTTAGAGTAATGATTCGTGTTAAATTCTTAGAGCCCTACTACAATGTGATTTCCACAGATTGTTATAAATTTTTAGTAACTAATCATGGTATACTTATGATTTTTTTCTTTCTTATGCCAATCTTAATAGGTGGCTTTGGCAATTTTCTTATACCTCTCTTAAGCGGTCTTTCAGATTTAAATCTACCGCGTTTAAATGCTTTGAGTTTTTGGCTACTTATCCCTTCCGTTATTTTTTTAGTCATAAGAATGTGTTTAGGTGCTGGTGTGGGTTGAACATTTTATCCGCCT…
PS326_	ATGCGTACTATAAATAAATTTTTAAATTGATTGTTCACGCTCGATCATAAGCGTATCGGTATTTTGTACACATTGGTTGGTATTTGGGCTGGTTTTTTAGGTCTAAGCTTTAGTATAATGATTCGTGTAAAATTTTTAGAGCCTTACTACAATGTTATTTCAACCGACTGTTATAATTTTCTTATAACAAAACATGGTATTTTAATGATTTTCTTTTTTCTGATGCCAATTCTTATAGGAGGATTTGGAAACTTCCTTCTTCCTTTGTTAGGTGGGTTATCTGATTTAAAATTACCTCGTTTAAATGCCCTTAGGTTCTGGTTACTTGTCCCTTCTGTAATTTTTTTAGTAATTAGAATGTGTTTAGGTGCAGGTGTTGGTTGAACCTTTTATCCTCCA…
PS118_	ATGTATAACGTTACTGGTTTACTAAACTGATTATTTACCTTAGATCATAAGCGTATCGGTGTACTCTATACAATAGTAGGTATTTGAGCAGGATTTTTAGGCCTTAGGTTTAGTGCTATGATTCGTATAAACTTCTTAGAGCCTTACTACAAAGTAATTTCTACTGACTGTTATAAATTTTTAGCTACTAACCATGGCATATTAATGATCTTCTTTTTTTTAATGCCAATTCTTATAGGAGGCTTCGGAAAATTTTTAATACCATTACTAGGTGGTCTATCTGATTTAAAATTACCACGTTTAAAAGCTGTAAGACTTTGACTTTTATTGCCTTCCGTTATATTTTTAGTATTAAGAATGTGCCTTGGGGCTGGAGTCGGTTGGACTTTTTATCCACCA…
PS117_	ATGTATAACGTTACTGGTTTACTAAACTGATTATTTACCTTAGATCATAAGCGTATTGGTGTACTCTATACAATAGTAGGTATTTGAGCAGGATTTTTAGGCCTTAGGTTTAGTGCTATGATTCGTATAAACTTCTTAGAGCCTTACTACAAAGTAATTTCTACTGACTGTTATAAATTTTTAGCTACTAACCATGGCATATTAATGATCTTCTTTTTTTTAATGCCAATTCTTATAGGAGGCTTCGGAAAATTTTTAATACCATTACTAGGTGGTCTATCTGATTTAAAATTACCACGTTTAAAAGCTGTAAGACTTTGACTTTTATTGCCTTCCGTTATATTTTTAGTATTAAGAATGTGCCTTGGGGCTGGAGTMGGTTGGACTTTTTATCCACCA…
PS205_	ATGCTTGCCATGAATAAATTTCTTAATTGATTGTTTACGCTGGATCATAAGCGTATCGGTATCTTGTACACGTTAGTCGGAATCTGAGCTGGGTTTTTGGGATTAAGTTTTAGTATAATGATTCGTGTTAAATTCTTAGAACCTTACTACAATGTGATTTCGACTGATTGTTATAATTTTCTTATAACCAACCACGGGATTTTGATGATTTTCTTTTTTCTAATGCCTATTTTAATAGGCGGCTTTGGTAAATTTTTAATTCCTCTACTAAGTGGTTTATCAGATCTTAACTTACCTCGATTAAATGCTTTGAGGTTTTGGTTGTTGGTGCCATCAGTTATCTTTTTAGTTACCAGGATGTGTTTGGGTGCCGGGGTTGGTTGAACTTTTTACCCGCCT…
PS204_	ATGCTTGCCATGAATAAATTTCTTAATTGATTGTTTACGCTGGATCATAAGCGTATCGGTATCTTGTACACGTTAGTCGGAATCTGAGCTGGGTTTTTGGGATTAAGTTTTAGTATAATGATTCGTGTTAAATTCTTAGAACCTTACTACAATGTGATTTCGACTGATTGTTATAATTTTCTTATAACCAACCACGGGATTTTGATGATTTTCTTTTTTCTAATGCCTATTTTAATAGGCGGCTTTGGTAAATTTTTAATTCCTCTACTAAGTGGTTTATCAGATCTTAACTTACCTCGATTAAATGCTTTGAGGTTTTGGTTGTTGGTGCCATCAGTTATCTTTTTAGTTACCAGGATGTGTTTGGGTGCCGGGGTTGGTTGAACTTTTTACCCGCCT…
PS192_	ATGCGTACCATGAATAAATTTCTTAATTGATTGTTTACGCTCGACCATAAGCGTATTGGTATCTTGTACACGTTAGTCGGAATTTGGGCAGGGTTTTTAGGACTAAGATTTAGTATAATGATTCGTGTAAAATTTTTGGAGCCCTACTATAATGTAATTTCTACTGATTGTTATAATTTTCTTATAACAAACCACGGGATTCTGATGATTTTCTTTTTTTTGATGCCTATTTTAATAGGCGGATTTGGTAATTTTTTAATTCCGTTGTTAAGAGGCTTATCGGATCTTAAATTACCTCGGTTAAATGCTTTGAGGTTTTGGTTATTAGTGCCTTCAGTTATTTTTTTAGTTACTAGCATGTGCTTAGGTGCTGGCGTTGGTTGAACCTTTTACCCACCT…
PS207_	ATGCTTGCCATGAATAAATTTCTTAATTGATTGTTTACGCTGGATCATAAGCGTATCGGTATCTTGTACACGTTAGTCGGAATCTGAGCTGGGTTTTTGGGATTAAGTTTTAGTATAATGATTCGTGTTAAATTCTTAGAACCTTACTACAATGTGATTTCGACTGATTGTTATAATTTTCTTATAACCAACCACGGGATTTTGATGATTTTCTTTTTTCTAATGCCTATTTTAATAGGCGGCTTTGGTAAATTTTTAATTCCTCTACTAAGTGGTTTATCAGATCTTAACTTACCTCGATTAAATGCTTTGAGGTTTTGGTTGTTGGTGCCATCAGTTATCTTTTTAGTTACCAGGATGTGTTTGGGTGCCGGGGTTGGTTGAACTTTTTACCCGCCT…
PS194_	ATGCGTACCATGAATAAATTTCTTAATTGATTGTTTACGCTCGACCATAAGCGTATTGGTATCTTGTACACGTTAGTCGGAATTTGGGCAGGGTTTTTAGGACTAAGATTTAGTATAATGATTCGTGTAAAATTTTTGGAGCCCTACTATAATGTAATTTCTACTGATTGTTATAATTTTCTTATAACAAACCACGGGATTCTGATGATTTTCTTTTTTTTGATGCCTATTTTAATAGGCGGATTTGGTAATTTTTTAATTCCGTTGTTAAGAGGCTTATCGGATCTTAAATTACCTCGGTTAAATGCTTTGAGGTTTTGGTTATTAGTGCCTTCAGTTATTTTTTTAGTTACTAGCATGTGCTTAGGTGCTGGCGTTGGTTGAACCTTTTACCCACCT…
PS208_	ATGCTTGCCATGAATAAATTTCTTAATTGATTGTTTACGCTGGATCATAAGCGTATCGGTATCTTGTACACGTTAGTCGGAATCTGAGCTGGGTTTTTGGGATTAAGTTTTAGTATAATGATTCGTGTTAAATTCTTAGAACCTTACTACAATGTGATTTCGACTGATTGTTATAATTTTCTTATAACCAACCACGGGATTTTGATGATTTTCTTTTTTCTAATGCCTATTTTAATAGGCGGCTTTGGTAAATTTTTAATTCCTCTACTAAGTGGTTTATCAGATCTTAATTTACCTCGATTAAATGCTTTGAGGTTTTGGTTGTTGGTGCCATCAGTTATCTTTTTAGTTACCAGGATGTGTTTGGGTGCCGGGGTTGGTTGAACTTTTTACCCGCCT…
PS193_	ATGCGTACCATGAATAAATTTCTTAATTGATTGTTTACGCTGGACCATAAGCGTATTGGTATCTTGTACACGTTAGTCGGAATTTGGGCAGGGTTTTTAGGACTAAGATTTAGTATAATGATTCGTGTAAAATTTTTGGAGCCCTACTATAATGTAATTTCTACTGATTGTTATAATTTTCTTATAACAAACCACGGGATTCTGATGATTTTCTTTTTTTTGATGCCTATTTTAATAGGCGGATTTGGTAATTTTTTAATTCCGTTGTTAAGAGGCTTATCGGATCTTAAATTACCTCGGTTAAATGCTTTGAGGTTTTGGTTATTAGTGCCTTCAGTTATTTTTTTAGTTACTAGCATGTGCTTAGGTGCTGGCGTTGGTTGAACCTTTTACCCACCT…
PS191_	ATGCGTACCATGAATAAATTTCTTAATTGATTGTTTACGCTGGACCATAAGCGTATTGGTATCTTGTACACGTTAGTCGGAATTTGGGCAGGGTTTTTAGGACTAAGATTTAGTATAATGATTCGTGTAAAATTTTTGGAGCCCTACTATAATGTAATTTCTACTGATTGTTATAAATTTCTTATAACAAACCACGGGATTCTGATGATTTTCTTTTTTTTGATGCCTATTTTAATAGGCGGATTTGGTAATTTTTTAATTCCTTTGTTAAGAGGCTTATCGGATCTTAAATTACCTCGGTTAAATGCTTTGAGGTTTTGGTTATTAGTGCCTTCAGTTATTTTTTTAGTTACTAGCATGTGCTTAGGTGCTGGCGTTGGTTGAACCTTTTACCCACCT…
PS206_	ATGCTTGCCATGAATAAATTTCTTAATTGATTGTTTACGCTGGATCATAAGCGTATCGGTATCTTGTACACGTTAGTCGGAATCTGAGCTGGGTTTTTGGGATTAAGTTTTAGTATAATGATTCGTGTTAAATTCTTAGAACCTTACTACAATGTGATTTCGACTGATTGTTATAATTTTCTTATAACAAACCACGGGATTTTGATGATTTTCTTTTTTCTAATGCCTATTTTAATAGGCGGCTTTGGTAAATTTTTAATTCCTCTACTAAGCGGTCTATCAGATCTTAATTTACCTCGATTAAATGCTTTGAGGTTTTGGTTGTTGGTGCCATCAGTTATCTTTTTAGTTACTAGGATGTGTTTGGGTGCCGGGGTTGGTTGAACTTTTTACCCGCCT…
PD115_	NNNNNNNNNATCACTGGTTTATTAAACTGATTGTTTACTCTTGATCATAAGCGTATAGGAGTACTCTATACATTAGTTGGTATCTGAGCTGGGTTCTTAGGACTTAGTTTTAGAGCAATGATTCGAATAAAATTTTTAGAGCCATATTATAAAGTAATCTCTACTGATTGTTACAAATATTTAGTCACAAATCATGGCATACTTATGATTTTTTTTTTTCTAATGCCTATCTTAATTGGCGGATTTGGTAACTTTTTAATCCCACTACTAGGGGGTTTATCAGACCTAAACTTACCACGCTTAAAAGCTATTAGGCTTTGGTTATTGTTACCTTCCGTTGTATTCCTGCTTATTAGGATGTGCCTAGGKGCTGGGGTAGGTTGAACCTTTTATCCACCA…
PD114_	NNNNNNNNNATCACTGGTTTATTAAACTGATTGTTTACTCTTGATCATAAGCGTATAGGAGTACTCTATACATTAGTTGGTATCTGAGCTGGGTTCTTAGGACTTAGTTTTAGAGCAATGATTCGAATAAAATTTTTAGAGCCATATTATAAAGTAATCTCTACAGATTGTTACAAATATTTAGTCACAAATCATGGCATACTTATGATTTTTTTTTTTCTAATGCCTATCTTAATTGGCGGGTTTGGTAACTTTTTAATCCCACTACTAGGGGGTTTATCAGACCTAAACTTACCACGCTTAAAAGCTATTAGGCTTTGGTTATTGTTACCTTCCGTTGTATTCCTGCTTATTAGGATGTGCCTAGGKGCTGGGGTAGGTTGAACCTTTTATCCACCA…
PD116_	NNNNNNNNNATCACTGGTTTATTAAACTGATTGTTTACTCTTGATCATAAGCGTATAGGAGTACTTTATACATTAGTTGGTATCTGAGCTGGGTTCTTAGGACTTAGTTTTAGAGCAATGATTCGAATAAAATTTTTAGAGCCATATTATAAAGTAATCTCTACGGATTGTTATAAATATTTAGTCACAAATCATGGCATACTTATGATTTTTTTTTTTCTAATGCCTATCTTAATTGGCGGATTTGGTAACTTTTTAATCCCACTACTAGGGGGTTTATCAGACCTAAACTTACCACGCTTAAAAGCTATTAGGCTTTGGTTATTGTTACCTTCCGTTGTATTCCTGCTTATTAGGATGTGCCTAGGKGCTGGGGTAGGTTGAACCTTTTATCCACCA…
PD072_	NNNNNNNNNATGTTAAATTTTTTAAATTGAATATTTACGCTTGATCATAAGCGAATTGGAATTATGTATAGTTTAATTGGTATTTGAGCTGGATTTATTGGGTTAAGTTTTAGGGTAATGATTCGTGTGAAATTTTTAGAGCCATACTATAATGTTATTTCTGCTGATTGTTATAAATTTTTAATTACAAATCATGGAATATTAATGATTTTCTTTTTTTTAATGCCAATACTAATAGGTGGGTTTGGTAAATTTTTAATACCATTACTTGGGGGTTTATCTGATTTAAACTTACCTCGTTTAAATGCAGTAAGTTTATGACTTTTAATACCATCAACGGTATTTTTAGTTTTAAGAATGTGCTATGGTGCTGGTGTTGGGTGAACGTTTTATCCTCCA…
PS319_	TATAATAGTTTGGCAAGTATTTTTAGTTGATTATTTACTTTGGATCATAAGCGTGTTGGTATTATGTATACAGTTATTGGTGTTTGGTCTGGTTTTGTAGGACTTAGTTTTAGCTTGATGATTCGTATAAAATTTTTAGAACCTTATTATAATGTTATTTCTGCTGATTGTTATAAATTTCTTATTACTAATCATGGGATAATAATGATTTTTTTCTTTTTAATGCCTATCTTGATAGGTGGTTTTGGTAAATTTTTAATTCCTTTGTTAAGAGGTTTGTCTGATTTAAATTTACCTCGTTTGAATGCAGTAAGAGCATGATTGTTAATTCCTTCGATTGTTTTTTTAATAATTAGGATGAGATTAGGTGCTGGTATAGGTTGAACTTTTTATCCTCCT…
Pachybothrium_	ATGTTTAAATTTGTAAGTTTATTAAGTTGACTTTTCACGCTTGATCATAAGCGTATTGGTATGTTGTACACTCTTTTGGGTGTATGGTCTGGTTTTGTTGGTTTAAGTTTTAGTCTAATGATACGTATTAAATTTTTAGAGCCTTATTATAATGTTATTTCAACTGATTGCTATAAATTTCTTATAACAAATCATGGAATAATTATGATTTTTTTCTTTTTGATGCCAATATTAATAGGGGGTTTTGGTAAATATTTAATACCTTTATTGAGGGGTCTCTCGGATTTAAAATTGCCCCGTTTAAATGCTTTAAGTGCCTGATTATTAATACCTTCTGTGGTTTTTTTGTTAATCAGTATGTGTTTAGGTGCAGGGATAGGTTGGACCTTTTATCCTCCT…
OD468_	ATGTATAGTATTAATAAATTTTTTAGCTGGTTGTTTACGCTGGATCATAAGCGTATAGGTTTGTTGTACACTATAGTAGGAATATGGTCTGGATTTGTGGGTTTGAGATTTAGTTTAATGATTCGGATTAAATTTTTAGAGCCTTATTACAAAGTTATTTCTACGGATTGTTATAAATTTTTAATCACTAATCATGGTATTATAATGATTTTCTTTTTCTTAATGCCTATACTAATAGGTGGTTTTGGTAATTATTTAATACCTTTATTAGGGGGTTTATCAGACTTAAATTTACCACGCTTAAATGCTTTAAGTGCTTGGTTATTAGTGCCTTCAGTTATTTTCTTAGTGATAAGAATGTGTTTAGGTGCAGGTATAGGGTGGACTTTTTACCCCCCT…
OD466_	ATGTATAGTATTAATAAATTTTTTAGCTGGTTGTTTACGCTGGATCATAAGCGTATAGGTTTGTTGTACACTATAGTAGGAATATGGTCTGGATTTGTGGGTTTGAGATTTAGTTTAATGATTCGGATTAAATTTTTAGAGCCTTATTACAAAGTTATTTCTACGGATTGTTATAAATTTTTAATCACTAATCATGGTATTATAATGATTTTCTTTTTCTTAATGCCTATACTAATAGGTGGTTTTGGTAATTATTTAATACCTTTATTAGGGGGTTTATCAGACTTAAATTTACCACGCTTAAATGCTTTAAGTGCTTGGTTATTAGTGCCTTCAGTTATTTTCTTAGTGATAAGAATGTGTTTAGGTGCAGGTATAGGGTGGACTTTTTACCCCCCT…
OD467_	ATGTATAGTATTAATAAATTTTTTAGCTGGTTGTTTACGCTGGATCATAAGCGTATAGGTTTGTTGTACACTATAGTAGGAATATGGTCTGGATTTGTGGGTTTGAGATTTAGTTTAATGATTCGGATTAAATTTTTAGAGCCTTATTACAAAGTTATTTCTACGGATTGTTATAAATTTTTAATCACTAATCATGGTATTATAATGATTTTCTTTTTCTTAATGCCTATACTAATAGGTGGTTTTGGTAATTATTTAATACCTTTATTAGGGGGTTTATCAGACTTAAATTTACCACGCTTAAATGCTTTAAGTGCTTGGTTATTAGTGCCTTCAGTTATTTTCTTAGTGATAAGAATGTGTTTAGGTGCAGGTATAGGGTGGACTTTTTACCCCCCT…
OD469_	ATGTATAGAATTACTAAATTTTTTAGCTGGTTATTCACGTTGGACCACAAGCGAATAGGCTTGTTATATACTATAGTAGGTATATGGTCTGGATTCGTGGGCCTAAGATTTAGTTTGATGATACGTATAAAATTCTTAGAGCCTTACTATAAAGTTATTTCTACTGATTGTTATAAATTTTTAATCACTAATCATGGTATAATTATGATATTTTTCTTTTTAATGCCTATACTAATAGGTGGATTTGGTAAATATTTAATACCATTATTAGGCGGGTTATCTGATTTAAAACTACCACGTTTAAATGCTTTAAGTGCTTGGCTATTAGTACCATCAGTAATTTTTTTAATCATTAGTATGTGTTTAGGTGCAGGCATCGGGTGAACTTTCTACCCTCCT…
PS073_	NNNNNNNNNATGTTAAATTTTTTAAATTGAATATTTACGCTTGATCATAAGCGAATTGGAATTATGTATAGTTTAATTGGTATTTGAGCTGGATTTATTGGGTTAAGTTTTAGGGTAATGATTCGTGTGAAATTTTTAGAGCCATACTATAATGTTATTTCTGCTGATTGTTATAAATTTTTAATTACAAATCATGGAATATTAATGATTTTCTTTTTTTTAATGCCAATACTAATAGGTGGGTTTGGTAAATTTTTAATACCATTACTTGGGGGTTTATCTGATTTAAACTTACCTCGTTTAAATGCAGTAAGTTTATGACTTTTAATACCATCAACGGTATTTTTAGTTTTAAGAATGTGTTATGGTGCTGGTGTTGGGTGAACGTTTTATCCTCCA…
PS074_	NNNNNNNNNATGTTAAATTTTTTAAATTGAATATTTACGCTTGATCATAAGCGAATTGGAATTATGTATAGTTTAATTGGTATTTGAGCTGGATTTATTGGGTTAAGTTTTAGGGTAATGATTCGTGTGAAATTTTTAGAGCCATACTATAATGTTATTTCTGCTGATTGTTATAAATTTTTAATTACAAATCATGGAATATTAATGATTTTCTTTTTTTTAATGCCAATACTAATAGGTGGGTTTGGTAAATTTTTAATACCATTACTTGGGGGTTTATCTGATTTAAACTTACCTCGTTTAAATGCAGTAAGTTTATGACTTTTAATACCATCAACGGTATTTTTAGTTTTAAGAATGTGCTATGGTGCTGGTGTTGGGTGAACGTTTTATCCTCCA…
PS427_	ATGTATATTATAAATAAATTTTTAAATTGATTATTTACTTTAGACCATAAGCGCGTAGGGATTCTATATACATTGGTTGGAATATGAGCTGGCTTTTTGGGCTTAAGTTTTAGCTTAATGATTCGTGTTAAATACTTAGAGCCTTATTATAATGTAATCTCAACAGACTGTTATAAATTTTTAATAACAAAACATGGCATCCTAATGATTTTCTTTTTTTTGATGCCTATTCTTATAGGAGGGTTTGGTAATTTTTTGATTCCTCTATTGAGTGGTCTCTCAGATCTAAAATTACCACGTTTGAAAGCGTTAAGGTTTTGGCTTTTAGTGCCATCCGTTATATTTTTATTAATTAGTATGTGCCTTGGTGCAGGTGTAGGTTGAACTTTTTATCCACCA…
OD483_	ATGTATAGTATTAATAATTTCTTTAGTTGGTTGTTTACGCTAGATCATAAGCGTATCGGTTTGTTGTACACTATAGTAGGAATATGGTCTGGGTTTGTGGGTTTGAGCTTTAGTTTATTAATTCGTATTAGATTTCTAGAGCCTTACTACAAAGTTATTTCTACGGATTGTTATAAATTTCTAATCACTAAACATGGTATCATAATGATTTTTTTTTTCTTAATGCCTATCTTAATAGGTGGTTTTGGTAAATATTTGATACCTTTATTAGGTGGTTTATCAGACTTAAATTTACCCCGTTTAAATGCTTTGAGTGCTTGGTTGTTAGTGCCTTCAGTCATATTTCTAGTGGTAAGTATGTGTTTGGGTGCTGGTATTGGGTGAACTTTTTACCCTCCC…
PS321_	TATAATAGTTTGATGAATGTATTTAGTTGATTATTTACTTTGGATCATAAGCGTGTGGGTATAATGTATACATTTATAGGTGTTTGATCTGGTTTTGTTGGTCTTAGTTTTAGGTTAATGATTCGTATAAAATTTTTAGAACCTTACTATAATGTTATTTCTGCTGATTGTTATAAATTTTTAATTACTAATCATGGTATAATAATGATTTTTTTCTTTTTAATGCCAATTTTAATAGGTGGCTTTGGTAAATTTTTAATTCCTTTATTAAGTGGTCTTTCGGATTTAAACTTACCTCGTTTGAATGCTTTGAGGGCTTGATTGTTAATACCGTCTATTATATTTTTGGTCATTAGTATGAGTCTAGGGGCTGGTATAGGTTGGACTTTTTATCCACCA…
PS311_	TATAATAATTTGTTAAATATTTTTAGTTGATTGTTTACTTTGGATCATAAGCGCGTTGGTATTATGTACACAGTTATAGGTATTTGATCTGGTTTTGTGGGGCTTAGTTTTAGTTTGATGATACGTATTAATTTTTTAGAGCCTTATTATAAAGTGATTTCTGCAGATTGTTATAAATTTTTAATTACTAATCATGGTATAATAATGATTTTTTTCTTTTTGATGCCAATTTTGATAGGTGGATTTGGTAAATTTTTGATTCCTTTATTGAGAGGTTTGTCAGATTTGAATTTGCCACGTTTGAATGCGGTAAGTGCTTGATTGTTGATTCCTTCTATAGCCTTTTTGATTATGAGAATGAGTCTAGGTGCTGGGATAGGTTGAACTTTTTACCCTCCT…
PS307_	TATAATAATTTGTTAAATATTTTTAGTTGATTGTTTACTTTGGATCATAAGCGCGTTGGTATTATGTACACAGTTATAGGTATTTGATCTGGTTTTGTGGGGCTTAGTTTTAGTTTGATGATACGTATTAATTTTTTAGAGCCTTATTATAAAGTGATTTCTGCAGATTGTTATAAATTTTTAATTACTAATCATGGTATAATAATGATTTTTTTCTTTTTGATGCCAATTTTGATAGGTGGATTTGGTAAATTTTTGATTCCTTTATTAAGAGGTTTGTCAGATTTGAATTTGCCACGTTTAAATGCGGTAAGTGCTTGATTGTTGATTCCTTCTATAGTCTTTTTGATTATGAGAATGAGTCTAGGTGCTGGGATAGGTTGAACTTTTTACCCTCCT…
PS318_	TATAATAGTTTGATTAATTTGTGTAGTTGGTTATTTACTTTAGATCATAAGCGTGTAGGCATTATGTATACATTTATAGGGGTTTGATCTGGTTTTGTTGGTCTTAGTTTTAGCTTGATGATTCGTATAAAATTTTTAGAGCCTTATTACAATGTTATTTCTGCTGATTGTTATAAATTTTTGATCACTAATCATGGTATAATAATGATTTTTTTCTTTTTAATGCCAATTTTAATAGGTGGTTTTGGTAAATTTTTAATTCCTTTGTTGAGTGGTCTTTCTGATTTAAATTTACCTCGTTTGAATGCTTTGAGGGCTTGATTGTTGGTACCATCTATAATATTTTTGGTTATTAGAATGAGTCTAGGGGCAGGTATAGGTTGGACTTTTTATCCACCA…
PS316_	TATAATAGATTGATGAATATGTCTAGTTGATTGTTTACTTTAGATCATAAGCGTGTTGGTATTATGTATACAATTATAGGGATTTGGTCTGGTTTTGTGGGTCTTAGTTTTAGATTAATGATACGTATTAAATTTTTAGAACCTTATTATAATGTGATTTCTACGGATTGTTATAATTTTTTGGTTACTAATCACGGTATTATAATGATTTTCTTTTTTTTGATGCCTATACTTATAGGTGGTTTTGGTAAATTTTTGATTCCTTTATTAAGAGGGTTGTCTGACTTGAATTTACCTCGTTTAAATGCGTTGAGAGCTTGGTTATTGATACCTTCTATAGTTTTTTTAATTATAAGGATGGATTTAGGTGCTGGTATAGGTTGAACTTTTTATCCGCCA…
PS322_	TATAATAGTTTGATTAATTTGTGTAGTTGGTTATTTACTTTAGATCATAAGCGTGTAGGCATTATGTATACATTTATAGGGGTTTGATCTGGTTTTGTTGGTCTTAGTTTTAGCTTGATGATTCGTATAAAATTTTTAGAGCCTTATTACAATGTTATTTCTGCTGATTGTTATAAATTTTTGATCACTAATCATGGTATAATAATGATTTTTTTCTTTTTAATGCCAATTTTAATAGGTGGTTTTGGTAAATTTTTAATTCCTTTGTTGAGTGGTCTTTCTGATTTAAATTTACCTCGTTTGAATGCTTTGAGGGCTTGATTGTTGGTACCATCTATAATATTTTTGGTTATTAGAATGAGTCTAGGGGCAGGTATAGGTTGGACTTTTTATCCACCA…
PS320_	TATAATAGTTTGATGAGTGTATTTAGTTGATTATTTACTTTGGATCATAAGCGTGTGGGTATAATGTATACATTTATAGGTGTTTGATCTGGTTTTGTTGGTCTTAGTTTTAGGTTAATGATTCGTATAAAATTTTTAGAACCTTACTATAATGTTATTTCTGCTGATTGTTATAAATTTTTAATTACTAATCATGGTATAATAATGATTTTTTTCTTTTTAATGCCAATTTTAATAGGTGGCTTTGGTAAATTTTTAATTCCTTTATTAAGTGGTCTTTCGGATTTAAACTTACCTCGTTTGAATGCTTTGAGGGCTTGATTGTTAATACCGTCTATTATATTTTTGGTCATTAGGATGAGTCTAGGGGCTGGTATAGGTTGGACTTTTTATCCACCA…
PS312_	TATAATAATTTGTTAAATATTTTTAGTTGATTGTTTACTTTGGATCATAAGCGTGTTGGTATAATGTATACAGTTATAGGTATTTGATCTGGTTTTGTAGGGCTTAGTTTTAGTTTAATGATACGTATTAATTTTTTAGAGCCTTATTATAATGTTATTTCTGCTGATTGTTATAAATTTTTAATTACTAATCATGGTATAATAATGATTTTTTTCTTTTTGATGCCAATCTTGATAGGTGGATTTGGCAAATTTTTGATTCCTTTGTTGAGTGGTTTATCAGATTTAAATTTACCGCGTTTAAACGCGGTAAGTGCTTGATTGTTGATTCCTTCTATAGTTTTTTTGATTATAAGAATGAGTTTGGGTGCTGGGATAGGTTGGACTTTTTATCCTCCT…
PS310_	TATAATAATTTGTTAAATATTTTTAGTTGATTGTTTACTTTGGACCATAAGCGCGTTGGTATTATGTACACAGTTATAGGTATTTGATCTGGTTTTGTGGGGCTTAGTTTTAGTTTGATGATACGTATTAATTTTTTAGAGCCTTATTATAAAGTGATTTCTGCAGATTGTTATAAATTTTTAATTACTAATCATGGTATAATAATGATTTTTTTCTTTTTGATGCCAATTTTGATAGGTGGATTTGGTAAATTTTTGATTCCTTTATTGAGAGGTTTGTCAGATTTGAATTTGCCACGTTTAAATGCGGTAAGTGCTTGATTGTTGATTCCTTCTATAGTCTTTTTGATTATGAGAATGAGTCTAGGTGCTGGGATAGGTTGAACTTTTTACCCTCCT…
PS132_	NNNNNNNNNNNNNNNNNNTTATTTAAATGATTGTTTACTCTAGATCATAAGCGCATTGGAGTACTATACACATTAGTTGGTATCTGAGCTGGGTTTTTAGGACTTAGCTTCAGAGCAATGATTCGAATAAAATTTTTAGAGCCTTACCATAAAGTAATATCAACAGATTGCTACAAATATCTATCCACAAATCATGGTATACTCATGATTTTCTTTTTTTTAATGCCTATTTTAATAGGAGGATTTGGTAAATTCTTAATACCCTTATTAGGCGGATTGTCCGATTTAAACCTTCCGCGGTTAAAAGCTATCAGACTTTGGCTTCTACTGCCCTCCGTTGTATTTTTGCTATTGAGAATGTGCTTAGGTGCAGGGGTTGGTTGAACCTTTTATCCACCT…
PS323_	NNNAATAGTTTGATTAATTTGTGTAGTTGGTTATTTACTTTAGATCATAAGCGTGTAGGCATTATGTATACATTTATAGGGGTTTGATCTGGTTTTGTTGGTCTTAGTTTTAGCTTGATGATTCGTATAAAATTTTTAGAGCCTTATTACAATGTTATTTCTGCTGATTGTTATAAATTTTTGATCACTAATCATGGTATAATAATGATTTTTTTCTTTTTAATGCCAATTTTAATAGGTGGTTTTGGTAAATTTTTAATTCCTTTGTTGAGTGGTCTTTCTGATTTAAATTTACCTCGTTTGAATGCTTTGAGGGCTTGATTGTTGGTACCATCTATAATATTTTTGGTTATTAGAATGAGTCTAGGGGCAGGTATAGGTTGGACTTTTTATCCACCA…
PS447_	NNNNNNNNNNNNNNNNNNTTGTTTGGTTGATTATTTACTTTGGATCATAAGCGTGTTGGTATAATGTATACTATTATTGGTGTTTGATCTGGTTTTGTGGGGTTGAGTTTTAGTTTAATGATTCGTATTAAATTTTTGGAACCCTACTATAATGTAATTTCAGCTGATTGTTATAAATTTTTAATTACAAAACATGGTATATTGATGATTTTTTTCTTTTTAATGCCAGTTTTGATAGGTGGTTTTGGTAAATTTTTGATTCCTTTGCTTAGGGGGTTGTCTGATTTAAACTTACCACGGTTAAATGCATTGAGTGCTTGATTATTAGTTCCTTCTATAGTTTTTTTGATTATAAGAATGGGGTTAGGTGCTGGAATTGGTTGGACATTTTATCCACCT…
PS451_	NNNNNNNNNNNNNNNNNNTTATTTGGTTGGTTATTTACTTTAGACCATAAGCGTGTTGGTATAATGTATACTTTTATTGGTATTTGATCTGGTTTTGTAGGTTTGAGATTTAGTTTAATGATTCGTATTAAATTTTTAGAGCCATACTATAATGTGATTTCTGCTGATTGTTATAAATTTTTGATTACGAAACATGGTATACTAATGATTTTCTTTTTTTTGATGCCAGTATTAATAGGAGGATTTGGTAAATTTTTAATACCTTTGTTAAGTGGTTTGTCTGATTTAAATTTACCTCGTTTAAATGCTCTTAGTGCTTGATTGTTAGTTCCTTCTATAGTTTTTTTAGTTATAAGTATGGGGCTGGGCGCTGGAATAGGTTGAACTTTTTATCCCCCT…
PS452_	NNNNNNNNNNNNNNNNNNTTATTTGGTTGGTTATTTACTTTAGACCATAAGCGTGTTGGTATAATGTATACTTTTATTGGTATTTGATCTGGTTTTGTAGGTTTGAGATTTAGTTTAATGATTCGTATTAAATTTTTAGAGCCATATTATAATGTGATTTCTGCTGATTGTTATAAATTTTTGATTACGAAACATGGTATACTAATGATTTTCTTTTTTTTGATGCCAGTATTAATAGGAGGGTTTGGTAAATTTTTAATACCTTTGTTAAGTGGTTTGTCTGATTTAAATTTACCTCGTTTAAATGCTCTTAGTGCTTGATTGTTAGTTCCTTCTATAGTTTTTTTAGTTATAAGTATGGGACTGGGCGCTGGAATAGGTTGAACTTTTTATCCCCCT…
PS454_	NNNNNNNNNNNNNNNNNNTTATTTGGTTGGTTATTTACTTTAGACCATAAGCGCGTTGGTATAATGTATACTTTTATTGGTATTTGATCCGGTTTTGTAGGTTTGAGATTTAGTTTAATGATTCGTATTAAATTTTTAGAGCCATATTATAATGTGATTTCTGCTGATTGTTATAAATTTTTGATTACGAAACATGGTATACTAATGATTTTCTTTTTTTTGATGCCCGTATTAATAGGAGGATTTGGTAAATTTTTAATACCCTTATTAAGTGGTTTGTCTGATTTAAACTTACCTCGTTTAAATGCCCTTAGTGCTTGATTATTAGTTCCTTCTATAGTTTTTTTAGTTATTAGGATGGGGCTAGGTGCTGGGATAGGTTGAACTTTTTATCCTCCG…
PS453_	NNNNNNNNNNNNNNNNNNTTATTTGGTTGGTTATTTACTTTAGACCATAAGCGCGTTGGTATAATGTATACTTTTATTGGTATTTGATCCGGTTTTGTAGGTTTGAGATTTAGTTTAATGATTCGTATTAAATTTTTAGAGCCATATTATAATGTGATTTCTGCTGATTGTTATAAATTTTTGATTACGAAACATGGTATACTAATGATTTTCTTTTTTTTGATGCCCGTATTAATAGGAGGATTTGGTAAATTTTTAATACCTTTATTAAGTGGTTTGTCTGATTTAAACTTACCTCGTTTAAATGCCCTTAGTGCTTGATTATTAGTTCCTTCTATAGTTTTTTTAGTTATTAGGATGGGGCTAGGTGCTGGGATAGGTTGAACTTTTTATCCTCCG…
PS455_	NNNNNNNNNNNNNNNNNNTTATTTGGTTGGTTATTTACTTTAGACCATAAGCGCGTTGGTATAATGTATACTTTTATTGGTATTTGATCTGGTTTTGTAGGTTTGAGATTTAGTTTAATGATTCGTATTAAATTTTTAGAGCCATATTATAATGTGATTTCTGCCGATTGTTATAAATTTTTGATTACGAAACATGGTATACTAATGATTTTCTTTTTTTTGATGCCCGTATTAATAGGAGGATTTGGTAAATTTTTAATACCTTTGTTAAGTGGTTTGTCTGATTTAAACTTACCTCGTTTAAATGCTCTTAGTGCTTGATTATTAGTTCCTTCTATAGTTTTTTTAGTTATTAGGATGGGGCTGGGCGCTGGAATAGGTTGAACTTTTTATCCTCCC…
PS075_	NNNNNNNNNNNNACTGGTTTATTTAATTGATTATTTACCCTAGATCATAAGCGCGTTGGAGTACTTTACACAATAGTTGGCGTCTGAGCTGGGTTTTTAGGGCTTAGGTTTAGATTACTAATTCGTATAAAATTTTTAGAGCCTTATTATAACGTAATCTCAACGGATTGTTATAAATATTTAGCCACTAATCACGGTATCCTTATGATTTTCTTTTTTTTGATGCCTATTCTAATCGGAGGCTTTGGCAAATTTTTAATCCCACTAATAGGGGGTCTGTCAGATTTAAATCTACCCCGTCTAAAAGCTATCAGACTTTGGTTGTTATTACCATCGGTCGTATTTTTGCTAGTAAGAATGTGCTTGGGCGCAGGCACTGGTTGAACTTTTTATCCTCCT…
PS317_	NNNNNNNNNNNNNNNAATATTTTTAGTTGATTGTTTACTTTGGATCATAAGCGTGTTGGTATTATGTATACAGTTATAGGTATTTGGTCTGGTTTTGTAGGGCTTAGTTTTAGTTTAATGATACGTATTAATTTTTTAGAGCCTTATTATAATGTTATTTCTGCTGATTGTTATAAATTTTTAATTACTAATCATGGTATAATAATGATTTTTTTCTTTTTGATGCCAATTTTAATAGGTGGATTTGGTAAATTTTTGATTCCTTTGTTGAGTGGTTTATCAGATTTGAATTTACCGCGTTTAAATGCAGTGAGTGCTTGATTATTGATTCCTTCTATAGTTTTTTTGATTATAAGAATGAGTTTGGGTGCTGGTATAGGTTGGACCTTTTATCCTCCT…
PS143_	NNNNNNNNNNNNACTGGTTTATTAAACTGACTGTTTACTCTTGATCATAAGCGTATAGGAGTGCTTTACACATTAGTTGGTATCTGAGCTGGGTTTTTAGGACTTAGCTTCAGGGCAATGATTCGAATAAAATTTTTAGAGCCATACCACAAAGTAATCTCTACAGATTGTTATAAATACTTAGCCACAAATCATGGCATACTTATGATTTTCTTTTTTTTAATGCCTATCTTAATAGGAGGGTTTGGTAAATTTTTGATACCGTTACTAGGTGGTTTATCAGACTTAAATCTACCCCGCCTAAAAGCTATTAGGCTTTGGCTACTATTACCTTCCGTTGTATTTTTACTTATTAGAATGTGCTTAGGTGCGGGGGTAGGTTGAACTTTTTACCCACCA…
PS065_	NNNNNNNNNNNNNNNNNNNNNNNNNNNNNNNNNNNNNNNNNNNNNNNNNNNNNNNNNNNNATTTTGTACACATTAGTTGGAATCTGAGCAGGATTCTTAGGGTTAAGTTTTAGTGTAATGATTCGTATTAAATTTTTAGAACCCTACTATAATGTAATTTCTACGGATTGCTACAAATTTCTTATAACAAATCACGGGATTTTAATGATTTTCTTTTTTTTAATGCCAATCTTAATAGGAGGTTTTGGGAAATTTTTAATTCCGTTACTAAGTGGGCTATCTGATCTTAAATTACCACGTTTAAAAGCATTAAGATTTTGATTATTAGTTCCGTCTGTGATATTTTTAGTTATAAGTATGTGTTTTGGTGCTGGGGTTGGTTGAACCTTTTACCCACCA…
PS313_	NNNNNNNNNNNNNNNNNNNNNNNNNNNNNNNNNNNNNNNNNNNNNCATAAGCGTGTTGGTATAACGTATACAGTTATAGGTATTTGATCTGGTTTTGTAGGGCTTAGTTTTAGTTTAATGATACGTATTAATTTTTTAGAGCCTTATTATAATGTTATTTCTGCTGATTGTTATAAATTTTTAATTACTAATCATGGTATAATAATGATTTTTTTCTTTTTGATGCCAATCTTGATAGGTGGATTTGGCAAATTTTTGATTCCTTTGTTGAGTGGTTTATCAGATTTAAATTTACCGCGTTTAAACGCGGTAAGTGCTTGATTGTTGATTCCTTCTATAGTTTTTTTGATTATAAGAATGAGTTTGGGTGCTGGGATAGGTTGGACTTTTTATCCTCCT…
PS089_	NNNNNNNNNNNNNNNNNNNNNNNNAACTGATTGTTTACTTTGGACCATAAGCGTATAGGAGTACTTTACACATTAGTTGGTATCTGAGCTGGGTTCTTAGGGCTTAGCTTCAGAGCAATGATTCGAATAAAATTTTTAGAGCCTTATCACAAAGTAATCTCAACAGATTGTTACAAATATTTAGCCACCAACCACGGTATAATTATGATCTTCTTCTTTTTAATGCCCATTCTTATTGGAGGGTTTGGTAAATTCTTAATACCTTTATTAGGAGGCTTGTCAGATTTAAATCTTCCACGGTTAAAAGCTGTTAGACTTTGGCTACTACTACCATCTGTTGTATTTTTACTTATAAGTATGTGTTTAGGTGCAGGTGTTGGATGAACCTTCTACCCACCA…
PS308_	NNNNNNNNNNNNNNNNNNNNNNNNNNNNNNNNNNNNNNNNNNNNNNNNNNNCGCGTTGGTATTATGTACACAGTTATAGGTATTTGATCTGGTTTTGTGGGGCTTAGTTTTAGTTTGATGATACGTATTAATTTTTTAGAGCCTTATTATAAAGTGATTTCTGCAGATTGTTATAAATTTTTAATTACTAATCATGGTATAATAATGATTTTTTTCTTTTTGATGCCAATTTTGATAGGTGGATTTGGTAAATTTTTGATTCCTTTATTGAGAGGTTTGTCAGATTTGAATTTGCCACGTTTAAATGCGGTAAGTGCTTGATTGTTGATTCCTTCTATAGTCTTTTTGATTATGAGAATGAGTTTAGGTGCTGGGATAGGTTGAACTTTTTACCCTCCT…
PS392_	ATGGTTACTATAAGAAAGTTTTTAAATTGGTTATTTACGCTAGATCATAAGCGTATAGGTATAATGTATACATTAGTTGGTATATGGGCCGGGTTTCTAGGTTTGAGTTTTAGTATAATGATTCGTGTCAAATTTTTAGAACCTTATTATAAAGTAATTTCCACAGATTGTTATAAATTTTTAATCACAAATCATGGCATATTAATGATTTTCTTTTTTTTAATGCCAATTTTAATAGGGGGTTTTGGTAAATTTCTAATTCCGCTGTTAAGCGGTTTATCCGATTTAAAATTACCTCGTCTTAACGCTTTAAGATTTTGGCTTTTAATTCCTTCTGTTATTTTCTTGATTATAAGAATGTGTTTAGGTGCAGGGGTAGGTTGAACTTTTTATCCACCT…
PS046_	ATGTTTAGAGTTGCTAAGATTTTTAGGTGGTTATTTACTTTAGACCATAAGCGTATAGGTATTGTGTACACAATAATAGGTATCTGGGCAGGATTTGTTGGGTTAGGGTTTAGTCTGATGATTCGTATAAAATTTTTAGAGCCTTACTACAAAGTAATTTCTACTGATTGTTATAAATTTTTGATTACCAATCACGGTATTTTAATGATTTTCTTTTTTTTGATGCCTGTATTAATTGGGGGGTTTGGTAAATTTTTAATTCCTTTGATAAGCGGTTTATCTGATTTGAACTTACCACGTTTGAATGCCCTGAGGGCTTGATTATTGATCCCTTCTGTTATTTTCTTGATTATAAGGATGATATTAGGTGCTGGCGTAGGGTGAACCTTTTATCCGCCT…
PS400_	ATGTTAAGGATTTCTAAGATTTTTAGATGATTATTTACGTTAGATCATAAGCGTATTGGTGTAATTTATACTATTATTGGAATTTGGGCTGGGTTTGTTGGGCTAGGCTTTAGTATTATGATTCGTATAAAATTTTTAGAGCCATACTACAATGTTATTTCTACAGATTGTTATAAATTTTTGGTTACTAACCATGGAATTATAATGATTTTCTTTTTTTTAATGCCAGTTTTAATAGGAGGTTTTGGTAAATTTTTAATTCCTTTATTAAGTGGTTTATCGGATTTAAATTTACCACGCCTTAAAGCTTTAAGAGCGTGGTTGTTAGTACCATCTGTTGCTTTTCTGTTATTAAGAATGTGTATGGGGGCTGGGATAGGTTGGACATTTTACCCTCCT…
PS224_	NNNNNNNNNNNNNNNNNNNNNNNNNNNNNNNNNNNNNNNNNNNNNNNNNNNNNNNNNNNNNNNNNNNNNNNNNNNNNNNNNNNNNNNNNNNNNNNNNNNNNNNNNNNNNNNNNNNNNNNNNNNNNNNNNNNNNNNNNNNNNNNNNNNNNNNNNNNNNNNNNNNNNNNNNNNNNNNNNNNNNNNNNNNNNNNNNNNNNNNNNNNNNNNNNNNNNNNNNNNNNNNNNNNNNNNNNNNNNNNNNNNNNNNNNNNNNNNNNNNNNNNNNNNNNNNNNNNNNNNNNNNNNNNNNNNNNNNNNNNNNNNNNNNNNNNNNNNNNNNNNNNNNNNNNNNNNNNNNNNNNNNNNNNNNNNNNNNNNNNNNNNNNNNNNNNNNNNNNNNNNTGAACATTTTATCCACCT…
PS004_	NNNNNNNNNNNNNNNNNNNNNNNNNNNTGATTATTTACATTAGATCACAAGCGTATAGGTTTTATTTATACCGTTGTTGGTATTTGAGCGGGATTTATTGGTCTTGGGTTTAGTTTAATGATTCGGGTTAAATTTTTAGAACCTTACTATAAAGTTATATCAACTGATTGTTATAAATTTTTAATAACTAATCATGGTATACTAATGATTTTTTTCTTTTTAATGCCTATTTTAATAGGCGGGTTTGGGAATTTTCTTATTCCTTTATTATGCGGGTTATCAGATCTTCATTTACCGCGTTTAAACGCTTTTAGTGTTTGATTGTTAGTGCCCTCAGTTATTTTTTTAGCTATAAGAATGTTTTTGGGTGCTGGGATAGGTTGGACGTTTTATCCGCCT…
PS269_	NNNNNNNNNNNNNNNNNNNNNNNNNNNNNNNNNNNNNNNNNNNNNNNNNNNNNNNNNNNNNNNNNNNNNNNNNNNNNNNNNNNNNNNNNNNNNNNNNNNNNNNNNNNNNNNNNNNNNNNNNNNNNNNNNNNNNNNNNNNNNNNNNNNNNNNNNNNNNNNNNNNNNNNNNNNNNNNNNNNNNNNNNNNNNNNNNNNNNNNNNNNNNNNNNNNNNNNNNNNNNNNNNNNNNNNNNNNNNNNNNNNNNNNNNNNNNNNNNNNNNNNNNNNNNNNNNNNNNNNNNNNNNNNNNNNNNNNNNNNNNNNNNNNNNNNNNNNNNNNNNNNNNNNNNNNNNNNNNNNNNNNNNNNNNNNNNNNNNNNNNNNNNNNNNNNNNNNNNNNNNNNNNNNNNNNNNNNNNNN…
PS397_	NNNNNNNNNNNNNNNNNNNNNNNNNNNNNNNNNNNNNNNNNNNNNNNNNNNNNNNNNNNNNNNNNNNNNNNNNNNNNNNNNNNNNNNNNNNNNNNNNNNNNNNNNNNNNNNNNNNNNNNNNNNNNNNNNNNNNNNNNNNNNNNNNNNNNNNNNNNNNNNNNNNNNNNNNNNNNNNNNNNNNNNNNNNNNNNNNNNNNNNNNNNNNNNNNNNNNNNNNNNNNNNNNNNNNNNNNNNNNNNNNNNNNNNNNNNNNNNNNNNNNNNNNNNNNNNNNNNNNNNNNNNNNNNNNNNNNNNNNNNNNNNNNNNNNNNNNNNNNNNNNNNNNNNNNNNNNNNNNNNNNNNNNNNNNNNNNNNNNNNNNNNNNNNNNNNNNNNNNNNNNNNNNNNNNNNNNNNNNNN…
PS036_	NNNNNNNNNNNNNNNNNNNNNNNNNNNNNNNNNNNNNNNNNNNNNNNNNNNNNNNNNNNNNNNNNNNNNNNNNNNNNNNNNNNNNNNNNNNNNNNNNNNNNNNNNNNNNNNNNNNNNNNNNNNNNNNNNNNNNNNNNNNNNNNNNNNNNNNNNNNNNNNNNNNNNNNNNNNNNNNNNNNNNNNNNNNNNNNNNNNNNNNNNNNNNNNNNNNNNNNNNNNNNNNNNNNNNNNNNNNNNNNNNNNNNNNNNNNNNNNNNNNNNNNNNNNNNNNNNNNNNNNNNNNNNNNNNNNNNNNNNNNNNNNNNNNNNNNNNNNNNNNNNNNNNNNNNNNNNNNNNNNNNNNNNNNNNNNNNNNNNNNNNNNNNNNNNNNNNNNNNNNNNNNNNNNNNNNNNNNNNNN…
PS195_	NNNNNNNNNNNNNNNNNNNNNNNNNNNNNNNNNNNNNNNNNNNNNNNNNNNNNNNNNNNNNNNNNNNNNNNNNNNNNNNNNNNNNNNNNNNNNNNNNNNNNNNNNNNNNNNNNNNNNNNNNNNNNNNNNNNNNNNNNNNNNNNNNNNNNNNNNNNNNNNNNNNNNNNNNNNNNNNNNNNNNNNNNNNNNNNNNNNNNNNNNNNNNNNNNNNNNNNNNNNNNNNNNNNNNNNNNNNNNNNNNNNNNNNNNNNNNNNNNNNNNNNNNNNNNNNNNNNNNNNNNNNNNNNNNNNNNNNNNNNNNNNNNNNNNNNNNNNNNNNNNNNNNNNNNNNNNNNNNNNNNNNNNNNNNNNNNNNNNNNNNNNNNNNNNNNNNNNNNNNNNNNNNNNNNNNNNNNNNNN…
PS197_	NNNNNNNNNNNNNNNNNNNNNNNNNNNNNNNNNNNNNNNNNNNNNNNNNNNNNNNNNNNNNNNNNNNNNNNNNNNNNNNNNNNNNNNNNNNNNNNNNNNNNNNNNNNNNNNNNNNNNNNNNNNNNNNNNNNNNNNNNNNNNNNNNNNNNNNNNNNNNNNNNNNNNNNNNNNNNNNNNNNNNNNNNNNNNNNNNNNNNNNNNNNNNNNNNNNNNNNNNNNNNNNNNNNNNNNNNNNNNNNNNNNNNNNNNNNNNNNNNNNNNNNNNNNNNNNNNNNNNNNNNNNNNNNNNNNNNNNNNNNNNNNNNNNNNNNNNNNNNNNNNNNNNNNNNNNNNNNNNNNNNNNNNNNNNNNNNNNNNNNNNNNNNNNNNNNNNNNNNNNNNNNNNNNNNNNNNNNNNNN…
PS219_	NNNNNNNNNNNNNNNNNNNNNNNNNNNNNNNNNNNNNNNNNNNNNNNNNNNNNNNNNNNNNNNNNNNNNNNNNNNNNNNNNNNNNNNNNNNNNNNNNNNNNNNNNNNNNNNNNNNNNNNNNNNNNNNNNNNNNNNNNNNNNNNNNNNNNNNNNNNNNNNNNNNNNNNNNNNNNNNNNNNNNNNNNNNNNNNNNNNNNNNNNNNNNNNNNNNNNNNNNNNNNNNNNNNNNNNNNNNNNNNNNNNNNNNNNNNNNNNNNNNNNNNNNNNNNNNNNNNNNNNNNNNNNNNNNNNNNNNNNNNNNNNNNNNNNNNNNNNNNNNNNNNNNNNNNNNNNNNNNNNNNNNNNNNNNNNNNNNNNNNNNNNNNNNNNNNNNNNNNNNNNNNNNNNNNNNNNNNNNNN…
PD214_	NNNNNNNNNNNNNNNNNNNNNNNNNNNNNNNNNNNNNNNNNNNNNNNNNNNNNNNNNNNNNNNNNNNNNNNNNNNNNNNNNNNNNNNNNNNNNNNNNNNNNNNNNNNNNNNNNNNNNNNNNNNNNNNNNNNNNNNNNNNNNNNNNNNNNNNNNNNNNNNNNNNNNNNNNNNNNNNNNNNNNNNNNNNNNNNNNNNNNNNNNNNNNNNNNNNNNNNNNNNNNNNNNNNNNNNNNNNNNNNNNNNNNNNNNNNNNNNNNNNNNNNNNNNNNNNNNNNNNNNNNNNNNNNNNNNNNNNNNNNNNNNNNNNNNNNNNNNNNNNNNNNNNNNNNNNNNNNNNNNNNNNNNNNNNNNNNNNNNNNNNNNNNNNNNNNNNNNNNNNNNNNNNNNNNNNNNNNNNNN…
PS006_	NNNNNNNNNNNNNNNNNNNNNNNNNNNNNNNNNNNNNNNNNNNNNNNNNNNNNNNNNNNNNNNNNNNNNNNNNNNNNNNNNNNNNNNNNNNNNNNNNNNNNNNNNNNNNNNNNNNNNNNNNNNNNNNNNNNNNNNNNNNNNNNNNNNNNNNNNNNNNNNNNNNNNNNNNNNNNNNNNNNNNNNNNNNNNNNNNNNNNNNNNNNNNNNNNNNNNNNNNNNNNNNNNNNNNNNNNNNNNNNNNNNNNNNNNNNNNNNNNNNNNNNNNNNNNNNNNNNNNNNNNNNNNNNNNNNNNNNNNNNNNNNNNNNNNNNNNNNNNNNNNNNNNNNNNNNNNNNNNNNNNNNNNNNNNNNNNNNNNNNNNNNNNNNNNNNNNNNNNNNNNNNNNNNNNNNNNNNNNNN…
PD196_	NNNNNNNNNNNNNNNNNNNNNNNNNNNNNNNNNNNNNNNNNNNNNNNNNNNNNNNNNNNNNNNNNNNNNNNNNNNNNNNNNNNNNNNNNNNNNNNNNNNNNNNNNNNNNNNNNNNNNNNNNNNNNNNNNNNNNNNNNNNNNNNNNNNNNNNNNNNNNNNNNNNNNNNNNNNNNNNNNNNNNNNNNNNNNNNNNNNNNNNNNNNNNNNNNNNNNNNNNNNNNNNNNNNNNNNNNNNNNNNNNNNNNNNNNNNNNNNNNNNNNNNNNNNNNNNNNNNNNNNNNNNNNNNNNNNNNNNNNNNNNNNNNNNNNNNNNNNNNNNNNNNNNNNNNNNNNNNNNNNNNNNNNNNNNNNNNNNNNNNNNNNNNNNNNNNNNNNNNNNNNNNNNNNNNNNNNNNNNNN…
PS226_	NNNNNNNNNNNNNNNNNNNNNNNNNNNNNNNNNNNNNNNNNNNNNNNNNNNNNNNNNNNNNNNNNNNNNNNNNNNNNNNNNNNNNNNNNNNNNNNNNNNNNNNNNNNNNNNNNNNNNNNNNNNNNNNNNNNNNNNNNNNNNNNNNNNNNNNNNNNNNNNNNNNNNNNNNNNNNNNNNNNNNNNNNNNNNNNNNNNNNNNNNNNNNNNNNNNNNNNNNNNNNNNNNNNNNNNNNNNNNNNNNNNNNNNNNNNNNNNNNNNNNNNNNNNNNNNNNNNNNNNNNNNNNNNNNNNNNNNNNNNNNNNNNNNNNNNNNNNNNNNNNNNNNNNNNNNNNNNNNNNNNNNNNNNNNNNNNNNNNNNNNNNNNNNNNNNNNNNNNNNNNNNNNNNNNNNNNNNNNNN…
PS306_	NNNNNNNNNNNNNNNNNNNNNNNNNNNNNNNNNNNNNNNNNNNNNNNNNNNNNNNNNNNNNNNNNNNNNNNNNNNNNNNNNNNNNNNNNNNNNNNNNNNNNNNNNNNNNNNNNNNNNNNNNNNNNNNNNNNNNNNNNNNNNNNNNNNNNNNNNNNNNNNNNNNNNNNNNNNNNNNNNNNNNNNNNNNNNNNNNNNNNNNNNNNNNNNNNNNNNNNNNNNNNNNNNNNNNNNNNNNNNNNNNNNNNNNNNNNNNNNNNNNNNNNNNNNNNNNNNNNNNNNNNNNNNNNNNNNNNNNNNNNNNNNNNNNNNNNNNNNNNNNNNNNNNNNNNNNNNNNNNNNNNNNNNNNNNNNNNNNNNNNNNNNNNNNNNNNNNNNNNNNNNNNNNNNNNNNNNNNNNNN…
PD413_	NNNNNNNNNNNNNNNNNNNNNNNNNNNNNNNNNNNNNNNNNNNNNNNNNNNCGCGTCGGCATTCTATATACATTAGTAGGTATTTGAGCAGGGTTTCTGGGTTTAAGTTTTAGTCTTATGATTCGAATAAAATTTATTGAACCATATTATAATGTTATTTCAACTGATTGCTATAACTTTTTGATTACAAATCATGGAATATTAATGATTTTCTTTTTTTTAATGCCTGTCCTCATAGGGGGCTTTGGTAAATTTTTAATTCCTCTATTAAGTGGGCTTTCTGACTTAAAACTACCACGGCTAAAAGCCCTAAGATTCTGATTATTAGTGCCCTCTACACTATTTTTGGTAATTAGTATGTGTTTAGGGGCTGGTGTTGGATGAACCTTTTATCCCCCC…
PD090_	NNNNNNNNNNNNNNNNNNNNNNNNNNNNNNNNNNNNNNNNNNNNNNNNNNNCGTATTGGTATACTTTATACGATAGTTGGAATTTGAGCTGGGTTTTTGGGTCTAAGATTTAGTGCTATGATCCGTATAAAATTTTTAGAGCCTTACTATAAAGTAATTTCAACAGATTGTTATAAATTTTTAGCTACTAATCATGGTATATTGATGATCTTCTTTTTTTTAATGCCAATATTAATAGGCGGTTTTGGGAAATTTTTAATTCCTTTATTGGGGGGCTTATCTGATTTAAATTTACCTCGCTTGAAAGCTATTAGTTTATGGCTTCTTCTTCCGTCTGTGATATTTTTACTCGTAAGAATGTATTTAGGTGCTGGTGTAGGTTGAACTTTTTATCCGCCA…
PD091_	NNNNNNNNNNNNNNNNNNNNNNNNNNNNNNNNNNNNNNNNNNNNNNNNNNNCGTATAGGCATACTTTACACTTTGGTCGGTGTTTGGGCAGGGTTTTTAGGATTAAGGTTTAGTGTTATGATCCGCGTTAAATTTTTAGAGCCATACTACAATGTTATTTCTACCGACTGCTATAAATTTTTAGTGACAAATCACGGCATTTTGATGATTTTTTTCTTTTTGATGCCAATTTTAATAGGGGGTTTTGGAAATTTCTTGATTCCGCTGCTCGGTGGACTGTCAGACTTGAAATTACCACGTCTAAATGCTTTAAGCTTTTGGTTGTTAGTCCCATCTGTGCTTTTTTTAGTTATTAGTATGTGCCTGGGTGCTGGCGTTGGTTGAACCTTTTATCCGCCT…
PD092_	NNNNNNNNNNNNNNNNNNNNNNNNNNNNNNNNNNNNNNNNNNNNNNNNNNNCGTATCGGTATACTTTACACAGTAGTTGGTATTTGAGCCGGGTTCTTAGGACTTAGATTTAGAGCTATGATCCGTATAAAATTTTTAGAACCCTATTATAAAGTAATCTCTACAGATTGTTATAAATTTTTGGCTACTAATCATGGTATACTCATGATTTTCTTTTTTTTAATGCCAATTTTAATAGGTGGCTTTGGGAAATTTTTAATACCCCTTCTAGGCGGTTTATCAGATTTGAATTTACCCCGCTTAAACGCCGTTAGCTTATGGCTACTTTTACCCTCCGTGATATTTTTACTCTTGAGAATGTGTTTAGGTGCTGGAGTCGGTTGAACATTTTATCCACCT…
PS439_	NNNNNNNNNNNNNNNNNNNNNNNNNNNNNNNNNNNNNNNNNNNNNNNNNNNNNNNNNNNNNNNNNNNNNNNNNNNNNNNNNNNNNNNNNNNNNNNNNNNNNNNNNNNNNNNNNNNNNNNNNNNNNNNNNNNNNNNNNNNNNNNNNNNNNNNNNNNNNNNNNNNNNNNNNNNNNNNNNNNNNNNNNNNNNNNNNNNNNNNNNNNNNNNNNNNNNNNNNNNNNNNNNNNNNNNNNNNNNNNNNNNNNNNNNNNNNNNNNNNNNNNNNNNNNNNNNNNNNNNNNNNNNNNNNNNNNNNNNNNNNNNNNNNNNNNNNNNNNNNNNNNNNNNNNNNNNNNNNNNNNNNNNNNNNNNNNNNNNNNNNNNNNNNNNNNNNNNNNNNNNNNNNNNNNNNNNNNNNNN…
PS225_	NNNNNNNNNNNNNNNNNNNNNNNNNNNNNNNNNNNNNNNNNNNNNNNNNNNNNNNNNNNNNNNNNNNNNNNNNNNNNNNNNNNNNNNNNNNNNNNNNNNNNNNNNNNNNNNNNNNNNNNNNNNNNNNNNNNNNNNNNNNNNNNNNNNNNNNNNNNNNNNNNNNNNNNNNNNNNNNNNNNNNNNNNNNNNNNNNNNNNNNNNNNNNNNNNNNNNNNNNNNNNNNNNNNNNNNNNNNNNNNNNNNNNNNNNNNNNNNNNNNNNNNNNNNNNNNNNNNNNNNNNNNNNNNNNNNNNNNNNNNNNNNNNNNNNNNNNNNNNNNNNNNNNNNNNNNNNNNNNNNNNNNNNNNNNNNNNNNNNNNNNNNNNNNNNNNNNNNNNNNNNNNNNNNNNNNNNNNNNNN…
PS200_	NNNNNNNNNNNNNNNNNNNNNNNNNNNNNNNNNNNNNNNNNNNNNNNNNNNNNNNNNNNNNNNNNNNNNNNNNNNNNNNNNNNNNNNNNNNNNNNNNNNNNNNNNNNNNNNNNNNNNNNNNNNNNNNNNNNNNNNNNNNNNNNNNNNNNNNNNNNNNNNNNNNNNNNNNNNNNNNNNNNNNNNNNNNNNNNNNNNNNNNNNNNNNNNNNNNNNNNNNNNNNNNNNNNNNNNNNNNNNNNNNNNNNNNNNNNNNNNNNNNNNNNNNNNNNNNNNNNNNNNNNNNNNNNNNNNNNNNNNNNNNNNNNNNNNNNNNNNNNNNNNNNNNNNNNNNNNNNNNNNNNNNNNNNNNNNNNNNNNNNNNNNNNNNNNNNNNNNNNNNNNNNNNNNNNNNNNNNNNNN…
PS199_	NNNNNNNNNNNNNNNNNNNNNNNNNNNNNNNNNNNNNNNNNNNNNNNNNNNNNNNNNNNNNNNNNNNNNNNNNNNNNNNNNNNNNNNNNNNNNNNNNNNNNNNNNNNNNNNNNNNNNNNNNNNNNNNNNNNNNNNNNNNNNNNNNNNNNNNNNNNNNNNNNNNNNNNNNNNNNNNNNNNNNNNNNNNNNNNNNNNNNNNNNNNNNNNNNNNNNNNNNNNNNNNNNNNNNNNNNNNNNNNNNNNNNNNNNNNNNNNNNNNNNNNNNNNNNNNNNNNNNNNNNNNNNNNNNNNNNNNNNNNNNNNNNNNNNNNNNNNNNNNNNNNNNNNNNNNNNNNNNNNNNNNNNNNNNNNNNNNNNNNNNNNNNNNNNNNNNNNNNNNNNNNNNNNNNNNNNNNNNNN…
PS201_	NNNNNNNNNNNNNNNNNNNNNNNNNNNNNNNNNNNNNNNNNNNNNNNNNNNNNNNNNNNNNNNNNNNNNNNNNNNNNNNNNNNNNNNNNNNNNNNNNNNNNNNNNNNNNNNNNNNNNNNNNNNNNNNNNNNNNNNNNNNNNNNNNNNNNNNNNNNNNNNNNNNNNNNNNNNNNNNNNNNNNNNNNNNNNNNNNNNNNNNNNNNNNNNNNNNNNNNNNNNNNNNNNNNNNNNNNNNNNNNNNNNNNNNNNNNNNNNNNNNNNNNNNNNNNNNNNNNNNNNNNNNNNNNNNNNNNNNNNNNNNNNNNNNNNNNNNNNNNNNNNNNNNNNNNNNNNNNNNNNNNNNNNNNNNNNNNNNNNNNNNNNNNNNNNNNNNNNNNNNNNNNNNNNNNNNNNNNNNNN…
PS409_	NNNNNNNNNNNNNNNNNNNNNNNNNNNNNNNNNNNNNNNNNNNNNNNNNNNNNNNNNNNNNNNNNNNNNNNNNNNNNNNNNNNNNNNNNNNNNNNNNNNNNNNNNNNNNNNNNNNNNNNNNNNNNNNNNNNNNNNNNNNNNNNNNNNNNNNNNNNNNNNNNNNNNNNNNNNNNNNNNNNNNNNNNNNNNNNNNNNNNNNNNNNNNNNNNNNNNNNNNNNNNNNNNNNNNNNNNNNNNNNNNNNNNNNNNNNNNNNNNNNNNNNNNNNNNNNNNNNNNNNNNNNNNNNNNNNNNNNNNNNNNNNNNNNNNNNNNNNNNNNNNNNNNNNNNNNNNNNNNNNNNNNNNNNNNNNNNNNNNNNNNNNNNNNNNNNNNNNNNNNNNNNNNNNNNNNNNNNNNNN…
PS282_	NNNNNNNNNNNNNNNNNNNNNNNNNNNNNNNNNNNNNNNNNNNNNNNNNNNNNNNNNNNNNNNNNNNNNNNNNNNNNNNNNNNNNNNNNNNNNNNNNNNNNNNNNNNNNNNNNNNNNNNNNNNNNNNNNNNNNNNNNNNNNNNNNNNNNNNNNNNNNNNNNNNNNNNNNNNNNNNNNNNNNNNNNNNNNNNNNNNNNNNNNNNNNNNNNNNNNNNNNNNNNNNNNNNNNNNNNNNNNNNNNNNNNNNNNNNNNNNNNNNNNNNNNNNNNNNNNNNNNNNNNNNNNNNNNNNNNNNNNNNNNNNNNNNNNNNNNNNNNNNNNNNNNNNNNNNNNNNNNNNNNNNNNNNNNNNNNNNNNNNNNNNNNNNNNNNNNNNNNNNNNNNNNNNNNNNNNNNNNNN…
PS274_	NNNNNNNNNNNNNNNNNNNNNNNNNNNNNNNNNNNNNNNNNNNNNNNNNNNNNNNNNNNNNNNNNNNNNNNNNNNNNNNNNNNNNNNNNNNNNNNNNNNNNNNNNNNNNNNNNNNNNNNNNNNNNNNNNNNNNNNNNNNNNNNNNNNNNNNNNNNNNNNNNNNNNNNNNNNNNNNNNNNNNNNNNNNNNNNNNNNNNNNNNNNNNNNNNNNNNNNNNNNNNNNNNNNNNNNNNNNNNNNNNNNNNNNNNNNNNNNNNNNNNNNNNNNNNNNNNNNNNNNNNNNNNNNNNNNNNNNNNNNNNNNNNNNNNNNNNNNNNNNNNNNNNNNNNNNNNNNNNNNNNNNNNNNNNNNNNNNNNNNNNNNNNNNNNNNNNNNNNNNNNNNNNNNNNNNNNNNNNNN…
PS394_	NNNNNNNNNNNNNNNNNNNNNNNNNNNNNNNNNNNNNNNNNNNNNNNNNNNNNNNNNNNNNNNNNNNNNNNNNNNNNNNNNNNNNNNNNNNNNNNNNNNNNNNNNNNNNNNNNNNNNNNNNNNNNNNNNNNNNNNNNNNNNNNNNNNNNNNNNNNNNNNNNNNNNNNNNNNNNNNNNNNNNNNNNNNNNNNNNNNNNNNNNNNNNNNNNNNNNNNNNNNNNNNNNNNNNNNNNNNNNNNNNNNNNNNNNNNNNNNNNNNNNNNNNNNNNNNNNNNNNNNNNNNNNNNNNNNNNNNNNNNNNNNNNNNNNNNNNNNNNNNNNNNNNNNNNNNNNNNNNNNNNNNNNNNNNNNNNNNNNNNNNNNNNNNNNNNNNNNNNNNNNNNNNNNNNNNNNNNNNNN…
PS141_	NNNNNNNNNNNNNNNNNNNNNNNNNNNNNNNNNNNNNNNNNNNNNNNNNNNNNNNNNNNNNNNNNNNNNNNNNNNNNNNNNNNNNNNNNNNNNNNNNNNNNNNNNNNNNNNNNNNNNNNNNNNNNNNNNNNNNNNNNNNNNNNNNNNNNNNNNNNNNNNNNNNNNNNNNNNNNNNNNNNNNNNNNNNNNNNNNNNNNNNNNNNNNNNNNNNNNNNNNNNNNNNNNNNNNNNNNNNNNNNNNNNNNNNNNNNNNNNNNNNNNNNNNNNNNNNNNNNNNNNNNNNNNNNNNNNNNNNNNNNNNNNNNNNNNNNNNNNNNNNNNNNNNNNNNNNNNNNNNNNNNNNNNNNNNNNNNNNNNNNNNNNNNNNNNNNNNNNNNNNNNNNNNNNNNNNNNNNNNNN…
PS147_	NNNNNNNNNNNNNNNNNNNNNNNNNNNNNNNNNNNNNNNNNNNNNNNNNNNNNNNNNNNNNNNNNNNNNNNNNNNNNNNNNNNNNNNNNNNNNNNNNNNNNNNNNNNNNNNNNNNNNNNNNNNNNNNNNNNNNNNNNNNNNNNNNNNNNNNNNNNNNNNNNNNNNNNNNNNNNNNNNNNNNNNNNNNNNNNNNNNNNNNNNNNNNNNNNNNNNNNNNNNNNNNNNNNNNNNNNNNNNNNNNNNNNNNNNNNNNNNNNNNNNNNNNNNNNNNNNNNNNNNNNNNNNNNNNNNNNNNNNNNNNNNNNNNNNNNNNNNNNNNNNNNNNNNNNNNNNNNNNNNNNNNNNNNNNNNNNNNNNNNNNNNNNNNNNNNNNNNNNNNNNNNNNNNNNNNNNNNNNNN…
PS097_	NNNNNNNNNNNNNNNNNNNNNNNNNNNNNNNNNNNNNNNNNNNNNNNNNNNNNNNNNNNNNNNNNNNNNNNNNNNNNNNNNNNNNNNNNNNNNNNNNNNNNNNNNNNNNNNNNNNNNNNNNNNNNNNNNNNNNNNNNNNNNNNNNNNNNNNNNNNNNNNNNNNNNNNNNNNNNNNNNNNNNNNNNNNNNNNNNNNNNNNNNNNNNNNNNNNNNNNNNNNNNNNNNNNNNNNNNNNNNNNNNNNNNNNNNNNNNNNNNNNNNNNNNNNNNNNNNNNNNNNNNNNNNNNNNNNNNNNNNNNNNNNNNNNNNNNNNNNNNNNNNNNNNNNNNNNNNNNNNNNNNNNNNNNNNNNNNNNNNNNNNNNNNNNNNNNNNNNNNNNNNNNNNNNNNNNNNNNNNNN…
PD111_	NNNNNNNNNNNNNNNNNNNNNNNNNNNNNNNNNNNNNNNNNNNNNNNNNNNNNNNNNNNNNNNNNNNNNNNNNNNNNNNNNNNNNNNNNNNNNNNNNNNNNNNNNNNNNNNNNNNNNNNNNNNNNNNNNNNNNNNNNNNNNNNNNNNNNNNNNNNNNNNNNNNNNNNNNNNNNNNNNNNNNNNNNNNNNNNNNNNNNNNNNNNNNNNNNNNNNNNNNNNNNNNNNNNNNNNNNNNNNNNNNNNNNNNNNNNNNNNNNNNNNNNNNNNNNNNNNNNNNNNNNNNNNNNNNNNNNNNNNNNNNNNNNNNNNNNNNNNNNNNNNNNNNNNNNNNNNNNNNNNNNNNNNNNNNNNNNNNNNNNNNNNNNNNNNNNNNNNNNNNNNNNNNNNNNNNNNNNNNNN…
PS222_	NNNNNNNNNNNNNNNNNNNNNNNNNNNNNNNNNNNNNNNNNNNNNNNNNNNNNNNNNNNNNNNNNNNNNNNNNNNNNNNNNNNNNNNNNNNNNNNNNNNNNNNNNNNNNNNNNNNNNNNNNNNNNNNNNNNNNNNNNNNNNNNNNNNNNNNNNNNNNNNNNNNNNNNNNNNNNNNNNNNNNNNNNNNNNNNNNNNNNNNNNNNNNNNNNNNNNNNNNNNNNNNNNNNNNNNNNNNNNNNNNNNNNNNNNNNNNNNNNNNNNNNNNNNNNNNNNNNNNNNNNNNNNNNNNNNNNNNNNNNNNNNNNNNNNNNNNNNNNNNNNNNNNNNNNNNNNNNNNNNNNNNNNNNNNNNNNNNNNNNNNNNNNNNNNNNNNNNNNNNNNNNNNNNNNNNNNNNNNNN…
OD531_	NNNNNNNNNNNNNNNNNNNNNNNNNNNNNNNNNNNNNNNNNNNNNNNNNNNNNNNNNNNNNNNNNNNNNNNNNNNNNNGGTGTGTGGTCTGGTTTTGTGGGTTTAAGCTTTAGTTTGATGATACGTATAAAATTTTTGGAGCCATATTATAAAGTTATCTCAACTGATTGCTACAAATTTTTAATAACTAAACATGGTATAATAATGATTTTTTTCTTTTTAATGCCTATATTAATAGGTGGGTTTGGTAACTATTTAATTCCATTGTTAGGGGGTTTGTCTGATTTAAATTTACCTCGTTTGAATGCATTAAGTGCTTGGTTGCTTGTACCGTCTATAATATTTCTGGTTTTAAGTATGTGTTTGGGTGCAGGTATAGGGTGGACTTTCTACCCTCCT…
PS270_	NNNNNNNNNNNNNNNNNNNNNNNNNNNNNNNNNNNNNNNNNNNNNNNNNNNNNNNNNNNNNNNNNNNNNNNNNNNNNNNNNNNNNNNNNNNNNNNNNNNNNNNNNNNNNNNNNNNNNNNNNNNNNNNNNNNNNNNNNNNNNNNNNNNNNNNNNNNNNNNNNNNNNNNNNNNNNNNNNNNNNNNNNNNNNNNNNNNNNNNNNNNNNNNNNNNNNNNNNNNNNNNNNNNNNNNNNNNNNNNNNNNNNNNNNNNNNNNNNNNNNNNNNNNNNNNNNNNNNNNNNNNNNNNNNNNNNNNNNNNNNNNNNNNNNNNNNNNNNNNNNNNNNNNNNNNNNNNNNNNNNNNNNNNNNNNNNNNNNNNNNNNNNNNNNNNNNNNNNNNNNNNNNNNNNNNNNNNNNNN…
PS309_	NNNNNNNNNNNNNNNNNNNNNNNNNNNNNNNNNNNNNNNNNNNNNNNNNNNNNNNNNNNNNNNNNNNNNNNNNNNNNNNNNNNNNNNNNNNNNNNNNNNNNNNNNNNNNNNNNNNNNNNNNNNNNNNNNNNNNNNNNNNNNNNNNNNNNNNNNNNNNNNNNNNNNNNNNNNNNNNNNNNNNNNNNNNNNNNNNNNNNNNNNNNNNNNNNNNNNNNNNNNNNNNNNNNNNNNNNNNNNNNNNNNNNNNNNNNNNNNNNNNNNNNNNNNNNNNNNNNNNNNNNNNNNNNNNNNNNNNNNNNNNNNNNNNNNNNNNNNNNNNNNNNNNNNNNNNNNNNNNNNNNNNNNNNNNNNNNNNNNNNNNNNNNNNNNNNNNNNNNNNNNNNNNNNNNNNNNNNNNNN…
PS100_	NNNNNNNNNNNNNNNNNNNNNNNNNNNNNNNNNNNNNNNNNNNNNNNNNNNNNNNNNNNNNNNNNNNNNNNNNNNNNNNNNNNNNNNNNNNNNNNNNNNNNNNNNNNNNNNNNNNNNNNNNNNNNNNNNNNNNNNNNNNNNNNNNNNNNNNNNNNNNNNNNNNNNNNNNNNNNNNNNNNNNNNNNNNNNNNNNNNNNNNNNNNNNNNNNNNNNNNNNNNNNNNNNNNNNNNNNNNNNNNNNNNNNNNNNNNNNNNNNNNNNNNNNNNNNNNNNNNNNNNNNNNNNNNNNNNNNNNNNNNNNNNNNNNNNNNNNNNNNNNNNNNNNNNNNNNNNNNNNNNNNNNNNNNNNNNNNNNNNNNNNNNNNNNNNNNNNNNNNNNNNNNNNNNNNNNNNNNNNNN…
PS332_	NNNNNNNNNNNNNNNNNNNNNNNNNNNNNNNNNNNNNNNNNNNNNNNNNNNNNNNNNNNNNNNNNNNNNNNNNNNNNNNNNNNNNNNNNNNNNNNNNNNNNNNNNNNNNNNNNNNNNNNNNNNNNNNNNNNNNNNNNNNNNNNNNNNNNNNNNNNNNNNNNNNNNNNNNNNNNNNNNNNNNNNNNNNNNNNNNNNNNNNNNNNNNNNNNNNNNNNNNNNNNNNNNNNNNNNNNNNNNNNNNNNNNNNNNNNNNNNNNNNNNNNNNNNNNNNNNNNNNNNNNNNNNNNNNNNNNNNNNNNNNNNNNNNNNNNNNNNNNNNNNNNNNNNNNNNNNNNNNNNNNNNNNNNNNNNNNNNNNNNNNNNNNNNNNNNNNNNNNNNNNNNNNNNNNNNNNNNNNNN…
PS227_	NNNNNNNNNNNNNNNNNNNNNNNNNNNNNNNNNNNNNNNNNNNNNNNNNNNNNNNNNNNNNNNNNNNNNNNNNNNNNNNNNNNNNNNNNNNNNNNNNNNNNNNNNNNNNNNNNNNNNNNNNNNNNNNNNNNNNNNNNNNNNNNNNNNNNNNNNNNNNNNNNNNNNNNNNNNNNNNNNNNNNNNNNNNNNNNNNNNNNNNNNNNNNNNNNNNNNNNNNNNNNNNNNNNNNNNNNNNNNNNNNNNNNNNNNNNNNNNNNNNNNNNNNNNNNNNNNNNNNNNNNNNNNNNNNNNNNNNNNNNNNNNNNNNNNNNNNNNNNNNNNNNNNNNNNNNNNNNNNNNNNNNNNNNNNNNNNNNNNNNNNNNNNNNNNNNNNNNNNNNNNNNNNNNNNNNNNNNNNNN…
PS215_	NNNNNNNNNNNNNNNNNNNNNNNNNNNNNNNNNNNNNNNNNNNNNNNNNNNNNNNNNNNNNNNNNNNNNNNNNNNNNNNNNNNNNNNNNNNNNNNNNNNNNNNNNNNNNNNNNNNNNNNNNNNNNNNNNNNNNNNNNNNNNNNNNNNNNNNNNNNNNNNNNNNNNNNNNNNNNNNNNNNNNNNNNNNNNNNNNNNNNNNNNNNNNNNNNNNNNNNNNNNNNNNNNNNNNNNNNNNNNNNNNNNNNNNNNNNNNNNNNNNNNNNNNNNNNNNNNNNNNNNNNNNNNNNNNNNNNNNNNNNNNNNNNNNNNNNNNNNNNNNNNNNNNNNNNNNNNNNNNNNNNNNNNNNNNNNNNNNNNNNNNNNNNNNNNNNNNNNNNNNNNNNNNNNNNNNNNNNNNNN…
PS440_	NNNNNNNNNNNNNNNNNNNNNNNNNNNNNNNNNNNNNNNNNNNNNNNNNNNNNNNNNNNNNNNNNNNNNNNNNNNNNNNNNNNNNNNNNNNNNNNNNNNNNNNNNNNNNNNNNNNNNNNNNNNNNNNNNNNNNNNNNNNNNNNNNNNNNNNNNNNNNNNNNNNNNNNNNNNNNNNNNNNNNNNNNNNNNNNNNNNNNNNNNNNNNNNNNNNNNNNNNNNNNNNNNNNNNNNNNNNNNNNNNNNNNNNNNNNNNNNNNNNNNNNNNNNNNNNNNNNNNNNNNNNNNNNNNNNNNNNNNNNNNNNNNNNNNNNNNNNNNNNNNNNNNNNNNNNNNNNNNNNNNNNNNNNNNNNNNNNNNNNNNNNNNNNNNNNNNNNNNNNNNNNNNNNNNNNNNNNNNNN…
PS120_	NNNNNNNNNNNNNNNNNNNNNNNNNNNNNNNNNNNNNNNNNNNNNNNNNNNNNNNNNNNNNNNNNNNNNNNNNNNNNNNNNNNNNNNNNNNNNNNNNNNNNNNNNNNNNNNNNNNNNNNNNNNNNNNNNNNNNNNNNNNNNNNNNNNNNNNNNNNNNNNNNNNNNNNNNNNNNNNNNNNNNNNNNNNNNNNNNNNNNNNNNNNNNNNNNNNNNNNNNNNNNNNNNNNNNNNNNNNNNNNNNNNNNNNNNNNNNNNNNNNNNNNNNNNNNNNNNNNNNNNNNNNNNNNNNNNNNNNNNNNNNNNNNNNNNNNNNNNNNNNNNNNNNNNNNNNNNNNNNNNNNNNNNNNNNNNNNNNNNNNNNNNNNNNNNNNNNNNNNNNNNNNNNNNNNNNNNNNNNNN…
PS216_	NNNNNNNNNNNNNNNNNNNNNNNNNNNNNNNNNNNNNNNNNNNNNNNNNNNNNNNNNNNNNNNNNNNNNNNNNNNNNNNNNNNNNNNNNNNNNNNNNNNNNNNNNNNNNNNNNNNNNNNNNNNNNNNNNNNNNNNNNNNNNNNNNNNNNNNNNNNNNNNNNNNNNNNNNNNNNNNNNNNNNNNNNNNNNNNNNNNNNNNNNNNNNNNNNNNNNNNNNNNNNNNNNNNNNNNNNNNNNNNNNNNNNNNNNNNNNNNNNNNNNNNNNNNNNNNNNNNNNNNNNNNNNNNNNNNNNNNNNNNNNNNNNNNNNNNNNNNNNNNNNNNNNNNNNNNNNNNNNNNNNNNNNNNNNNNNNNNNNNNNNNNNNNNNNNNNNNNNNNNNNNNNNNNNNNNNNNNNNNN…
PS139_	NNNNNNNNNNNNNNNNNNNNNNNNNNNNNNNNNNNNNNNNNNNNNNNNNNNNNNNNNNNNNNNNNNNNNNNNNNNNNNNNNNNNNNNNNNNNNNNNNNNNNNNNNNNNNNNNNNNNNNNNNNNNNNNNNNNNNNNNNNNNNNNNNNNNNNNNNNNNNNNNNNNNNNNNNNNNNNNNNNNNNNNNNNNNNNNNNNNNNNNNNNNNNNNNNNNNNNNNNNNNNNNNNNNNNNNNNNNNNNNNNNNNNNNNNNNNNNNNNNNNNNNNNNNNNNNNNNNNNNNNNNNNNNNNNNNNNNNNNNNNNNNNNNNNNNNNNNNNNNNNNNNNNNNNNNNNNNNNNNNNNNNNNNNNNNNNNNNNNNNNNNNNNNNNNNNNNNNNNNNNNNNNNNNNNNNNNNNNNNN…
PD178_	NNNNNNNNNNNNNNNNNNNNNNNNNNNNNNNNNNNNNNNNNNNNNNNNNNNNNNNNNNNNNNNNNNNNNNNNNNNNNNNNNNNNNNNNNNNNNNNNNNNNNNNNNNNNNNNNNNNNNNNNNNNNNNNNNNNNNNNNNNNNNNNNNNNNNNNNNNNNNNNNNNNNNNNNNNNNNNNNNNNNNNNNNNNNNNNNNNNNNNNNNNNNNNNNNNNNNNNNNNNNNNNNNNNNNNNNNNNNNNNNNNNNNNNNNNNNNNNNNNNNNNNNNNNNNNNNNNNNNNNNNNNNNNNNNNNNNNNNNNNNNNNNNNNNNNNNNNNNNNNNNNNNNNNNNNNNNNNNNNNNNNNNNNNNNNNNNNNNNNNNNNNNNNNNNNNNNNNNNNNNNNNNNNNNNNNNNNNNNNN…
PD087_	NNNNNNNNNNNNNNNNNNNNNNNNNNNNNNNNNNNNNNNNNNNNNNNNNNNNNNNNNNNNNNNNNNNNNNNNNNNNNNNNNNNNNNNNNNNNNNNNNNNNNNNNNNNNNNNNNNNNNNNNNNNNNNNNNNNNNNNNNNNNNNNNNNNNNNNNNNNNNNNNNNNNNNNNNNNNNNNNNNNNNNNNNNNNNNNNNNNNNNNNNNNNNNNNNNNNNNNNNNNNNNNNNNNNNNNNNNNNNNNNNNNNNNNNNNNNNNNNNNNNNNNNNNNNNNNNNNNNNNNNNNNNNNNNNNNNNNNNNNNNNNNNNNNNNNNNNNNNNNNNNNNNNNNNNNNNNNNNNNNNNNNNNNNNNNNNNNNNNNNNNNNNNNNNNNNNNNNNNNNNNNNNNNNNNNNNNNNNNNN…
PS241_	NNNNNNNNNNNNNNNNNNNNNNNNNNNNNNNNNNNNNNNNNNNNNNNNNNNNNNNNNNNNNNNNNNNNNNNNNNNNNNNNNNNNNNNNNNNNNNNNNNNNNNNNNNNNNNNNNNNNNNNNNNNNNNNNNNNNNNNNNNNNNNNNNNNNNNNNNNNNNNNNNNNNNNNNNNNNNNNNNNNNNNNNNNNNNNNNNNNNNNNNNNNNNNNNNNNNNNNNNNNNNNNNNNNNNNNNNNNNNNNNNNNNNNNNNNNNNNNNNNNNNNNNNNNNNNNNNNNNNNNNNNNNNNNNNNNNNNNNNNNNNNNNNNNNNNNNNNNNNNNNNNNNNNNNNNNNNNNNNNNNNNNNNNNNNNNNNNNNNNNNNNNNNNNNNNNNNNNNNNNNNNNNNNNNNNNNNNNNNNN…
PS265_	NNNNNNNNNNNNNNNNNNNNNNNNNNNNNNNNNNNNNNNNNNNNNNNNNNNNNNNNNNNNNNNNNNNNNNNNNNNNNNNNNNNNNNNNNNNNNNNNNNNNNNNNNNNNNNNNNNNNNNNNNNNNNNNNNNNNNNNNNNNNNNNNNNNNNNNNNNNNNNNNNNNNNNNNNNNNNNNNNNNNNNNNNNNNNNNNNNNNNNNNNNNNNNNNNNNNNNNNNNNNNNNNNNNNNNNNNNNNNNNNNNNNNNNNNNNNNNNNNNNNNNNNNNNNNNNNNNNNNNNNNNNNNNNNNNNNNNNNNNNNNNNNNNNNNNNNNNNNNNNNNNNNNNNNNNNNNNNNNNNNNNNNNNNNNNNNNNNNNNNNNNNNNNNNNNNNNNNNNNNNNNNNNNNNNNNNNNNNNNN…
PD018_	NNNNNNNNNNNNNNNNNNNNNNNNNNNNNNNNNNNNNNNNNNNNNNNNNNNNNNNNNNNNNNNNNNNNNNNNNNNNNNNNNNNNNNNNNNNNNNNNNNNNNNNNNNNNNNNNNNNNNNNNNNNNNNNNNNNNNNNNNNNNNNNNNNNNNNNNNNNNNNNNNNNNNNNNNNNNNNNNNNNNNNNNNNNNNNNNNNNNNNNNNNNNNNNNNNNNNNNNNNNNNNNNNNNNNNNNNNNNNNNNNNNNNNNNNNNNNNNNNNNNNNNNNNNNNNNNNNNNNNNNNNNNNNNNNNNNNNNNNNNNNNNNNNNNNNNNNNNNNNNNNNNNNNNNNNNNNNNNNNNNNNNNNNNNNNNNNNNNNNNNNNNNNNNNNNNNNNNNNNNNNNNNNNNNNNNNNNNNNNN…
PD442_	NNNNNNNNNNNNNNNNNNNNNNNNNNNNNNNNNNNNNNNNNNNNNNNNNNNNNNNNNNNNNNNNNNNNNNNNNNNNNNNNNNNNNNNNNNNNNNNNNNNNNNNNNNNNNNNNNNNNNNNNNNNNNNNNNNNNNNNNNNNNNNNNNNNNNNNNNNNNNNNNNNNNNNNNNNNNNNNNNNNNNNNNNNNNNNNNNNNNNNNNNNNNNNNNNNNNNNNNNNNNNNNNNNNNNNNNNNNNNNNNNNNNNNNNNNNNNNNNNNNNNNNNNNNNNNNNNNNNNNNNNNNNNNNNNNNNNNNNNNNNNNNNNNNNNNNNNNNNNNNNNNNNNNNNNNNNNNNNNNNNNNNNNNNNNNNNNNNNNNNNNNNNNNNNNNNNNNNNNNNNNNNNNNNNNNNNNNNNNNN…
PS042_	NNNNNNNNNNNNNNNNNNNNNNNNNNNNNNNNNNNNNNNNNNNNNNNNNNNNNNNNNNNNNNNNNNNNNNNNNNNNNNNNNNNNNNNNNNNNNNNNNNNNNNNNNNNNNNNNNNNNNNNNNNNNNNNNNNNNNNNNNNNNNNNNNNNNNNNNNNNNNNNNNNNNNNNNNNNNNNNNNNNNNNNNNNNNNNNNNNNNNNNNNNNNNNNNNNNNNNNNNNNNNNNNNNNNNNNNNNNNNNNNNNNNNNNNNNNNNNNNNNNNNNNNNNNNNNNNNNNNNNNNNNNNNNNNNNNNNNNNNNNNNNNNNNNNNNNNNNNNNNNNNNNNNNNNNNNNNNNNNNNNNNNNNNNNNNNNNNNNNNNNNNNNNNNNNNNNNNNNNNNNNNNNNNNNNNNNNNNNNNN…
PS003_	NNNNNNNNNNNNNNNNNNNNNNNNNNNNNNNNNNNNNNNNNNNNNNNNNNNNNNNNNNNNNNNNNNNNNNNNNNNNNNNNNNNNNNNNNNNNNNNNNNNNNNNNNNNNNNNNNNNNNNNNNNNNNNNNNNNNNNNNNNNNNNNNNNNNNNNNNNNNNNNNNNNNNNNNNNNNNNNNNNNNNNNNNNNNNNNNNNNNNNNNNNNNNNNNNNNNNNNNNNNNNNNNNNNNNNNNNNNNNNNNNNNNNNNNNNNNNNNNNNNNNNNNNNNNNNNNNNNNNNNNNNNNNNNNNNNNNNNNNNNNNNNNNNNNNNNNNNNNNNNNNNNNNNNNNNNNNNNNNNNNNNNNNNNNNNNNNNNNNNNNNNNNNNNNNNNNNNNNNNNNNNNNNNNNNNNNNNNNNNN…
PS330_	NNNNNNNNNNNNNNNNNNNNNNNNNNNNNNNNNNNNNNNNNNNNNNNNNNNNNNNNNNNNNNNNNNNNNNNNNNNNNNNNNNNNNNNNNNNNNNNNNNNNNNNNNNNNNNNNNNNNNNNNNNNNNNNNNNNNNNNNNNNNNNNNNNNNNNNNNNNNNNNNNNNNNNNNNNNNNNNNNNNNNNNNNNNNNNNNNNNNNNNNNNNNNNNNNNNNNNNNNNNNNNNNNNNNNNNNNNNNNNNNNNNNNNNNNNNNNNNNNNNNNNNNNNNNNNNNNNNNNNNNNNNNNNNNNNNNNNNNNNNNNNNNNNNNNNNNNNNNNNNNNNNNNNNNNNNNNNNNNNNNNNNNNNNNNNNNNNNNNNNNNNNNNNNNNNNNNNNNNNNNNNNNNNNNNNNNNNNNNNN…
PS398_	NNNNNNNNNNNNNNNNNNNNNNNNNNNNNNNNNNNNNNNNNNNNNNNNNNNNNNNNNNNNNNNNNNNNNNNNNNNNNNNNNNNNNNNNNNNNNNNNNNNNNNNNNNNNNNNNNNNNNNNNNNNNNNNNNNNNNNNNNNNNNNNNNNNNNNNNNNNNNNNNNNNNNNNNNNNNNNNNNNNNNNNNNNNNNNNNNNNNNNNNNNNNNNNNNNNNNNNNNNNNNNNNNNNNNNNNNNNNNNNNNNNNNNNNNNNNNNNNNNNNNNNNNNNNNNNNNNNNNNNNNNNNNNNNNNNNNNNNNNNNNNNNNNNNNNNNNNNNNNNNNNNNNNNNNNNNNNNNNNNNNNNNNNNNNNNNNNNNNNNNNNNNNNNNNNNNNNNNNNNNNNNNNNNNNNNNNNNNNNN…
PS212_	NNNNNNNNNNNNNNNNNNNNNNNNNNNNNNNNNNNNNNNNNNNNNNNNNNNNNNNNNNNNNNNNNNNNNNNNNNNNNNNNNNNNNNNNNNNNNNNNNNNNNNNNNNNNNNNNNNNNNNNNNNNNNNNNNNNNNNNNNNNNNNNNNNNNNNNNNNNNNNNNNNNNNNNNNNNNNNNNNNNNNNNNNNNNNNNNNNNNNNNNNNNNNNNNNNNNNNNNNNNNNNNNNNNNNNNNNNNNNNNNNNNNNNNNNNNNNNNNNNNNNNNNNNNNNNNNNNNNNNNNNNNNNNNNNNNNNNNNNNNNNNNNNNNNNNNNNNNNNNNNNNNNNNNNNNNNNNNNNNNNNNNNNNNNNNNNNNNNNNNNNNNNNNNNNNNNNNNNNNNNNNNNNNNNNNNNNNNNNNN…
PS102_	NNNNNNNNNNNNNNNNNNNNNNNNNNNNNNNNNNNNNNNNNNNNNNNNNNNNNNNNNNNNNNNNNNNNNNNNNNNNNNNNNNNNNNNNNNNNNNNNNNNNNNNNNNNNNNNNNNNNNNNNNNNNNNNNNNNNNNNNNNNNNNNNNNNNNNNNNNNNNNNNNNNNNNNNNNNNNNNNNNNNNNNNNNNNNNNNNNNNNNNNNNNNNNNNNNNNNNNNNNNNNNNNNNNNNNNNNNNNNNNNNNNNNNNNNNNNNNNNNNNNNNNNNNNNNNNNNNNNNNNNNNNNNNNNNNNNNNNNNNNNNNNNNNNNNNNNNNNNNNNNNNNNNNNNNNNNNNNNNNNNNNNNNNNNNNNNNNNNNNNNNNNNNNNNNNNNNNNNNNNNNNNNNNNNNNNNNNNNNNN…
PS180_	NNNNNNNNNNNNNNNNNNNNNNNNNNNNNNNNNNNNNNNNNNNNNNNNNNNNNNNNNNNNNNNNNNNNNNNNNNNNNNNNNNNNNNNNNNNNNNNNNNNNNNNNNNNNNNNNNNNNNNNNNNNNNNNNNNNNNNNNNNNNNNNNNNNNNNNNNNNNNNNNNNNNNNNNNNNNNNNNNNNNNNNNNNNNNNNNNNNNNNNNNNNNNNNNNNNNNNNNNNNNNNNNNNNNNNNNNNNNNNNNNNNNNNNNNNNNNNNNNNNNNNNNNNNNNNNNNNNNNNNNNNNNNNNNNNNNNNNNNNNNNNNNNNNNNNNNNNNNNNNNNNNNNNNNNNNNNNNNNNNNNNNNNNNNNNNNNNNNNNNNNNNNNNNNNNNNNNNNNNNNNNNNNNNNNNNNNNNNNNN…
PS098_	NNNNNNNNNNNNNNNNNNNNNNNNNNNNNNNNNNNNNNNNNNNNNNNNNNNNNNNNNNNNNNNNNNNNNNNNNNNNNNNNNNNNNNNNNNNNNNNNNNNNNNNNNNNNNNNNNNNNNNNNNNNNNNNNNNNNNNNNNNNNNNNNNNNNNNNNNNNNNNNNNNNNNNNNNNNNNNNNNNNNNNNNNNNNNNNNNNNNNNNNNNNNNNNNNNNNNNNNNNNNNNNNNNNNNNNNNNNNNNNNNNNNNNNNNNNNNNNNNNNNNNNNNNNNNNNNNNNNNNNNNNNNNNNNNNNNNNNNNNNNNNNNNNNNNNNNNNNNNNNNNNNNNNNNNNNNNNNNNNNNNNNNNNNNNNNNNNNNNNNNNNNNNNNNNNNNNNNNNNNNNNNNNNNNNNNNNNNNNNN…
PS210_	NNNNNNNNNNNNNNNNNNNNNNNNNNNNNNNNNNNNNNNNNNNNNNNNNNNNNNNNNNNNNNNNNNNNNNNNNNNNNNNNNNNNNNNNNNNNNNNNNNNNNNNNNNNNNNNNNNNNNNNNNNNNNNNNNNNNNNNNNNNNNNNNNNNNNNNNNNNNNNNNNNNNNNNNNNNNNNNNNNNNNNNNNNNNNNNNNNNNNNNNNNNNNNNNNNNNNNNNNNNNNNNNNNNNNNNNNNNNNNNNNNNNNNNNNNNNNNNNNNNNNNNNNNNNNNNNNNNNNNNNNNNNNNNNNNNNNNNNNNNNNNNNNNNNNNNNNNNNNNNNNNNNNNNNNNNNNNNNNNNNNNNNNNNNNNNNNNNNNNNNNNNNNNNNNNNNNNNNNNNNNNNNNNNNNNNNNNNNNNN…
PS217_	NNNNNNNNNNNNNNNNNNNNNNNNNNNNNNNNNNNNNNNNNNNNNNNNNNNNNNNNNNNNNNNNNNNNNNNNNNNNNNNNNNNNNNNNNNNNNNNNNNNNNNNNNNNNNNNNNNNNNNNNNNNNNNNNNNNNNNNNNNNNNNNNNNNNNNNNNNNNNNNNNNNNNNNNNNNNNNNNNNNNNNNNNNNNNNNNNNNNNNNNNNNNNNNNNNNNNNNNNNNNNNNNNNNNNNNNNNNNNNNNNNNNNNNNNNNNNNNNNNNNNNNNNNNNNNNNNNNNNNNNNNNNNNNNNNNNNNNNNNNNNNNNNNNNNNNNNNNNNNNNNNNNNNNNNNNNNNNNNNNNNNNNNNNNNNNNNNNNNNNNNNNNNNNNNNNNNNNNNNNNNNNNNNNNNNNNNNNNNNN…
PS422_	NNNNNNNNNNNNNNNNNNNNNNNNNNNNNNNNNNNNNNNNNNNNNNNNNNNNNNNNNNNNNNNNNNNNNNNNNNNNNNNNNNNNNNNNNNNNNNNNNNNNNNNNNNNNNNNNNNNNNNNNNNNNNNNNNNNNNNNNNNNNNNNNNNNNNNNNNNNNNNNNNNNNNNNNNNNNNNNNNNNNNNNNNNNNNNNNNNNNNNNNNNNNNNNNNNNNNNNNNNNNNNNNNNNNNNNNNNNNNNNNNNNNNNNNNNNNNNNNNNNNNNNNNNNNNNNNNNNNNNNNNNNNNNNNNNNNNNNNNNNNNNNNNNNNNNNNNNNNNNNNNNNNNNNNNNNNNNNNNNNNNNNNNNNNNNNNNNNNNNNNNNNNNNNNNNNNNNNNNNNNNNNNNNNNNNNNNNNNNNN…
PS244_	NNNNNNNNNNNNNNNNNNNNNNNNNNNNNNNNNNNNNNNNNNNNNNNNNNNNNNNNNNNNNNNNNNNNNNNNNNNNNNNNNNNNNNNNNNNNNNNNNNNNNNNNNNNNNNNNNNNNNNNNNNNNNNNNNNNNNNNNNNNNNNNNNNNNNNNNNNNNNNNNNNNNNNNNNNNNNNNNNNNNNNNNNNNNNNNNNNNNNNNNNNNNNNNNNNNNNNNNNNNNNNNNNNNNNNNNNNNNNNNNNNNNNNNNNNNNNNNNNNNNNNNNNNNNNNNNNNNNNNNNNNNNNNNNNNNNNNNNNNNNNNNNNNNNNNNNNNNNNNNNNNNNNNNNNNNNNNNNNNNNNNNNNNNNNNNNNNNNNNNNNNNNNNNNNNNNNNNNNNNNNNNNNNNNNNNNNNNNNNN…
PS334_	NNNNNNNNNNNNNNNNNNNNNNNNNNNNNNNNNNNNNNNNNNNNNNNNNNNNNNNNNNNNNNNNNNNNNNNNNNNNNNNNNNNNNNNNNNNNNNNNNNNNNNNNNNNNNNNNNNNNNNNNNNNNNNNNNNNNNNNNNNNNNNNNNNNNNNNNNNNNNNNNNNNNNNNNNNNNNNNNNNNNNNNNNNNNNNNNNNNNNNNNNNNNNNNNNNNNNNNNNNNNNNNNNNNNNNNNNNNNNNNNNNNNNNNNNNNNNNNNNNNNNNNNNNNNNNNNNNNNNNNNNNNNNNNNNNNNNNNNNNNNNNNNNNNNNNNNNNNNNNNNNNNNNNNNNNNNNNNNNNNNNNNNNNNNNNNNNNNNNNNNNNNNNNNNNNNNNNNNNNNNNNNNNNNNNNNNNNNNNNN…
PS396_	NNNNNNNNNNNNNNNNNNNNNNNNNNNNNNNNNNNNNNNNNNNNNNNNNNNNNNNNNNNNNNNNNNNNNNNNNNNNNNNNNNNNNNNNNNNNNNNNNNNNNNNNNNNNNNNNNNNNNNNNNNNNNNNNNNNNNNNNNNNNNNNNNNNNNNNNNNNNNNNNNNNNNNNNNNNNNNNNNNNNNNNNNNNNNNNNNNNNNNNNNNNNNNNNNNNNNNNNNNNNNNNNNNNNNNNNNNNNNNNNNNNNNNNNNNNNNNNNNNNNNNNNNNNNNNNNNNNNNNNNNNNNNNNNNNNNNNNNNNNNNNNNNNNNNNNNNNNNNNNNNNNNNNNNNNNNNNNNNNNNNNNNNNNNNNNNNNNNNNNNNNNNNNNNNNNNNNNNNNNNNNNNNNNNNNNNNNNNNNN…
PD203_	NNNNNNNNNNNNNNNNNNNNNNNNNNNNNNNNNNNNNNNNNNNNNNNNNNNNNNNNNNNNNNNNNNNNNNNNNNNNNNNNNNNNNNNNNNNNNNNNNNNNNNNNNNNNNNNNNNNNNNNNNNNNNNNNNNNNNNNNNNNNNNNNNNNNNNNNNNNNNNNNNNNNNNNNNNNNNNNNNNNNNNNNNNNNNNNNNNNNNNNNNNNNNNNNNNNNNNNNNNNNNNNNNNNNNNNNNNNNNNNNNNNNNNNNNNNNNNNNNNNNNNNNNNNNNNNNNNNNNNNNNNNNNNNNNNNNNNNNNNNNNNNNNNNNNNNNNNNNNNNNNNNNNNNNNNNNNNNNNNNNNNNNNNNNNNNNNNNNNNNNNNNNNNNNNNNNNNNNNNNNNNNNNNNNNNNNNNNNNNN…
;
proc /;
