# Supplementary material for: Machine learning models accurately predict clades of proteocephalidean tapeworms (Onchoproteocephalidea) based on host and biogeographical data
Source: Cladistics. 2025 Mar 6;41(3):264–82. doi: 10.1111/cla.12610 (PMC12065121; doi:10.1111/cla.12610)
Supplement: Supplementary file 1 — Appendix S1. List of supplementary tables (both in csv and xlsx formats). Appendix S1a. List of newly collected tapeworms and associated metadata. Appendix S1b. Summary data of all tapeworm sequences used in the phylogenetic analysis. Appendix S1c. Codification of characters and associate states for the character optimization analysis. Appendix S1d. States of character for each terminal used in the character optimization analysis. Appendix S1e. Categorial attributes and associated states used in the random forest analysis. Appendix S1f. Selected clades used for training the Random Forest algorithm. Appendix S1g. List of synonyms used through the analyses. Appendix S2. Individual character optimization files. Appendix S2a. List of non‐ambiguous transformations and their type. Appendix S2b. Detailed character matrix used to generate the TNT file. Appendix S2c. Legend for characters and character states. Appendix S2d. Non‐ambiguous synapomorphies of each node. Appendix S2e. Character matrix in TNT file. Appendix S2f. Tree in Newick format containing branch labels (nodes). Appendix S2g. PDF file of the tree including transformations in nodes with three or more terminals. Appendix S3. Alignment and Tree search files. Appendix S3a. Alignment‐ready for the tree search in TNT (28S rRNA). Appendix S3b. Alignment‐ready for the tree search in TNT (MT‐CO1). Appendix S3c. Alignment‐ready for the tree search in TNT (TOTAL). Appendix S3d. TNT script for the tree search. Appendix S3e. Most parsimonious trees in Newick format. Appendix S3f. TNT script for summarizing the strict consensus tree. Appendix S3g. TNT script for the branch length assessment. Appendix S3h. TNT script for the branch support and frequency analysis. Appendix S3i. Consensus tree in Newick format (no branch lengths or support values). Appendix S3j. Complete consensus tree (including branch lengths, support and frequency values). Appendix S3k. Consensus tree, including Goodman‐Bremer and Jackknife values, in PDF [file CLA-41-264-s001.zip › cla12610-sup-0017-AppendixS3c.ss]

nstates dna;
xread
3559 537
Clistobothrium_	ATGTATAATATTTTTGGATTATTTAGTTGGCTTTTTACGCTTGACCATAAGCGTATAGGTATGTTGTATACGTTGATTGGTATTTGGTCTGGTTTTGTTGGTTTAAGTTTTAGTTTAATGATTCGTATCAAATTTTTAGAACCTTATTATAATGTCATTTCTACAGATTGTTATAATTTTCTTATTACTAATCATGGTATTTTAATGATTTTTTTTTTCTTGATGCCTATTTTAATAGGTGGTTTTGGTAATTACCTTATACCTCTTTTAAGTGGGCTGTCTGATTTAAATTTACCTCGCCTGAAAGCTATCAGAGCTTGACTTCTGATGCCATCAGCCATTTTTTTAGTGATAAGAATGTGCTTAGGGGCTGGTATAGGATGAACTTTTTATCCCCCT…
PS129_	ATGAATAGTGTAACTATTTTACTGAACTGATTGTTTACTTTAGACCATAAGCGAATTGGTGTGCTTTATACACTGGTAGGTGTTTGAGCTGGATTTTTAGGTCTTAGCTTTAGAGCTATGATCCGAATAAAATTTTTAGAACCGTACCATAAAGTTATTTCCACTGACTGTTATAAATTTTTAGCTACCAAACACGGTATACTTATGATTTTCTTTTTTCTAATGCCTATAATTATAGGAGGGTTTGGTAAATTTTTAATACCTCTATTAGGCGGCTTGTCAGACTTAAAACTCCCTCGATTAAAAGCTGTCAGTCTTTGACTTCTTTTACCTTCCGTAATATTTTTACTTTTAAGGATGTGCTTAGGTGCTGGCGTGGGTTGAACATTTTATCCCCCT…
PS064_	ATGCGTACTATGAATAAATTTTTTAATTGATTGTTTACGCTAGACCATAAGCGTATAGGTATTTTGTACACATTAGTTGGAATCTGAGCAGGATTCTTAGGGTTAAGTTTTAGTGTAATGATTCGTATTAAATTTTTAGAACCCTACTATAATGTAATTTCTACGGATTGCTACAAATTTCTTATAACAAATCACGGGATTTTAATGATTTTCTTTTTTTTAATGCCAATCTTAATAGGAGGTTTTGGGAAATTTTTAATTCCGTTACTAAGTGGGCTATCTGATCTTAAATTACCACGTTTAAAAGCATTAAGATTTTGATTATTAATTCCGTCTGTGATATTTTTAGTTATAAGTATGTGTTTTGGTGCTGGGGTTGGTTGAACCTTTTACCCACCA…
PS066_	ATGCGTACCATGAATAAATTTTTTAATTGATTGTTTACGCTAGACCATAAGCGTATAGGTATTTTGTACACATTAGTTGGAATCTGAGCAGGATTCTTAGGGTTAAGTTTTAGTGTAATGATTCGTATTAAATTTTTAGAACCCTACTATAATGTAATTTCTACGGATTGCTACAAATTTCTTATAACAAATCACGGGATTTTAATGATTTTCTTTTTTTTAATGCCAATCTTAATAGGAGGTTTTGGGAAATTTTTAATTCCGTTACTAAGTGGGCTATCTGATCTTAAATTACCACGTTTAAAAGCATTAAGATTTTGATTATTAGTTCCGTCTGTGATATTTTTAGTTATAAGTATGTGTTTTGGTGCTGGGGTTGGTTGAACCTTTTACCCACCA…
PS128_	ATGAATAGTGTAACTATTTTACTGAACTGATTGTTTACTTTAGACCATAAGCGAATTGGTGTGCTTTATACACTGGTAGGTGTTTGAGCTGGATTTTTAGGTCTTAGCTTTAGAGCTATGATCCGAATAAAATTTTTAGAACCGTACCATAAAGTTATTTCCACTGACTGTTATAAATTTTTAGCTACCAAACACGGTATACTTATGATTTTCTTTTTTCTAATGCCTATAATTATAGGAGGGTTTGGTAAATTTTTAATACCTCTATTAGGCGGCTTGTCAGACTTAAAACTCCCTCGATTAAAAGCTGTCAGTCTTTGACTTCTTTTACCTTCCGTAATATTTTTACTTTTAAGGATGTGCTTAGGTGCTGGCGTGGGTTGAACATTTTATCCCCCT…
PS300_	ATGCGTACAATGAATAAAATTTTAAATTGATTGTTCACGCTAGATCATAAGCGTATTGGCATCTTATACACGTTAGTGGGTATATGAGCTGGATTTTTAGGTTTAAGTTTTAGAGTAATGATTCGTGTAAATTTCTTAGAACCTTACTATAATGTAATATCTACTGATTGTTACAAATTTCTTATAACCAAACATGGGATATTAATGATATTTTTTTTCTTAATGCCTATCCTAATAGGTGGGTTTGGAAAATTTTTAATTCCTTTACTAAGAGGTCTATCTGATCTTAATCTCCCTCGTTTAAAAGCTTTAAGATTTTGACTATTAGTTCCTTCAGTTATTTTTTTAATTGTTAGTATGTGTCTAGGTGCTGGTGTAGGTTGAACGTTTTATCCTCCC…
PS130_	ATGAATAGTGTAACTATTTTACTGAACTGATTGTTTACTTTAGACCATAAGCGAATTGGTGTGCTTTATACACTGGTAGGTATTTGAGCTGGATTTTTAGGTCTTAGCTTTAGAGCTATGATCCGAATAAAATTTTTAGAACCGTACCATAAAGTTATTTCCACTGACTGTTATAAATTTTTAGCTACCAAACATGGCATACTTATGATTTTCTTTTTTCTAATGCCTATAATTATAGGAGGGTTTGGTAAATTTTTAATACCTCTATTAGGCGGCTTGTCAGACTTAAAACTCCCTCGATTAAAAGCTGTCAGTCTTTGACTTCTTTTACCTTCCGTAATATTTTTACTTTTAAGGATGTGCTTAGGTGCTGGCGTGGGTTGAACATTTTATCCCCCC…
PS408_	ATGCGTAGCATGAAAAAATTTTTGAGTTGGTTGTTTACTTTAGATCATAAGCGTATTGGTATTTTATATACTTTAGTTGGCATTTGAGCAGGATTTTTGGGATTAAGTTTTAGACTAATGATTCGTATCAAATTTTTGGAACCATATTATAACGTTATTTCTACTGATTGTTATAAATTCTTGATTACTAATCATGGGATTTTAATGATTTTTTTCTTTTTAATGCCTATATTAATAGGAGGTTTTGGTAATTTCTTGATACCTTTGTTGGGCGGTCTTTCTGACTTAAAATTACCTCGACTAAAAGCTTTAAGTTTTTGATTATTAATTCCTTCCGTTATTTTTTTGGTTATTAGAATGATCTTAGGTGCAGGGGTTGGGTGAACTTTTTATCCACCT…
PS126_	ATGTTTAGCGTTGCTGGTTTACTAAACTGATTGTTTACTTTAGATCATAAGCGTATTGGTATACTTTACACAGTAATTGGAATTTGAGCTGGATTTTTAGGTCTAAGATTTAGAGCTATGATCCGTATAAAATTTTTAGAGCCTTACTATAAAGTAATTTCGACGGATTGTTATAAATTTTTAGCTACTAATCATGGGATATTAATGATTTTCTTTTTTTTAATGCCAATATTAATTGGCGGGTTTGGGAAATTTTTAATACCTTTATTAGGTGGTTTGTCTGATTTGAATCTACCCCGCCTTAAAGCTATCAGTCTTTGGTTATTATTACCGTCTGTTATATTTTTACTTATTAGAATGTGTTTAGGCGCAGGGGTAGGTTGAACATTTTATCCACCT…
PS406_	ATGCGTAGCATGAAAAATTTTTTAAGTTGGTTGTTTACTTTAGATCATAAGCGTGTCGGCATACTATACACATTAGTGGGAATCTGAGCAGGATTTTTAGGCTTGAGGTTTAGGCTTATGATTCGAATAAAATTTATAGAACCATACTATAATGTTATTTCAACAGATTGTTATAAATTTTTGATTACTAAACATGGAATATTAATGATTTTCTTTTTTTTGATGCCTGTGCTTATAGGGGGATTTGGTAATTTTTTAATTCCCTTGTTGGGAGGGCTTTCTGACTTAAAACTACCACGATTAAAAGCATTAAGGTTTTGGTTGCTAGTTCCCTCTACATTATTTTTAATAATTAGGATGTGTTTAGGGGCTGGGGTTGGATGAACCTTTTATCCTCCA…
PS299_	ATGCGTACAATGAATAAAATTTTAAATTGATTGTTCACGCTAGATCATAAGCGTATTGGCATCTTATACACGTTAGTGGGTATATGAGCTGGATTTTTAGGTTTAAGTTTTAGAGTAATGATTCGTGTAAATTTCTTAGAACCTTACTATAATGTAATATCTACTGATTGTTACAAATTTCTTATAACCAAACATGGGATATTAATGATATTTTTTTTCTTAATGCCTATCCTAATAGGGGGGTTTGGAAAATTTTTAATTCCTTTACTAAGAGGTCTATCCGATCTTAATCTCCCTCGTTTAAAAGCTTTAAGATTTTGACTATTAGTTCCTTCAGTTATTTTTTTAATTGTTAGTATGTGTCTAGGTGCTGGTGTAGGTTGAACGTTTTATCCCCCC…
PD049_	ATGCGTACCATGAATAAATTTCTTAATTGATTGTTCACGCTAGATCATAAGCGTATAGGTATCTTGTATACACTTGTTGGGATTTGAGCCGGATTTTTAGGTTTAAGTTTTAGTATAATGATTCGTGTAAAATTTCTAGAGCCTTATTATAACGTGATTTCTACCGACTGCTATAAATTTCTTATAACGAACCATGGAATCCTAATGATTTTCTTTTTTTTAATGCCTATTTTAATAGGTGGCTTTGGTAATTTCTTAATACCTCTTTTAAGGGGTTTATCTGATTTAAATTTACCTCGCCTAAATGCTTTAAGGTTCTGACTTCTTGTACCTTCAGTAATTTTTTTGGTTATTAGAATGTGTTTAGGTGCTGGTGTTGGTTGGACCTTTTATCCGCCT…
PS048_	ATGCGTACTATGAATAAATTTCTTAATTGATTGTTCACGCTTGATCATAAGCGTATAGGTATCTTGTACACACTCGTTGGAATTTGAGCAGGATTCTTAGGTTTGAGTTTTAGTGTGATGATTCGTGTAAAATTTCTAGAGCCCTACTATAATGTGATTTCTACTGATTGTTATAAATTCCTTATAACAAACCATGGAATCTTGATGATTTTCTTTTTTTTAATGCCAATACTAATAGGCGGCTTTGGAAAATTTTTAATACCTCTTTTAAGAGGTTTATCAGACTTAAATTTACCTCGTTTAAAAGCTCTTAGATTTTGGCTTCTGGTGCCTTCTGTAGTTTTCCTAGTTATCAGAATGTGTTTAGGTGCTGGTGTGGGTTGAACCTTTTACCCTCCT…
PS407_	ATGCGTAGCATGAAAAAATTTTTGAGTTGGTTGTTTACTTTAGATCATAAGCGTATTGGTATTTTATATACTTTAGTTGGCATTTGAGCAGGATTTTTGGGATTAAGTTTTAGACTAATGATTCGTATCAAATTTTTGGAACCATATTATAACGTTATTTCTACTGATTGTTATAAATTCTTGATTACTAATCATGGGATTTTAATGATTTTTTTCTTTTTAATGCCTATATTAATAGGAGGTTTTGGTAATTTCTTGATACCTTTATTGGGCGGTCTTTCTGACTTAAATTTACCTCGATTAAAAGCTTTAAGTTTTTGATTATTAATTCCTTCTGTTATTTTTTTGGTTATTAGAATGATCTTAGGTGCAGGGGTTGGGTGAACTTTCTATCCACCT…
PS047_	ATGCGTACTATAAATAAATTTCTTAATTGATTGTTCACGCTTGATCATAAGCGTATAGGTATCTTGTACACACTCGTTGGAATTTGAGCAGGATTCCTAGGTTTGAGTTTTAGTGTGATGATTCGTGTAAAATTTTTAGAGCCCTACTATAATGTGATTTCTACTGATTGTTATAAATTCCTTATAACAAATCATGGAATCTTGATGATTTTCTTTTTTTTAATGCCAATACTTATAGGCGGCTTTGGAAAATTTTTAATACCTCTTTTAAGAGGTTTATCAGACTTAAATTTACCTCGTTTAAAAGCTCTTAGATTTTGGCTTCTGGTGCCTTCTGTAGTTTTCCTAGTTATCAGAATGTGTCTAGGTGCTGGTGTGGGTTGAACCTTTTACCCTCCT…
PS045_	ATGAATAATATAATTAATTTGTTTAGTTGATTGTTTACTTTGGATCATAAGCGAGTTGGTATAATGTATACTGTTATAGGAATTTGATCTGGATTTGTCGGTCTTAGATTTAGTTTAATGATTCGTATAAAATTTTTGGAGCCTTATTATAATGTAATTTCGGCTGACTGTTATAAATTTTTAGTCACACAGCATGGCATATATATGATTTTTTTTTTTTTGATGCCTGTGTTGATAGGTGGCTTTGGCAAATTTTTAATACCTTTGTTGAGAGGACTGTCTGATTTAAATTTGCCACGTTTAAATGCTGTTAGTGCGTGATTGTTGATTCCTTCTATTTTTTTTTTAGTTGTAAGAATGTTTTTAGGCGCCGGAATAGGTTGGACTTTTTATCCACCT…
PS127_	ATGAATAGTGTAACTATTTTACTGAACTGATTGTTTACTTTAGACCATAAGCGAATTGGTGTGCTTTATACACTGGTAGGTATTTGAGCTGGATTTTTAGGTCTTAGGTTTAGAGCTATGATCCGAATAAAATTTTTAGAACCGTACCATAAAGTTATTTCCACTGACTGTTATAAATTTTTAGCTACTAAACACGGTATACTTATGATTTTCTTTTTTCTAATGCCTATAATTATAGGAGGGTTTGGTAAATTTTTAATACCTCTATTAGGCGGCTTGTCAGACTTAAAACTCCCTCGATTAAAAGCTGTCAGTCTTTGACTTCTTTTACCTTCCGTAATATTTTTACTTTTAAGGATGTGCTTAGGTGCTGGCGTGGGTTGAACCTTTTATCCCCCT…
PS060_	ATGCGTACTATGAATAAATTTTTTAATTGATTGTTTACGCTAGATCATAAGCGTATAGGCATTTTGTACACATTGGTTGGAATCTGGGCAGGATTCTTAGGGTTGAGATTTAGTGTAATGATTCGTGTAAAATTTTTAGAACCTTATTATAATGTAATTTCTACTGATTGCTACAAATTTCTTATAACAAATCATGGGATTTTAATGATTTTCTTTTTTTTAATGCCTATTTTAATAGGAGGTTTTGGAAAATTTTTAATCCCATTATTAAGTGGATTATCTGATCTTAAATTACCACGTTTAAAAGCATTAAGATTTTGATTATTAGTTCCGTCTATAATATTCTTAGTTATAAGTATGTGTTTTGGCGCTGGTGTTGGTTGAACTTTTTATCCACCA…
PS043_	ATGAATAATATAATTAATTTGTTTAGTTGATTGTTTACTTTGGACCATAAGCGAGTTGGTATAATGTATACTGTTATAGGAATTTGATCTGGATTTGTCGGTCTTAGATTTAGTTTAATGATTCGTATAAAATTTTTGGAGCCTTATTATAATGTAATTTCGGCTGACTGTTATAAATTTTTAGTCACACAGCATGGCATATATATGATTTTTTTTTTTTTGATGCCTGTGTTGATAGGTGGCTTTGGCAAATTTTTAATACCTTTGTTGAGAGGACTGTCTGATTTAAATTTGCCACGTTTAAATGCTGTTAGTGCGTGATTGTTGATTCCTTCTATTTTTTTTTTAGTTGTAAGAATGTTTTTAGGCGCCGGAATAGGTTGGACTTTTTATCCACCT…
PS044_	ATGAATAATATAATTAATTTGTTTAGTTGATTGTTTACTTTGGACCATAAGCGAGTTGGTATAATGTATACTGTTATAGGAATTTGATCTGGATTTGTCGGTCTTAGGTTTAGTTTAATGATTCGTATAAAATTTTTGGAGCCTTATTATAATGTAATTTCGGCTGACTGTTATAAATTTTTAGTCACACAGCATGGCATATATATGATTTTTTTTTTTTTGATGCCTGTTTTGATAGGTGGCTTTGGCAAATTTTTAATACCTTTGTTGAGAGGATTGTCTGATTTAAATTTGCCGCGTTTAAATGCTGTTAGTGCGTGATTGTTGATTCCTTCCATTTTTTTTTTAGTTGTAAGAATGTTTTTAGGTGCCGGAATAGGTTGGACTTTTTATCCACCT…
PS391_	ATGTTGAGTGTATCAAAGGTTTTTAGTTGGTTGTTTACGTTAGACCATAAGCGTATTGGTGTTGTTTATACTATTATAGGTATTTGGGCTGGCTTTGTAGGTTTGGGGTTTAGTTTAATGATTCGTATTAAATTCTTAGAACCGTATTACAACGTTATTTCGACTGATTGTTATAAATTTTTAGTTACTAATCATGGTATTATAATGATTTTCTTTTTTTTAATGCCTGTTTTAATCGGTGGTTTTGGGAAATTTTTAATACCTTTGTTAAGAGGTTTATCTGATTTAAATTTACCCCGGTTGAAAGCCCTAAGTGCTTGATTATTAGTGCCTTCTGTGGTTTTTCTAATTATTAGGATGAGACTTGGGGCGGGTATTGGTTGGACTTTTTATCCTCCT…
PS390_	ATGTTGAGTGTATCAAAGGTTTTTAGTTGGTTGTTTACGTTAGACCATAAGCGTATTGGTGTTGTTTATACTATTATAGGTATTTGGGCTGGCTTTGTAGGTTTGGGGTTTAGTTTAATGATTCGTATTAAATTTTTAGAACCGTATTATAATGTTATTTCAACTGATTGTTATAAATTTTTAGTCACTAACCATGGTATTATAATGATTTTCTTTTTTTTAATGCCTGTTTTAATTGGTGGTTTTGGAAAATTTTTAATACCCTTGTTAAGAGGTTTATCCGATTTAAATTTACCACGGTTGAAAGCTTTAAGTGCTTGATTATTAGTGCCTTCCGTGGTTTTTTTGATTATTAGGATGAGACTTGGGGCTGGTATTGGTTGGACTTTTTATCCTCCT…
PS386_	ATGTTGAGTGTATCAAAGGTTTTTAGTTGGTTGTTTACGTTAGACCATAAGCGTATTGGTGTTGTTTATACTATTATAGGTATTTGGGCTGGCTTTGTAGGTTTGGGGTTTAGTTTGATGATTCGTATTAAATTTTTAGAACCGTATTACAATGTTATTTCAACTGATTGTTATAAATTTTTAGTCACTAACCATGGTATTATAATGATTTTCTTTTTTTTAATGCCTGTTTTAATTGGTGGTTTTGGAAAATTTTTAATACCCTTGTTAAGAGGTTTATCCGATTTAAATTTACCACGGTTGAAAGCTTTAAGTGCTTGATTATTAGTGCCTTCTGTGGTTTTTTTGATTATTAGGATGAGACTTGGGGCTGGTATTGGTTGGACTTTTTACCCTCCT…
PS389_	ATGTTGAGTATATCAAAGGTTTTTAGTTGGTTGTTTACGTTAGACCATAAGCGTATTGGTGTTGTTTATACTATTATAGGTATTTGGGCTGGCTTTGTAGGTTTGGGGTTTAGTTTGATGATTCGTATTAAATTTTTAGAACCGTATTACAATGTTATTTCAACTGATTGTTATAAATTTTTAGTCACTAACCATGGTATTATAATGATTTTCTTTTTTTTAATGCCTGTTTTAATTGGTGGTTTTGGAAAATTTTTAATACCATTGTTAAGAGGTTTATCCGATTTAAATTTACCACGGTTGAAAGCTTTAAGTGCTTGATTATTAGTGCCCTCTGTGGTTTTTTTGATTATTAGGATGAGACTTGGGGCTGGTATTGGTTGGACTTTTTATCCTCCT…
PS383_	ATGTTGAGTATTTCAAAGGTTTTTAGTTGGTTGTTTACATTAGACCATAAGCGAATTGGCGTGGTTTATACTATTATAGGTATTTGGGCTGGCTTTGTAGGTCTGGGTTTTAGTTTAATGATTCGTATTAAATTTTTAGAGCCCTACTATAATGTTATTTCTACAGATTGTTATAAATTTTTAGTAACTAACCATGGTATTATAATGATTTTCTTTTTTTTAATGCCTGTCTTAATTGGTGGCTTTGGTAATTTCTTAATACCCTTATTGAGCGGTTTATCCGATCTGAATTTGCCACGCTTGAAAGCATTAAGTGCATGGTTGTTAGTGCCATCCGTTATTTTTCTTATAATAAGAATGAGTTTAGGTGCTGGCATTGGTTGGACATTCTATCCACCT…
PS388_	ATGTTGAGTATATCAAAGGTTTTTAGTTGGTTGTTTACGTTAGACCATAAGCGTATTGGTGTTGTTTATACTATTATAGGTATTTGGGCTGGCTTTGTAGGTTTGGGGTTTAGTTTGATGATTCGTATTAAATTTTTAGAACCGTATTACAATGTTATTTCAACTGATTGTTATAAATTTTTAGTCACTAACCATGGTATTATAATGATTTTCTTTTTTTTAATGCCTGTTTTAATTGGTGGTTTTGGAAAATTTTTAATACCCTTGTTAAGAGGTTTATCCGATTTAAATTTACCACGATTGAAAGCTTTAAGTGCTTGATTATTAGTGCCTTCTGTGGTTTTTTTGATTATTAGGATGAGACTTGGGGCTGGTATTGGTTGGACTTTTTATCCTCCT…
PS382_	ATGTTGAGTATTTCAAAGGTTTTTAGTTGGTTGTTTACATTAGACCATAAGCGAATTGGTGTGGTTTATACTATTATAGGTATTTGGGCTGGCTTTGTAGGTCTGGGTTTTAGTTTAATGATTCGTATTAAATTTTTAGAGCCCTACTATAATGTTATTTCTACAGATTGTTATAAATTTTTAGTAACTAACCATGGTATTATAATGATTTTCTTTTTTTTAATGCCTGTCTTAATTGGTGGCTTTGGTAATTTCTTAATACCCTTATTGAGCGGTTTATCTGATCTGAATTTGCCACGCTTGAAAGCATTAAGTGCATGGTTGTTAGTGCCATCCGTTATTTTTCTTATAATAAGAATGAGTTTAGGTGCTGGCATTGGTTGGACATTCTACCCACCT…
PS239_	ATGCATACTATTAATAAATTTTTAAAATGATTGTTTACGCTTGACCATAAGCGTATTGGTATTTTATATACTTTGGTCGGAATCTGAGCAGGGTTTTTAGGTTTGAGTTTTAGTGTCATGATTCGTGTAAATTTTTTGGAACCTTACTATAAAGTTATATCAACAGATTGTTATAAATTTTTAGTAACAAATCATGGTATACTAATGATTTTCTTTTTTTTAATGCCAATATTAATAGGAGGATTTGGTAAATTTTTAATTCCTTTATTATGTGGGTTGTCTGATTTAAAACTACCACGTCTTAACGCATTGAGATTTTGATTGTTAATACCCTCTACTATTTTTTTGGTAGTTAGAATGTGTCTTGGTGCTGGAGTTGGGTGAACATTTTATCCACCT…
PS240_	ATGCATACTATTAATAAATTTTTAAAATGATTGTTTACGCTTGACCATAAGCGTATTGGTATTTTATATACTTTGGTCGGAATCTGAGCAGGGTTTTTAGGTTTGAGTTTTAGTGTCATGATTCGTGTAAATTTTTTGGAACCTTACTATAAAGTTATATCGACAGATTGTTATAAATTTTTAGTAACAAATCATGGCATACTAATGATTTTCTTTTTTTTAATGCCAATATTAATAGGAGGATTTGGTAAATTTTTAATTCCTTTATTATGTGGGTTGTCTGATTTAAAACTACCACGTCTTAACGCATTGAGATTTTGATTGTTAATACCCTCTACTATTTTTTTGGTAGTTAGAATGTGTCTTGGTGCTGGAGTTGGGTGAACATTTTATCCACCT…
PS069_	ATGCGTACCATTAATAACTTTTTCAATTGATTGTTTACGCTAGACCATAAGCGTATAGGTATCTTGTACACGTTAGTTGGGATTTGGGCTGGGTTCTTAGGTTTAAGTTTTAGTATAATGATTCGTGTAAAATTCCTAGAACCTTACTACAATGTAATTTCTGCTGATTGTTACAAATTCCTTATAACAAATCATGGGATTCTAATGATTTTCTTTTTTCTAATGCCCATCTTAATTGGAGGTTTTGGTAATTTTTTGATACCTCTATTAAGTGGTTTGTCTGATCTTAAATTACCACGTTTAAACGCCCTAAGGTTTTGGTTACTAGTCCCTTCTGTGATCTTTTTAGTTTTGAGTATGTGTTTGGGTGCGGGGGTAGGTTGAACCTTTTACCCACCT…
PS067_	ATGCGTACCATTAATAACTTTTTCAATTGATTGTTTACGCTAGACCATAAGCGTATAGGTATCTTGTACACGTTAGTTGGGATTTGGGCTGGGTTCTTAGGTTTAAGTTTTAGTATAATGATTCGTGTAAAATTCCTAGAACCTTACTACAATGTAATTTCTGCTGATTGTTACAAATTCCTTATAACAAATCATGGGATTCTAATGATTTTCTTTTTTCTAATGCCCATCTTAATTGGAGGTTTTGGTAATTTTTTGATACCTCTATTAAGTGGTTTGTCTGATCTTAAATTACCACGTTTAAACGCCCTAAGGTTTTGGTTACTAGTCCCTTCTGTGATCTTTTTAGTTTTGAGTATGTGTTTGGGTGCGGGGGTAGGTTGAACCTTTTACCCACCT…
PS068_	ATGCGTACCATTAATAACTTTTTCAATTGATTGTTTACGCTAGACCATAAGCGTATAGGTATCTTGTATACGTTAGTTGGGATTTGGGCTGGGTTCTTAGGCTTAAGTTTTAGTATAATGATTCGTGTAAAATTCCTAGAACCTTACTACAATGTAATTTCTGCTGATTGTTACAAATTCCTTATAACAAATCATGGGATTCTAATGATTTTCTTTTTTCTAATGCCCATCTTAATTGGAGGTTTTGGTAATTTTTTGATACCCCTATTAAGTGGTTTGTCTGATCTTAAATTACCACGTTTAAACGCCCTAAGGTTTTGGTTACTAGTCCCTTCTGTGATCTTTTTAGTTTTGAGTATGTGTTTGGGTGCGGGGGTAGGTTGAACCTTTTACCCACCT…
PS070_	ATGCGTACCATTAATAACTTTTTCAATTGATTGTTTACGCTAGACCATAAGCGTATAGGTATCTTGTACACGTTAGTTGGGATTTGGGCTGGGTTCTTAGGTTTAAGTTTTAGTATAATGATTCGTGTAAAATTCCTAGAACCTTACTACAATGTAATTTCTGCTGATTGTTACAAATTCCTTATAACAAATCATGGGATTCTAATGATTTTCTTTTTTCTAATGCCCATCTTAATTGGAGGTTTTGGTAATTTTTTAATACCTCTATTAAGTGGTTTGTCTGATCTTAAATTACCACGTTTAAACGCCCTAAGGTTTTGGTTACTAGTCCCTTCTGTGATCTTTTTAGTTTTGAGTATGTGTTTGGGTGCGGGGGTAGGTTGAACCTTTTACCCACCT…
PS071_	ATGCGTACCATTAATAACTTTTTCAATTGATTGTTTACGCTAGACCATAAGCGTATAGGTATCTTGTACACGTTAGTTGGGATTTGGGCTGGGTTCTTAGGTTTAAGTTTTAGTATAATGATTCGTGTAAAATTCCTAGAACCTTACTACAATGTAATTTCTGCTGATTGTTACAAATTCCTTATAACAAATCATGGGATTCTAATGATTTTCTTTTTTCTAATGCCCATCTTAATTGGAGGTTTTGGTAATTTTTTGATACCTCTATTAAGTGGTTTGTCTGATCTTAAATTACCACGTTTAAACGCCCTAAGGTTTTGGTTACTAGTCCCTTCTGTGATCTTTTTAGTTTTGAGTATGTGTTTGGGTGCGGGGGTAGGTTGAACCTTTTACCCACCT…
PS063_	ATGCGTACCATGAATAAATTTTTTAATTGATTGTTCACGCTAGATCATAAGCGTATAGGTATTTTATACACATTAGTTGGGATTTGAGCGGGGTTTTTAGGTTTAAGTTTTAGTATAATGATTCGTGTAAATTTCTTAGAGCCTTACTACAATGTAATTTCTACTGATTGCTATAAATTCCTTATAACAAACCATGGGATTCTAATGATTTTCTTTTTTTTAATGCCTATCTTGATAGGAGGTTTTGGTAATTTTTTGATACCTCTATTAAGCGGTTTATCCGATCTTAAATTACCACGTTTAAATGCTTTAAGATTTTGGTTGTTAGTCCCGTCTGTAATCTTTTTAGTCATAAGGATGTGTCTAGGGGCTGGTGTAGGTTGGACTTTTTATCCTCCA…
PS062_	ATGCGTACCATGAATAAATTTTTTAATTGATTGTTCACGCTAGATCATAAGCGTATAGGTATTTTATACACATTAGTTGGGATTTGAGCGGGGTTTTTAGGTTTAAGTTTTAGTATAATGATTCGTGTAAATTTCTTAGAGCCTTACTACAATGTAATTTCTACTGATTGCTATAAATTCCTTATAACAAACCATGGGATTCTAATGATTTTCTTTTTTTTAATGCCTATCTTGATAGGAGGTTTTGGTAATTTTTTGATACCTCTATTAAGCGGTTTATCCGATCTTAAATTACCACGTTTAAATGCTTTAAGATTTTGGTTGTTAGTCCCGTCTGTAATCTTTTTAGTCATAAGGATGTGTCTAGGGGCTGGTGTAGGTTGGACTTTTTATCCTCCA…
PS059_	ATGCGTACCATGAATAAATTTTTTAATTGATTGTTTACGCTAGATCATAAGCGTATAGGTATTTTGTACACATTAGTCGGAATATGAGCAGGGTTTTTAGGGCTAAGATTTAGTATAATGATTCGTGTTAATTTTTTGGAACCCTATTATAATGTAATTTCTACTGATTGCTATAAATTCCTTATAACAAACCATGGGATTCTAATGATTTTCTTTTTTTTAATGCCTATCTTAATAGGAGGTTTTGGTAATTTTTTAATACCTTTATTAAGTGGTTTGTCTGATCTAAAATTACCACGTTTAAATGCTTTAAGATTTTGGCTACTAGTTCCGTCTGTAATTTTTTTAGTTATAAGAATGTGTTTGGGGGCTGGAGTAGGCTGGACTTTTTATCCACCA…
PS058_	ATGCGTACCATGAATAAATTTTTTAATTGATTGTTTACGCTAGATCATAAGCGTATAGGTATTTTATACACATTAGTTGGCATATGAGCAGGGTTTTTAGGGCTAAGATTTAGTATAATGATTCGTGTTAATTTTTTGGAACCCTACTATAATGTAATTTCTACTGATTGCTATAAATTCCTTATAACAAACCATGGGATTCTAATGATTTTCTTTTTTTTAATGCCTATCTTAATAGGAGGTTTTGGTAATTTTTTAATACCTTTATTAAGTGGTTTGTCTGATCTAAAATTACCACGTTTAAATGCTTTAAGATTTTGGCTACTAGTTCCGTCTGTAATTTTTTTAGTTATAAGAATGTGTTTGGGGGCTGGAGTAGGCTGGACTTTTTATCCACCA…
PS030_	ATGCGCACAATTAATAGATTTTTAAAATGATTGTTTACGCTTGACCATAAGCGTATAGGGATTTTATACACTTTAGTTGGAATTTGAGCTGGGTTCTTAGGTCTAAGCTTTAGTATAATGATTCGTGTAAAATTTTTAGAGCCTTACTACAAAGTTATTTCCACTGATTGTTACAAATTCTTAGTAACTAATCATGGTATCTTAATGATTTTCTTTTTTTTAATGCCTATACTTATAGGGGGTTTTGGTAATTTTTTAATTCCTTTATTATGTGGCTTATCTGACTTAAAATTACCCCGTTTGAAAGCTTTAAGGTTTTGGTTATTAGTACCTTCTACAGTTTTTTTAGTTGTTAGAATGTGTCTTGGGGCAGGAGTAGGATGAACATTTTACCCTCCT…
PS031_	ATGCGTACAATTAATAGATTTTTAAAATGATTGTTTACGCTTGATCATAAGCGTATAGGGATTTTATACACTTTAGTTGGAATTTGAGCTGGGTTCTTAGGTCTAAGCTTTAGTATAATGATTCGTGTAAAATTTTTAGAGCCTTACTACAAAGTTATTTCCACTGATTGTTACAAATTCTTAGTAACTAATCATGGTATCTTAATGATTTTCTTTTTTTTAATGCCTATATTAATAGGGGGTTTTGGTAATTTTTTAATTCCCTTATTATGTGGCTTATCTGACTTAAAATTACCCCGTTTGAAAGCTTTAAGGTTTTGGTTGTTAATACCTTCTACAGTTTTTTTAGTTGTTAGAATGTGTCTCGGGGCAGGAGTGGGATGAACATTTTATCCCCCC…
PS029_	ATGCGTACAATTAATAGATTTTTAAAATGATTGTTTACGCTTGATCATAAGCGTATAGGAATTTTATACACTTTGGTTGGAATTTGAGCTGGGTTCTTAGGTCTAAGCTTTAGTATAATGATTCGTGTAAAATTTTTAGAGCCTTATTATAAAGTTATTTCTACTGATTGTTATAAATTTTTAGTAACCAACCATGGTATCTTAATGATTTTCTTTTTTTTAATGCCTATACTTATAGGGGGTTTTGGTAATTTTTTAATTCCTCTATTATGCGGTTTATCTGACTTAAAATTACCCCGTTTAAAAGCTTTAAGGTTTTGGTTGTTGATACCTTCTACAGTTTTTTTAGTAGTTAGAATGTGCCTAGGGGCAGGAGTAGGATGAACATTTTATCCACCA…
PS131_	ATGAACAGTTTTACTGGGTTATTGAACTGATTGTTTACTTTAGATCATAAGCGTATAGGGGTACTCTACACATTAGTTGGTGTGTGGGCCGGGTTCTTAGGGCTTAGCTTTAGAGCAATTATCCGTATAAAATTTTTAGAACCTTACTATAAAGTAATCTCTACAGATTGTTACAAATATTTAGCTACTAATCATGGTATACTTATGATTTTCTTTTTTTTGATGCCGATATTAATAGGAGGCTTTGGTAAATTTTTGATACCTTTACTTGGTGGTTTATCAGATTTAAATCTACCGCGGCTTAAAGCTATTAGACTTTGACTACTATTACCTTCTGTAGTATTTTTGCTTATAAGAATGTGTTTGGGCGCTGGAGTTGGTTGGACCTTTTATCCACCC…
PS033_	TTTATTAATACTGAAAAGATTTTTAGTTGGTTATTTACTTTAGATCATAAGCGCATTGGTGTTGTTTACACAATTATAGGAGTTTGGGCTGGGTTTGTTGGATTAGGATTTAGACTTTTAATTCGTATAAACTTCTTAGAGCCATACTATAATGTTATTTCAACTGATTGCTATAAATTTTTAGTTACAAATCATGGTATTATCATGATTTTTTTTTTCTTAATGCCTGTTTTAATAGGAGGCTTTGGAAAATTTTTAATACCGTTATTAGGTGGTTTACCTGACTTAAATTTACCACGATTAAATGCGTTAAGGGCTTGATTATTAATTCCCTCCGTTGTATTTTTAACCATAAGAATGAGACTAGGTGCTGGTATAGGGTGGACCTTCTACCCACCC…
OD171_	ATGCAAGTTGTTTTAAATTTTCTAAGTTGGATATTTACACTTGATCATAAGCGTGTTGGCATGATTTATACTATTATAGGTATTTGGGCTGGGTTTGTTGGTTTAAGATTTAGTTTAATGATTCGAATAAAATTTTTGGAGCCTTACTATAAAGTAATCTCAACAGACTGTTATAAATATCTTATAACTAAACATGGAATAATAATGATTTTCTTTTTTCTAATGCCAATATTAATAGGTGGTTTTGGTAAATATTTAATACCCCTTTTAGGCGGTTTATCTGATTTAAATTTACCTCGACTTAATGCTTTAAGTGCATGATTGTTAATACCTTCAGTTGTTTTTTTAATAATTAGTATGTACTTAGGGGCTGGATTAGGTTGAACTTTTTATCCCCCC…
PS395_	ATGCGTAGCATGAATAAAGTTTTAAGTTGGTTGTTTACTTTAGACCATAAGCGTATAGGGATTTTGTATACGTTAGTCGGTATTTGAGCTGGGTTCTTGGGACTAAGCTTCAGTTTAATGATTCGTATAAATTTCTTAGAACCATATTATAATATAATTTCTACAGATTGTTACAAATTTCTTATTACCAAACATGGTATTTTAATGATTTTTTTTTTCTTAATGCCTATTTTGATTGGAGGATTTGGTAATTTTTTGATACCTTTACTCAGAGGGCTTTCTGACCTAAATCTACCTCGTTTGAAAGCTTTGAGCTTCTGATTATTGGTACCTTCTGTAATATTCTTAGTGGTTAGAATGTGCTTAGGTGCAGGGGTCGGGTGGACTTTTTATCCGCCT…
PS335_	ATGCGTACCATAAATAGATTATTAAATTGACTGTTTACGCTAGATCATAAGCGCATTGGTATTTTATATACGCTAGTAGGAATTTGAGCTGGGTTTTTAGGTTTAAGTTTTAGTATAATGATTCGTGTAAAATTTTTAGAACCTTATTATAATATAATTTCTACTGATTGTTATAAATTTTTGATTACAAATCATGGGATATTAATGATTTTTTTCTTTTTGATGCCGATATTAATAGGTGGTTTTGGTAATTTTCTTTTGCCTTTATTAGGTGGTTTATCTGATTTAAATTTACCCCGTTTGAATGCTTTAAGATTTTGACTATTAGTGCCTTCTGTAGTTTTTTTAGTTGTAAGAATGTGTTTGGGTGCAGGTGTTGGGTGAACTTTTTATCCACCA…
PS054_	ATGCGTACCATGAATAAATTTTTTAATTGATTATTTACGCTAGATCATAAGCGTATAGGTATTTTATACACATTAGTTGGGATTTGAGCAGGGTTTTTAGGGTTAAGTTTTAGTATAATGATTCGTGTAAATTTTTTGGAGCCCTACTACAATGTAATTTCTACTGATTGTTATAAATTCCTTATAACAAATCATGGGATTCTAATGATTTTCTTTTTTTTAATGCCTATATTGATAGGGGGTTTTGGTAATTTTTTAATACCTTTATTAAGTGGTTTGTCTGATCTAAAATTACCTCGTTTAAATGCTTTAAGATTTTGATTACTTGTTCCATCTGTAATTTTTTTAGTTATTAGTATGTGTTTAGGAGCGGGTGTAGGTTGGACTTTTTATCCACCT…
PS133_	ATGAACAGTTTTACTGGGTTATTGAACTGATTGTTTACTTTAGATCATAAGCGTATAGGGGTACTCTACACATTAGTTGGTGTGTGGGCCGGGTTCTTAGGGCTTAGCTTTAGAGCAATTATCCGTATAAAATTTTTAGAACCTTACTATAAAGTAATCTCTACAGATTGTTACAAATATTTAGCTACTAATCATGGTATACTTATGATTTTCTTTTTTTTGATGCCGATATTAATAGGAGGCTTTGGTAAATTTTTGATACCTTTACTTGGTGGTTTATCAGATTTAAATCTACCKCGGCTTAAAGCTATTAGACTTTGACTACTATTACCTTCTGTAGTATTTTTGCTTATAAGAATGTGTTTGGGCGCTGGAGTTGGTTGGACCTTTTATCCACCC…
PS052_	ATGCGTACCATGAATAAATTTTTTAATTGATTATTTACGCTAGATCATAAGCGTATAGGTATTTTATACACATTAGTTGGGATTTGAGCAGGGTTTTTAGGGTTAAGTTTTAGTATAATGATTCGTGTAAATTTTTTGGAGCCCTACTACAATGTAATTTCTACTGATTGTTATAAATTCCTTATAACAAATCATGGGATTCTAATGATTTTCTTTTTTTTAATGCCTATATTGATAGGGGGTTTTGGTAATTTTTTAATACCTTTATTAAGTGGTTTGTCTGATCTAAAATTACCTCGTTTAAATGCTTTAAGATTTTGATTACTTGTTCCATCTGTAATTTTTTTAGTTATTAGTATGTGTTTAGGAGCGGGTGTAGGTTGGACTTTTTATCCACCT…
PS170_	ATGCGTACTATACATAAATTTTTAAATTGATTGTTCACGCTCGATCATAAGCGTATCGGTATTTTGTACACACTAGTTGGGATTTGGGCTGGGTTTTTAGGTCTAAGCTTTAGTATAATGATTCGTGTAAAATTTTTAGAGCCCTATTATAATGTTATCTCAACCGACTGTTATAAATTTCTTATAACAAAACATGGTATATTAATGATTTTCTTTTTTCTGATGCCAATTCTTATAGGCGGGTTTGGGAATTTTCTTCTTCCCTTACTAGGAGGACTATCCGATTTAAAATTACCTCGTTTGAATGCCCTTAGTTTCTGGTTACTAGTTCCTTCTGTAATTTTTTTAGTGATTAGAATGTGTCTAGGGGCAGGTGTTGGATGAACCTTTTATCCTCCG…
PS449_	ATGTATAATGTTACTAGGCTTTTTAGTTGATTATTTACTTTAGATCATAAGCGTGTTGGCATAATGTATACTATTATTGGTATTTGATCTGGGTTTGTGGGGTTAAGGTTTAGATTGATGATACGTGTAAAATTTTTAGAGCCTTATTATAATGTGATTTCGGCTGATTGTTATAAATTTTTAATTACTAAACATGGTATATTGATGATTTTCTTTTTTTTAATGCCTGTGTTGATAGGTGGGTTTGGTAAATTTTTAATACCTTTATTGAGTGGGTTATCTGACTTAAAATTACCACGATTAAATGCATTGAGTGCTTGATTATTAGTTCCTTCTATAATATTTTTGGTGGTTAGAATGTGTTTGGGTGCAGGCATAGGTTGGACGTTTTATCCTCCA…
PS112_	ATGAACAGTATCACTGGTTTATTAAACTGATTGTTTACTCTTGATCATAAGCGTATAGGAGTACTCTATACATTAGTTGGTATCTGAGCTGGGTTCTTAGGACTTAGTTTTAGAGCAATGATTCGAATAAAATTTTTAGAGCCATATTATAAAGTAATCTCTACAGATTGTTACAAATATTTAGTCACAAATCATGGCATACTTATGATTTTTTTTTTTCTAATGCCTATCTTAATTGGCGGGTTTGGTAACTTTTTAATCCCACTACTAGGGGGTTTATCAGACCTAAACTTACCACGCTTAAAAGCTATTAGGCTTTGGTTATTGTTACCTTCCGTTGTATTCCTGCTTATTAGGATGTGCCTAGGKGCTGGGGTAGGTTGAACCTTTTATCCACCA…
PS104_	ATGTATAGTGTTACTGGTTTACTAAACTGATTGTTTACTTTAGATCATAAGCGTATCGGTATACTTTACACAGTAGTTGGTATTTGAGCCGGGTTCTTAGGACTTAGATTTAGAGCTATGATCCGTATAAAATTTTTAGAACCTTATTATAAAGTAATCTCTACAGATTGTTATAAATTTTTGGCTACTAATCATGGTATACTCATGATTTTCTTTTTTTTAATGCCAATTTTAATAGGCGGCTTTGGGAAATTTTTAATACCTCTTCTAGGCGGTTTATCAGATTTGAATTTACCTCGCTTAAACGCCGTTAGCTTATGGCTACTTTTACCCTCCGTGATATTTTTACTCTTGAGAATGTGTTTAGGTGCTGGAGTCGGTTGAACATTTTATCCACCT…
PS105_	ATGTATAGTGTTACTGGTTTACTAAACTGATTGTTTACTTTAGATCATAAGCGTATCGGTATACTTTACACAGTAGTTGGTATTTGAGCCGGGTTCTTAGGACTTAGATTTAGAGCTATGATCCGTATAAAATTTTTAGAACCTTATTATAAAGTAATCTCTACAGATTGTTATAAATTTTTGGCTACTAATCATGGTATACTCATGATTTTCTTTTTTTTAATGCCAATTTTAATAGGCGGCTTTGGGAAATTTTTAATACCTCTTCTAGGCGGTTTATCAGATTTGAATTTACCTCGCTTAAACGCCGTTAGCTTATGGCTACTTTTACCCTCCGTGATATTTTTACTCTTGAGAATGTGTTTAGGTGCTGGAGTCGGTTGAACATTTTATCCACCT…
PS103_	ATGTATAGTGTTACTGGTTTACTAAACTGATTGTTTACTTTAGATCATAAGCGTATCGGTATACTTTACACAGTAGTTGGTATTTGAGCCGGGTTCTTAGGACTTAGATTTAGAGCTATGATCCGTATAAAATTTTTAGAACCTTATTATAAAGTAATCTCTACAGATTGTTATAAATTTTTGGCTACTAATCATGGTATACTCATGATTTTCTTTTTTTTAATGCCAATTTTAATAGGCGGCTTTGGGAAATTTTTAATACCTCTTCTAGGCGGTTTATCAGATTTGAATTTACCTCGCTTAAACGCCGTTAGCTTATGGCTACTTTTACCCTCCGTGATATTTTTACTCTTGAGAATGTGTTTAGGTGCTGGAGTCGGTTGAACATTTTATCCACCT…
PS134_	ATGAACAGTTTTACTGGATTATTGAACTGATTGTTTACTTTAGATCATAAGCGTATAGGGGTACTCTACACATTAGTTGGTGTGTGGGCCGGGTTCTTAGGGCTTAGCTTTAGAGCAATTATCCGTATAAAATTTTTAGAACCTTACTATAAAGTAATCTCTACAGATTGTTACAAATATTTAGCTACTAATCATGGTATACTTATGATTTTCTTTTTTTTGATGCCGATATTAATAGGAGGCTTTGGTAAATTTTTGATACCTTTACTTGGTGGTTTATCAGATTTAAATCTACCGCGGCTTAAAGCTATTAGACTTTGACTACTATTACCTTCTGTAGTATTTTTGCTTATAAGAATGTGTTTGGGCGCTGGAGTTGGTTGGACCTTTTATCCACCC…
PS297_	ATGCTTAATATGAATAAATTTCTTAATTGATTATTCACACTTGACCATAAGCGTATTGGCATCCTTTATACACTAGTTGGGATTTGAGCCGGGTTTTTAGGTTTAAGCTTTAGTATTATGATTCGTGTAAAATTTTTAGAACCTTACTACAATGTAATTTCTGCTGATTGTTATAAATTTCTTATTACAAAACATGGAATTTTAATGATTTTCTTTTTCTTAATGCCAATCTTGATAGGTGGTTTTGGAAAATTTTTAATTCCTTTGCTGAGGGGTTTATCTGATTTGAATTTACCACGTCTTAATGCTTTAAGTTTTTGGTTGTTAATTCCTTCAGTAATTTTTTTAATTGTAAGAATGTGTTTAGGTGCAGGGGTTGGTTGAACTTTTTATCCGCCT…
PS393_	ATGCGTAGCATGAATAAAGTTTTAAGTTGGTTGTTTACTTTAGACCATAAGCGTATAGGGATTTTGTATACGTTAGTCGGTATTTGAGCTGGGTTCTTGGGACTAAGCTTCAGTTTAATGATTCGTATAAATTTCTTAGAACCATATTATAATATAATTTCTACAGATTGTTACAAATTTCTTATTACCAAACATGGTATTTTAATGATTTTTTTTTTCTTAATGCCTATTTTGATTGGAGGATTTGGTAATTTTTTGATACCTTTACTCAGAGGGCTTTCTGACCTAAATCTACCTCGTTTGAAAGCTTTGAGCTTCTGATTATTGGTACCTTCTGTAATATTCTTAGTGGTTAGAATGTGCTTAGGTGCAGGGGTCGGGTGGACTTTTTATCCGCCT…
PS056_	ATGCGTACCATGAATAAATTTTTTAATTGATTGTTTACGCTAGATCATAAGCGTATAGGTATTTTATACACATTAGTTGGAATATGAGCAGGGTTCTTAGGTCTAAGATTTAGTATAATGATTCGTGTTAATTTTTTAGAGCCTTATTACAATGTAATTTCTACTGATTGCTATAAATTCCTTATAACAAACCATGGGATTCTAATGATTTTCTTTTTTTTAATGCCTATCTTAATAGGAGGTTTTGGTAATTTTTTAATACCTTTATTAAGTGGTTTGTCTGATCTAAAATTACCACGTTTAAATGCTTTAAGATTTTGGTTGCTAGTTCCGTCTGTAATTTTTTTAGTTATAAGAATGTGTTTGGGGGCTGGAGTAGGCTGGACTTTTTATCCACCA…
PS144_	ATGAACAGTATCACTGGTTTATTAAACTGATTGTTTACTCTTGATCATAAGCGTATAGGAGTGCTTTACACATTAGTTGGTATCTGAGCTGGGTTTTTAGGACTTAGCTTCAGGGCAATGATTCGAATAAAATTTTTAGAGCCATATCACAAAGTAATCTCTACAGATTGTTATAAATACTTAGCCACAAATCACGGTATACTTATGATTTTCTTTTTTTTAATGCCTATCTTAATAGGAGGGTTTGGTAAATTTTTGATACCACTACTAGGTGGTTTATCAGACTTAAACCTACCCCGCCTAAAAGCTATTAGGCTTTGGCTACTATTACCTTCCGTTGTATTTTTACTTATTAGAATGTGCTTAGGTGCGGGGGTAGGTTGAACTTTTTACCCACCA…
PS145_	ATGAACAGTATTACTGGTTTATTAAACTGATTGTTTACTCTTGATCATAAGCGTATAGGAGTGCTTTACACATTAGTTGGTATCTGAGCTGGGTTTTTAGGACTTAGCTTCAGGGCAATGATTCGAATAAAATTTTTAGAGCCATATCACAAAGTAATCTCTACAGATTGTTATAAATACTTAGCCACAAATCATGGCATACTTATGATTTTCTTTTTTTTAATGCCTATCTTAATAGGAGGGTTTGGTAAATTTTTGATACCATTACTAGGTGGTTTATCAGACTTAAATCTACCCCGCCTTAAAGCTATTAGCCTTTGGCTACTATTGCCTTCCGTTGTATTTTTACTTATTAGAATGTGCTTAGGTGCGGGGGTAGGTTGAACTTTTTACCCACCA…
PS302_	ATGCGTACAATGAAACAATTTTTAAACTGATTGTTCACGCTAGATCATAAGCGAATTGGTATTCTTTATACAATAATTGGTATTTGAGCTGGGTTTTTAGGCTTAAGTTTTAGTGTAATGATTCGTGTAAAATTTTTAGAGCCCTACTATAATGTTATTTCTACTGATTGTTACAAATTTCTTATTACTAACCATGGTATTCTAATGATTTTCTTTTTCTTGATGCCTATTCTTATTGGAGGTTTTGGTAAATTTTTAATTCCTTTATTAGGAGGGTTGTCTGATTTAAAACTTCCTCGGCTTAAAGCTTTAAGCTTTTGGCTTTTAATTCCATCTGTTATTTTTTTAATAGTAAGAATGTGTTTGGGTGCTGGAGTAGGTTGAACTTTTTATCCTCCT…
PS057_	ATGCGTACCATGAATAAATTTTTAAATTGATTGTTTACGCTAGATCATAAGCGTATAGGTATTTTATACACATTAGTTGGAATATGAGCAGGGTTCTTAGGGCTAAGATTTAGTATAATGATTCGTGTCAATTTTTTAGAGCCTTATTACAATGTAATTTCTACTGATTGCTATAAATTCCTTATAACAAACCATGGGATTCTAATGATTTTCTTTTTTTTAATGCCTATCTTAATAGGAGGTTTTGGTAATTTTTTAATACCTTTATTAAGTGGTTTGTCTGATCTAAAATTACCACGTTTAAATGCTTTAAGATTTTGGCTGCTAGTTCCGTCTGTAATTTTTTTAGTTATAAGAATGTGTTTGGGGGCTGGAGTAGGCTGGACTTTTTACCCACCA…
PS304_	ATGCGTACAATGAACAAATTTTTAAACTGATTGTTCACGCTAGATCATAAGCGAATTGGTATTCTTTATACAATAATTGGTATTTGAGCTGGGTTTTTAGGCTTAAGTTTTAGTGTAATGATTCGTGTAAAATTTTTAGAGCCCTACTATAATGTTATTTCTACTGATTGTTACAAATTTCTTATTACTAACCATGGTATTTTAATGATTTTCTTTTTCTTGATGCCTATTCTTATTGGAGGTTTTGGTAAATTTTTAATTCCTTTATTAGGAGGGTTGTCTGATTTAAAACTTCCTCGGCTTAAAGCTTTAAGCTTTTGGCTTTTAATTCCATCTGTTATTTTTTTAATAGTAAGAATGTGTTTAGGTGCTGGAGTAGGTTGAACTTTTTATCCTCCT…
PS053_	ATGCGTACCATGAATAAATTTTTTAATTGATTATTTACGCTAGATCATAAGCGTATAGGTATTTTATACACATTAGTTGGGATTTGAGCAGGGTTTTTAGGGTTAAGTTTTAGTATAATGATTCGTGTAAATTTTTTGGAGCCTTACTACAATGTAATTTCTACTGATTGTTATAAATTCCTTATAACAAATCATGGGATTCTAATGATTTTCTTTTTTTTAATGCCTATATTAATAGGGGGTTTTGGTAATTTTTTAATACCTTTATTAAGTGGTTTGTCTGATCTAAAATTACCTCGTTTAAATGCTTTAAGATTTTGATTACTTGTTCCATCTGTAATTTTTTTAGTTATTAGTATGTGTTTAGGAGCGGGTGTAGGTTGGACTTTTTATCCACCT…
PS448_	ATGTATAATGTTACTAGGCTTTTTAGTTGATTATTTACTTTAGATCATAAGCGTGTTGGCATAATGTATACTATTATTGGTATTTGATCTGGGTTTGTGGGGTTAAGGTTTAGATTGATGATACGTGTAAAATTTTTAGAGCCTTATTATAATGTGATTTCGGCTGATTGTTATAAATTTTTAATTACTAAACATGGTATATTGATGATTTTCTTTTTTTTAATGCCTGTGCTGATAGGTGGGTTTGGTAAATTTTTAATACCTTTATTGAGTGGGTTATCTGACTTAAAATTACCACGATTAAATGCATTGAGTGCTTGATTATTAGTTCCTTCTATAATATTTTTGGTGGTTAGAATGTGTTTGGGTGCAGGCATAGGTTGGACGTTTTATCCTCCA…
PS267_	ATGCGTACCATGAATAAATTTCTTAATTGATTGTTCACGCTAGACCATAAGCGTATAGGTATTTTGTACACATTAGTTGGTATTTGAGCTGGGTTCTTAGGTCTAAGTTTTAGTATAATGATTCGTGTTAAATTTTTAGAACCCTATTATAAAGTTATTTCTACTGATTGTTATAATTTTCTTGTAACGAGTCACGGGATTTTAATGATTTTCTTTTTTTTAATGCCCATATTAATAGGAGGGTTTGGTAATTTCCTTATTCCTCTTTTATGCGGCTTATCTGATTTAAATCTCCCTCGTTTAAATGCTTTAAGTTTTTGGTTGTTAGTTCCTTCTGTGGTTTTTTTGATTATTAGCATGTGTTTAGGTGCTGGTGTAGGTTGAACATTCTATCCTCCA…
PD266_	ATGCGTACCATGAATAAATTTCTTAATTGATTGTTCACGCTAGATCATAAGCGTATAGGTATTTTATACACATTAGTTGGTATTTGAGCTGGGTTCTTAGGTCTAAGTTTTAGTATAATGATTCGTGTTAAATTTTTGGAGCCCTATTATAAAGTTATTTCTACTGACTGTTATAACTTTCTTATAACTAATCATGGCATTTTAATGATTTTCTTTTTTTTAATGCCTATTTTAATAGGGGGGTTTGGAAAATTTTTAATCCCCTTATTGTGTGGGTTATCTGATTTAAATCTTCCTCGGTTGAAAGCTTTAAGGTTTTGGTTGCTAGTCCCTTCCGTTATTTTTTTGGTTATTAGAATGTGTTTAGGTGCTGGAGTGGGTTGAACATTCTATCCGCCG…
PS254_	ATGCGTACCATGAATAAATTTCTTAATTGATTGTTCACGCTAGATCATAAGCGTATAGGTATTTTATACACATTAGTTGGTATTTGAGCTGGGTTCTTAGGTCTAAGTTTTAGTATAATGATTCGTGTTAAATTTTTGGAGCCCTATTATAAAGTTATTTCTACTGACTGTTATAACTTTCTTATAACTAATCATGGCATTTTAATGATTTTCTTTTTTTTAATGCCTATTTTAATAGGGGGGTTTGGAAATTTTTTAATCCCCTTATTGTGTGGGTTATCTGATTTAAATCTTCCTCGGTTGAAAGCTTTAAGGTTTTGGTTGCTAGTCCCTTCCGTTATTTTTTTGGTTATTAGAATGTGTTTAGGTGCCGGAGTGGGTTGAACATTCTATCCGCCG…
PS249_	ATGCGTACTATGAATAATTTTCTTAATTGATTGTTCACGCTAGATCATAAGCGTATAGGTATTTTATACACATTAGTTGGTATTTGGGCTGGGTTCTTAGGTTTAAGTTTTAGTATAATGATTCGTGTAAATTTTTTGGAGCCCTACTATAAAGTTATTTCTACAGATTGTTATAACTTTCTTATTACTAATCATGGGATTCTAATGATTTTCTTTTTTTTGATGCCGATACTCATAGGTGGATTTGGTAAATTTTTGATTCCATTACTTTGCGGTTTATCGGATTTAAATCTCCCCCGTTTAAATGCTTTAAGTTTTTGGCTTTTAGTTCCTTCTGTAATTTTTTTGGTTATTAGAATGTGTTTAGGTGCTGGTGTAGGTTGAACCTTTTATCCACCT…
PS149_	TCTGTACTTTCAAAGAGGGCTTGTTCTTGGCTTTTTACTCTGGACCATAAGCGTATCGGCGTAATGTACCTGCTGGTTGGCGTCTGGTCCGGGTTCTTAGGGGTCAGCTACAGGCTAATGATTCGTGTGAACTTCTTGGAGCCCTATTTTAATGTTATACCCTCCGATTGTTATAAATTTTTGATTACTAGGCATGGGGTGCTCATGATATTCTTTTTTTTAATGCCTGTCTTGATAGGCGGGTTTGGTAAATTTTTAATTCCGCTCCTTTGCGGCCTGCCAGACTTAAATTTACCTCGGCTTAACGCGTTGAGGTTTTGGCTGCTGGTGCCGTCCGCAGCGTTTTTGAGTTTGAGTATGATTTTGGGGTCTGGGGTTGGCTGAACTTTTTACCCCCCG…
PS055_	ATGCGTACCATGAATAAATTTTTTAATTGATTATTTACGCTAGATCATAAGCGTATAGGTATTTTATACACATTAGTTGGAATTTGAGCAGGGTTCTTAGGATTAAGATTCAGTATAATGATTCGTGTTAATTTTTTGGAGCCCTACTATAATGTAATTTCTACTGATTGTTATAAATTCCTTATAACAAACCATGGGATTTTAATGATTTTCTTTTTTTTAATGCCTATCTTAATAGGAGGTTTTGGTAATTTTTTGATACCTTTATTAAGTGGTTTGTCTGATCTAAAATTACCACGTTTAAATGCTTTAAGATTTTGGTTATTAATTCCATCTGTAATTTTTTTAGTTACAAGTATGTGTTTAGGGGCTGGTGTAGGTTGGACTTTTTATCCACCA…
PS038_	ATGCATACTATAAATAAATTTTTAAATTGACTATTTACGTTGGATCATAAGCGTATAGGAATAATGTACACTTTGGTTGGTATTTGGGCTGGGTTTTTAGGTTTAAGGTTTAGCATTATGATTCGTGTTAATTTTTTGGAGCCTTACTATAATGTAATCTCAACAGATTGTTATAAATTTTTGGTAACCAATCATGGAATCTTGATGATCTTTTTCTTTTTAATGCCTATACTGATCGGTGGGTTTGGAAAATTTTTAATTCCATTGCTTAGAGGTTTATCAGATTTAAATTTACCGCGTTTAAACGCTTTAAGTTTCTGGTTGCTAGTCCCTTCTGTAGTTTTTTTGGTTGTTAGTATGTGTCTGGGTGCTGGGGTTGGTTGGACTTTTTATCCCCCT…
PS037_	ATGCATACTATAAATAAATTTTTAAATTGACTATTTACGTTGGATCATAAGCGTATAGGAATAATGTACACTTTGGTTGGTATTTGGGCTGGGTTTTTAGGTTTAAGATTTAGCATTATGATTCGTGTTAATTTTTTGGAGCCTTACTATAATGTAATCTCAACAGATTGTTATAAATTTTTGGTAACCAATCATGGAATCTTAATGATCTTTTTCTTTTTAATGCCTATACTGATCGGTGGGTTTGGAAAATTTTTAATTCCATTGCTTAGAGGTTTATCAGATTTAAATTTACCGCGTTTAAACGCTTTAAGTTTCTGGTTGCTAGTCCCTTCTGTAGTTTTTTTGGTTGTTAGTATGTGTCTGGGTGCTGGGGTTGGTTGGACTTTTTATCCCCCT…
PS369_	ATGTTGAATATTTCAAAGGTTTTTAGTTGGTTGTTTACTTTAGACCATAAGCGTATAGGTGTCGTGTACACCGTAATAGGTATTTGGGCTGGTTTTGTAGGTTTGGGTTATAGTTTAATGATTCGTATTAAATTTTTGGAGCCTTACTATAATGTTATTTCAACTGATTGTTATAAATTTTTAATTACTAATCACGGTATAATAATGATTTTCTTTTTTTTAATGCCTGTTCTCATTGGGGGGTTTGGAAAATTTTTGATACCGTTATTAAGTGGTTTACCCGATTTAAATCTACCTCGGTTAAAAGCTTTAAGTGCTTGGTTATTGATACCCTCTGTGGTTTTTTTGATTATTAGCATGAGTCTTGGGGCTGGCATAGGGTGAACCTTTTACCCCCCT…
PS258_	ATGCGTACTATGAATAATTTTTTTAATTGGTTGTTTACGCTTGATCATAAGCGCATAGGTATTTTATATACGTTGGTTGGAATTTGGGCTGGTTTTTTAGGTTTAAGTTTTAGTTTAATGATCCGTATAAAATTTCTGGAGCCTTACTATAATGTAATATCTGCTGACTGTTATAATTTCCTTATAACAAATCATGGTATCTTAATGATTTTCTTTTTTTTAATGCCAATACTTATTGGCGGTTTTGGAAAATTTCTTATACCACTATTAAGTGGTTTATCTGATTTAAAATTGCCTCGTCTTAATGCTTTAAGATTTTGACTTTTAGTACCATCTACTATTTTTTTAGTAATAAGTATGTGCTTAGGGGCAGGCGTTGGTTGAACTTTTTATCCACCT…
PS256_	ATGCGTACTATGAATAATTTTTTTAATTGGTTGTTTACGCTTGATCATAAGCGCATAGGTATTTTATATACGTTGGTTGGAATTTGGGCTGGTTTTTTAGGTTTAAGTTTTAGTTTAATGATCCGTATAAAATTTCTGGAGCCTTACTATAATGTAATATCTGCTGACTGTTATAATTTCCTTATAACAAATCATGGTATCTTAATGATTTTCTTTTTTTTAATGCCAATACTTATTGGCGGTTTTGGAAAATTTCTTATACCACTATTAAGTGGTTTATCTGATTTAAAATTGCCTCGTCTTAATGCTTTAAGATTTTGACTTTTAGTACCATCTACTATTTTTTTAGTAATAAGTATGTGCTTAGGGGCAGGCGTTGGTTGAACTTTTTATCCACCT…
PS260_	ATGCGTACTATGAATAATTTTTTAAATTGGTTGTTTACGCTTGATCATAAGCGCATAGGTATTTTATACACGTTGGTTGGGATTTGGGCTGGTTTTTTAGGTTTAAGTTTTAGTTTAATGATTCGTATAAAATTTCTAGAGCCTTACTATAATGTCATATCTGCTGACTGTTATAAATTCCTTATAACAAATCATGGTATCTTAATGATTTTCTTTTTTTTAATGCCAATACTTATTGGTGGATTTGGTAATTTTCTTATACCATTATTAGGTGGTTTGTCTGATTTAAAATTGCCTCGTCTTAATGCTTTAAGATTTTGACTTTTAGTACCATCTACAATTTTTTTAGTAATAAGTATGTGTTTAGGGGCTGGTGTTGGTTGAACTTTTTACCCACCC…
PS259_	ATGCGTACTATGAATAATTTTTTTAATTGGTTGTTTACGCTTGATCATAAGCGCATAGGTATTTTATACACGTTGCTTGGAATTTGGGCTGGTTTTTTAGGTTTAAGTTTTAGTCTAATGATTCGTATAAAATTTCTGGAGCCTTACTATAATGTAATATCTGCTGACTGCTATAATTTTCTTATAACAAATCATGGTATCTTAATGATTTTCTTTTTTTTAATGCCAATACTAATTGGAGGGTTTGGAAAATTTCTTATACCTTTATTGAGTGGTTTATCTGATTTAAAATTGCCTCGTCTTAATGCTTTAAGATTTTGACTTTTAGTACCATCTACTATTTTTTTAGTAATAAGTATGTGCTTAGGGGCTGGTGTAGGTTGAACTTTTTATCCTCCT…
PS257_	ATGCGTACTATGAATAATTTTTTTAATTGGTTGTTTACGCTTGATCATAAGCGCATAGGTATTTTATACACGTTGCTTGGAATTTGGGCTGGTTTTTTAGGTTTAAGTTTTAGTCTAATGATTCGTATAAAATTTCTGGAGCCTTACTATAATGTAATATCTGCTGACTGCTATAATTTTCTTATAACAAATCATGGTATCTTAATGATTTTCTTTTTTTTAATGCCAATACTAATTGGAGGGTTTGGAAAATTTCTTATACCTTTATTGAGTGGTTTATCTGATTTAAAATTGCCTCGTCTTAATGCTTTAAGATTTTGACTTTTAGTACCATCTACTATTTTTTTAGTAATAAGTATGTGCTTAGGGGCTGGTGTAGGTTGAACTTTTTATCCTCCT…
PS344_	ATGTTGAATATTTCAAAGGTTTTTAGTTGGTTGTTTACTTTAGACCATAAGCGTATAGGTGTTGTGTACACCGTAATAGGTATTTGGGCTGGTTTTGTAGGCTTGGGTTATAGTTTAATGATTCGCATTAAATTTTTGGAGCCATACTATAATGTTATTTCAACTGATTGTTATAAATTTTTAGTCACTAATCACGGCATAATAATGATTTTCTTTTTTTTAATGCCTGTTCTTATCGGGGGGTTTGGAAAATTTTTGATACCGTTATTGAGTGGTTTACCCGATTTAAATCTACCTCGGTTAAAAGCTTTAAGTGCTTGGCTATTGATACCCTCCGTGGTTTTTTTAATTATTAGTATGAGTCTTGGGGCTGGCATAGGGTGAACCTTTTACCCTCCT…
PS342_	ATGTTGAATATTTCAAAGGTTTTTAGTTGGTTGTTTACTTTAGACCATAAGCGTATAGGTGTTGTGTACACCGTAATAGGTATTTGGGCTGGTTTTGTAGGCTTGGGTTATAGTTTAATGATTCGCATTAAATTTTTGGAGCCATACTATAATGTTATTTCAACTGATTGTTATAAATTTTTAGTCACTAATCACGGCATAATAATGATTTTCTTTTTTTTAATGCCTGTTCTTATCGGGGGGTTTGGAAAATTTTTGATACCGTTATTGAGTGGTTTACCCGATTTAAATCTACCTCGGTTAAAAGCTTTAAGTGCTTGGCTATTGATACCCTCCGTGGTTTTTTTAATTATTAGTATGAGTCTTGGGGCTGGCATAGGGTGAACCTTTTACCCTCCT…
PS349_	ATGTTGAATATTTCAAAGGTTTTTAGTTGGTTGTTTACTTTAGACCATAAGCGTATAGGTGTCGTGTACACCGTAATAGGTATTTGGGCTGGTTTTGTAGGTTTGGGTTATAGTTTAATGATTCGCATTAAATTTTTGGAGCCTTACTATAATGTTATTTCAACTGATTGTTATAAATTTTTAGTCACTAATCACGGTATAATAATGATTTTCTTTTTTTTAATGCCTGTTCTCATTGGGGGGTTTGGAAAATTTTTGATACCGTTATTAAGTGGTTTACCCGATTTAAATCTACCTCGGTTAAAAGCTTTAAGTGCTTGGCTATTGATACCATCTGTGGTTTTTTTGATAATTAGCATGAGTCTTGGGGCTGGCATAGGGTGAACCTTTTACCCCCCT…
PS370_	ATGTTGAATATTTCAAAGGTTTTTAGTTGGTTGTTTACTTTAGACCATAAGCGTATAGGTGTCGTGTACACCGTAATAGGTATTTGGGCTGGTTTTGTAGGTTTGGGTTATAGTTTAATGATTCGTATTAAATTTTTGGAGCCTTACTATAATGTTATTTCAACTGATTGTTATAAATTTTTAATTACTAATCACGGTATAATAATGATTTTCTTTTTTTTAATGCCTGTTCTCATTGGGGGGTTTGGAAAATTTTTGATACCGTTATTAAGTGGTTTACCCGATTTAAATCTACCTCGGTTAAAAGCTTTAAGTGCTTGGTTATTGATACCCTCTGTGGTTTTTTTGATTATTAGCATGAGTCTTGGGGCTGGCATAGGGTGAACCTTTTACCCCCCT…
PS345_	ATGTTGAATATTTCAAAGGTTTTTAGTTGGTTGTTTACTTTAGACCATAAGCGTATAGGTGTTGTGTACACCGTAATAGGTATTTGGGCTGGTTTTGTAGGCTTGGGTTATAGTTTAATGATTCGCATTAAATTTTTGGAGCCATACTATAATGTTATTTCAACTGATTGTTATAAATTTTTAGTCACTAATCACGGCATAATAATGATTTTCTTTTTTTTAATGCCTGTTCTTATCGGGGGGTTTGGAAAATTTTTGATACCGTTATTGAGTGGTTTACCCGATTTAAATCTACCTCGGTTAAAAGCTTTAAGTGCTTGGCTATTGATACCCTCCGTGGTTTTTTTAATTATTAGTATGAGTCTTGGGGCTGGCATAGGGTGAACCTTTTACCCTCCT…
PD374_	ATGTTGAATATTTCAAAGGTTTTTAGTTGGTTGTTTACTTTAGACCATAAGCGTATAGGTGTCGTGTACACCGTAATAGGTATTTGGGCTGGTTTTATAGGTTTGGGTTATAGTTTAATGATTCGTATTAAATTTTTGGAGCCTTACTATAATGTTATTTCAACTGATTGTTATAAATTTTTAATTACTAATCACGGTATAATAATGATTTTCTTTTTTTTAATGCCTGTTCTCATTGGGGGATTTGGAAAATTTTTGATACCGTTATTAAGTGGTTTACCCGATTTAAATCTACCTCGGTTAAAAGCTTTAAGTGCTTGGCTATTGATACCCTCTGTGGTTTTTTTGATTATTAGCATGAGTCTTGGGGCTGGCATAGGGTGAACCTTTTATCCCCCT…
PS372_	ATGTTGAATATTTCAAAGGTTTTTAGTTGGTTGTTTACTTTAGACCATAAGCGTATAGGTGTCGTGTACACCGTAATAGGTATTTGGGCTGGTTTTGTAGGTTTGGGTTATAGTTTAATGATTCGTATTAAATTTTTGGAGCCTTACTATAATGTTATTTCAACTGATTGTTATAAATTTTTAATTACTAATCACGGTATAATAATGATTTTCTTTTTTTTAATGCCTGTTCTCATTGGGGGGTTTGGAAAATTTTTGATACCGTTATTAAGTGGTTTACCCGATTTAAATCTACCTCGGTTAAAAGCTTTAAGTGCTTGGTTATTGATACCCTCTGTGGTTTTTTTGATTATTAGCATGAGTCTTGGGGCTGGCATAGGGTGAACCTTTTACCCCCCT…
PS358_	ATGTTGAATATTTCAAAGGTTTTTAGTTGGTTGTTTACTTTAGACCATAAGCGTATAGGTGTCGTGTACACCGTAATAGGTATTTGGGCTGGTTTTGTAGGTTTGGGTTATAGTTTAATGATTCGTATTAAATTTTTGGAGCCTTACTATAATGTTATTTCAACTGATTGTTATAAATTTTTAATTACTAATCACGGTATAATAATGATTTTCTTTTTTTTAATGCCTGTTCTCATTGGGGGGTTTGGAAAATTTTTGATACCGTTATTAAGTGGTTTACCCGATTTAAATCTACCTCGGTTAAAAGCTTTAAGTGCTTGGTTATTGATACCCTCTGTGGTTTTTTTGATTATTAGCATGAGTCTTGGGGCTGGCATAGGGTGAACCTTTTACCCCCCT…
PS348_	ATGTTGAATATTTCAAAGGTTTTTAGTTGGTTGTTTACTTTAGACCATAAGCGTATAGGTGTCGTGTACACCGTAATAGGTATTTGGGCTGGTTTTGTAGGTTTGGGTTATAGTTTAATGATTCGCATTAAATTTTTGGAGCCTTACTATAATGTTATTTCAACTGATTGTTATAAATTTTTAGTCACTAATCACGGTATAATAATGATTTTCTTTTTTTTAATGCCTGTTCTCATTGGGGGGTTTGGAAAATTTTTGATACCGTTATTAAGTGGTTTACCCGATTTAAATCTACCTCGGTTAAAAGCTTTAAGTGCTTGGCTATTGATACCATCTGTGGTTTTTTTGATAATTAGCATGAGTCTTGGGGCTGGCATAGGGTGAACCTTTTACCCCCCT…
PS352_	ATGTTGAATATTTCAAAGGTTTTTAGTTGGTTATTTACTTTAGACCACAAGCGTATAGGTGTTTTGTACACCATAATAGGTATTTGGGCTGGTTTTGTAGGTTTGGGTTTTAGTTTAATGATTCGTATTAAATTTTTGGAGCCATATTATAATGTTATTTCGACTGATTGTTACAAATTTTTAGTTACTAATCACGGTATCATAATGATTTTCTTTTTTTTAATGCCTGTTTTAATTGGGGGATTTGGAAAATTTTTGATACCGTTATTAAGTGGTTTATCTGATCTAAACCTGCCTCGGTTAAAAGCTTTAAGTGCTTGGCTATTAGTACCATCTGTGGTTTTTTTAATTATTAGCATGAGTCTTGGGGCTGGCATTGGGTGAACTTTTTACCCTCCT…
PS016_	ATGCATACTATAAATAAATTTTTAAATTGATTATTTACGCTAGATCATAAGCGTATAGGCATATTATACACATTAGTTGGAATTTGGGCTGGTTTTTTAGGCTTGAGTTTTAGTATCATGATTCGTGTAAATTTTTTGGAGCCTTACTATAACGTTATTTCAACAGATTGTTATAAATTTCTTATTACTAATCATGGTATTTTAATGATTTTTTTCTTTTTAATGCCAATTTTAATAGGAGGTTTTGGTAAATTTTTAATACCCCTTCTTAGAGGTTTATCTGATCTAAAATTACCTCGGTTGAATGCTTTAAGATTTTGGCTTTTAGTTCCTTCTGTCATCTTTTTAGTTGTTAGAATGTGTCTAGGGGCTGGTGTTGGTTGAACCTTTTATCCTCCT…
PS343_	ATGTTGAATATTTCAAAGGTTTTTAGTTGGTTGTTTACTTTAGACCATAAGCGTATAGGTGTTGTGTACACCGTAATAGGTATTTGGGCTGGTTTTGTAGGCTTGGGTTATAGTTTAATGATTCGCATTAAATTTTTGGAGCCATACTATAATGTTATTTCAACTGATTGTTATAAATTTTTAGTCACTAATCACGGCATAATAATGATTTTCTTTTTTTTAATGCCTGTTCTTATCGGGGGGTTTGGAAAATTTTTGATACCGTTATTGAGTGGTTTACCCGATTTAAATCTACCTCGGTTAAAAGCTTTAAGTGCTTGGCTATTGATACCCTCCGTGGTTTTTTTAATTATCAGTATGAGTCTTGGGGCTGGCATAGGGTGAACCTTTTACCCTCCT…
PS338_	ATGTTGAGTATTTCAAAGGTTTTTAGCTGGTTGTTTACATTAGACCATAAGCGAATTGGTGTGGTTTATACTATTATAGGTATTTGGGCCGGTTTTGTAGGTCTGGGTTTTAGTTTAATGATTCGTGTTAAATTTTTAGAGCCCTATTATAATGTTATTTCCACAGATTGTTATAAATTCTTAATTACTAACCATGGTATTATAATGATTTTCTTTTTTTTAATGCCTGTTTTGATTGGTGGCTTTGGTAATTTTTTAATACCCTTATTAAGTGGTTTATCTGATCTGAATTTGCCACGTTTGAAAGCATTAAGTGCATGGTTGTTAGTGCCATCCGTTATTTTTCTTATAATTAGAATGGGTTTAGGTGCTGGTATTGGTTGGACATTCTATCCACCT…
PS188_	ATGTTTAGGATTGCTAAGGGGTTAAGTTGGTTATTTACTTTGGATCATAAGCGTGTGGGTATTGTGTACACTGTTATAGGAATTTGAGCTGGTTTTGTAGGGTTGGGTTTTAGAATGTTGATTCGTATAAAATTTTTGGAGCCTTACTATAAAGTAATTTCTGCTGATTGTTATAAATTTTTGATTACAGAGCATGGTATTCTTATGATTTTTTTCTTTTTGATGCCGGTTCTTATAGGGGGGTTTGGTAAATTTTTGATACCTTTACTTAGTGGGTTGTCTGATTTAAATTTGCCTCGTTTGAATGCATTAAGTGCTTGGCTTCTTGTGCCATCTGTTATTTTTTTAGTTATTAGCATGTTGTTGGGTGCGGGTGTTGGGTGGACTTTTTATCCACCT…
PS376_	ATGTTGAGTATTTCAAAGGTTTTTAGTTGGTTGTTTACATTAGACCATAAGCGAATTGGGGTGGTTTATACTATTATAGGTATCTGGGCTGGTTTCGTAGGTTTGGGCTTAAGTTTAATGATTCGTATTAAATTTTTAGAGCCCTATTATAATGTTATCTCCACAGATTGTTACAAATTTTTAATTACTAACCATGGCATTATAATGATTTTCTTTTTTTTAATGCCAGTCTTGATTGGCGGCTTTGGTAATTTCTTAATACCCTTATTAAGTGGTTTATCTGATCTGAATTTGCCACGTTTGAAAGCATTAAGTGCATGGCTGTTAGTGCCCTCCGTTATTTTTCTTATAATTAGAATGAGTTTAGGTGCTGGTGTTGGTTGGACATTCTATCCACCT…
PS379_	ATGTTGAGTATTTCAAAGGTTTTTAGTTGGTTGTTTACATTAGACCATAAGCGAATTGGAGTGGTTTATACTATTATAGGTATCTGGGCTGGTTTTGTAGGTTTGGGCTTAAGTTTAATGATTCGTATTAAATTTTTAGAGCCCTATTATAATGTTATCTCCACAGATTGTTACAAATTTTTAATTACTAACCATGGCATTATAATGATTTTCTTTTTTTTAATGCCAGTCTTGATTGGCGGCTTTGGTAATTTCTTAATACCCTTATTAAGTGGTTTATCTGATCTGAATTTGCCACGTTTGAAAGCATTAAGTGCATGGCTGTTAGTGCCCTCCGTTATTTTTCTTATAATTAGAATGAGTTTAGGTGCTGGTGTTGGTTGGACATTCTATCCACCT…
PS357_	ATGTTGAATATTTCAAAGGTTTTTAGTTGGTTGTTTACTTTAGACCATAAGCGTATAGGTGTCGTGTACACCGTAATAGGTATTTGGGCTGGTTTTGTAGGTTTGGGTTATAGTTTAATGATTCGTATTAAATTTTTGGAGCCTTACTATAATGTTATTTCAACTGATTGTTATAAATTTTTAATTACTAATCACGGTATAATAATGATTTTCTTTTTTTTAATGCCTGTTCTCATTGGGGGGTTTGGAAAATTTTTGATACCGTTATTAAGTGGTTTACCCGATTTAAATCTACCTCGGTTAAAAGCTTTAAGTGCTTGGTTATTGATACCCTCTGTGGTTTTTTTGATTATTAGCATGAGTCTTGGGGCTGGCATAGGGTGAACCTTTTACCCCCCT…
PS174_	ATGATTAATGTTTCTAAGGTTTTTAGTTGATTGTTTACGTTAGATCATAAGCGTGTAGGCATTATTTATACTGTGTTAGGCGTTTGGGCCGGTTTTGTTGGTTTAGGTTTTAGTTTAATGATCCGTATTAAATTTTTAGAGCCTTACTATAATGTGATTTCGACAGATTGTTATAATTTTTTAATTACGGATCATGGTATTATAATGATTTTTTTTTTTTTAATGCCAGTTCTTATAGGTGGGTTTGGTAAATTTTTAATTCCCTTAATAAGGGGATTATCTGACTTAAAACTTCCACGTTTAAATGCTTTAAGTGTTTGGCTTCTTATACCGTCTGTTATTTTTTTGATAATTAGTATGGCCTTGGGGGCAGGAATTGGTTGAACTTTTTATCCTCCC…
PS173_	ATGATTAATGTTTCTAAGGTTTTTAGTTGATTGTTTACGTTAGATCATAAGCGTGTAGGCATTATTTATACTGTGTTAGGCGTTTGGGCCGGTTTTGTTGGTTTAGGTTTTAGTTTAATGATCCGTATTAAATTTTTAGAGCCTTACTATAATGTGATTTCGACAGATTGTTATAATTTTTTAATTACGGATCATGGTATTATAATGATTTTTTTTTTTTTAATGCCAGTTCTTATAGGTGGGTTTGGTAAATTTTTAATTCCCTTAATAAGGGGATTATCTGACTTAAAACTTCCACGTTTAAATGCTTTAAGTGTTTGGCTTCTTATACCGTCTGTTATTTTTTTGATAATTAGTATGGCCTTGGGGGCAGGAATTGGTTGAACTTTTTATCCTCCC…
PS353_	ATGTTGAATATTTCAAAGGTTTTTAGTTGGTTATTTACTTTAGACCATAAGCGTATAGGTGTTTTGTACACCATAATAGGTATTTGGGCTGGTTTTGTAGGTTTGGGTTTTAGTTTAATGATTCGTATTAAATTTTTGGAGCCATATTATAATGTTATTTCTACTGATTGTTACAAATTTTTAGTCACTAATCACGGTATCATAATGATTTTCTTTTTTTTAATGCCTGTTTTAATTGGGGGATTTGGAAAATTTTTGATACCGTTATTAAGTGGTTTATCTGATCTAAACCTGCCTCGGTTAAAAGCTTTAAGTGCTTGGCTATTAGTACCATCTGTGGTTTTTTTAATTATTAGCATGAGTCTTGGGGCTGGCATTGGGTGAACTTTTTACCCTCCT…
PS337_	ATGTTGAGTATTTCAAAGGTTTTTAGTTGGTTGTTTACATTAGACCATAAGCGGATTGGTGTGGTTTATACTATTATAGGTATCTGGGCTGGTTTTGTGGGTCTGGGCTTTAGCTTAATGATTCGTATTAAATTTTTAGAGCCTTATTATAATGTTATTTCCACAGATTGTTACAAATTTTTAATTACTAACCATGGTATTATAATGATTTTCTTTTTTTTAATGCCTATCTTAATTGGTGGCTTTGGTAATTTCTTAATACCCTTACTAAGTGGTTTATCTGATCTGAATTTGCCACGTTTGAAAGCATTAAGTGCATGGTTGTTAGTGCCATCCGTTATTTTTCTTATAATTAGAATGAGTTTAGGTGCTGGCATTGGCTGGACATTCTATCCACCC…
PS339_	ATGTTGAGTATTTCAAAGGTTTTTAGTTGGTTATTCACATTAGACCATAAGCGAATTGGTGTGGTTTATACCATTTTAGGTATTTGAGGTGGTTTTGTAGGTTTAGGTTTTAGTATGATGATTCGTATTAAATTTTTAGAGCCGTATTATAATGTTATTTCAACAGATTGTTATAATTTTTTAATTACTAACCACGGTATTATAATGATCTTCTTTTTTTTAATGCCTGTTTTAATTGGTGGATTTGGTAATTTTTTGATTCCATTATTAGGTGGTTTGTCTGATTTGAATTTACCTCGTTTGAAAGCATTAAGTGCTTGGTTATTGGTGCCTTCTGTTATTTTTCTGATCGTAAGAATGAGATTAGGTGCTGGTATTGGTTGAACATTTTATCCACCT…
PS177_	ATGGTTAATTCTTCTAAGATTTTTAGTTGGTTATTTACGCTGGATCATAAGCGCATAGGTGTGATTTACACAATTATTGGTATATGGGCTGGTTTTGTTGGCCTAGGTTTTAGTTTGTTGATTCGTGTTAAATTTTTGGAGCCGTACTATAATGTTATTTCTACCGACTGCTATAATTTTTTGATTACGGAGCACGGTATTATAATGATATTCTTTTTTTTGATGCCTATTATAATAGGGGGGTTTGGTAAATTTTTAATTCCTTTGCTTAGCGGGTTATCAGACTTAAATTTACCGCGTTTGAATGCGTTAAGAATGTGGTTATTAGTGCCATCCGTTATTTTTTTAGTGGTTAGTGTTATTTTAGGGGCTGGTGTAGGTTGAACTTTTTACCCGCCG…
PS296_	ATGCTTACTATAAATAACTTTCTTAACTGATTATTTACGCTAGACCATAAGCGTATAGGCATATTGTATACACTGGTGGGTATTTGAGCTGGTTTTTTGGGTTTAAGCTTTAGTATAATGATTCGTGTTAAATTTCTAGAGCCTTACTATAATGTTATATCTGCAGACTGTTATAAATTTTTAATTACAAACCATGGTATCTTAATGATTTTCTTTTTTTTAATGCCTATACTAATAGGCGGATTTGGAAAATTTTTGATTCCTTTATTAAGTGGTTTATCTGACCTTAAATTACCTCGTCTTAATGCTTTAAGATTTTGGTTGCTTGTGCCATCTGTAATTTTTTTGGTGATTAGTATGTACCTTGGGGCTGGTGTTGGTTGAACTTTTTATCCACCG…
PS350_	ATGTTGAATATTTCAAAGGTTTTTAGTTGGTTGTTTACTTTAGACCATAAGCGTATAGGTGTCGTGTACACCGTAATAGGTATTTGGGCTGGTTTTGTAGGTTTGGGTTATAGTTTAATGATTCGCATTAAATTTTTGGAGCCTTACTATAATGTTATTTCAACTGATTGTTATAAATTTTTAGTCACTAATCACGGTATAATAATGATTTTCTTTTTTTTAATGCCTGTTCTCATTGGGGGGTTTGGAAAATTTTTGATACCGTTATTAAGTGGTTTACCCGATTTAAATCTACCTCGGTTAAAAGCTTTAAGTGCTTGGCTATTGATACCATCTGTGGTTTTTTTGATAATTAGCATGAGTCTTGGGGCTGGCATAGGGTGAACCTTTTACCCCCCT…
PS347_	ATGTTGAATATTTCAAAGGTTTTTAGTTGGTTGTTTACTTTAGACCATAAGCGTATAGGTGTCGTGTACACCGTAATAGGTATTTGGGCTGGTTTTGTAGGTTTGGGTTATAGTTTAATGATTCGCATTAAATTTTTGGAGCCTTACTATAATGTTATTTCAACTGATTGTTATAAATTTTTAGTCACTAACCACGGTATAATAATGATTTTCTTTTTTTTAATGCCTGTTCTCATTGGGGGGTTTGGAAAATTTTTGATACCGTTATTAAGTGGTTTACCCGATTTAAATCTACCTCGGTTAAAAGCTTTAAGTGCTTGGCTATTGATACCATCTGTGGTTTTTTTGATTATTAGCATGAGTCTTGGGGCTGGCATAGGGTGAACCTTTTACCCCCCT…
PD010_	ATGCGTACTATAAATAAATTTCTTAGCTGGCTGTTTACTCTTGATCACAAGCGTATAGGTGTACTGTACACGATGGTTGGGGTTTGGGCCGGTTTTTTAGGTTTAAGATTCAGTATAATGATTCGTGTTAATTTTTTAGAGCCGTACCATAATGTTATATCAACAGACTGTTACAAATTTTTGATAACGAATCATGGCATCTTAATGATTTTCTTTTTTTTAATGCCTATCTTAATAGGGGGGTTTGGTAAATTTTTGATTCCACTGTTAGGCGGTTTGTCTGACCTTAACTTGCCACGTTTGAATGCTTTAAGGTTTTGGCTGCTAGTCCCTTCTGTAATTTTTCTTGTGGTAAGTATGTGGTTAGGTGCTGGAGTCGGTTGAACTTTTTATCCGCCG…
PS346_	ATGTTGAATATTTCAAAGGTTTTTAGTTGGTTGTTTACTTTAGACCATAAGCGTATAGGTGTTGTGTACACCGTAATAGGTATTTGGGCTGGTTTTGTAGGCTTGGGTTATAGTTTAATGATTCGCATTAAATTTTTGGAGCCATACTATAATGTTATTTCAACTGATTGTTATAAATTTTTAGTCACTAATCACGGCATAATAATGATTTTCTTTTTTTTAATGCCTGTTCTTATCGGGGGGTTTGGAAAATTTTTGATACCGTTATTGAGTGGTTTACCCGATTTAAATCTACCTCGGTTAAAAGCTTTAAGTGCTTGGCTATTGATACCCTCCGTGGTTTTTTTAATTATTAGTATGAGTCTTGGGGCTGGCATAGGGTGAACCTTTTACCCTCCT…
PS351_	ATGTTGAATATTTCAAAGGTTTTTAGTTGGTTGTTTACTTTAGACCATAAGCGTATAGGTGTCGTGTACACCGTAATAGGTATTTGGGCTGGTTTTGTAGGTTTGGGTTATAGTTTAATGATTCGCATTAAATTTTTGGAGCCTTACTATAATGTTATTTCAACTGATTGTTATAAATTTTTAGTCACTAATCACGGTATAATAATGATTTTCTTTTTTTTAATGCCTGTTCTCATTGGGGGGTTTGGAAAATTTTTGATACCGTTATTAAGTGGTTTACCCGATTTAAATCTACCTCGGTTAAAAGCTTTAAGTGCTTGGCTATTGATACCATCTGTGGTTTTTTTGATAATTAGCATGAGTCTTGGGGCTGGCATAGGGTGAACCTTTTACCCCCCT…
PD356_	ATGTTGAATATTTCAAAGGTTTTTAGTTGGTTATTTACTTTAGACCATAAGCGTATAGGTGTTTTGTACACCATAATAGGTATTTGGGCTGGTTTTGTAGGTTTGGGTTTTAGTTTAATGATTCGTATTAAATTTTTGGAGCCATATTATAATGTTATTTCGACTGATTGTTACAAATTTTTAGTCACTAACCACGGTATCATAATGATTTTCTTTTTTTTAATGCCTGTTTTAATTGGGGGATTTGGAAAATTTTTGATACCGTTATTAAGTGGTTTATCTGATCTAAACCTGCCTCGGTTAAAAGCTTTAAGTGCTTGGCTATTAGTACCATCTGTGGTTTTTTTAATTATTAGCATGAGTCTTGGGGCTGGCATTGGGTGAACTTTTTACCCTCCT…
PS432_	ATGTATACTATAAATAAATTTTTAAATTGATTGTTTACTTTAGATCATAAGCGCATAGGAATATTGTATACATTGGTTGGTATATGAGCTGGTTTTTTGGGTTTAAGGTTTAGTTTGATGATTCGCGTAAAATTTTTAGAGCCCTACTATAACGTAATTTCTACTGATTGTTATAAATTTTTGATTACAAACCATGGAATATTGATGATTTTCTTTTTTTTAATGCCTATCTTGATAGGGGGTTTTGGTAAATTTTTAATTCCTTTATTAAGGGGTTTATCTGATTTAAAATTACCTCGTTTGAAAGCATTGAGATTTTGATTACTTGTTCCTTCTGTTATTTTTTTAGTAACTAGAATGTGTCTTGGTGCTGGGGTAGGTTGAACTTTTTATCCACCT…
PS431_	ATGTATACTATAAATAAATTTTTAAATTGATTGTTTACTTTAGATCATAAGCGCATAGGAATATTGTATACATTGGTTGGTATATGAGCTGGTTTTTTGGGTTTAAGGTTTAGTTTGATGATTCGCGTAAAATTTTTAGAGCCCTACTATAACGTAATTTCTACTGATTGTTATAAATTTTTGATTACAAACCATGGAATATTGATGATTTTCTTTTTTTTAATGCCTATCTTGATAGGGGGTTTTGGTAAATTTTTAATTCCTTTATTAAGGGGTTTATCTGACTTAAAATTACCTCGTTTGAAAGCATTGAGATTTTGATTACTTGTTCCTTCTGTCATTTTTTTAGTAATTAGAATGTGTCTTGGTGCTGGGGTAGGTTGAACTTTTTATCCACCT…
PS430_	ATGTATACTATAAATAAATTTTTAAATTGATTGTTTACTTTAGATCATAAGCGCATAGGAATATTGTATACATTGGTTGGTATATGAGCTGGTTTTTTGGGTTTAAGGTTTAGTTTGATGATTCGCGTAAAATTTTTAGAGCCCTACTATAACGTAATTTCTACTGATTGTTATAAATTTTTGATTACAAACCATGGAATATTGATGATTTTCTTTTTTTTAATGCCTATCTTGATAGGGGGTTTTGGTAAATTTTTAATTCCTTTATTAAGGGGTTTATCTGACTTAAAATTACCTCGTTTGAAAGCATTGAGATTTTGATTACTTGTTCCTTCTGTCATTTTTTTAGTAATTAGAATGTGTCTTGGTGCTGGGGTAGGTTGAACTTTTTATCCACCT…
PS264_	ATGCGTACTATGAATAAATTTTTTAATTGGTTGTTTACGCTTGATCATAAGCGCATTGGTATTTTATATACGTTGGTTGGAATTTGGGCTGGTTTTTTAGGTTTAAGTTTTAGTTTAATGATTCGTATAAAATTTCTGGAGCCTTATTATAATGTTATATCTGCAGACTGTTATAAATTTCTTATAACAAATCATGGTATACTAATGATTTTCTTTTTTTTAATGCCAATACTTATTGGTGGATTTGGAAATTTTCTTATACCATTATTAAGTGGTTTATCCGATTTAAAATTGCCTCGTCTTAATGCTTTAAGATTTTGACTTTTAGTACCATCAACAGTTTTTTTGGTTATAAGTATGTGTTTAGGGGCAGGTGTAGGTTGAACCTTTTATCCACCA…
PS263_	ATGCGTACTATGAATAAATTTTTTAATTGGTTGTTTACGCTTGATCATAAGCGCATTGGTATTTTATATACGTTGGTTGGAATTTGGGCTGGTTTTTTAGGTTTAAGTTTTAGTTTAATGATTCGTATAAAATTTCTGGAGCCTTATTATAATGTTATATCTGCAGACTGTTATAAATTTCTTATAACAAATCATGGTATACTAATGATTTTCTTTTTTTTAATGCCAATACTTATTGGTGGATTTGGAAATTTTCTTATACCATTATTAAGTGGTTTATCCGATTTAAAATTGCCTCGTCTTAATGCTTTAAGATTTTGACTTTTAGTACCATCAACAGTTTTTTTGGTTATAAGTATGTGTTTAGGGGCAGGTGTAGGTTGAACCTTTTATCCACCA…
PD019_	ATGCATACTATAAATAAATTTTTAAATTGATTATTTACGCTAGATCATAAGCGTATAGGCATATTATACACATTAGTTGGAATTTGGGCTGGTTTTTTAGGCTTGAGTTTTAGTATCATGATTCGTGTAAAATTTTTGGAGCCTTACTATAACGTTATTTCAACAGATTGTTATAAATTTCTTATTACTAATCATGGTATTTTAATGATTTTTTTCTTTTTAATGCCAATTTTAATAGGAGGTTTTGGTAAATTTTTAATACCCCTTCTTAGAGGTTTATCTGATCTAAAATTACCTCGGTTAAATGCTTTAAGATTTTGGCTTTTAGTCCCTTCTGTCATCTTTTTAGTTATTAGAATGTGTCTAGGGGCTGGTGTTGGTTGAACCTTTTATCCTCCT…
PS123_	NNNATGCGTACTATAAAATTTTTAAATTGATTGTTTACGTTAGATCATAAGCGTATAGGTATATTGTATACACTGGTTGGAATATGAGCTGGATTTTTGGGTTTAAGCTTTAGTATAATGATTCGTGTAAAATTTTTAGAGCCTTACTATAAAGTAATTTCTACAGATTGTTATAAATTTCTAATTACAAATCATGGTATTTTAATGATTTTCTTTTTTTTGATGCCAATTTTAATTGGTGGCTTTGGAAAATTTTTAATACCTTTATTGAGTGGTTTATCTGATTTAAAATTACCTCGTTTAAAAGCTTTAAGATTCTGGTTGTTAGTGCCTTCTGTTGTATTTTTAGTTATAAGAATGTGTTTAGGTGCTGGTGTTGGATGAACTTTTTATCCTCCT…
PS122_	NNNATGCGTACTATAAAATTTTTAAATTGATTGTTTACGTTAGATCATAAGCGTATAGGTATATTGTATACACTGGTTGGAATATGAGCTGGATTTTTGGGTTTAAGCTTTAGTATAATGATTCGTGTAAAATTTTTAGAGCCTTACTATAAAGTAATTTCTACAGATTGTTATAAATTTCTAATTACAAATCATGGTATTTTAATGATTTTCTTTTTTTTGATGCCAATTTTAATTGGTGGCTTTGGAAAATTTTTAATACCTTTATTGAGTGGTTTATCTGATTTAAAATTACCTCGTTTAAAAGCTTTAAGATTCTGGTTGTTAGTGCCTTCTGTTGTATTTTTAGTTATAAGAATGTGTTTAGGTGCTGGTGTTGGATGAACTTTTTATCCTCCT…
PS021_	ATGCGTACTATAAATAAATTTTTAAATTGATTATTCACGCTAGATCATAAGCGTATCGGCATATTATACACATTGGTCGGGATTTGGGCTGGATTCTTAGGTTTGAGGTTTAGTATTATGATTCGTGTAAAATTTCTAGAGCCTTATTATAATGTTATTTCAACAGATTGTTATAATTTCCTTATCACAAATCATGGCATCTTAATGATTTTCTTTTTCTTAATGCCAATTTTGATAGGTGGCTTTGGTAAATTTTTACTACCCTTACTTAGTGGTTTATCTGATTTAAAACTACCTCGGTTAAATGCTTTAAGATTCTGACTACTTGTGCCATCTGTTATTTTTTTAGTAATTAGAATGTGCCTAGGAGCCGGTGTAGGTTGAACCTTTTACCCCCCG…
PD433_	ATGTATACTATTAATAAATTTCTAAATTGACTATTTACTTTAGATCATAAGCGTATAGGGATATTATATACATTAGTAGGTATATGAGCTGGCTTTTTAGGTTTAAGTTTTAGTATAATGATTCGTGTAAATTTTTTGGAGCCTTATTATAAAGTAATTTCAACTGACTGTTATAAATTTTTGATTACTAAACATGGTATTTTAATGATTTTTTTCTTTTTAATGCCTATACTTATAGGTGGTTTTGGAAATTTTTTGATTCCTTTATTAAGAGGCTTATCTGATTTGAAATTGCCACGTTTAAATGCATTAAGATTTTGATTATTAGTACCTTCTGTTATATTCTTAGTTATAAGAATGTGTTTAGGTGCAGGGGTTGGTTGGACTTTTTATCCACCA…
PS424_	ATGCGTACCATAAATAAATTTCTAAATTGATTATTTACGCTAGATCATAAGCGTATAGGTATTTTGTACACATTAGTTGGAATTTGGGCTGGGTTCTTAGGTTTAAGTTTTAGTTTAATGATTCGTGTAAAATTTTTAGAGCCCTACTATAATGTGATTTCTACTGACTGTTATAAATTTCTTGTTACTAGACATGGGATTTTGATGATTTTCTTTTTTTTGATGCCTATATTAATAGGAGGTTTTGGTAAATTCTTGATTCCATTATTAAGTGGTTTATCGGATTTGAAATTGCCTCGTCTTAATGCTTTGAGATTTTGGCTTTTAGTACCTTCAGTTATATTTTTAATTATAAGAATGTGCCTAGGTGCTGGTGTAGGTTGAACTTTTTATCCACCT…
PS423_	ATGCGTACTATAAATAAATTTTTAAATTGATTATTCACGCTAGATCATAAGCGTATCGGCATATTATACACATTAGTTGGAATTTGAGCCGGGTTCTTAGGTTTAAGGTTTAGTATAATGATTCGTGTAAATTTTCTAGAACCTTACTATAAAGTTATTTCTACCGATTGTTATAACTTCCTTATTACGAAACATGGTATTCTAATGATTTTCTTTTTTTTAATGCCAATCCTTATAGGGGGCTTTGGAAAATTTCTGCTTCCACTACTAGGCGGTTTATCTGATCTAAATTTACCTCGTTTAAATGCTTTAAGGTTTTGGTTACTGGTGCCTTCTGTAATTTTTTTAGTAATTAGAATGTGCCTAGGGGCCGGTGTCGGTTGAACCTTCTACCCTCCT…
PS329_	ATGTATAATATGAATAAATTTTTAAATTGATTATTCACGTTAGACCATAAGCGTATTGGTATCTTATACACTTTGGTTGGTATTTGAGCTGGGTTTTTAGGTCTAAGCTTTAGTGTGATGATTCGTGTTAAATTTTTAGAGCCTTATTATAATGTTATTTCTACTGATTGTTATAAATTTCTTATAACTAAACATGGTATTTTAATGATATTTTTCTTTTTAATGCCAATTTTAATAGGTGGTTTTGGGAAATTTTTAATACCTTTATTAAGAGGTTTATCCGATTTAAAACTACCTCGTTTGAATGCTTTAAGATTTTGGCTTTTAGTACCATCAGTAGTTTTTTTGGTAGTAAGAATGTGTTTGGGTGCTGGAGTAGGTTGGACGTTTTACCCACCT…
PS234_	ATGCGTACTATAAATAAATTTTTAAATTGATTATTCACGCTAGATCATAAGCGTATCGGTATTATGTACACATTAGTTGGAATTTGGGCTGGGTTTTTAGGTTTAAGTTTTAGTATAATGATTCGTGTAAAATTTTTAGAACCTTACTATAATGTTATTTCTACAGATTGTTACAACTTTCTTATTACGAAACATGGTATTTTAATGATTTTCTTTTTTTTAATGCCAATTCTTATAGGAGGGTTTGGAAATTTCTTACTCCCTTTACTAGGGGGTCTGTCAGATCTAAAATTACCTCGTTTAAATGCCTTGAGATTCTGGTTGCTTGTACCATCAGTAATTTTTTTAGTAATTAGGATGTGCTTAGGGGCAGGTGTTGGTTGAACCTTTTATCCTCCA…
PS164_	ATGCGTACTATGAATAAATTTCTTAATTGATTGTTTACGCTAGATCATAAGCGTATAGGCGTATTGTACACATTGGTTGGAATTTGAGCTGGGTTTTTAGGCTTAAGTTTTAGTATAATGATTCGTGTAAAATTTTTAGAGCCCTATTACAATGTTATTTCTACTGATTGTTATAAATTCCTTATAACAAATCATGGTATTTTAATGATTTTTTTCTTTTTGATGCCAATTTTAATAGGTGGTTTCGGTAAATTTTTGATACCACTATTAAGTGGTTTATCAGACTTAAATTTACCCCGTCTAAAAGCTTTAAGATTTTGGTTGTTAGTGCCTTCAGTGATTTTTTTAGTCACAAGTATGTGTTTAGGTGCTGGGGTAGGGTGAACCTTTTATCCGCCG…
PS169_	NNNATGCTTAGATATAAGTTTTTGAATTGGCTATTTACTTTAGATCATAAGCGTATTGGAATCTTGTATACGTTACTAGGGATTTGAGCTGGGTTTTTGGGTTTGAGTTTTAGCGTGATGATTCGTGTAAAATTTTTAGAGCCTTATTATAACGTTGTTTCAACAGATTGTTATAAATTTTTAGTAACAAATCATGGGATTTTAATGATTTTTTTTTTCTTAATGCCTATTTTAATAGGAGGGTTTGGTAAATTTTTAATTCCTTTATTAAGGGGTCTTTCTGATTTAAAATTACCGCGGCTCAATGCATTAAAATTTTGATTATTGATTCCTTCTGTAGTATGTCTGGTTATTAGGATGAGTTTAGGGGCTGGGGTTGGATGAACTTTTTATCCTCCT…
PS027_	ATGCGTACTATTAATAAGTTTCTAAATTGATTATTTACGCTCGATCATAAGCGTATTGGTATAATGTACACATTAGTTGGGATTTGGGCTGGGTTCTTAGGTTTAAGTTTTAGTATAATGATTCGTGTAAAATTTCTAGAGCCTTACTATAATGTTATTTCAACAGATTGTTACAACTTTCTTATAACAAAACATGGCATTTTAATGATTTTCTTTTTTTTAATGCCAATCCTTATAGGGGGTTTTGGAAATTTTCTTCTTCCATTGCTAAGAGGTTTGTCGGACTTAAAATTACCTCGTTTGAATGCTCTTAGCTTTTGATTACTTGTGCCTTCTGTAATTTTCTTGATTATAAGAATGTGTTTAGGTGCCGGTGTTGGCTGAACATTTTACCCTCCT…
PS023_	ATGCGTACTATTAATAAGTTTCTAAATTGATTATTTACGCTCGATCATAAGCGTATCGGTATAATGTACACATTAGTTGGAATTTGGGCTGGGTTCTTAGGTTTAAGTTTTAGTATAATGATTCGTGTAAAATTTTTAGAGCCTTACTATAATGTTATTTCAACAGATTGTTACAACTTTCTTATAACAAAACATGGCATTTTAATGATTTTCTTTTTTTTAATGCCAATCCTTATAGGAGGTTTTGGAAATTTTCTTCTTCCACTGCTAAGAGGTTTGTCAGACTTAAACTTACCTCGTTTGAATGCTCTTAGCTTTTGACTACTTGTGCCTTCCGTGATTTTCTTGATTATAAGAATGTGTTTAGGTGCCGGTGTTGGCTGGACATTTTACCCTCCT…
PS012_	ATGCCTGCTATGAGTAATTTTCTTAATTGATTGTTTACGCTTGATCATAAGCGTATAGGTATATTGTACACTCTTGTAGGAATTTGATCTGGGTTTTTGGGTTTAAGTTTTAGTATAATGATTCGCGTCAAATTTTTAGAGCCTTATTATAACGTAATTTCCACTGATTGTTATAAATTTCTTATAACAAATCATGGTATTTTGATGATATTCTTTTTTTTGATGCCTATATTAATAGGTGGTTTCGGTAATTTTTTAATTCCTTTATTAAGGGGTTTGTCTGATTTAAAATTACCGCGTCTTAATGCTTTAAGGTTCTGGCTATTGGTACCTTCGGTAATTTTTTTGGTTATAAGAATGTGTTTAGGTGCTGGTGTTGGTTGAACTTTTTATCCCCCA…
PS279_	NNNATGCGCACTATAAAATTCTTAAGTTGGTTGTTTACTTTAGACCATAAGCGTATAGGTATACTGTATACATTAGTTGGGATATGAGCGGGTTTTCTGGGTTTAAGATTTAGAGTAATGATTCGTGTTAAATTCTTAGAGCCCTACTACAATGTGATTTCCACAGATTGTTATAAATTTTTAGTAACTAATCATGGTATACTTATGATTTTTTTCTTTCTTATGCCAATCTTAATAGGTGGCTTTGGCAATTTTCTTATACCTCTTTTAAGCGGTCTTTCAGATTTAAATCTACCGCGTTTAAATGCTTTGAGTTTTTGGCTACTTATCCCTTCCGTTATTTTTTTAGTCATAAGAATGTGTTTAGGTGCTGGTGTGGGTTGAACATTTTATCCGCCT…
PS286_	NNNATGCGCACTATAAAATTCTTAAGTTGGTTGTTTACTTTAGACCATAAGCGTATAGGTATACTGTATACATTAGTTGGGATATGAGCGGGTTTTCTGGGTTTAAGATTTAGAGTAATGATTCGTGTTAAATTCTTAGAGCCCTACTACAATGTGATTTCCACAGATTGTTATAAATTTTTAGTAACTAATCATGGTATACTTATGATTTTTTTCTTTCTTATGCCAATCTTAATAGGTGGCTTTGGTAATTTTCTTATACCTCTTTTAAGCGGTCTTTCAGATTTAAATCTACCGCGTTTAAATGCTTTGAGTTTTTGGCTACTTATCCCTTCCGTTATTTTTTTAGTCATAAGAATGTGTTTAGGTGCTGGCGTAGGTTGAACATTTTATCCGCCT…
PS273_	NNNATGCGCACTACAAATTTTCTAAGTTGGTTGTTTACTTTAGACCATAAGCGTATAGGTATATTATACACATTAGTTGGTATATGAGCGGGTTTTCTAGGTTTAAGATTTAGAGTAATGATTCGTGTAAAATTTTTAGAACCATATTATAATGTTATTTCTACTGATTGTTATAAATTTTTAGTAACTAATCACGGAATACTTATGATTTTTTTCTTTCTAATGCCAATTTTAATTGGCGGATTTGGTAATTTTTTAATACCTTTAGTTAGCGGGCTGTCAGATTTAAACTTGCCCCGTTTAAATGCTTTAAGCTTTTGGCTTCTTATACCATCTGTAATTTTTTTAGTTATAAGAATGTGTTTAGGGGCCGGGGTTGGTTGAACATTTTATCCTCCT…
PS285_	NNNATGCGCACTATAAAATTCTTAAGTTGGTTGTTTACTTTAGACCATAAGCGTATAGGTATACTGTATACATTAGTTGGGATATGAGCGGGTTTTCTGGGTTTAAGATTTAGAGTAATGATTCGTGTTAAATTCTTAGAGCCCTACTACAATGTGATTTCCACAGATTGTTATAAATTTTTAGTAACTAATCATGGTATACTTATGATTTTTTTCTTTCTTATGCCAATCTTAATAGGTGGCTTTGGTAATTTTCTTATACCTCTTTTAAGCGGTCTTTCAGATTTAAATCTACCGCGTTTAAATGCTTTGAGTTTTTGGCTACTTATCCCTTCCGTTATTTTTTTAGTCATAAGAATGTGTTTAGGTGCTGGCGTAGGTTGAACATTTTATCCGCCT…
PS283_	NNNATGCGCACTATAAAATTCTTAAGTTGGTTGTTTACTTTAGACCATAAGCGTATAGGTATACTGTATACATTAGTTGGGATATGAGCGGGTTTTCTGGGTTTAAGATTTAGAGTAATGATTCGTGTTAAATTCTTAGAGCCCTACTACAATGTGATTTCTACAGATTGTTATAAATTTTTAGTAACTAATCATGGCATACTTATGATTTTTTTCTTTCTTATGCCAATCTTAATAGGTGGCTTTGGTAATTTTCTTATACCTCTTTTAAGCGGTCTTTCAGATTTAAATCTACCGCGTTTAAATGCTTTGAGTTTTTGGCTACTTATCCCTTCCGTTATTTTTTTAGTCATAAGAATGTGTTTAGGTGCTGGCGTAGGTTGAACATTTTATCCGCCT…
PS284_	NNNATGCGCACTATAAAATTCTTAAGTTGGTTGTTTACTTTAGACCATAAGCGTATAGGTATACTGTATACATTAGTTGGGATATGAGCGGGTTTTCTGGGTTTAAGATTTAGAGTAATGATTCGTGTTAAATTCTTAGAGCCCTACTACAATGTGATTTCCACAGATTGTTATAAATTTTTAGTAACTAATCATGGTATACTTATGATTTTTTTCTTTCTTATGCCAATCTTAATAGGTGGCTTTGGCAATTTTCTTATACCTCTTTTAAGCGGTCTTTCAGATTTAAATCTACCGCGTTTAAATGCTTTGAGTTTTTGGCTACTTATCCCTTCCGTTATTTTTTTAGTCATAAGAATGTGTTTAGGTGCTGGTGTGGGTTGAACATTTTATCCGCCT…
PS281_	NNNATGCGCACTATAAAATTCTTAAGTTGGTTGTTTACTTTAGACCATAAGCGTATAGGTATACTGTATACATTAGTTGGGATATGAGCGGGTTTTCTGGGTTTAAGATTTAGAGTAATGATTCGTGTTAAATTCTTAGAGCCCTACTACAATGTGATTTCCACAGATTGTTATAAATTTTTAGTAACTAATCATGGTATACTTATGATTTTTTTCTTTCTTATGCCAATCTTAATAGGTGGCTTTGGTAATTTTCTTATACCTCTTTTAAGCGGTCTTTCAGATTTAAATTTACCGCGTTTAAATGCTTTGAGTTTTTGGCTACTTATCCCTTCCGTTATTTTTTTAGTCATAAGAATGTGTTTAGGTGCTGGCGTAGGTTGAACATTTTATCCGCCT…
PS280_	NNNATGCGCACTATAAAATTCTTAAGTTGGTTGTTTACTTTAGACCATAAGCGTATAGGTATACTGTATACATTAGTTGGGATATGAGCGGGTTTTCTGGGTTTAAGATTTAGAGTAATGATTCGTGTTAAATTCTTAGAGCCCTACTACAATGTGATTTCCACAGATTGTTATAAATTTTTAGTAACTAATCATGGTATACTTATGATTTTTTTCTTTCTTATGCCAATCTTAATAGGTGGCTTTGGCAATTTTCTTATACCTCTCTTAAGCGGTCTTTCAGATTTAAATCTACCGCGTTTAAATGCTTTGAGTTTTTGGCTACTTATCCCTTCCGTTATTTTTTTAGTCATAAGAATGTGTTTAGGTGCTGGTGTGGGTTGAACATTTTATCCGCCT…
PS326_	ATGCGTACTATAAATAAATTTTTAAATTGATTGTTCACGCTCGATCATAAGCGTATCGGTATTTTGTACACATTGGTTGGTATTTGGGCTGGTTTTTTAGGTCTAAGCTTTAGTATAATGATTCGTGTAAAATTTTTAGAGCCTTACTACAATGTTATTTCAACCGACTGTTATAATTTTCTTATAACAAAACATGGTATTTTAATGATTTTCTTTTTTCTGATGCCAATTCTTATAGGAGGATTTGGAAACTTCCTTCTTCCTTTGTTAGGTGGGTTATCTGATTTAAAATTACCTCGTTTAAATGCCCTTAGGTTCTGGTTACTTGTCCCTTCTGTAATTTTTTTAGTAATTAGAATGTGTTTAGGTGCAGGTGTTGGTTGAACCTTTTATCCTCCA…
PS118_	ATGTATAACGTTACTGGTTTACTAAACTGATTATTTACCTTAGATCATAAGCGTATCGGTGTACTCTATACAATAGTAGGTATTTGAGCAGGATTTTTAGGCCTTAGGTTTAGTGCTATGATTCGTATAAACTTCTTAGAGCCTTACTACAAAGTAATTTCTACTGACTGTTATAAATTTTTAGCTACTAACCATGGCATATTAATGATCTTCTTTTTTTTAATGCCAATTCTTATAGGAGGCTTCGGAAAATTTTTAATACCATTACTAGGTGGTCTATCTGATTTAAAATTACCACGTTTAAAAGCTGTAAGACTTTGACTTTTATTGCCTTCCGTTATATTTTTAGTATTAAGAATGTGCCTTGGGGCTGGAGTCGGTTGGACTTTTTATCCACCA…
PS117_	ATGTATAACGTTACTGGTTTACTAAACTGATTATTTACCTTAGATCATAAGCGTATTGGTGTACTCTATACAATAGTAGGTATTTGAGCAGGATTTTTAGGCCTTAGGTTTAGTGCTATGATTCGTATAAACTTCTTAGAGCCTTACTACAAAGTAATTTCTACTGACTGTTATAAATTTTTAGCTACTAACCATGGCATATTAATGATCTTCTTTTTTTTAATGCCAATTCTTATAGGAGGCTTCGGAAAATTTTTAATACCATTACTAGGTGGTCTATCTGATTTAAAATTACCACGTTTAAAAGCTGTAAGACTTTGACTTTTATTGCCTTCCGTTATATTTTTAGTATTAAGAATGTGCCTTGGGGCTGGAGTMGGTTGGACTTTTTATCCACCA…
PS205_	ATGCTTGCCATGAATAAATTTCTTAATTGATTGTTTACGCTGGATCATAAGCGTATCGGTATCTTGTACACGTTAGTCGGAATCTGAGCTGGGTTTTTGGGATTAAGTTTTAGTATAATGATTCGTGTTAAATTCTTAGAACCTTACTACAATGTGATTTCGACTGATTGTTATAATTTTCTTATAACCAACCACGGGATTTTGATGATTTTCTTTTTTCTAATGCCTATTTTAATAGGCGGCTTTGGTAAATTTTTAATTCCTCTACTAAGTGGTTTATCAGATCTTAACTTACCTCGATTAAATGCTTTGAGGTTTTGGTTGTTGGTGCCATCAGTTATCTTTTTAGTTACCAGGATGTGTTTGGGTGCCGGGGTTGGTTGAACTTTTTACCCGCCT…
PS204_	ATGCTTGCCATGAATAAATTTCTTAATTGATTGTTTACGCTGGATCATAAGCGTATCGGTATCTTGTACACGTTAGTCGGAATCTGAGCTGGGTTTTTGGGATTAAGTTTTAGTATAATGATTCGTGTTAAATTCTTAGAACCTTACTACAATGTGATTTCGACTGATTGTTATAATTTTCTTATAACCAACCACGGGATTTTGATGATTTTCTTTTTTCTAATGCCTATTTTAATAGGCGGCTTTGGTAAATTTTTAATTCCTCTACTAAGTGGTTTATCAGATCTTAACTTACCTCGATTAAATGCTTTGAGGTTTTGGTTGTTGGTGCCATCAGTTATCTTTTTAGTTACCAGGATGTGTTTGGGTGCCGGGGTTGGTTGAACTTTTTACCCGCCT…
PS192_	ATGCGTACCATGAATAAATTTCTTAATTGATTGTTTACGCTCGACCATAAGCGTATTGGTATCTTGTACACGTTAGTCGGAATTTGGGCAGGGTTTTTAGGACTAAGATTTAGTATAATGATTCGTGTAAAATTTTTGGAGCCCTACTATAATGTAATTTCTACTGATTGTTATAATTTTCTTATAACAAACCACGGGATTCTGATGATTTTCTTTTTTTTGATGCCTATTTTAATAGGCGGATTTGGTAATTTTTTAATTCCGTTGTTAAGAGGCTTATCGGATCTTAAATTACCTCGGTTAAATGCTTTGAGGTTTTGGTTATTAGTGCCTTCAGTTATTTTTTTAGTTACTAGCATGTGCTTAGGTGCTGGCGTTGGTTGAACCTTTTACCCACCT…
PS207_	ATGCTTGCCATGAATAAATTTCTTAATTGATTGTTTACGCTGGATCATAAGCGTATCGGTATCTTGTACACGTTAGTCGGAATCTGAGCTGGGTTTTTGGGATTAAGTTTTAGTATAATGATTCGTGTTAAATTCTTAGAACCTTACTACAATGTGATTTCGACTGATTGTTATAATTTTCTTATAACCAACCACGGGATTTTGATGATTTTCTTTTTTCTAATGCCTATTTTAATAGGCGGCTTTGGTAAATTTTTAATTCCTCTACTAAGTGGTTTATCAGATCTTAACTTACCTCGATTAAATGCTTTGAGGTTTTGGTTGTTGGTGCCATCAGTTATCTTTTTAGTTACCAGGATGTGTTTGGGTGCCGGGGTTGGTTGAACTTTTTACCCGCCT…
PS194_	ATGCGTACCATGAATAAATTTCTTAATTGATTGTTTACGCTCGACCATAAGCGTATTGGTATCTTGTACACGTTAGTCGGAATTTGGGCAGGGTTTTTAGGACTAAGATTTAGTATAATGATTCGTGTAAAATTTTTGGAGCCCTACTATAATGTAATTTCTACTGATTGTTATAATTTTCTTATAACAAACCACGGGATTCTGATGATTTTCTTTTTTTTGATGCCTATTTTAATAGGCGGATTTGGTAATTTTTTAATTCCGTTGTTAAGAGGCTTATCGGATCTTAAATTACCTCGGTTAAATGCTTTGAGGTTTTGGTTATTAGTGCCTTCAGTTATTTTTTTAGTTACTAGCATGTGCTTAGGTGCTGGCGTTGGTTGAACCTTTTACCCACCT…
PS208_	ATGCTTGCCATGAATAAATTTCTTAATTGATTGTTTACGCTGGATCATAAGCGTATCGGTATCTTGTACACGTTAGTCGGAATCTGAGCTGGGTTTTTGGGATTAAGTTTTAGTATAATGATTCGTGTTAAATTCTTAGAACCTTACTACAATGTGATTTCGACTGATTGTTATAATTTTCTTATAACCAACCACGGGATTTTGATGATTTTCTTTTTTCTAATGCCTATTTTAATAGGCGGCTTTGGTAAATTTTTAATTCCTCTACTAAGTGGTTTATCAGATCTTAATTTACCTCGATTAAATGCTTTGAGGTTTTGGTTGTTGGTGCCATCAGTTATCTTTTTAGTTACCAGGATGTGTTTGGGTGCCGGGGTTGGTTGAACTTTTTACCCGCCT…
PS193_	ATGCGTACCATGAATAAATTTCTTAATTGATTGTTTACGCTGGACCATAAGCGTATTGGTATCTTGTACACGTTAGTCGGAATTTGGGCAGGGTTTTTAGGACTAAGATTTAGTATAATGATTCGTGTAAAATTTTTGGAGCCCTACTATAATGTAATTTCTACTGATTGTTATAATTTTCTTATAACAAACCACGGGATTCTGATGATTTTCTTTTTTTTGATGCCTATTTTAATAGGCGGATTTGGTAATTTTTTAATTCCGTTGTTAAGAGGCTTATCGGATCTTAAATTACCTCGGTTAAATGCTTTGAGGTTTTGGTTATTAGTGCCTTCAGTTATTTTTTTAGTTACTAGCATGTGCTTAGGTGCTGGCGTTGGTTGAACCTTTTACCCACCT…
PS191_	ATGCGTACCATGAATAAATTTCTTAATTGATTGTTTACGCTGGACCATAAGCGTATTGGTATCTTGTACACGTTAGTCGGAATTTGGGCAGGGTTTTTAGGACTAAGATTTAGTATAATGATTCGTGTAAAATTTTTGGAGCCCTACTATAATGTAATTTCTACTGATTGTTATAAATTTCTTATAACAAACCACGGGATTCTGATGATTTTCTTTTTTTTGATGCCTATTTTAATAGGCGGATTTGGTAATTTTTTAATTCCTTTGTTAAGAGGCTTATCGGATCTTAAATTACCTCGGTTAAATGCTTTGAGGTTTTGGTTATTAGTGCCTTCAGTTATTTTTTTAGTTACTAGCATGTGCTTAGGTGCTGGCGTTGGTTGAACCTTTTACCCACCT…
PS206_	ATGCTTGCCATGAATAAATTTCTTAATTGATTGTTTACGCTGGATCATAAGCGTATCGGTATCTTGTACACGTTAGTCGGAATCTGAGCTGGGTTTTTGGGATTAAGTTTTAGTATAATGATTCGTGTTAAATTCTTAGAACCTTACTACAATGTGATTTCGACTGATTGTTATAATTTTCTTATAACAAACCACGGGATTTTGATGATTTTCTTTTTTCTAATGCCTATTTTAATAGGCGGCTTTGGTAAATTTTTAATTCCTCTACTAAGCGGTCTATCAGATCTTAATTTACCTCGATTAAATGCTTTGAGGTTTTGGTTGTTGGTGCCATCAGTTATCTTTTTAGTTACTAGGATGTGTTTGGGTGCCGGGGTTGGTTGAACTTTTTACCCGCCT…
PD115_	NNNNNNNNNATCACTGGTTTATTAAACTGATTGTTTACTCTTGATCATAAGCGTATAGGAGTACTCTATACATTAGTTGGTATCTGAGCTGGGTTCTTAGGACTTAGTTTTAGAGCAATGATTCGAATAAAATTTTTAGAGCCATATTATAAAGTAATCTCTACTGATTGTTACAAATATTTAGTCACAAATCATGGCATACTTATGATTTTTTTTTTTCTAATGCCTATCTTAATTGGCGGATTTGGTAACTTTTTAATCCCACTACTAGGGGGTTTATCAGACCTAAACTTACCACGCTTAAAAGCTATTAGGCTTTGGTTATTGTTACCTTCCGTTGTATTCCTGCTTATTAGGATGTGCCTAGGKGCTGGGGTAGGTTGAACCTTTTATCCACCA…
PD114_	NNNNNNNNNATCACTGGTTTATTAAACTGATTGTTTACTCTTGATCATAAGCGTATAGGAGTACTCTATACATTAGTTGGTATCTGAGCTGGGTTCTTAGGACTTAGTTTTAGAGCAATGATTCGAATAAAATTTTTAGAGCCATATTATAAAGTAATCTCTACAGATTGTTACAAATATTTAGTCACAAATCATGGCATACTTATGATTTTTTTTTTTCTAATGCCTATCTTAATTGGCGGGTTTGGTAACTTTTTAATCCCACTACTAGGGGGTTTATCAGACCTAAACTTACCACGCTTAAAAGCTATTAGGCTTTGGTTATTGTTACCTTCCGTTGTATTCCTGCTTATTAGGATGTGCCTAGGKGCTGGGGTAGGTTGAACCTTTTATCCACCA…
PD116_	NNNNNNNNNATCACTGGTTTATTAAACTGATTGTTTACTCTTGATCATAAGCGTATAGGAGTACTTTATACATTAGTTGGTATCTGAGCTGGGTTCTTAGGACTTAGTTTTAGAGCAATGATTCGAATAAAATTTTTAGAGCCATATTATAAAGTAATCTCTACGGATTGTTATAAATATTTAGTCACAAATCATGGCATACTTATGATTTTTTTTTTTCTAATGCCTATCTTAATTGGCGGATTTGGTAACTTTTTAATCCCACTACTAGGGGGTTTATCAGACCTAAACTTACCACGCTTAAAAGCTATTAGGCTTTGGTTATTGTTACCTTCCGTTGTATTCCTGCTTATTAGGATGTGCCTAGGKGCTGGGGTAGGTTGAACCTTTTATCCACCA…
PD072_	NNNNNNNNNATGTTAAATTTTTTAAATTGAATATTTACGCTTGATCATAAGCGAATTGGAATTATGTATAGTTTAATTGGTATTTGAGCTGGATTTATTGGGTTAAGTTTTAGGGTAATGATTCGTGTGAAATTTTTAGAGCCATACTATAATGTTATTTCTGCTGATTGTTATAAATTTTTAATTACAAATCATGGAATATTAATGATTTTCTTTTTTTTAATGCCAATACTAATAGGTGGGTTTGGTAAATTTTTAATACCATTACTTGGGGGTTTATCTGATTTAAACTTACCTCGTTTAAATGCAGTAAGTTTATGACTTTTAATACCATCAACGGTATTTTTAGTTTTAAGAATGTGCTATGGTGCTGGTGTTGGGTGAACGTTTTATCCTCCA…
PS319_	TATAATAGTTTGGCAAGTATTTTTAGTTGATTATTTACTTTGGATCATAAGCGTGTTGGTATTATGTATACAGTTATTGGTGTTTGGTCTGGTTTTGTAGGACTTAGTTTTAGCTTGATGATTCGTATAAAATTTTTAGAACCTTATTATAATGTTATTTCTGCTGATTGTTATAAATTTCTTATTACTAATCATGGGATAATAATGATTTTTTTCTTTTTAATGCCTATCTTGATAGGTGGTTTTGGTAAATTTTTAATTCCTTTGTTAAGAGGTTTGTCTGATTTAAATTTACCTCGTTTGAATGCAGTAAGAGCATGATTGTTAATTCCTTCGATTGTTTTTTTAATAATTAGGATGAGATTAGGTGCTGGTATAGGTTGAACTTTTTATCCTCCT…
Pachybothrium_	ATGTTTAAATTTGTAAGTTTATTAAGTTGACTTTTCACGCTTGATCATAAGCGTATTGGTATGTTGTACACTCTTTTGGGTGTATGGTCTGGTTTTGTTGGTTTAAGTTTTAGTCTAATGATACGTATTAAATTTTTAGAGCCTTATTATAATGTTATTTCAACTGATTGCTATAAATTTCTTATAACAAATCATGGAATAATTATGATTTTTTTCTTTTTGATGCCAATATTAATAGGGGGTTTTGGTAAATATTTAATACCTTTATTGAGGGGTCTCTCGGATTTAAAATTGCCCCGTTTAAATGCTTTAAGTGCCTGATTATTAATACCTTCTGTGGTTTTTTTGTTAATCAGTATGTGTTTAGGTGCAGGGATAGGTTGGACCTTTTATCCTCCT…
OD468_	ATGTATAGTATTAATAAATTTTTTAGCTGGTTGTTTACGCTGGATCATAAGCGTATAGGTTTGTTGTACACTATAGTAGGAATATGGTCTGGATTTGTGGGTTTGAGATTTAGTTTAATGATTCGGATTAAATTTTTAGAGCCTTATTACAAAGTTATTTCTACGGATTGTTATAAATTTTTAATCACTAATCATGGTATTATAATGATTTTCTTTTTCTTAATGCCTATACTAATAGGTGGTTTTGGTAATTATTTAATACCTTTATTAGGGGGTTTATCAGACTTAAATTTACCACGCTTAAATGCTTTAAGTGCTTGGTTATTAGTGCCTTCAGTTATTTTCTTAGTGATAAGAATGTGTTTAGGTGCAGGTATAGGGTGGACTTTTTACCCCCCT…
OD466_	ATGTATAGTATTAATAAATTTTTTAGCTGGTTGTTTACGCTGGATCATAAGCGTATAGGTTTGTTGTACACTATAGTAGGAATATGGTCTGGATTTGTGGGTTTGAGATTTAGTTTAATGATTCGGATTAAATTTTTAGAGCCTTATTACAAAGTTATTTCTACGGATTGTTATAAATTTTTAATCACTAATCATGGTATTATAATGATTTTCTTTTTCTTAATGCCTATACTAATAGGTGGTTTTGGTAATTATTTAATACCTTTATTAGGGGGTTTATCAGACTTAAATTTACCACGCTTAAATGCTTTAAGTGCTTGGTTATTAGTGCCTTCAGTTATTTTCTTAGTGATAAGAATGTGTTTAGGTGCAGGTATAGGGTGGACTTTTTACCCCCCT…
OD467_	ATGTATAGTATTAATAAATTTTTTAGCTGGTTGTTTACGCTGGATCATAAGCGTATAGGTTTGTTGTACACTATAGTAGGAATATGGTCTGGATTTGTGGGTTTGAGATTTAGTTTAATGATTCGGATTAAATTTTTAGAGCCTTATTACAAAGTTATTTCTACGGATTGTTATAAATTTTTAATCACTAATCATGGTATTATAATGATTTTCTTTTTCTTAATGCCTATACTAATAGGTGGTTTTGGTAATTATTTAATACCTTTATTAGGGGGTTTATCAGACTTAAATTTACCACGCTTAAATGCTTTAAGTGCTTGGTTATTAGTGCCTTCAGTTATTTTCTTAGTGATAAGAATGTGTTTAGGTGCAGGTATAGGGTGGACTTTTTACCCCCCT…
OD469_	ATGTATAGAATTACTAAATTTTTTAGCTGGTTATTCACGTTGGACCACAAGCGAATAGGCTTGTTATATACTATAGTAGGTATATGGTCTGGATTCGTGGGCCTAAGATTTAGTTTGATGATACGTATAAAATTCTTAGAGCCTTACTATAAAGTTATTTCTACTGATTGTTATAAATTTTTAATCACTAATCATGGTATAATTATGATATTTTTCTTTTTAATGCCTATACTAATAGGTGGATTTGGTAAATATTTAATACCATTATTAGGCGGGTTATCTGATTTAAAACTACCACGTTTAAATGCTTTAAGTGCTTGGCTATTAGTACCATCAGTAATTTTTTTAATCATTAGTATGTGTTTAGGTGCAGGCATCGGGTGAACTTTCTACCCTCCT…
PS073_	NNNNNNNNNATGTTAAATTTTTTAAATTGAATATTTACGCTTGATCATAAGCGAATTGGAATTATGTATAGTTTAATTGGTATTTGAGCTGGATTTATTGGGTTAAGTTTTAGGGTAATGATTCGTGTGAAATTTTTAGAGCCATACTATAATGTTATTTCTGCTGATTGTTATAAATTTTTAATTACAAATCATGGAATATTAATGATTTTCTTTTTTTTAATGCCAATACTAATAGGTGGGTTTGGTAAATTTTTAATACCATTACTTGGGGGTTTATCTGATTTAAACTTACCTCGTTTAAATGCAGTAAGTTTATGACTTTTAATACCATCAACGGTATTTTTAGTTTTAAGAATGTGTTATGGTGCTGGTGTTGGGTGAACGTTTTATCCTCCA…
PS074_	NNNNNNNNNATGTTAAATTTTTTAAATTGAATATTTACGCTTGATCATAAGCGAATTGGAATTATGTATAGTTTAATTGGTATTTGAGCTGGATTTATTGGGTTAAGTTTTAGGGTAATGATTCGTGTGAAATTTTTAGAGCCATACTATAATGTTATTTCTGCTGATTGTTATAAATTTTTAATTACAAATCATGGAATATTAATGATTTTCTTTTTTTTAATGCCAATACTAATAGGTGGGTTTGGTAAATTTTTAATACCATTACTTGGGGGTTTATCTGATTTAAACTTACCTCGTTTAAATGCAGTAAGTTTATGACTTTTAATACCATCAACGGTATTTTTAGTTTTAAGAATGTGCTATGGTGCTGGTGTTGGGTGAACGTTTTATCCTCCA…
PS427_	ATGTATATTATAAATAAATTTTTAAATTGATTATTTACTTTAGACCATAAGCGCGTAGGGATTCTATATACATTGGTTGGAATATGAGCTGGCTTTTTGGGCTTAAGTTTTAGCTTAATGATTCGTGTTAAATACTTAGAGCCTTATTATAATGTAATCTCAACAGACTGTTATAAATTTTTAATAACAAAACATGGCATCCTAATGATTTTCTTTTTTTTGATGCCTATTCTTATAGGAGGGTTTGGTAATTTTTTGATTCCTCTATTGAGTGGTCTCTCAGATCTAAAATTACCACGTTTGAAAGCGTTAAGGTTTTGGCTTTTAGTGCCATCCGTTATATTTTTATTAATTAGTATGTGCCTTGGTGCAGGTGTAGGTTGAACTTTTTATCCACCA…
OD483_	ATGTATAGTATTAATAATTTCTTTAGTTGGTTGTTTACGCTAGATCATAAGCGTATCGGTTTGTTGTACACTATAGTAGGAATATGGTCTGGGTTTGTGGGTTTGAGCTTTAGTTTATTAATTCGTATTAGATTTCTAGAGCCTTACTACAAAGTTATTTCTACGGATTGTTATAAATTTCTAATCACTAAACATGGTATCATAATGATTTTTTTTTTCTTAATGCCTATCTTAATAGGTGGTTTTGGTAAATATTTGATACCTTTATTAGGTGGTTTATCAGACTTAAATTTACCCCGTTTAAATGCTTTGAGTGCTTGGTTGTTAGTGCCTTCAGTCATATTTCTAGTGGTAAGTATGTGTTTGGGTGCTGGTATTGGGTGAACTTTTTACCCTCCC…
PS321_	TATAATAGTTTGATGAATGTATTTAGTTGATTATTTACTTTGGATCATAAGCGTGTGGGTATAATGTATACATTTATAGGTGTTTGATCTGGTTTTGTTGGTCTTAGTTTTAGGTTAATGATTCGTATAAAATTTTTAGAACCTTACTATAATGTTATTTCTGCTGATTGTTATAAATTTTTAATTACTAATCATGGTATAATAATGATTTTTTTCTTTTTAATGCCAATTTTAATAGGTGGCTTTGGTAAATTTTTAATTCCTTTATTAAGTGGTCTTTCGGATTTAAACTTACCTCGTTTGAATGCTTTGAGGGCTTGATTGTTAATACCGTCTATTATATTTTTGGTCATTAGTATGAGTCTAGGGGCTGGTATAGGTTGGACTTTTTATCCACCA…
PS311_	TATAATAATTTGTTAAATATTTTTAGTTGATTGTTTACTTTGGATCATAAGCGCGTTGGTATTATGTACACAGTTATAGGTATTTGATCTGGTTTTGTGGGGCTTAGTTTTAGTTTGATGATACGTATTAATTTTTTAGAGCCTTATTATAAAGTGATTTCTGCAGATTGTTATAAATTTTTAATTACTAATCATGGTATAATAATGATTTTTTTCTTTTTGATGCCAATTTTGATAGGTGGATTTGGTAAATTTTTGATTCCTTTATTGAGAGGTTTGTCAGATTTGAATTTGCCACGTTTGAATGCGGTAAGTGCTTGATTGTTGATTCCTTCTATAGCCTTTTTGATTATGAGAATGAGTCTAGGTGCTGGGATAGGTTGAACTTTTTACCCTCCT…
PS307_	TATAATAATTTGTTAAATATTTTTAGTTGATTGTTTACTTTGGATCATAAGCGCGTTGGTATTATGTACACAGTTATAGGTATTTGATCTGGTTTTGTGGGGCTTAGTTTTAGTTTGATGATACGTATTAATTTTTTAGAGCCTTATTATAAAGTGATTTCTGCAGATTGTTATAAATTTTTAATTACTAATCATGGTATAATAATGATTTTTTTCTTTTTGATGCCAATTTTGATAGGTGGATTTGGTAAATTTTTGATTCCTTTATTAAGAGGTTTGTCAGATTTGAATTTGCCACGTTTAAATGCGGTAAGTGCTTGATTGTTGATTCCTTCTATAGTCTTTTTGATTATGAGAATGAGTCTAGGTGCTGGGATAGGTTGAACTTTTTACCCTCCT…
PS318_	TATAATAGTTTGATTAATTTGTGTAGTTGGTTATTTACTTTAGATCATAAGCGTGTAGGCATTATGTATACATTTATAGGGGTTTGATCTGGTTTTGTTGGTCTTAGTTTTAGCTTGATGATTCGTATAAAATTTTTAGAGCCTTATTACAATGTTATTTCTGCTGATTGTTATAAATTTTTGATCACTAATCATGGTATAATAATGATTTTTTTCTTTTTAATGCCAATTTTAATAGGTGGTTTTGGTAAATTTTTAATTCCTTTGTTGAGTGGTCTTTCTGATTTAAATTTACCTCGTTTGAATGCTTTGAGGGCTTGATTGTTGGTACCATCTATAATATTTTTGGTTATTAGAATGAGTCTAGGGGCAGGTATAGGTTGGACTTTTTATCCACCA…
PS316_	TATAATAGATTGATGAATATGTCTAGTTGATTGTTTACTTTAGATCATAAGCGTGTTGGTATTATGTATACAATTATAGGGATTTGGTCTGGTTTTGTGGGTCTTAGTTTTAGATTAATGATACGTATTAAATTTTTAGAACCTTATTATAATGTGATTTCTACGGATTGTTATAATTTTTTGGTTACTAATCACGGTATTATAATGATTTTCTTTTTTTTGATGCCTATACTTATAGGTGGTTTTGGTAAATTTTTGATTCCTTTATTAAGAGGGTTGTCTGACTTGAATTTACCTCGTTTAAATGCGTTGAGAGCTTGGTTATTGATACCTTCTATAGTTTTTTTAATTATAAGGATGGATTTAGGTGCTGGTATAGGTTGAACTTTTTATCCGCCA…
PS322_	TATAATAGTTTGATTAATTTGTGTAGTTGGTTATTTACTTTAGATCATAAGCGTGTAGGCATTATGTATACATTTATAGGGGTTTGATCTGGTTTTGTTGGTCTTAGTTTTAGCTTGATGATTCGTATAAAATTTTTAGAGCCTTATTACAATGTTATTTCTGCTGATTGTTATAAATTTTTGATCACTAATCATGGTATAATAATGATTTTTTTCTTTTTAATGCCAATTTTAATAGGTGGTTTTGGTAAATTTTTAATTCCTTTGTTGAGTGGTCTTTCTGATTTAAATTTACCTCGTTTGAATGCTTTGAGGGCTTGATTGTTGGTACCATCTATAATATTTTTGGTTATTAGAATGAGTCTAGGGGCAGGTATAGGTTGGACTTTTTATCCACCA…
PS320_	TATAATAGTTTGATGAGTGTATTTAGTTGATTATTTACTTTGGATCATAAGCGTGTGGGTATAATGTATACATTTATAGGTGTTTGATCTGGTTTTGTTGGTCTTAGTTTTAGGTTAATGATTCGTATAAAATTTTTAGAACCTTACTATAATGTTATTTCTGCTGATTGTTATAAATTTTTAATTACTAATCATGGTATAATAATGATTTTTTTCTTTTTAATGCCAATTTTAATAGGTGGCTTTGGTAAATTTTTAATTCCTTTATTAAGTGGTCTTTCGGATTTAAACTTACCTCGTTTGAATGCTTTGAGGGCTTGATTGTTAATACCGTCTATTATATTTTTGGTCATTAGGATGAGTCTAGGGGCTGGTATAGGTTGGACTTTTTATCCACCA…
PS312_	TATAATAATTTGTTAAATATTTTTAGTTGATTGTTTACTTTGGATCATAAGCGTGTTGGTATAATGTATACAGTTATAGGTATTTGATCTGGTTTTGTAGGGCTTAGTTTTAGTTTAATGATACGTATTAATTTTTTAGAGCCTTATTATAATGTTATTTCTGCTGATTGTTATAAATTTTTAATTACTAATCATGGTATAATAATGATTTTTTTCTTTTTGATGCCAATCTTGATAGGTGGATTTGGCAAATTTTTGATTCCTTTGTTGAGTGGTTTATCAGATTTAAATTTACCGCGTTTAAACGCGGTAAGTGCTTGATTGTTGATTCCTTCTATAGTTTTTTTGATTATAAGAATGAGTTTGGGTGCTGGGATAGGTTGGACTTTTTATCCTCCT…
PS310_	TATAATAATTTGTTAAATATTTTTAGTTGATTGTTTACTTTGGACCATAAGCGCGTTGGTATTATGTACACAGTTATAGGTATTTGATCTGGTTTTGTGGGGCTTAGTTTTAGTTTGATGATACGTATTAATTTTTTAGAGCCTTATTATAAAGTGATTTCTGCAGATTGTTATAAATTTTTAATTACTAATCATGGTATAATAATGATTTTTTTCTTTTTGATGCCAATTTTGATAGGTGGATTTGGTAAATTTTTGATTCCTTTATTGAGAGGTTTGTCAGATTTGAATTTGCCACGTTTAAATGCGGTAAGTGCTTGATTGTTGATTCCTTCTATAGTCTTTTTGATTATGAGAATGAGTCTAGGTGCTGGGATAGGTTGAACTTTTTACCCTCCT…
PS132_	NNNNNNNNNNNNNNNNNNTTATTTAAATGATTGTTTACTCTAGATCATAAGCGCATTGGAGTACTATACACATTAGTTGGTATCTGAGCTGGGTTTTTAGGACTTAGCTTCAGAGCAATGATTCGAATAAAATTTTTAGAGCCTTACCATAAAGTAATATCAACAGATTGCTACAAATATCTATCCACAAATCATGGTATACTCATGATTTTCTTTTTTTTAATGCCTATTTTAATAGGAGGATTTGGTAAATTCTTAATACCCTTATTAGGCGGATTGTCCGATTTAAACCTTCCGCGGTTAAAAGCTATCAGACTTTGGCTTCTACTGCCCTCCGTTGTATTTTTGCTATTGAGAATGTGCTTAGGTGCAGGGGTTGGTTGAACCTTTTATCCACCT…
PS323_	NNNAATAGTTTGATTAATTTGTGTAGTTGGTTATTTACTTTAGATCATAAGCGTGTAGGCATTATGTATACATTTATAGGGGTTTGATCTGGTTTTGTTGGTCTTAGTTTTAGCTTGATGATTCGTATAAAATTTTTAGAGCCTTATTACAATGTTATTTCTGCTGATTGTTATAAATTTTTGATCACTAATCATGGTATAATAATGATTTTTTTCTTTTTAATGCCAATTTTAATAGGTGGTTTTGGTAAATTTTTAATTCCTTTGTTGAGTGGTCTTTCTGATTTAAATTTACCTCGTTTGAATGCTTTGAGGGCTTGATTGTTGGTACCATCTATAATATTTTTGGTTATTAGAATGAGTCTAGGGGCAGGTATAGGTTGGACTTTTTATCCACCA…
PS447_	NNNNNNNNNNNNNNNNNNTTGTTTGGTTGATTATTTACTTTGGATCATAAGCGTGTTGGTATAATGTATACTATTATTGGTGTTTGATCTGGTTTTGTGGGGTTGAGTTTTAGTTTAATGATTCGTATTAAATTTTTGGAACCCTACTATAATGTAATTTCAGCTGATTGTTATAAATTTTTAATTACAAAACATGGTATATTGATGATTTTTTTCTTTTTAATGCCAGTTTTGATAGGTGGTTTTGGTAAATTTTTGATTCCTTTGCTTAGGGGGTTGTCTGATTTAAACTTACCACGGTTAAATGCATTGAGTGCTTGATTATTAGTTCCTTCTATAGTTTTTTTGATTATAAGAATGGGGTTAGGTGCTGGAATTGGTTGGACATTTTATCCACCT…
PS451_	NNNNNNNNNNNNNNNNNNTTATTTGGTTGGTTATTTACTTTAGACCATAAGCGTGTTGGTATAATGTATACTTTTATTGGTATTTGATCTGGTTTTGTAGGTTTGAGATTTAGTTTAATGATTCGTATTAAATTTTTAGAGCCATACTATAATGTGATTTCTGCTGATTGTTATAAATTTTTGATTACGAAACATGGTATACTAATGATTTTCTTTTTTTTGATGCCAGTATTAATAGGAGGATTTGGTAAATTTTTAATACCTTTGTTAAGTGGTTTGTCTGATTTAAATTTACCTCGTTTAAATGCTCTTAGTGCTTGATTGTTAGTTCCTTCTATAGTTTTTTTAGTTATAAGTATGGGGCTGGGCGCTGGAATAGGTTGAACTTTTTATCCCCCT…
PS452_	NNNNNNNNNNNNNNNNNNTTATTTGGTTGGTTATTTACTTTAGACCATAAGCGTGTTGGTATAATGTATACTTTTATTGGTATTTGATCTGGTTTTGTAGGTTTGAGATTTAGTTTAATGATTCGTATTAAATTTTTAGAGCCATATTATAATGTGATTTCTGCTGATTGTTATAAATTTTTGATTACGAAACATGGTATACTAATGATTTTCTTTTTTTTGATGCCAGTATTAATAGGAGGGTTTGGTAAATTTTTAATACCTTTGTTAAGTGGTTTGTCTGATTTAAATTTACCTCGTTTAAATGCTCTTAGTGCTTGATTGTTAGTTCCTTCTATAGTTTTTTTAGTTATAAGTATGGGACTGGGCGCTGGAATAGGTTGAACTTTTTATCCCCCT…
PS454_	NNNNNNNNNNNNNNNNNNTTATTTGGTTGGTTATTTACTTTAGACCATAAGCGCGTTGGTATAATGTATACTTTTATTGGTATTTGATCCGGTTTTGTAGGTTTGAGATTTAGTTTAATGATTCGTATTAAATTTTTAGAGCCATATTATAATGTGATTTCTGCTGATTGTTATAAATTTTTGATTACGAAACATGGTATACTAATGATTTTCTTTTTTTTGATGCCCGTATTAATAGGAGGATTTGGTAAATTTTTAATACCCTTATTAAGTGGTTTGTCTGATTTAAACTTACCTCGTTTAAATGCCCTTAGTGCTTGATTATTAGTTCCTTCTATAGTTTTTTTAGTTATTAGGATGGGGCTAGGTGCTGGGATAGGTTGAACTTTTTATCCTCCG…
PS453_	NNNNNNNNNNNNNNNNNNTTATTTGGTTGGTTATTTACTTTAGACCATAAGCGCGTTGGTATAATGTATACTTTTATTGGTATTTGATCCGGTTTTGTAGGTTTGAGATTTAGTTTAATGATTCGTATTAAATTTTTAGAGCCATATTATAATGTGATTTCTGCTGATTGTTATAAATTTTTGATTACGAAACATGGTATACTAATGATTTTCTTTTTTTTGATGCCCGTATTAATAGGAGGATTTGGTAAATTTTTAATACCTTTATTAAGTGGTTTGTCTGATTTAAACTTACCTCGTTTAAATGCCCTTAGTGCTTGATTATTAGTTCCTTCTATAGTTTTTTTAGTTATTAGGATGGGGCTAGGTGCTGGGATAGGTTGAACTTTTTATCCTCCG…
PS455_	NNNNNNNNNNNNNNNNNNTTATTTGGTTGGTTATTTACTTTAGACCATAAGCGCGTTGGTATAATGTATACTTTTATTGGTATTTGATCTGGTTTTGTAGGTTTGAGATTTAGTTTAATGATTCGTATTAAATTTTTAGAGCCATATTATAATGTGATTTCTGCCGATTGTTATAAATTTTTGATTACGAAACATGGTATACTAATGATTTTCTTTTTTTTGATGCCCGTATTAATAGGAGGATTTGGTAAATTTTTAATACCTTTGTTAAGTGGTTTGTCTGATTTAAACTTACCTCGTTTAAATGCTCTTAGTGCTTGATTATTAGTTCCTTCTATAGTTTTTTTAGTTATTAGGATGGGGCTGGGCGCTGGAATAGGTTGAACTTTTTATCCTCCC…
PS075_	NNNNNNNNNNNNACTGGTTTATTTAATTGATTATTTACCCTAGATCATAAGCGCGTTGGAGTACTTTACACAATAGTTGGCGTCTGAGCTGGGTTTTTAGGGCTTAGGTTTAGATTACTAATTCGTATAAAATTTTTAGAGCCTTATTATAACGTAATCTCAACGGATTGTTATAAATATTTAGCCACTAATCACGGTATCCTTATGATTTTCTTTTTTTTGATGCCTATTCTAATCGGAGGCTTTGGCAAATTTTTAATCCCACTAATAGGGGGTCTGTCAGATTTAAATCTACCCCGTCTAAAAGCTATCAGACTTTGGTTGTTATTACCATCGGTCGTATTTTTGCTAGTAAGAATGTGCTTGGGCGCAGGCACTGGTTGAACTTTTTATCCTCCT…
PS317_	NNNNNNNNNNNNNNNAATATTTTTAGTTGATTGTTTACTTTGGATCATAAGCGTGTTGGTATTATGTATACAGTTATAGGTATTTGGTCTGGTTTTGTAGGGCTTAGTTTTAGTTTAATGATACGTATTAATTTTTTAGAGCCTTATTATAATGTTATTTCTGCTGATTGTTATAAATTTTTAATTACTAATCATGGTATAATAATGATTTTTTTCTTTTTGATGCCAATTTTAATAGGTGGATTTGGTAAATTTTTGATTCCTTTGTTGAGTGGTTTATCAGATTTGAATTTACCGCGTTTAAATGCAGTGAGTGCTTGATTATTGATTCCTTCTATAGTTTTTTTGATTATAAGAATGAGTTTGGGTGCTGGTATAGGTTGGACCTTTTATCCTCCT…
PS143_	NNNNNNNNNNNNACTGGTTTATTAAACTGACTGTTTACTCTTGATCATAAGCGTATAGGAGTGCTTTACACATTAGTTGGTATCTGAGCTGGGTTTTTAGGACTTAGCTTCAGGGCAATGATTCGAATAAAATTTTTAGAGCCATACCACAAAGTAATCTCTACAGATTGTTATAAATACTTAGCCACAAATCATGGCATACTTATGATTTTCTTTTTTTTAATGCCTATCTTAATAGGAGGGTTTGGTAAATTTTTGATACCGTTACTAGGTGGTTTATCAGACTTAAATCTACCCCGCCTAAAAGCTATTAGGCTTTGGCTACTATTACCTTCCGTTGTATTTTTACTTATTAGAATGTGCTTAGGTGCGGGGGTAGGTTGAACTTTTTACCCACCA…
PS065_	NNNNNNNNNNNNNNNNNNNNNNNNNNNNNNNNNNNNNNNNNNNNNNNNNNNNNNNNNNNNATTTTGTACACATTAGTTGGAATCTGAGCAGGATTCTTAGGGTTAAGTTTTAGTGTAATGATTCGTATTAAATTTTTAGAACCCTACTATAATGTAATTTCTACGGATTGCTACAAATTTCTTATAACAAATCACGGGATTTTAATGATTTTCTTTTTTTTAATGCCAATCTTAATAGGAGGTTTTGGGAAATTTTTAATTCCGTTACTAAGTGGGCTATCTGATCTTAAATTACCACGTTTAAAAGCATTAAGATTTTGATTATTAGTTCCGTCTGTGATATTTTTAGTTATAAGTATGTGTTTTGGTGCTGGGGTTGGTTGAACCTTTTACCCACCA…
PS313_	NNNNNNNNNNNNNNNNNNNNNNNNNNNNNNNNNNNNNNNNNNNNNCATAAGCGTGTTGGTATAACGTATACAGTTATAGGTATTTGATCTGGTTTTGTAGGGCTTAGTTTTAGTTTAATGATACGTATTAATTTTTTAGAGCCTTATTATAATGTTATTTCTGCTGATTGTTATAAATTTTTAATTACTAATCATGGTATAATAATGATTTTTTTCTTTTTGATGCCAATCTTGATAGGTGGATTTGGCAAATTTTTGATTCCTTTGTTGAGTGGTTTATCAGATTTAAATTTACCGCGTTTAAACGCGGTAAGTGCTTGATTGTTGATTCCTTCTATAGTTTTTTTGATTATAAGAATGAGTTTGGGTGCTGGGATAGGTTGGACTTTTTATCCTCCT…
PS089_	NNNNNNNNNNNNNNNNNNNNNNNNAACTGATTGTTTACTTTGGACCATAAGCGTATAGGAGTACTTTACACATTAGTTGGTATCTGAGCTGGGTTCTTAGGGCTTAGCTTCAGAGCAATGATTCGAATAAAATTTTTAGAGCCTTATCACAAAGTAATCTCAACAGATTGTTACAAATATTTAGCCACCAACCACGGTATAATTATGATCTTCTTCTTTTTAATGCCCATTCTTATTGGAGGGTTTGGTAAATTCTTAATACCTTTATTAGGAGGCTTGTCAGATTTAAATCTTCCACGGTTAAAAGCTGTTAGACTTTGGCTACTACTACCATCTGTTGTATTTTTACTTATAAGTATGTGTTTAGGTGCAGGTGTTGGATGAACCTTCTACCCACCA…
PS308_	NNNNNNNNNNNNNNNNNNNNNNNNNNNNNNNNNNNNNNNNNNNNNNNNNNNCGCGTTGGTATTATGTACACAGTTATAGGTATTTGATCTGGTTTTGTGGGGCTTAGTTTTAGTTTGATGATACGTATTAATTTTTTAGAGCCTTATTATAAAGTGATTTCTGCAGATTGTTATAAATTTTTAATTACTAATCATGGTATAATAATGATTTTTTTCTTTTTGATGCCAATTTTGATAGGTGGATTTGGTAAATTTTTGATTCCTTTATTGAGAGGTTTGTCAGATTTGAATTTGCCACGTTTAAATGCGGTAAGTGCTTGATTGTTGATTCCTTCTATAGTCTTTTTGATTATGAGAATGAGTTTAGGTGCTGGGATAGGTTGAACTTTTTACCCTCCT…
PS392_	ATGGTTACTATAAGAAAGTTTTTAAATTGGTTATTTACGCTAGATCATAAGCGTATAGGTATAATGTATACATTAGTTGGTATATGGGCCGGGTTTCTAGGTTTGAGTTTTAGTATAATGATTCGTGTCAAATTTTTAGAACCTTATTATAAAGTAATTTCCACAGATTGTTATAAATTTTTAATCACAAATCATGGCATATTAATGATTTTCTTTTTTTTAATGCCAATTTTAATAGGGGGTTTTGGTAAATTTCTAATTCCGCTGTTAAGCGGTTTATCCGATTTAAAATTACCTCGTCTTAACGCTTTAAGATTTTGGCTTTTAATTCCTTCTGTTATTTTCTTGATTATAAGAATGTGTTTAGGTGCAGGGGTAGGTTGAACTTTTTATCCACCT…
PS046_	ATGTTTAGAGTTGCTAAGATTTTTAGGTGGTTATTTACTTTAGACCATAAGCGTATAGGTATTGTGTACACAATAATAGGTATCTGGGCAGGATTTGTTGGGTTAGGGTTTAGTCTGATGATTCGTATAAAATTTTTAGAGCCTTACTACAAAGTAATTTCTACTGATTGTTATAAATTTTTGATTACCAATCACGGTATTTTAATGATTTTCTTTTTTTTGATGCCTGTATTAATTGGGGGGTTTGGTAAATTTTTAATTCCTTTGATAAGCGGTTTATCTGATTTGAACTTACCACGTTTGAATGCCCTGAGGGCTTGATTATTGATCCCTTCTGTTATTTTCTTGATTATAAGGATGATATTAGGTGCTGGCGTAGGGTGAACCTTTTATCCGCCT…
PS400_	ATGTTAAGGATTTCTAAGATTTTTAGATGATTATTTACGTTAGATCATAAGCGTATTGGTGTAATTTATACTATTATTGGAATTTGGGCTGGGTTTGTTGGGCTAGGCTTTAGTATTATGATTCGTATAAAATTTTTAGAGCCATACTACAATGTTATTTCTACAGATTGTTATAAATTTTTGGTTACTAACCATGGAATTATAATGATTTTCTTTTTTTTAATGCCAGTTTTAATAGGAGGTTTTGGTAAATTTTTAATTCCTTTATTAAGTGGTTTATCGGATTTAAATTTACCACGCCTTAAAGCTTTAAGAGCGTGGTTGTTAGTACCATCTGTTGCTTTTCTGTTATTAAGAATGTGTATGGGGGCTGGGATAGGTTGGACATTTTACCCTCCT…
PS224_	NNNNNNNNNNNNNNNNNNNNNNNNNNNNNNNNNNNNNNNNNNNNNNNNNNNNNNNNNNNNNNNNNNNNNNNNNNNNNNNNNNNNNNNNNNNNNNNNNNNNNNNNNNNNNNNNNNNNNNNNNNNNNNNNNNNNNNNNNNNNNNNNNNNNNNNNNNNNNNNNNNNNNNNNNNNNNNNNNNNNNNNNNNNNNNNNNNNNNNNNNNNNNNNNNNNNNNNNNNNNNNNNNNNNNNNNNNNNNNNNNNNNNNNNNNNNNNNNNNNNNNNNNNNNNNNNNNNNNNNNNNNNNNNNNNNNNNNNNNNNNNNNNNNNNNNNNNNNNNNNNNNNNNNNNNNNNNNNNNNNNNNNNNNNNNNNNNNNNNNNNNNNNNNNNNNNNNNNNNNNNTGAACATTTTATCCACCT…
PS004_	NNNNNNNNNNNNNNNNNNNNNNNNNNNTGATTATTTACATTAGATCACAAGCGTATAGGTTTTATTTATACCGTTGTTGGTATTTGAGCGGGATTTATTGGTCTTGGGTTTAGTTTAATGATTCGGGTTAAATTTTTAGAACCTTACTATAAAGTTATATCAACTGATTGTTATAAATTTTTAATAACTAATCATGGTATACTAATGATTTTTTTCTTTTTAATGCCTATTTTAATAGGCGGGTTTGGGAATTTTCTTATTCCTTTATTATGCGGGTTATCAGATCTTCATTTACCGCGTTTAAACGCTTTTAGTGTTTGATTGTTAGTGCCCTCAGTTATTTTTTTAGCTATAAGAATGTTTTTGGGTGCTGGGATAGGTTGGACGTTTTATCCGCCT…
PS269_	NNNNNNNNNNNNNNNNNNNNNNNNNNNNNNNNNNNNNNNNNNNNNNNNNNNNNNNNNNNNNNNNNNNNNNNNNNNNNNNNNNNNNNNNNNNNNNNNNNNNNNNNNNNNNNNNNNNNNNNNNNNNNNNNNNNNNNNNNNNNNNNNNNNNNNNNNNNNNNNNNNNNNNNNNNNNNNNNNNNNNNNNNNNNNNNNNNNNNNNNNNNNNNNNNNNNNNNNNNNNNNNNNNNNNNNNNNNNNNNNNNNNNNNNNNNNNNNNNNNNNNNNNNNNNNNNNNNNNNNNNNNNNNNNNNNNNNNNNNNNNNNNNNNNNNNNNNNNNNNNNNNNNNNNNNNNNNNNNNNNNNNNNNNNNNNNNNNNNNNNNNNNNNNNNNNNNNNNNNNNNNNNNNNNNNNNNNNNNNN…
PS397_	NNNNNNNNNNNNNNNNNNNNNNNNNNNNNNNNNNNNNNNNNNNNNNNNNNNNNNNNNNNNNNNNNNNNNNNNNNNNNNNNNNNNNNNNNNNNNNNNNNNNNNNNNNNNNNNNNNNNNNNNNNNNNNNNNNNNNNNNNNNNNNNNNNNNNNNNNNNNNNNNNNNNNNNNNNNNNNNNNNNNNNNNNNNNNNNNNNNNNNNNNNNNNNNNNNNNNNNNNNNNNNNNNNNNNNNNNNNNNNNNNNNNNNNNNNNNNNNNNNNNNNNNNNNNNNNNNNNNNNNNNNNNNNNNNNNNNNNNNNNNNNNNNNNNNNNNNNNNNNNNNNNNNNNNNNNNNNNNNNNNNNNNNNNNNNNNNNNNNNNNNNNNNNNNNNNNNNNNNNNNNNNNNNNNNNNNNNNNNNN…
PS036_	NNNNNNNNNNNNNNNNNNNNNNNNNNNNNNNNNNNNNNNNNNNNNNNNNNNNNNNNNNNNNNNNNNNNNNNNNNNNNNNNNNNNNNNNNNNNNNNNNNNNNNNNNNNNNNNNNNNNNNNNNNNNNNNNNNNNNNNNNNNNNNNNNNNNNNNNNNNNNNNNNNNNNNNNNNNNNNNNNNNNNNNNNNNNNNNNNNNNNNNNNNNNNNNNNNNNNNNNNNNNNNNNNNNNNNNNNNNNNNNNNNNNNNNNNNNNNNNNNNNNNNNNNNNNNNNNNNNNNNNNNNNNNNNNNNNNNNNNNNNNNNNNNNNNNNNNNNNNNNNNNNNNNNNNNNNNNNNNNNNNNNNNNNNNNNNNNNNNNNNNNNNNNNNNNNNNNNNNNNNNNNNNNNNNNNNNNNNNNNN…
PS195_	NNNNNNNNNNNNNNNNNNNNNNNNNNNNNNNNNNNNNNNNNNNNNNNNNNNNNNNNNNNNNNNNNNNNNNNNNNNNNNNNNNNNNNNNNNNNNNNNNNNNNNNNNNNNNNNNNNNNNNNNNNNNNNNNNNNNNNNNNNNNNNNNNNNNNNNNNNNNNNNNNNNNNNNNNNNNNNNNNNNNNNNNNNNNNNNNNNNNNNNNNNNNNNNNNNNNNNNNNNNNNNNNNNNNNNNNNNNNNNNNNNNNNNNNNNNNNNNNNNNNNNNNNNNNNNNNNNNNNNNNNNNNNNNNNNNNNNNNNNNNNNNNNNNNNNNNNNNNNNNNNNNNNNNNNNNNNNNNNNNNNNNNNNNNNNNNNNNNNNNNNNNNNNNNNNNNNNNNNNNNNNNNNNNNNNNNNNNNNNN…
PS197_	NNNNNNNNNNNNNNNNNNNNNNNNNNNNNNNNNNNNNNNNNNNNNNNNNNNNNNNNNNNNNNNNNNNNNNNNNNNNNNNNNNNNNNNNNNNNNNNNNNNNNNNNNNNNNNNNNNNNNNNNNNNNNNNNNNNNNNNNNNNNNNNNNNNNNNNNNNNNNNNNNNNNNNNNNNNNNNNNNNNNNNNNNNNNNNNNNNNNNNNNNNNNNNNNNNNNNNNNNNNNNNNNNNNNNNNNNNNNNNNNNNNNNNNNNNNNNNNNNNNNNNNNNNNNNNNNNNNNNNNNNNNNNNNNNNNNNNNNNNNNNNNNNNNNNNNNNNNNNNNNNNNNNNNNNNNNNNNNNNNNNNNNNNNNNNNNNNNNNNNNNNNNNNNNNNNNNNNNNNNNNNNNNNNNNNNNNNNNNNN…
PS219_	NNNNNNNNNNNNNNNNNNNNNNNNNNNNNNNNNNNNNNNNNNNNNNNNNNNNNNNNNNNNNNNNNNNNNNNNNNNNNNNNNNNNNNNNNNNNNNNNNNNNNNNNNNNNNNNNNNNNNNNNNNNNNNNNNNNNNNNNNNNNNNNNNNNNNNNNNNNNNNNNNNNNNNNNNNNNNNNNNNNNNNNNNNNNNNNNNNNNNNNNNNNNNNNNNNNNNNNNNNNNNNNNNNNNNNNNNNNNNNNNNNNNNNNNNNNNNNNNNNNNNNNNNNNNNNNNNNNNNNNNNNNNNNNNNNNNNNNNNNNNNNNNNNNNNNNNNNNNNNNNNNNNNNNNNNNNNNNNNNNNNNNNNNNNNNNNNNNNNNNNNNNNNNNNNNNNNNNNNNNNNNNNNNNNNNNNNNNNNNN…
PD214_	NNNNNNNNNNNNNNNNNNNNNNNNNNNNNNNNNNNNNNNNNNNNNNNNNNNNNNNNNNNNNNNNNNNNNNNNNNNNNNNNNNNNNNNNNNNNNNNNNNNNNNNNNNNNNNNNNNNNNNNNNNNNNNNNNNNNNNNNNNNNNNNNNNNNNNNNNNNNNNNNNNNNNNNNNNNNNNNNNNNNNNNNNNNNNNNNNNNNNNNNNNNNNNNNNNNNNNNNNNNNNNNNNNNNNNNNNNNNNNNNNNNNNNNNNNNNNNNNNNNNNNNNNNNNNNNNNNNNNNNNNNNNNNNNNNNNNNNNNNNNNNNNNNNNNNNNNNNNNNNNNNNNNNNNNNNNNNNNNNNNNNNNNNNNNNNNNNNNNNNNNNNNNNNNNNNNNNNNNNNNNNNNNNNNNNNNNNNNNNN…
PS006_	NNNNNNNNNNNNNNNNNNNNNNNNNNNNNNNNNNNNNNNNNNNNNNNNNNNNNNNNNNNNNNNNNNNNNNNNNNNNNNNNNNNNNNNNNNNNNNNNNNNNNNNNNNNNNNNNNNNNNNNNNNNNNNNNNNNNNNNNNNNNNNNNNNNNNNNNNNNNNNNNNNNNNNNNNNNNNNNNNNNNNNNNNNNNNNNNNNNNNNNNNNNNNNNNNNNNNNNNNNNNNNNNNNNNNNNNNNNNNNNNNNNNNNNNNNNNNNNNNNNNNNNNNNNNNNNNNNNNNNNNNNNNNNNNNNNNNNNNNNNNNNNNNNNNNNNNNNNNNNNNNNNNNNNNNNNNNNNNNNNNNNNNNNNNNNNNNNNNNNNNNNNNNNNNNNNNNNNNNNNNNNNNNNNNNNNNNNNNNNN…
PD196_	NNNNNNNNNNNNNNNNNNNNNNNNNNNNNNNNNNNNNNNNNNNNNNNNNNNNNNNNNNNNNNNNNNNNNNNNNNNNNNNNNNNNNNNNNNNNNNNNNNNNNNNNNNNNNNNNNNNNNNNNNNNNNNNNNNNNNNNNNNNNNNNNNNNNNNNNNNNNNNNNNNNNNNNNNNNNNNNNNNNNNNNNNNNNNNNNNNNNNNNNNNNNNNNNNNNNNNNNNNNNNNNNNNNNNNNNNNNNNNNNNNNNNNNNNNNNNNNNNNNNNNNNNNNNNNNNNNNNNNNNNNNNNNNNNNNNNNNNNNNNNNNNNNNNNNNNNNNNNNNNNNNNNNNNNNNNNNNNNNNNNNNNNNNNNNNNNNNNNNNNNNNNNNNNNNNNNNNNNNNNNNNNNNNNNNNNNNNNNNN…
PS226_	NNNNNNNNNNNNNNNNNNNNNNNNNNNNNNNNNNNNNNNNNNNNNNNNNNNNNNNNNNNNNNNNNNNNNNNNNNNNNNNNNNNNNNNNNNNNNNNNNNNNNNNNNNNNNNNNNNNNNNNNNNNNNNNNNNNNNNNNNNNNNNNNNNNNNNNNNNNNNNNNNNNNNNNNNNNNNNNNNNNNNNNNNNNNNNNNNNNNNNNNNNNNNNNNNNNNNNNNNNNNNNNNNNNNNNNNNNNNNNNNNNNNNNNNNNNNNNNNNNNNNNNNNNNNNNNNNNNNNNNNNNNNNNNNNNNNNNNNNNNNNNNNNNNNNNNNNNNNNNNNNNNNNNNNNNNNNNNNNNNNNNNNNNNNNNNNNNNNNNNNNNNNNNNNNNNNNNNNNNNNNNNNNNNNNNNNNNNNNNN…
PS306_	NNNNNNNNNNNNNNNNNNNNNNNNNNNNNNNNNNNNNNNNNNNNNNNNNNNNNNNNNNNNNNNNNNNNNNNNNNNNNNNNNNNNNNNNNNNNNNNNNNNNNNNNNNNNNNNNNNNNNNNNNNNNNNNNNNNNNNNNNNNNNNNNNNNNNNNNNNNNNNNNNNNNNNNNNNNNNNNNNNNNNNNNNNNNNNNNNNNNNNNNNNNNNNNNNNNNNNNNNNNNNNNNNNNNNNNNNNNNNNNNNNNNNNNNNNNNNNNNNNNNNNNNNNNNNNNNNNNNNNNNNNNNNNNNNNNNNNNNNNNNNNNNNNNNNNNNNNNNNNNNNNNNNNNNNNNNNNNNNNNNNNNNNNNNNNNNNNNNNNNNNNNNNNNNNNNNNNNNNNNNNNNNNNNNNNNNNNNNNNN…
PD413_	NNNNNNNNNNNNNNNNNNNNNNNNNNNNNNNNNNNNNNNNNNNNNNNNNNNCGCGTCGGCATTCTATATACATTAGTAGGTATTTGAGCAGGGTTTCTGGGTTTAAGTTTTAGTCTTATGATTCGAATAAAATTTATTGAACCATATTATAATGTTATTTCAACTGATTGCTATAACTTTTTGATTACAAATCATGGAATATTAATGATTTTCTTTTTTTTAATGCCTGTCCTCATAGGGGGCTTTGGTAAATTTTTAATTCCTCTATTAAGTGGGCTTTCTGACTTAAAACTACCACGGCTAAAAGCCCTAAGATTCTGATTATTAGTGCCCTCTACACTATTTTTGGTAATTAGTATGTGTTTAGGGGCTGGTGTTGGATGAACCTTTTATCCCCCC…
PD090_	NNNNNNNNNNNNNNNNNNNNNNNNNNNNNNNNNNNNNNNNNNNNNNNNNNNCGTATTGGTATACTTTATACGATAGTTGGAATTTGAGCTGGGTTTTTGGGTCTAAGATTTAGTGCTATGATCCGTATAAAATTTTTAGAGCCTTACTATAAAGTAATTTCAACAGATTGTTATAAATTTTTAGCTACTAATCATGGTATATTGATGATCTTCTTTTTTTTAATGCCAATATTAATAGGCGGTTTTGGGAAATTTTTAATTCCTTTATTGGGGGGCTTATCTGATTTAAATTTACCTCGCTTGAAAGCTATTAGTTTATGGCTTCTTCTTCCGTCTGTGATATTTTTACTCGTAAGAATGTATTTAGGTGCTGGTGTAGGTTGAACTTTTTATCCGCCA…
PD091_	NNNNNNNNNNNNNNNNNNNNNNNNNNNNNNNNNNNNNNNNNNNNNNNNNNNCGTATAGGCATACTTTACACTTTGGTCGGTGTTTGGGCAGGGTTTTTAGGATTAAGGTTTAGTGTTATGATCCGCGTTAAATTTTTAGAGCCATACTACAATGTTATTTCTACCGACTGCTATAAATTTTTAGTGACAAATCACGGCATTTTGATGATTTTTTTCTTTTTGATGCCAATTTTAATAGGGGGTTTTGGAAATTTCTTGATTCCGCTGCTCGGTGGACTGTCAGACTTGAAATTACCACGTCTAAATGCTTTAAGCTTTTGGTTGTTAGTCCCATCTGTGCTTTTTTTAGTTATTAGTATGTGCCTGGGTGCTGGCGTTGGTTGAACCTTTTATCCGCCT…
PD092_	NNNNNNNNNNNNNNNNNNNNNNNNNNNNNNNNNNNNNNNNNNNNNNNNNNNCGTATCGGTATACTTTACACAGTAGTTGGTATTTGAGCCGGGTTCTTAGGACTTAGATTTAGAGCTATGATCCGTATAAAATTTTTAGAACCCTATTATAAAGTAATCTCTACAGATTGTTATAAATTTTTGGCTACTAATCATGGTATACTCATGATTTTCTTTTTTTTAATGCCAATTTTAATAGGTGGCTTTGGGAAATTTTTAATACCCCTTCTAGGCGGTTTATCAGATTTGAATTTACCCCGCTTAAACGCCGTTAGCTTATGGCTACTTTTACCCTCCGTGATATTTTTACTCTTGAGAATGTGTTTAGGTGCTGGAGTCGGTTGAACATTTTATCCACCT…
PS439_	NNNNNNNNNNNNNNNNNNNNNNNNNNNNNNNNNNNNNNNNNNNNNNNNNNNNNNNNNNNNNNNNNNNNNNNNNNNNNNNNNNNNNNNNNNNNNNNNNNNNNNNNNNNNNNNNNNNNNNNNNNNNNNNNNNNNNNNNNNNNNNNNNNNNNNNNNNNNNNNNNNNNNNNNNNNNNNNNNNNNNNNNNNNNNNNNNNNNNNNNNNNNNNNNNNNNNNNNNNNNNNNNNNNNNNNNNNNNNNNNNNNNNNNNNNNNNNNNNNNNNNNNNNNNNNNNNNNNNNNNNNNNNNNNNNNNNNNNNNNNNNNNNNNNNNNNNNNNNNNNNNNNNNNNNNNNNNNNNNNNNNNNNNNNNNNNNNNNNNNNNNNNNNNNNNNNNNNNNNNNNNNNNNNNNNNNNNNNNNN…
PS225_	NNNNNNNNNNNNNNNNNNNNNNNNNNNNNNNNNNNNNNNNNNNNNNNNNNNNNNNNNNNNNNNNNNNNNNNNNNNNNNNNNNNNNNNNNNNNNNNNNNNNNNNNNNNNNNNNNNNNNNNNNNNNNNNNNNNNNNNNNNNNNNNNNNNNNNNNNNNNNNNNNNNNNNNNNNNNNNNNNNNNNNNNNNNNNNNNNNNNNNNNNNNNNNNNNNNNNNNNNNNNNNNNNNNNNNNNNNNNNNNNNNNNNNNNNNNNNNNNNNNNNNNNNNNNNNNNNNNNNNNNNNNNNNNNNNNNNNNNNNNNNNNNNNNNNNNNNNNNNNNNNNNNNNNNNNNNNNNNNNNNNNNNNNNNNNNNNNNNNNNNNNNNNNNNNNNNNNNNNNNNNNNNNNNNNNNNNNNNNNN…
PS200_	NNNNNNNNNNNNNNNNNNNNNNNNNNNNNNNNNNNNNNNNNNNNNNNNNNNNNNNNNNNNNNNNNNNNNNNNNNNNNNNNNNNNNNNNNNNNNNNNNNNNNNNNNNNNNNNNNNNNNNNNNNNNNNNNNNNNNNNNNNNNNNNNNNNNNNNNNNNNNNNNNNNNNNNNNNNNNNNNNNNNNNNNNNNNNNNNNNNNNNNNNNNNNNNNNNNNNNNNNNNNNNNNNNNNNNNNNNNNNNNNNNNNNNNNNNNNNNNNNNNNNNNNNNNNNNNNNNNNNNNNNNNNNNNNNNNNNNNNNNNNNNNNNNNNNNNNNNNNNNNNNNNNNNNNNNNNNNNNNNNNNNNNNNNNNNNNNNNNNNNNNNNNNNNNNNNNNNNNNNNNNNNNNNNNNNNNNNNNNNN…
PS199_	NNNNNNNNNNNNNNNNNNNNNNNNNNNNNNNNNNNNNNNNNNNNNNNNNNNNNNNNNNNNNNNNNNNNNNNNNNNNNNNNNNNNNNNNNNNNNNNNNNNNNNNNNNNNNNNNNNNNNNNNNNNNNNNNNNNNNNNNNNNNNNNNNNNNNNNNNNNNNNNNNNNNNNNNNNNNNNNNNNNNNNNNNNNNNNNNNNNNNNNNNNNNNNNNNNNNNNNNNNNNNNNNNNNNNNNNNNNNNNNNNNNNNNNNNNNNNNNNNNNNNNNNNNNNNNNNNNNNNNNNNNNNNNNNNNNNNNNNNNNNNNNNNNNNNNNNNNNNNNNNNNNNNNNNNNNNNNNNNNNNNNNNNNNNNNNNNNNNNNNNNNNNNNNNNNNNNNNNNNNNNNNNNNNNNNNNNNNNNNN…
PS201_	NNNNNNNNNNNNNNNNNNNNNNNNNNNNNNNNNNNNNNNNNNNNNNNNNNNNNNNNNNNNNNNNNNNNNNNNNNNNNNNNNNNNNNNNNNNNNNNNNNNNNNNNNNNNNNNNNNNNNNNNNNNNNNNNNNNNNNNNNNNNNNNNNNNNNNNNNNNNNNNNNNNNNNNNNNNNNNNNNNNNNNNNNNNNNNNNNNNNNNNNNNNNNNNNNNNNNNNNNNNNNNNNNNNNNNNNNNNNNNNNNNNNNNNNNNNNNNNNNNNNNNNNNNNNNNNNNNNNNNNNNNNNNNNNNNNNNNNNNNNNNNNNNNNNNNNNNNNNNNNNNNNNNNNNNNNNNNNNNNNNNNNNNNNNNNNNNNNNNNNNNNNNNNNNNNNNNNNNNNNNNNNNNNNNNNNNNNNNNNN…
PS409_	NNNNNNNNNNNNNNNNNNNNNNNNNNNNNNNNNNNNNNNNNNNNNNNNNNNNNNNNNNNNNNNNNNNNNNNNNNNNNNNNNNNNNNNNNNNNNNNNNNNNNNNNNNNNNNNNNNNNNNNNNNNNNNNNNNNNNNNNNNNNNNNNNNNNNNNNNNNNNNNNNNNNNNNNNNNNNNNNNNNNNNNNNNNNNNNNNNNNNNNNNNNNNNNNNNNNNNNNNNNNNNNNNNNNNNNNNNNNNNNNNNNNNNNNNNNNNNNNNNNNNNNNNNNNNNNNNNNNNNNNNNNNNNNNNNNNNNNNNNNNNNNNNNNNNNNNNNNNNNNNNNNNNNNNNNNNNNNNNNNNNNNNNNNNNNNNNNNNNNNNNNNNNNNNNNNNNNNNNNNNNNNNNNNNNNNNNNNNNNN…
PS282_	NNNNNNNNNNNNNNNNNNNNNNNNNNNNNNNNNNNNNNNNNNNNNNNNNNNNNNNNNNNNNNNNNNNNNNNNNNNNNNNNNNNNNNNNNNNNNNNNNNNNNNNNNNNNNNNNNNNNNNNNNNNNNNNNNNNNNNNNNNNNNNNNNNNNNNNNNNNNNNNNNNNNNNNNNNNNNNNNNNNNNNNNNNNNNNNNNNNNNNNNNNNNNNNNNNNNNNNNNNNNNNNNNNNNNNNNNNNNNNNNNNNNNNNNNNNNNNNNNNNNNNNNNNNNNNNNNNNNNNNNNNNNNNNNNNNNNNNNNNNNNNNNNNNNNNNNNNNNNNNNNNNNNNNNNNNNNNNNNNNNNNNNNNNNNNNNNNNNNNNNNNNNNNNNNNNNNNNNNNNNNNNNNNNNNNNNNNNNNNN…
PS274_	NNNNNNNNNNNNNNNNNNNNNNNNNNNNNNNNNNNNNNNNNNNNNNNNNNNNNNNNNNNNNNNNNNNNNNNNNNNNNNNNNNNNNNNNNNNNNNNNNNNNNNNNNNNNNNNNNNNNNNNNNNNNNNNNNNNNNNNNNNNNNNNNNNNNNNNNNNNNNNNNNNNNNNNNNNNNNNNNNNNNNNNNNNNNNNNNNNNNNNNNNNNNNNNNNNNNNNNNNNNNNNNNNNNNNNNNNNNNNNNNNNNNNNNNNNNNNNNNNNNNNNNNNNNNNNNNNNNNNNNNNNNNNNNNNNNNNNNNNNNNNNNNNNNNNNNNNNNNNNNNNNNNNNNNNNNNNNNNNNNNNNNNNNNNNNNNNNNNNNNNNNNNNNNNNNNNNNNNNNNNNNNNNNNNNNNNNNNNNNN…
PS394_	NNNNNNNNNNNNNNNNNNNNNNNNNNNNNNNNNNNNNNNNNNNNNNNNNNNNNNNNNNNNNNNNNNNNNNNNNNNNNNNNNNNNNNNNNNNNNNNNNNNNNNNNNNNNNNNNNNNNNNNNNNNNNNNNNNNNNNNNNNNNNNNNNNNNNNNNNNNNNNNNNNNNNNNNNNNNNNNNNNNNNNNNNNNNNNNNNNNNNNNNNNNNNNNNNNNNNNNNNNNNNNNNNNNNNNNNNNNNNNNNNNNNNNNNNNNNNNNNNNNNNNNNNNNNNNNNNNNNNNNNNNNNNNNNNNNNNNNNNNNNNNNNNNNNNNNNNNNNNNNNNNNNNNNNNNNNNNNNNNNNNNNNNNNNNNNNNNNNNNNNNNNNNNNNNNNNNNNNNNNNNNNNNNNNNNNNNNNNNNN…
PS141_	NNNNNNNNNNNNNNNNNNNNNNNNNNNNNNNNNNNNNNNNNNNNNNNNNNNNNNNNNNNNNNNNNNNNNNNNNNNNNNNNNNNNNNNNNNNNNNNNNNNNNNNNNNNNNNNNNNNNNNNNNNNNNNNNNNNNNNNNNNNNNNNNNNNNNNNNNNNNNNNNNNNNNNNNNNNNNNNNNNNNNNNNNNNNNNNNNNNNNNNNNNNNNNNNNNNNNNNNNNNNNNNNNNNNNNNNNNNNNNNNNNNNNNNNNNNNNNNNNNNNNNNNNNNNNNNNNNNNNNNNNNNNNNNNNNNNNNNNNNNNNNNNNNNNNNNNNNNNNNNNNNNNNNNNNNNNNNNNNNNNNNNNNNNNNNNNNNNNNNNNNNNNNNNNNNNNNNNNNNNNNNNNNNNNNNNNNNNNNNN…
PS147_	NNNNNNNNNNNNNNNNNNNNNNNNNNNNNNNNNNNNNNNNNNNNNNNNNNNNNNNNNNNNNNNNNNNNNNNNNNNNNNNNNNNNNNNNNNNNNNNNNNNNNNNNNNNNNNNNNNNNNNNNNNNNNNNNNNNNNNNNNNNNNNNNNNNNNNNNNNNNNNNNNNNNNNNNNNNNNNNNNNNNNNNNNNNNNNNNNNNNNNNNNNNNNNNNNNNNNNNNNNNNNNNNNNNNNNNNNNNNNNNNNNNNNNNNNNNNNNNNNNNNNNNNNNNNNNNNNNNNNNNNNNNNNNNNNNNNNNNNNNNNNNNNNNNNNNNNNNNNNNNNNNNNNNNNNNNNNNNNNNNNNNNNNNNNNNNNNNNNNNNNNNNNNNNNNNNNNNNNNNNNNNNNNNNNNNNNNNNNNNN…
PS097_	NNNNNNNNNNNNNNNNNNNNNNNNNNNNNNNNNNNNNNNNNNNNNNNNNNNNNNNNNNNNNNNNNNNNNNNNNNNNNNNNNNNNNNNNNNNNNNNNNNNNNNNNNNNNNNNNNNNNNNNNNNNNNNNNNNNNNNNNNNNNNNNNNNNNNNNNNNNNNNNNNNNNNNNNNNNNNNNNNNNNNNNNNNNNNNNNNNNNNNNNNNNNNNNNNNNNNNNNNNNNNNNNNNNNNNNNNNNNNNNNNNNNNNNNNNNNNNNNNNNNNNNNNNNNNNNNNNNNNNNNNNNNNNNNNNNNNNNNNNNNNNNNNNNNNNNNNNNNNNNNNNNNNNNNNNNNNNNNNNNNNNNNNNNNNNNNNNNNNNNNNNNNNNNNNNNNNNNNNNNNNNNNNNNNNNNNNNNNNNN…
PD111_	NNNNNNNNNNNNNNNNNNNNNNNNNNNNNNNNNNNNNNNNNNNNNNNNNNNNNNNNNNNNNNNNNNNNNNNNNNNNNNNNNNNNNNNNNNNNNNNNNNNNNNNNNNNNNNNNNNNNNNNNNNNNNNNNNNNNNNNNNNNNNNNNNNNNNNNNNNNNNNNNNNNNNNNNNNNNNNNNNNNNNNNNNNNNNNNNNNNNNNNNNNNNNNNNNNNNNNNNNNNNNNNNNNNNNNNNNNNNNNNNNNNNNNNNNNNNNNNNNNNNNNNNNNNNNNNNNNNNNNNNNNNNNNNNNNNNNNNNNNNNNNNNNNNNNNNNNNNNNNNNNNNNNNNNNNNNNNNNNNNNNNNNNNNNNNNNNNNNNNNNNNNNNNNNNNNNNNNNNNNNNNNNNNNNNNNNNNNNNNN…
PS222_	NNNNNNNNNNNNNNNNNNNNNNNNNNNNNNNNNNNNNNNNNNNNNNNNNNNNNNNNNNNNNNNNNNNNNNNNNNNNNNNNNNNNNNNNNNNNNNNNNNNNNNNNNNNNNNNNNNNNNNNNNNNNNNNNNNNNNNNNNNNNNNNNNNNNNNNNNNNNNNNNNNNNNNNNNNNNNNNNNNNNNNNNNNNNNNNNNNNNNNNNNNNNNNNNNNNNNNNNNNNNNNNNNNNNNNNNNNNNNNNNNNNNNNNNNNNNNNNNNNNNNNNNNNNNNNNNNNNNNNNNNNNNNNNNNNNNNNNNNNNNNNNNNNNNNNNNNNNNNNNNNNNNNNNNNNNNNNNNNNNNNNNNNNNNNNNNNNNNNNNNNNNNNNNNNNNNNNNNNNNNNNNNNNNNNNNNNNNNNNN…
OD531_	NNNNNNNNNNNNNNNNNNNNNNNNNNNNNNNNNNNNNNNNNNNNNNNNNNNNNNNNNNNNNNNNNNNNNNNNNNNNNNGGTGTGTGGTCTGGTTTTGTGGGTTTAAGCTTTAGTTTGATGATACGTATAAAATTTTTGGAGCCATATTATAAAGTTATCTCAACTGATTGCTACAAATTTTTAATAACTAAACATGGTATAATAATGATTTTTTTCTTTTTAATGCCTATATTAATAGGTGGGTTTGGTAACTATTTAATTCCATTGTTAGGGGGTTTGTCTGATTTAAATTTACCTCGTTTGAATGCATTAAGTGCTTGGTTGCTTGTACCGTCTATAATATTTCTGGTTTTAAGTATGTGTTTGGGTGCAGGTATAGGGTGGACTTTCTACCCTCCT…
PS270_	NNNNNNNNNNNNNNNNNNNNNNNNNNNNNNNNNNNNNNNNNNNNNNNNNNNNNNNNNNNNNNNNNNNNNNNNNNNNNNNNNNNNNNNNNNNNNNNNNNNNNNNNNNNNNNNNNNNNNNNNNNNNNNNNNNNNNNNNNNNNNNNNNNNNNNNNNNNNNNNNNNNNNNNNNNNNNNNNNNNNNNNNNNNNNNNNNNNNNNNNNNNNNNNNNNNNNNNNNNNNNNNNNNNNNNNNNNNNNNNNNNNNNNNNNNNNNNNNNNNNNNNNNNNNNNNNNNNNNNNNNNNNNNNNNNNNNNNNNNNNNNNNNNNNNNNNNNNNNNNNNNNNNNNNNNNNNNNNNNNNNNNNNNNNNNNNNNNNNNNNNNNNNNNNNNNNNNNNNNNNNNNNNNNNNNNNNNNNNNN…
PS309_	NNNNNNNNNNNNNNNNNNNNNNNNNNNNNNNNNNNNNNNNNNNNNNNNNNNNNNNNNNNNNNNNNNNNNNNNNNNNNNNNNNNNNNNNNNNNNNNNNNNNNNNNNNNNNNNNNNNNNNNNNNNNNNNNNNNNNNNNNNNNNNNNNNNNNNNNNNNNNNNNNNNNNNNNNNNNNNNNNNNNNNNNNNNNNNNNNNNNNNNNNNNNNNNNNNNNNNNNNNNNNNNNNNNNNNNNNNNNNNNNNNNNNNNNNNNNNNNNNNNNNNNNNNNNNNNNNNNNNNNNNNNNNNNNNNNNNNNNNNNNNNNNNNNNNNNNNNNNNNNNNNNNNNNNNNNNNNNNNNNNNNNNNNNNNNNNNNNNNNNNNNNNNNNNNNNNNNNNNNNNNNNNNNNNNNNNNNNNNNN…
PS100_	NNNNNNNNNNNNNNNNNNNNNNNNNNNNNNNNNNNNNNNNNNNNNNNNNNNNNNNNNNNNNNNNNNNNNNNNNNNNNNNNNNNNNNNNNNNNNNNNNNNNNNNNNNNNNNNNNNNNNNNNNNNNNNNNNNNNNNNNNNNNNNNNNNNNNNNNNNNNNNNNNNNNNNNNNNNNNNNNNNNNNNNNNNNNNNNNNNNNNNNNNNNNNNNNNNNNNNNNNNNNNNNNNNNNNNNNNNNNNNNNNNNNNNNNNNNNNNNNNNNNNNNNNNNNNNNNNNNNNNNNNNNNNNNNNNNNNNNNNNNNNNNNNNNNNNNNNNNNNNNNNNNNNNNNNNNNNNNNNNNNNNNNNNNNNNNNNNNNNNNNNNNNNNNNNNNNNNNNNNNNNNNNNNNNNNNNNNNNNNN…
PS332_	NNNNNNNNNNNNNNNNNNNNNNNNNNNNNNNNNNNNNNNNNNNNNNNNNNNNNNNNNNNNNNNNNNNNNNNNNNNNNNNNNNNNNNNNNNNNNNNNNNNNNNNNNNNNNNNNNNNNNNNNNNNNNNNNNNNNNNNNNNNNNNNNNNNNNNNNNNNNNNNNNNNNNNNNNNNNNNNNNNNNNNNNNNNNNNNNNNNNNNNNNNNNNNNNNNNNNNNNNNNNNNNNNNNNNNNNNNNNNNNNNNNNNNNNNNNNNNNNNNNNNNNNNNNNNNNNNNNNNNNNNNNNNNNNNNNNNNNNNNNNNNNNNNNNNNNNNNNNNNNNNNNNNNNNNNNNNNNNNNNNNNNNNNNNNNNNNNNNNNNNNNNNNNNNNNNNNNNNNNNNNNNNNNNNNNNNNNNNNNN…
PS227_	NNNNNNNNNNNNNNNNNNNNNNNNNNNNNNNNNNNNNNNNNNNNNNNNNNNNNNNNNNNNNNNNNNNNNNNNNNNNNNNNNNNNNNNNNNNNNNNNNNNNNNNNNNNNNNNNNNNNNNNNNNNNNNNNNNNNNNNNNNNNNNNNNNNNNNNNNNNNNNNNNNNNNNNNNNNNNNNNNNNNNNNNNNNNNNNNNNNNNNNNNNNNNNNNNNNNNNNNNNNNNNNNNNNNNNNNNNNNNNNNNNNNNNNNNNNNNNNNNNNNNNNNNNNNNNNNNNNNNNNNNNNNNNNNNNNNNNNNNNNNNNNNNNNNNNNNNNNNNNNNNNNNNNNNNNNNNNNNNNNNNNNNNNNNNNNNNNNNNNNNNNNNNNNNNNNNNNNNNNNNNNNNNNNNNNNNNNNNNNN…
PS215_	NNNNNNNNNNNNNNNNNNNNNNNNNNNNNNNNNNNNNNNNNNNNNNNNNNNNNNNNNNNNNNNNNNNNNNNNNNNNNNNNNNNNNNNNNNNNNNNNNNNNNNNNNNNNNNNNNNNNNNNNNNNNNNNNNNNNNNNNNNNNNNNNNNNNNNNNNNNNNNNNNNNNNNNNNNNNNNNNNNNNNNNNNNNNNNNNNNNNNNNNNNNNNNNNNNNNNNNNNNNNNNNNNNNNNNNNNNNNNNNNNNNNNNNNNNNNNNNNNNNNNNNNNNNNNNNNNNNNNNNNNNNNNNNNNNNNNNNNNNNNNNNNNNNNNNNNNNNNNNNNNNNNNNNNNNNNNNNNNNNNNNNNNNNNNNNNNNNNNNNNNNNNNNNNNNNNNNNNNNNNNNNNNNNNNNNNNNNNNNN…
PS440_	NNNNNNNNNNNNNNNNNNNNNNNNNNNNNNNNNNNNNNNNNNNNNNNNNNNNNNNNNNNNNNNNNNNNNNNNNNNNNNNNNNNNNNNNNNNNNNNNNNNNNNNNNNNNNNNNNNNNNNNNNNNNNNNNNNNNNNNNNNNNNNNNNNNNNNNNNNNNNNNNNNNNNNNNNNNNNNNNNNNNNNNNNNNNNNNNNNNNNNNNNNNNNNNNNNNNNNNNNNNNNNNNNNNNNNNNNNNNNNNNNNNNNNNNNNNNNNNNNNNNNNNNNNNNNNNNNNNNNNNNNNNNNNNNNNNNNNNNNNNNNNNNNNNNNNNNNNNNNNNNNNNNNNNNNNNNNNNNNNNNNNNNNNNNNNNNNNNNNNNNNNNNNNNNNNNNNNNNNNNNNNNNNNNNNNNNNNNNNNN…
PS120_	NNNNNNNNNNNNNNNNNNNNNNNNNNNNNNNNNNNNNNNNNNNNNNNNNNNNNNNNNNNNNNNNNNNNNNNNNNNNNNNNNNNNNNNNNNNNNNNNNNNNNNNNNNNNNNNNNNNNNNNNNNNNNNNNNNNNNNNNNNNNNNNNNNNNNNNNNNNNNNNNNNNNNNNNNNNNNNNNNNNNNNNNNNNNNNNNNNNNNNNNNNNNNNNNNNNNNNNNNNNNNNNNNNNNNNNNNNNNNNNNNNNNNNNNNNNNNNNNNNNNNNNNNNNNNNNNNNNNNNNNNNNNNNNNNNNNNNNNNNNNNNNNNNNNNNNNNNNNNNNNNNNNNNNNNNNNNNNNNNNNNNNNNNNNNNNNNNNNNNNNNNNNNNNNNNNNNNNNNNNNNNNNNNNNNNNNNNNNNNN…
PS216_	NNNNNNNNNNNNNNNNNNNNNNNNNNNNNNNNNNNNNNNNNNNNNNNNNNNNNNNNNNNNNNNNNNNNNNNNNNNNNNNNNNNNNNNNNNNNNNNNNNNNNNNNNNNNNNNNNNNNNNNNNNNNNNNNNNNNNNNNNNNNNNNNNNNNNNNNNNNNNNNNNNNNNNNNNNNNNNNNNNNNNNNNNNNNNNNNNNNNNNNNNNNNNNNNNNNNNNNNNNNNNNNNNNNNNNNNNNNNNNNNNNNNNNNNNNNNNNNNNNNNNNNNNNNNNNNNNNNNNNNNNNNNNNNNNNNNNNNNNNNNNNNNNNNNNNNNNNNNNNNNNNNNNNNNNNNNNNNNNNNNNNNNNNNNNNNNNNNNNNNNNNNNNNNNNNNNNNNNNNNNNNNNNNNNNNNNNNNNNNN…
PS139_	NNNNNNNNNNNNNNNNNNNNNNNNNNNNNNNNNNNNNNNNNNNNNNNNNNNNNNNNNNNNNNNNNNNNNNNNNNNNNNNNNNNNNNNNNNNNNNNNNNNNNNNNNNNNNNNNNNNNNNNNNNNNNNNNNNNNNNNNNNNNNNNNNNNNNNNNNNNNNNNNNNNNNNNNNNNNNNNNNNNNNNNNNNNNNNNNNNNNNNNNNNNNNNNNNNNNNNNNNNNNNNNNNNNNNNNNNNNNNNNNNNNNNNNNNNNNNNNNNNNNNNNNNNNNNNNNNNNNNNNNNNNNNNNNNNNNNNNNNNNNNNNNNNNNNNNNNNNNNNNNNNNNNNNNNNNNNNNNNNNNNNNNNNNNNNNNNNNNNNNNNNNNNNNNNNNNNNNNNNNNNNNNNNNNNNNNNNNNNNN…
PD178_	NNNNNNNNNNNNNNNNNNNNNNNNNNNNNNNNNNNNNNNNNNNNNNNNNNNNNNNNNNNNNNNNNNNNNNNNNNNNNNNNNNNNNNNNNNNNNNNNNNNNNNNNNNNNNNNNNNNNNNNNNNNNNNNNNNNNNNNNNNNNNNNNNNNNNNNNNNNNNNNNNNNNNNNNNNNNNNNNNNNNNNNNNNNNNNNNNNNNNNNNNNNNNNNNNNNNNNNNNNNNNNNNNNNNNNNNNNNNNNNNNNNNNNNNNNNNNNNNNNNNNNNNNNNNNNNNNNNNNNNNNNNNNNNNNNNNNNNNNNNNNNNNNNNNNNNNNNNNNNNNNNNNNNNNNNNNNNNNNNNNNNNNNNNNNNNNNNNNNNNNNNNNNNNNNNNNNNNNNNNNNNNNNNNNNNNNNNNNNNN…
PD087_	NNNNNNNNNNNNNNNNNNNNNNNNNNNNNNNNNNNNNNNNNNNNNNNNNNNNNNNNNNNNNNNNNNNNNNNNNNNNNNNNNNNNNNNNNNNNNNNNNNNNNNNNNNNNNNNNNNNNNNNNNNNNNNNNNNNNNNNNNNNNNNNNNNNNNNNNNNNNNNNNNNNNNNNNNNNNNNNNNNNNNNNNNNNNNNNNNNNNNNNNNNNNNNNNNNNNNNNNNNNNNNNNNNNNNNNNNNNNNNNNNNNNNNNNNNNNNNNNNNNNNNNNNNNNNNNNNNNNNNNNNNNNNNNNNNNNNNNNNNNNNNNNNNNNNNNNNNNNNNNNNNNNNNNNNNNNNNNNNNNNNNNNNNNNNNNNNNNNNNNNNNNNNNNNNNNNNNNNNNNNNNNNNNNNNNNNNNNNNNN…
PS241_	NNNNNNNNNNNNNNNNNNNNNNNNNNNNNNNNNNNNNNNNNNNNNNNNNNNNNNNNNNNNNNNNNNNNNNNNNNNNNNNNNNNNNNNNNNNNNNNNNNNNNNNNNNNNNNNNNNNNNNNNNNNNNNNNNNNNNNNNNNNNNNNNNNNNNNNNNNNNNNNNNNNNNNNNNNNNNNNNNNNNNNNNNNNNNNNNNNNNNNNNNNNNNNNNNNNNNNNNNNNNNNNNNNNNNNNNNNNNNNNNNNNNNNNNNNNNNNNNNNNNNNNNNNNNNNNNNNNNNNNNNNNNNNNNNNNNNNNNNNNNNNNNNNNNNNNNNNNNNNNNNNNNNNNNNNNNNNNNNNNNNNNNNNNNNNNNNNNNNNNNNNNNNNNNNNNNNNNNNNNNNNNNNNNNNNNNNNNNNNN…
PS265_	NNNNNNNNNNNNNNNNNNNNNNNNNNNNNNNNNNNNNNNNNNNNNNNNNNNNNNNNNNNNNNNNNNNNNNNNNNNNNNNNNNNNNNNNNNNNNNNNNNNNNNNNNNNNNNNNNNNNNNNNNNNNNNNNNNNNNNNNNNNNNNNNNNNNNNNNNNNNNNNNNNNNNNNNNNNNNNNNNNNNNNNNNNNNNNNNNNNNNNNNNNNNNNNNNNNNNNNNNNNNNNNNNNNNNNNNNNNNNNNNNNNNNNNNNNNNNNNNNNNNNNNNNNNNNNNNNNNNNNNNNNNNNNNNNNNNNNNNNNNNNNNNNNNNNNNNNNNNNNNNNNNNNNNNNNNNNNNNNNNNNNNNNNNNNNNNNNNNNNNNNNNNNNNNNNNNNNNNNNNNNNNNNNNNNNNNNNNNNNN…
PD018_	NNNNNNNNNNNNNNNNNNNNNNNNNNNNNNNNNNNNNNNNNNNNNNNNNNNNNNNNNNNNNNNNNNNNNNNNNNNNNNNNNNNNNNNNNNNNNNNNNNNNNNNNNNNNNNNNNNNNNNNNNNNNNNNNNNNNNNNNNNNNNNNNNNNNNNNNNNNNNNNNNNNNNNNNNNNNNNNNNNNNNNNNNNNNNNNNNNNNNNNNNNNNNNNNNNNNNNNNNNNNNNNNNNNNNNNNNNNNNNNNNNNNNNNNNNNNNNNNNNNNNNNNNNNNNNNNNNNNNNNNNNNNNNNNNNNNNNNNNNNNNNNNNNNNNNNNNNNNNNNNNNNNNNNNNNNNNNNNNNNNNNNNNNNNNNNNNNNNNNNNNNNNNNNNNNNNNNNNNNNNNNNNNNNNNNNNNNNNNNN…
PD442_	NNNNNNNNNNNNNNNNNNNNNNNNNNNNNNNNNNNNNNNNNNNNNNNNNNNNNNNNNNNNNNNNNNNNNNNNNNNNNNNNNNNNNNNNNNNNNNNNNNNNNNNNNNNNNNNNNNNNNNNNNNNNNNNNNNNNNNNNNNNNNNNNNNNNNNNNNNNNNNNNNNNNNNNNNNNNNNNNNNNNNNNNNNNNNNNNNNNNNNNNNNNNNNNNNNNNNNNNNNNNNNNNNNNNNNNNNNNNNNNNNNNNNNNNNNNNNNNNNNNNNNNNNNNNNNNNNNNNNNNNNNNNNNNNNNNNNNNNNNNNNNNNNNNNNNNNNNNNNNNNNNNNNNNNNNNNNNNNNNNNNNNNNNNNNNNNNNNNNNNNNNNNNNNNNNNNNNNNNNNNNNNNNNNNNNNNNNNNNNN…
PS042_	NNNNNNNNNNNNNNNNNNNNNNNNNNNNNNNNNNNNNNNNNNNNNNNNNNNNNNNNNNNNNNNNNNNNNNNNNNNNNNNNNNNNNNNNNNNNNNNNNNNNNNNNNNNNNNNNNNNNNNNNNNNNNNNNNNNNNNNNNNNNNNNNNNNNNNNNNNNNNNNNNNNNNNNNNNNNNNNNNNNNNNNNNNNNNNNNNNNNNNNNNNNNNNNNNNNNNNNNNNNNNNNNNNNNNNNNNNNNNNNNNNNNNNNNNNNNNNNNNNNNNNNNNNNNNNNNNNNNNNNNNNNNNNNNNNNNNNNNNNNNNNNNNNNNNNNNNNNNNNNNNNNNNNNNNNNNNNNNNNNNNNNNNNNNNNNNNNNNNNNNNNNNNNNNNNNNNNNNNNNNNNNNNNNNNNNNNNNNNNN…
PS003_	NNNNNNNNNNNNNNNNNNNNNNNNNNNNNNNNNNNNNNNNNNNNNNNNNNNNNNNNNNNNNNNNNNNNNNNNNNNNNNNNNNNNNNNNNNNNNNNNNNNNNNNNNNNNNNNNNNNNNNNNNNNNNNNNNNNNNNNNNNNNNNNNNNNNNNNNNNNNNNNNNNNNNNNNNNNNNNNNNNNNNNNNNNNNNNNNNNNNNNNNNNNNNNNNNNNNNNNNNNNNNNNNNNNNNNNNNNNNNNNNNNNNNNNNNNNNNNNNNNNNNNNNNNNNNNNNNNNNNNNNNNNNNNNNNNNNNNNNNNNNNNNNNNNNNNNNNNNNNNNNNNNNNNNNNNNNNNNNNNNNNNNNNNNNNNNNNNNNNNNNNNNNNNNNNNNNNNNNNNNNNNNNNNNNNNNNNNNNNNN…
PS330_	NNNNNNNNNNNNNNNNNNNNNNNNNNNNNNNNNNNNNNNNNNNNNNNNNNNNNNNNNNNNNNNNNNNNNNNNNNNNNNNNNNNNNNNNNNNNNNNNNNNNNNNNNNNNNNNNNNNNNNNNNNNNNNNNNNNNNNNNNNNNNNNNNNNNNNNNNNNNNNNNNNNNNNNNNNNNNNNNNNNNNNNNNNNNNNNNNNNNNNNNNNNNNNNNNNNNNNNNNNNNNNNNNNNNNNNNNNNNNNNNNNNNNNNNNNNNNNNNNNNNNNNNNNNNNNNNNNNNNNNNNNNNNNNNNNNNNNNNNNNNNNNNNNNNNNNNNNNNNNNNNNNNNNNNNNNNNNNNNNNNNNNNNNNNNNNNNNNNNNNNNNNNNNNNNNNNNNNNNNNNNNNNNNNNNNNNNNNNNNN…
PS398_	NNNNNNNNNNNNNNNNNNNNNNNNNNNNNNNNNNNNNNNNNNNNNNNNNNNNNNNNNNNNNNNNNNNNNNNNNNNNNNNNNNNNNNNNNNNNNNNNNNNNNNNNNNNNNNNNNNNNNNNNNNNNNNNNNNNNNNNNNNNNNNNNNNNNNNNNNNNNNNNNNNNNNNNNNNNNNNNNNNNNNNNNNNNNNNNNNNNNNNNNNNNNNNNNNNNNNNNNNNNNNNNNNNNNNNNNNNNNNNNNNNNNNNNNNNNNNNNNNNNNNNNNNNNNNNNNNNNNNNNNNNNNNNNNNNNNNNNNNNNNNNNNNNNNNNNNNNNNNNNNNNNNNNNNNNNNNNNNNNNNNNNNNNNNNNNNNNNNNNNNNNNNNNNNNNNNNNNNNNNNNNNNNNNNNNNNNNNNNNN…
PS212_	NNNNNNNNNNNNNNNNNNNNNNNNNNNNNNNNNNNNNNNNNNNNNNNNNNNNNNNNNNNNNNNNNNNNNNNNNNNNNNNNNNNNNNNNNNNNNNNNNNNNNNNNNNNNNNNNNNNNNNNNNNNNNNNNNNNNNNNNNNNNNNNNNNNNNNNNNNNNNNNNNNNNNNNNNNNNNNNNNNNNNNNNNNNNNNNNNNNNNNNNNNNNNNNNNNNNNNNNNNNNNNNNNNNNNNNNNNNNNNNNNNNNNNNNNNNNNNNNNNNNNNNNNNNNNNNNNNNNNNNNNNNNNNNNNNNNNNNNNNNNNNNNNNNNNNNNNNNNNNNNNNNNNNNNNNNNNNNNNNNNNNNNNNNNNNNNNNNNNNNNNNNNNNNNNNNNNNNNNNNNNNNNNNNNNNNNNNNNNNN…
PS102_	NNNNNNNNNNNNNNNNNNNNNNNNNNNNNNNNNNNNNNNNNNNNNNNNNNNNNNNNNNNNNNNNNNNNNNNNNNNNNNNNNNNNNNNNNNNNNNNNNNNNNNNNNNNNNNNNNNNNNNNNNNNNNNNNNNNNNNNNNNNNNNNNNNNNNNNNNNNNNNNNNNNNNNNNNNNNNNNNNNNNNNNNNNNNNNNNNNNNNNNNNNNNNNNNNNNNNNNNNNNNNNNNNNNNNNNNNNNNNNNNNNNNNNNNNNNNNNNNNNNNNNNNNNNNNNNNNNNNNNNNNNNNNNNNNNNNNNNNNNNNNNNNNNNNNNNNNNNNNNNNNNNNNNNNNNNNNNNNNNNNNNNNNNNNNNNNNNNNNNNNNNNNNNNNNNNNNNNNNNNNNNNNNNNNNNNNNNNNNNN…
PS180_	NNNNNNNNNNNNNNNNNNNNNNNNNNNNNNNNNNNNNNNNNNNNNNNNNNNNNNNNNNNNNNNNNNNNNNNNNNNNNNNNNNNNNNNNNNNNNNNNNNNNNNNNNNNNNNNNNNNNNNNNNNNNNNNNNNNNNNNNNNNNNNNNNNNNNNNNNNNNNNNNNNNNNNNNNNNNNNNNNNNNNNNNNNNNNNNNNNNNNNNNNNNNNNNNNNNNNNNNNNNNNNNNNNNNNNNNNNNNNNNNNNNNNNNNNNNNNNNNNNNNNNNNNNNNNNNNNNNNNNNNNNNNNNNNNNNNNNNNNNNNNNNNNNNNNNNNNNNNNNNNNNNNNNNNNNNNNNNNNNNNNNNNNNNNNNNNNNNNNNNNNNNNNNNNNNNNNNNNNNNNNNNNNNNNNNNNNNNNNNN…
PS098_	NNNNNNNNNNNNNNNNNNNNNNNNNNNNNNNNNNNNNNNNNNNNNNNNNNNNNNNNNNNNNNNNNNNNNNNNNNNNNNNNNNNNNNNNNNNNNNNNNNNNNNNNNNNNNNNNNNNNNNNNNNNNNNNNNNNNNNNNNNNNNNNNNNNNNNNNNNNNNNNNNNNNNNNNNNNNNNNNNNNNNNNNNNNNNNNNNNNNNNNNNNNNNNNNNNNNNNNNNNNNNNNNNNNNNNNNNNNNNNNNNNNNNNNNNNNNNNNNNNNNNNNNNNNNNNNNNNNNNNNNNNNNNNNNNNNNNNNNNNNNNNNNNNNNNNNNNNNNNNNNNNNNNNNNNNNNNNNNNNNNNNNNNNNNNNNNNNNNNNNNNNNNNNNNNNNNNNNNNNNNNNNNNNNNNNNNNNNNNNN…
PS210_	NNNNNNNNNNNNNNNNNNNNNNNNNNNNNNNNNNNNNNNNNNNNNNNNNNNNNNNNNNNNNNNNNNNNNNNNNNNNNNNNNNNNNNNNNNNNNNNNNNNNNNNNNNNNNNNNNNNNNNNNNNNNNNNNNNNNNNNNNNNNNNNNNNNNNNNNNNNNNNNNNNNNNNNNNNNNNNNNNNNNNNNNNNNNNNNNNNNNNNNNNNNNNNNNNNNNNNNNNNNNNNNNNNNNNNNNNNNNNNNNNNNNNNNNNNNNNNNNNNNNNNNNNNNNNNNNNNNNNNNNNNNNNNNNNNNNNNNNNNNNNNNNNNNNNNNNNNNNNNNNNNNNNNNNNNNNNNNNNNNNNNNNNNNNNNNNNNNNNNNNNNNNNNNNNNNNNNNNNNNNNNNNNNNNNNNNNNNNNNN…
PS217_	NNNNNNNNNNNNNNNNNNNNNNNNNNNNNNNNNNNNNNNNNNNNNNNNNNNNNNNNNNNNNNNNNNNNNNNNNNNNNNNNNNNNNNNNNNNNNNNNNNNNNNNNNNNNNNNNNNNNNNNNNNNNNNNNNNNNNNNNNNNNNNNNNNNNNNNNNNNNNNNNNNNNNNNNNNNNNNNNNNNNNNNNNNNNNNNNNNNNNNNNNNNNNNNNNNNNNNNNNNNNNNNNNNNNNNNNNNNNNNNNNNNNNNNNNNNNNNNNNNNNNNNNNNNNNNNNNNNNNNNNNNNNNNNNNNNNNNNNNNNNNNNNNNNNNNNNNNNNNNNNNNNNNNNNNNNNNNNNNNNNNNNNNNNNNNNNNNNNNNNNNNNNNNNNNNNNNNNNNNNNNNNNNNNNNNNNNNNNNNN…
PS422_	NNNNNNNNNNNNNNNNNNNNNNNNNNNNNNNNNNNNNNNNNNNNNNNNNNNNNNNNNNNNNNNNNNNNNNNNNNNNNNNNNNNNNNNNNNNNNNNNNNNNNNNNNNNNNNNNNNNNNNNNNNNNNNNNNNNNNNNNNNNNNNNNNNNNNNNNNNNNNNNNNNNNNNNNNNNNNNNNNNNNNNNNNNNNNNNNNNNNNNNNNNNNNNNNNNNNNNNNNNNNNNNNNNNNNNNNNNNNNNNNNNNNNNNNNNNNNNNNNNNNNNNNNNNNNNNNNNNNNNNNNNNNNNNNNNNNNNNNNNNNNNNNNNNNNNNNNNNNNNNNNNNNNNNNNNNNNNNNNNNNNNNNNNNNNNNNNNNNNNNNNNNNNNNNNNNNNNNNNNNNNNNNNNNNNNNNNNNNNNN…
PS244_	NNNNNNNNNNNNNNNNNNNNNNNNNNNNNNNNNNNNNNNNNNNNNNNNNNNNNNNNNNNNNNNNNNNNNNNNNNNNNNNNNNNNNNNNNNNNNNNNNNNNNNNNNNNNNNNNNNNNNNNNNNNNNNNNNNNNNNNNNNNNNNNNNNNNNNNNNNNNNNNNNNNNNNNNNNNNNNNNNNNNNNNNNNNNNNNNNNNNNNNNNNNNNNNNNNNNNNNNNNNNNNNNNNNNNNNNNNNNNNNNNNNNNNNNNNNNNNNNNNNNNNNNNNNNNNNNNNNNNNNNNNNNNNNNNNNNNNNNNNNNNNNNNNNNNNNNNNNNNNNNNNNNNNNNNNNNNNNNNNNNNNNNNNNNNNNNNNNNNNNNNNNNNNNNNNNNNNNNNNNNNNNNNNNNNNNNNNNNNNN…
PS334_	NNNNNNNNNNNNNNNNNNNNNNNNNNNNNNNNNNNNNNNNNNNNNNNNNNNNNNNNNNNNNNNNNNNNNNNNNNNNNNNNNNNNNNNNNNNNNNNNNNNNNNNNNNNNNNNNNNNNNNNNNNNNNNNNNNNNNNNNNNNNNNNNNNNNNNNNNNNNNNNNNNNNNNNNNNNNNNNNNNNNNNNNNNNNNNNNNNNNNNNNNNNNNNNNNNNNNNNNNNNNNNNNNNNNNNNNNNNNNNNNNNNNNNNNNNNNNNNNNNNNNNNNNNNNNNNNNNNNNNNNNNNNNNNNNNNNNNNNNNNNNNNNNNNNNNNNNNNNNNNNNNNNNNNNNNNNNNNNNNNNNNNNNNNNNNNNNNNNNNNNNNNNNNNNNNNNNNNNNNNNNNNNNNNNNNNNNNNNNNN…
PS396_	NNNNNNNNNNNNNNNNNNNNNNNNNNNNNNNNNNNNNNNNNNNNNNNNNNNNNNNNNNNNNNNNNNNNNNNNNNNNNNNNNNNNNNNNNNNNNNNNNNNNNNNNNNNNNNNNNNNNNNNNNNNNNNNNNNNNNNNNNNNNNNNNNNNNNNNNNNNNNNNNNNNNNNNNNNNNNNNNNNNNNNNNNNNNNNNNNNNNNNNNNNNNNNNNNNNNNNNNNNNNNNNNNNNNNNNNNNNNNNNNNNNNNNNNNNNNNNNNNNNNNNNNNNNNNNNNNNNNNNNNNNNNNNNNNNNNNNNNNNNNNNNNNNNNNNNNNNNNNNNNNNNNNNNNNNNNNNNNNNNNNNNNNNNNNNNNNNNNNNNNNNNNNNNNNNNNNNNNNNNNNNNNNNNNNNNNNNNNNNN…
PD203_	NNNNNNNNNNNNNNNNNNNNNNNNNNNNNNNNNNNNNNNNNNNNNNNNNNNNNNNNNNNNNNNNNNNNNNNNNNNNNNNNNNNNNNNNNNNNNNNNNNNNNNNNNNNNNNNNNNNNNNNNNNNNNNNNNNNNNNNNNNNNNNNNNNNNNNNNNNNNNNNNNNNNNNNNNNNNNNNNNNNNNNNNNNNNNNNNNNNNNNNNNNNNNNNNNNNNNNNNNNNNNNNNNNNNNNNNNNNNNNNNNNNNNNNNNNNNNNNNNNNNNNNNNNNNNNNNNNNNNNNNNNNNNNNNNNNNNNNNNNNNNNNNNNNNNNNNNNNNNNNNNNNNNNNNNNNNNNNNNNNNNNNNNNNNNNNNNNNNNNNNNNNNNNNNNNNNNNNNNNNNNNNNNNNNNNNNNNNNNNN…
PD359_	???????????????????????????????????????????????????????????????????????????????????????????????????????????????????????????????????????????????????????????????????????????????????????????????????????????????????????????????????????????????????????????????????????????????????????????????????????????????????????????????????????????????????????????????????????????????????????????????????????????????…
PD404_	???????????????????????????????????????????????????????????????????????????????????????????????????????????????????????????????????????????????????????????????????????????????????????????????????????????????????????????????????????????????????????????????????????????????????????????????????????????????????????????????????????????????????????????????????????????????????????????????????????????????…
PD051_	???????????????????????????????????????????????????????????????????????????????????????????????????????????????????????????????????????????????????????????????????????????????????????????????????????????????????????????????????????????????????????????????????????????????????????????????????????????????????????????????????????????????????????????????????????????????????????????????????????????????…
PD035_	???????????????????????????????????????????????????????????????????????????????????????????????????????????????????????????????????????????????????????????????????????????????????????????????????????????????????????????????????????????????????????????????????????????????????????????????????????????????????????????????????????????????????????????????????????????????????????????????????????????????…
PD325_	???????????????????????????????????????????????????????????????????????????????????????????????????????????????????????????????????????????????????????????????????????????????????????????????????????????????????????????????????????????????????????????????????????????????????????????????????????????????????????????????????????????????????????????????????????????????????????????????????????????????…
PD443_	???????????????????????????????????????????????????????????????????????????????????????????????????????????????????????????????????????????????????????????????????????????????????????????????????????????????????????????????????????????????????????????????????????????????????????????????????????????????????????????????????????????????????????????????????????????????????????????????????????????????…
PD336_	???????????????????????????????????????????????????????????????????????????????????????????????????????????????????????????????????????????????????????????????????????????????????????????????????????????????????????????????????????????????????????????????????????????????????????????????????????????????????????????????????????????????????????????????????????????????????????????????????????????????…
PD032_	???????????????????????????????????????????????????????????????????????????????????????????????????????????????????????????????????????????????????????????????????????????????????????????????????????????????????????????????????????????????????????????????????????????????????????????????????????????????????????????????????????????????????????????????????????????????????????????????????????????????…
PD303_	???????????????????????????????????????????????????????????????????????????????????????????????????????????????????????????????????????????????????????????????????????????????????????????????????????????????????????????????????????????????????????????????????????????????????????????????????????????????????????????????????????????????????????????????????????????????????????????????????????????????…
PD426_	???????????????????????????????????????????????????????????????????????????????????????????????????????????????????????????????????????????????????????????????????????????????????????????????????????????????????????????????????????????????????????????????????????????????????????????????????????????????????????????????????????????????????????????????????????????????????????????????????????????????…
PD425_	???????????????????????????????????????????????????????????????????????????????????????????????????????????????????????????????????????????????????????????????????????????????????????????????????????????????????????????????????????????????????????????????????????????????????????????????????????????????????????????????????????????????????????????????????????????????????????????????????????????????…
PD050_	???????????????????????????????????????????????????????????????????????????????????????????????????????????????????????????????????????????????????????????????????????????????????????????????????????????????????????????????????????????????????????????????????????????????????????????????????????????????????????????????????????????????????????????????????????????????????????????????????????????????…
PD331_	???????????????????????????????????????????????????????????????????????????????????????????????????????????????????????????????????????????????????????????????????????????????????????????????????????????????????????????????????????????????????????????????????????????????????????????????????????????????????????????????????????????????????????????????????????????????????????????????????????????????…
PD002_	???????????????????????????????????????????????????????????????????????????????????????????????????????????????????????????????????????????????????????????????????????????????????????????????????????????????????????????????????????????????????????????????????????????????????????????????????????????????????????????????????????????????????????????????????????????????????????????????????????????????…
PD367_	???????????????????????????????????????????????????????????????????????????????????????????????????????????????????????????????????????????????????????????????????????????????????????????????????????????????????????????????????????????????????????????????????????????????????????????????????????????????????????????????????????????????????????????????????????????????????????????????????????????????…
PD368_	???????????????????????????????????????????????????????????????????????????????????????????????????????????????????????????????????????????????????????????????????????????????????????????????????????????????????????????????????????????????????????????????????????????????????????????????????????????????????????????????????????????????????????????????????????????????????????????????????????????????…
OD491_	???????????????????????????????????????????????????????????????????????????????????????????????????????????????????????????????????????????????????????????????????????????????????????????????????????????????????????????????????????????????????????????????????????????????????????????????????????????????????????????????????????????????????????????????????????????????????????????????????????????????…
OD490_	???????????????????????????????????????????????????????????????????????????????????????????????????????????????????????????????????????????????????????????????????????????????????????????????????????????????????????????????????????????????????????????????????????????????????????????????????????????????????????????????????????????????????????????????????????????????????????????????????????????????…
OD489_	???????????????????????????????????????????????????????????????????????????????????????????????????????????????????????????????????????????????????????????????????????????????????????????????????????????????????????????????????????????????????????????????????????????????????????????????????????????????????????????????????????????????????????????????????????????????????????????????????????????????…
OD488_	???????????????????????????????????????????????????????????????????????????????????????????????????????????????????????????????????????????????????????????????????????????????????????????????????????????????????????????????????????????????????????????????????????????????????????????????????????????????????????????????????????????????????????????????????????????????????????????????????????????????…
OD528_	???????????????????????????????????????????????????????????????????????????????????????????????????????????????????????????????????????????????????????????????????????????????????????????????????????????????????????????????????????????????????????????????????????????????????????????????????????????????????????????????????????????????????????????????????????????????????????????????????????????????…
PD241_	???????????????????????????????????????????????????????????????????????????????????????????????????????????????????????????????????????????????????????????????????????????????????????????????????????????????????????????????????????????????????????????????????????????????????????????????????????????????????????????????????????????????????????????????????????????????????????????????????????????????…
PD301_	???????????????????????????????????????????????????????????????????????????????????????????????????????????????????????????????????????????????????????????????????????????????????????????????????????????????????????????????????????????????????????????????????????????????????????????????????????????????????????????????????????????????????????????????????????????????????????????????????????????????…
PD305_	???????????????????????????????????????????????????????????????????????????????????????????????????????????????????????????????????????????????????????????????????????????????????????????????????????????????????????????????????????????????????????????????????????????????????????????????????????????????????????????????????????????????????????????????????????????????????????????????????????????????…
PD017_	???????????????????????????????????????????????????????????????????????????????????????????????????????????????????????????????????????????????????????????????????????????????????????????????????????????????????????????????????????????????????????????????????????????????????????????????????????????????????????????????????????????????????????????????????????????????????????????????????????????????…
PD015_	???????????????????????????????????????????????????????????????????????????????????????????????????????????????????????????????????????????????????????????????????????????????????????????????????????????????????????????????????????????????????????????????????????????????????????????????????????????????????????????????????????????????????????????????????????????????????????????????????????????????…
PD198_	???????????????????????????????????????????????????????????????????????????????????????????????????????????????????????????????????????????????????????????????????????????????????????????????????????????????????????????????????????????????????????????????????????????????????????????????????????????????????????????????????????????????????????????????????????????????????????????????????????????????…
PD385_	???????????????????????????????????????????????????????????????????????????????????????????????????????????????????????????????????????????????????????????????????????????????????????????????????????????????????????????????????????????????????????????????????????????????????????????????????????????????????????????????????????????????????????????????????????????????????????????????????????????????…
PD176_	???????????????????????????????????????????????????????????????????????????????????????????????????????????????????????????????????????????????????????????????????????????????????????????????????????????????????????????????????????????????????????????????????????????????????????????????????????????????????????????????????????????????????????????????????????????????????????????????????????????????…
PD221_	???????????????????????????????????????????????????????????????????????????????????????????????????????????????????????????????????????????????????????????????????????????????????????????????????????????????????????????????????????????????????????????????????????????????????????????????????????????????????????????????????????????????????????????????????????????????????????????????????????????????…
PD535_	???????????????????????????????????????????????????????????????????????????????????????????????????????????????????????????????????????????????????????????????????????????????????????????????????????????????????????????????????????????????????????????????????????????????????????????????????????????????????????????????????????????????????????????????????????????????????????????????????????????????…
OD172_	???????????????????????????????????????????????????????????????????????????????????????????????????????????????????????????????????????????????????????????????????????????????????????????????????????????????????????????????????????????????????????????????????????????????????????????????????????????????????????????????????????????????????????????????????????????????????????????????????????????????…
PD136_	???????????????????????????????????????????????????????????????????????????????????????????????????????????????????????????????????????????????????????????????????????????????????????????????????????????????????????????????????????????????????????????????????????????????????????????????????????????????????????????????????????????????????????????????????????????????????????????????????????????????…
PD378_	???????????????????????????????????????????????????????????????????????????????????????????????????????????????????????????????????????????????????????????????????????????????????????????????????????????????????????????????????????????????????????????????????????????????????????????????????????????????????????????????????????????????????????????????????????????????????????????????????????????????…
PD294_	???????????????????????????????????????????????????????????????????????????????????????????????????????????????????????????????????????????????????????????????????????????????????????????????????????????????????????????????????????????????????????????????????????????????????????????????????????????????????????????????????????????????????????????????????????????????????????????????????????????????…
PD295_	???????????????????????????????????????????????????????????????????????????????????????????????????????????????????????????????????????????????????????????????????????????????????????????????????????????????????????????????????????????????????????????????????????????????????????????????????????????????????????????????????????????????????????????????????????????????????????????????????????????????…
PD387_	???????????????????????????????????????????????????????????????????????????????????????????????????????????????????????????????????????????????????????????????????????????????????????????????????????????????????????????????????????????????????????????????????????????????????????????????????????????????????????????????????????????????????????????????????????????????????????????????????????????????…
ROOT_	???????????????????????????????????????????????????????????????????????????????????????????????????????????????????????????????????????????????????????????????????????????????????????????????????????????????????????????????????????????????????????????????????????????????????????????????????????????????????????????????????????????????????????????????????????????????????????????????????????????????…
PD124_	???????????????????????????????????????????????????????????????????????????????????????????????????????????????????????????????????????????????????????????????????????????????????????????????????????????????????????????????????????????????????????????????????????????????????????????????????????????????????????????????????????????????????????????????????????????????????????????????????????????????…
OD509_	???????????????????????????????????????????????????????????????????????????????????????????????????????????????????????????????????????????????????????????????????????????????????????????????????????????????????????????????????????????????????????????????????????????????????????????????????????????????????????????????????????????????????????????????????????????????????????????????????????????????…
PD211_	???????????????????????????????????????????????????????????????????????????????????????????????????????????????????????????????????????????????????????????????????????????????????????????????????????????????????????????????????????????????????????????????????????????????????????????????????????????????????????????????????????????????????????????????????????????????????????????????????????????????…
OD516_	???????????????????????????????????????????????????????????????????????????????????????????????????????????????????????????????????????????????????????????????????????????????????????????????????????????????????????????????????????????????????????????????????????????????????????????????????????????????????????????????????????????????????????????????????????????????????????????????????????????????…
PD186_	???????????????????????????????????????????????????????????????????????????????????????????????????????????????????????????????????????????????????????????????????????????????????????????????????????????????????????????????????????????????????????????????????????????????????????????????????????????????????????????????????????????????????????????????????????????????????????????????????????????????…
PD209_	???????????????????????????????????????????????????????????????????????????????????????????????????????????????????????????????????????????????????????????????????????????????????????????????????????????????????????????????????????????????????????????????????????????????????????????????????????????????????????????????????????????????????????????????????????????????????????????????????????????????…
PD434_	???????????????????????????????????????????????????????????????????????????????????????????????????????????????????????????????????????????????????????????????????????????????????????????????????????????????????????????????????????????????????????????????????????????????????????????????????????????????????????????????????????????????????????????????????????????????????????????????????????????????…
PD373_	???????????????????????????????????????????????????????????????????????????????????????????????????????????????????????????????????????????????????????????????????????????????????????????????????????????????????????????????????????????????????????????????????????????????????????????????????????????????????????????????????????????????????????????????????????????????????????????????????????????????…
PD079_	???????????????????????????????????????????????????????????????????????????????????????????????????????????????????????????????????????????????????????????????????????????????????????????????????????????????????????????????????????????????????????????????????????????????????????????????????????????????????????????????????????????????????????????????????????????????????????????????????????????????…
PD140_	???????????????????????????????????????????????????????????????????????????????????????????????????????????????????????????????????????????????????????????????????????????????????????????????????????????????????????????????????????????????????????????????????????????????????????????????????????????????????????????????????????????????????????????????????????????????????????????????????????????????…
PD377_	???????????????????????????????????????????????????????????????????????????????????????????????????????????????????????????????????????????????????????????????????????????????????????????????????????????????????????????????????????????????????????????????????????????????????????????????????????????????????????????????????????????????????????????????????????????????????????????????????????????????…
PD420_	???????????????????????????????????????????????????????????????????????????????????????????????????????????????????????????????????????????????????????????????????????????????????????????????????????????????????????????????????????????????????????????????????????????????????????????????????????????????????????????????????????????????????????????????????????????????????????????????????????????????…
PD327_	???????????????????????????????????????????????????????????????????????????????????????????????????????????????????????????????????????????????????????????????????????????????????????????????????????????????????????????????????????????????????????????????????????????????????????????????????????????????????????????????????????????????????????????????????????????????????????????????????????????????…
PD268_	???????????????????????????????????????????????????????????????????????????????????????????????????????????????????????????????????????????????????????????????????????????????????????????????????????????????????????????????????????????????????????????????????????????????????????????????????????????????????????????????????????????????????????????????????????????????????????????????????????????????…
PD253_	???????????????????????????????????????????????????????????????????????????????????????????????????????????????????????????????????????????????????????????????????????????????????????????????????????????????????????????????????????????????????????????????????????????????????????????????????????????????????????????????????????????????????????????????????????????????????????????????????????????????…
PD252_	???????????????????????????????????????????????????????????????????????????????????????????????????????????????????????????????????????????????????????????????????????????????????????????????????????????????????????????????????????????????????????????????????????????????????????????????????????????????????????????????????????????????????????????????????????????????????????????????????????????????…
PD251_	???????????????????????????????????????????????????????????????????????????????????????????????????????????????????????????????????????????????????????????????????????????????????????????????????????????????????????????????????????????????????????????????????????????????????????????????????????????????????????????????????????????????????????????????????????????????????????????????????????????????…
PD250_	???????????????????????????????????????????????????????????????????????????????????????????????????????????????????????????????????????????????????????????????????????????????????????????????????????????????????????????????????????????????????????????????????????????????????????????????????????????????????????????????????????????????????????????????????????????????????????????????????????????????…
PD236_	???????????????????????????????????????????????????????????????????????????????????????????????????????????????????????????????????????????????????????????????????????????????????????????????????????????????????????????????????????????????????????????????????????????????????????????????????????????????????????????????????????????????????????????????????????????????????????????????????????????????…
PD235_	???????????????????????????????????????????????????????????????????????????????????????????????????????????????????????????????????????????????????????????????????????????????????????????????????????????????????????????????????????????????????????????????????????????????????????????????????????????????????????????????????????????????????????????????????????????????????????????????????????????????…
PD233_	???????????????????????????????????????????????????????????????????????????????????????????????????????????????????????????????????????????????????????????????????????????????????????????????????????????????????????????????????????????????????????????????????????????????????????????????????????????????????????????????????????????????????????????????????????????????????????????????????????????????…
PD185_	???????????????????????????????????????????????????????????????????????????????????????????????????????????????????????????????????????????????????????????????????????????????????????????????????????????????????????????????????????????????????????????????????????????????????????????????????????????????????????????????????????????????????????????????????????????????????????????????????????????????…
PD179_	???????????????????????????????????????????????????????????????????????????????????????????????????????????????????????????????????????????????????????????????????????????????????????????????????????????????????????????????????????????????????????????????????????????????????????????????????????????????????????????????????????????????????????????????????????????????????????????????????????????????…
PD162_	???????????????????????????????????????????????????????????????????????????????????????????????????????????????????????????????????????????????????????????????????????????????????????????????????????????????????????????????????????????????????????????????????????????????????????????????????????????????????????????????????????????????????????????????????????????????????????????????????????????????…
PD161_	???????????????????????????????????????????????????????????????????????????????????????????????????????????????????????????????????????????????????????????????????????????????????????????????????????????????????????????????????????????????????????????????????????????????????????????????????????????????????????????????????????????????????????????????????????????????????????????????????????????????…
PD160_	???????????????????????????????????????????????????????????????????????????????????????????????????????????????????????????????????????????????????????????????????????????????????????????????????????????????????????????????????????????????????????????????????????????????????????????????????????????????????????????????????????????????????????????????????????????????????????????????????????????????…
PD168_	???????????????????????????????????????????????????????????????????????????????????????????????????????????????????????????????????????????????????????????????????????????????????????????????????????????????????????????????????????????????????????????????????????????????????????????????????????????????????????????????????????????????????????????????????????????????????????????????????????????????…
PD167_	???????????????????????????????????????????????????????????????????????????????????????????????????????????????????????????????????????????????????????????????????????????????????????????????????????????????????????????????????????????????????????????????????????????????????????????????????????????????????????????????????????????????????????????????????????????????????????????????????????????????…
PD166_	???????????????????????????????????????????????????????????????????????????????????????????????????????????????????????????????????????????????????????????????????????????????????????????????????????????????????????????????????????????????????????????????????????????????????????????????????????????????????????????????????????????????????????????????????????????????????????????????????????????????…
PD163_	???????????????????????????????????????????????????????????????????????????????????????????????????????????????????????????????????????????????????????????????????????????????????????????????????????????????????????????????????????????????????????????????????????????????????????????????????????????????????????????????????????????????????????????????????????????????????????????????????????????????…
PD165_	???????????????????????????????????????????????????????????????????????????????????????????????????????????????????????????????????????????????????????????????????????????????????????????????????????????????????????????????????????????????????????????????????????????????????????????????????????????????????????????????????????????????????????????????????????????????????????????????????????????????…
PD150_	???????????????????????????????????????????????????????????????????????????????????????????????????????????????????????????????????????????????????????????????????????????????????????????????????????????????????????????????????????????????????????????????????????????????????????????????????????????????????????????????????????????????????????????????????????????????????????????????????????????????…
PD096_	???????????????????????????????????????????????????????????????????????????????????????????????????????????????????????????????????????????????????????????????????????????????????????????????????????????????????????????????????????????????????????????????????????????????????????????????????????????????????????????????????????????????????????????????????????????????????????????????????????????????…
PD095_	???????????????????????????????????????????????????????????????????????????????????????????????????????????????????????????????????????????????????????????????????????????????????????????????????????????????????????????????????????????????????????????????????????????????????????????????????????????????????????????????????????????????????????????????????????????????????????????????????????????????…
PD028_	???????????????????????????????????????????????????????????????????????????????????????????????????????????????????????????????????????????????????????????????????????????????????????????????????????????????????????????????????????????????????????????????????????????????????????????????????????????????????????????????????????????????????????????????????????????????????????????????????????????????…
PD026_	???????????????????????????????????????????????????????????????????????????????????????????????????????????????????????????????????????????????????????????????????????????????????????????????????????????????????????????????????????????????????????????????????????????????????????????????????????????????????????????????????????????????????????????????????????????????????????????????????????????????…
PD025_	???????????????????????????????????????????????????????????????????????????????????????????????????????????????????????????????????????????????????????????????????????????????????????????????????????????????????????????????????????????????????????????????????????????????????????????????????????????????????????????????????????????????????????????????????????????????????????????????????????????????…
PD024_	???????????????????????????????????????????????????????????????????????????????????????????????????????????????????????????????????????????????????????????????????????????????????????????????????????????????????????????????????????????????????????????????????????????????????????????????????????????????????????????????????????????????????????????????????????????????????????????????????????????????…
PD020_	???????????????????????????????????????????????????????????????????????????????????????????????????????????????????????????????????????????????????????????????????????????????????????????????????????????????????????????????????????????????????????????????????????????????????????????????????????????????????????????????????????????????????????????????????????????????????????????????????????????????…
PD013_	???????????????????????????????????????????????????????????????????????????????????????????????????????????????????????????????????????????????????????????????????????????????????????????????????????????????????????????????????????????????????????????????????????????????????????????????????????????????????????????????????????????????????????????????????????????????????????????????????????????????…
OD493_	???????????????????????????????????????????????????????????????????????????????????????????????????????????????????????????????????????????????????????????????????????????????????????????????????????????????????????????????????????????????????????????????????????????????????????????????????????????????????????????????????????????????????????????????????????????????????????????????????????????????…
PD365_	???????????????????????????????????????????????????????????????????????????????????????????????????????????????????????????????????????????????????????????????????????????????????????????????????????????????????????????????????????????????????????????????????????????????????????????????????????????????????????????????????????????????????????????????????????????????????????????????????????????????…
PD366_	???????????????????????????????????????????????????????????????????????????????????????????????????????????????????????????????????????????????????????????????????????????????????????????????????????????????????????????????????????????????????????????????????????????????????????????????????????????????????????????????????????????????????????????????????????????????????????????????????????????????…
PD361_	???????????????????????????????????????????????????????????????????????????????????????????????????????????????????????????????????????????????????????????????????????????????????????????????????????????????????????????????????????????????????????????????????????????????????????????????????????????????????????????????????????????????????????????????????????????????????????????????????????????????…
PD362_	???????????????????????????????????????????????????????????????????????????????????????????????????????????????????????????????????????????????????????????????????????????????????????????????????????????????????????????????????????????????????????????????????????????????????????????????????????????????????????????????????????????????????????????????????????????????????????????????????????????????…
PD364_	???????????????????????????????????????????????????????????????????????????????????????????????????????????????????????????????????????????????????????????????????????????????????????????????????????????????????????????????????????????????????????????????????????????????????????????????????????????????????????????????????????????????????????????????????????????????????????????????????????????????…
OD500_	???????????????????????????????????????????????????????????????????????????????????????????????????????????????????????????????????????????????????????????????????????????????????????????????????????????????????????????????????????????????????????????????????????????????????????????????????????????????????????????????????????????????????????????????????????????????????????????????????????????????…
OD497_	???????????????????????????????????????????????????????????????????????????????????????????????????????????????????????????????????????????????????????????????????????????????????????????????????????????????????????????????????????????????????????????????????????????????????????????????????????????????????????????????????????????????????????????????????????????????????????????????????????????????…
OD496_	???????????????????????????????????????????????????????????????????????????????????????????????????????????????????????????????????????????????????????????????????????????????????????????????????????????????????????????????????????????????????????????????????????????????????????????????????????????????????????????????????????????????????????????????????????????????????????????????????????????????…
PD363_	???????????????????????????????????????????????????????????????????????????????????????????????????????????????????????????????????????????????????????????????????????????????????????????????????????????????????????????????????????????????????????????????????????????????????????????????????????????????????????????????????????????????????????????????????????????????????????????????????????????????…
PD360_	???????????????????????????????????????????????????????????????????????????????????????????????????????????????????????????????????????????????????????????????????????????????????????????????????????????????????????????????????????????????????????????????????????????????????????????????????????????????????????????????????????????????????????????????????????????????????????????????????????????????…
PD375_	???????????????????????????????????????????????????????????????????????????????????????????????????????????????????????????????????????????????????????????????????????????????????????????????????????????????????????????????????????????????????????????????????????????????????????????????????????????????????????????????????????????????????????????????????????????????????????????????????????????????…
OD499_	???????????????????????????????????????????????????????????????????????????????????????????????????????????????????????????????????????????????????????????????????????????????????????????????????????????????????????????????????????????????????????????????????????????????????????????????????????????????????????????????????????????????????????????????????????????????????????????????????????????????…
OD494_	???????????????????????????????????????????????????????????????????????????????????????????????????????????????????????????????????????????????????????????????????????????????????????????????????????????????????????????????????????????????????????????????????????????????????????????????????????????????????????????????????????????????????????????????????????????????????????????????????????????????…
PD151_	???????????????????????????????????????????????????????????????????????????????????????????????????????????????????????????????????????????????????????????????????????????????????????????????????????????????????????????????????????????????????????????????????????????????????????????????????????????????????????????????????????????????????????????????????????????????????????????????????????????????…
PD155_	???????????????????????????????????????????????????????????????????????????????????????????????????????????????????????????????????????????????????????????????????????????????????????????????????????????????????????????????????????????????????????????????????????????????????????????????????????????????????????????????????????????????????????????????????????????????????????????????????????????????…
OD498_	???????????????????????????????????????????????????????????????????????????????????????????????????????????????????????????????????????????????????????????????????????????????????????????????????????????????????????????????????????????????????????????????????????????????????????????????????????????????????????????????????????????????????????????????????????????????????????????????????????????????…
PD080_	???????????????????????????????????????????????????????????????????????????????????????????????????????????????????????????????????????????????????????????????????????????????????????????????????????????????????????????????????????????????????????????????????????????????????????????????????????????????????????????????????????????????????????????????????????????????????????????????????????????????…
PD081_	???????????????????????????????????????????????????????????????????????????????????????????????????????????????????????????????????????????????????????????????????????????????????????????????????????????????????????????????????????????????????????????????????????????????????????????????????????????????????????????????????????????????????????????????????????????????????????????????????????????????…
PD083_	???????????????????????????????????????????????????????????????????????????????????????????????????????????????????????????????????????????????????????????????????????????????????????????????????????????????????????????????????????????????????????????????????????????????????????????????????????????????????????????????????????????????????????????????????????????????????????????????????????????????…
PD084_	???????????????????????????????????????????????????????????????????????????????????????????????????????????????????????????????????????????????????????????????????????????????????????????????????????????????????????????????????????????????????????????????????????????????????????????????????????????????????????????????????????????????????????????????????????????????????????????????????????????????…
PD086_	???????????????????????????????????????????????????????????????????????????????????????????????????????????????????????????????????????????????????????????????????????????????????????????????????????????????????????????????????????????????????????????????????????????????????????????????????????????????????????????????????????????????????????????????????????????????????????????????????????????????…
PD085_	???????????????????????????????????????????????????????????????????????????????????????????????????????????????????????????????????????????????????????????????????????????????????????????????????????????????????????????????????????????????????????????????????????????????????????????????????????????????????????????????????????????????????????????????????????????????????????????????????????????????…
PD082_	???????????????????????????????????????????????????????????????????????????????????????????????????????????????????????????????????????????????????????????????????????????????????????????????????????????????????????????????????????????????????????????????????????????????????????????????????????????????????????????????????????????????????????????????????????????????????????????????????????????????…
PD380_	???????????????????????????????????????????????????????????????????????????????????????????????????????????????????????????????????????????????????????????????????????????????????????????????????????????????????????????????????????????????????????????????????????????????????????????????????????????????????????????????????????????????????????????????????????????????????????????????????????????????…
PD381_	???????????????????????????????????????????????????????????????????????????????????????????????????????????????????????????????????????????????????????????????????????????????????????????????????????????????????????????????????????????????????????????????????????????????????????????????????????????????????????????????????????????????????????????????????????????????????????????????????????????????…
PD371_	???????????????????????????????????????????????????????????????????????????????????????????????????????????????????????????????????????????????????????????????????????????????????????????????????????????????????????????????????????????????????????????????????????????????????????????????????????????????????????????????????????????????????????????????????????????????????????????????????????????????…
PD061_	???????????????????????????????????????????????????????????????????????????????????????????????????????????????????????????????????????????????????????????????????????????????????????????????????????????????????????????????????????????????????????????????????????????????????????????????????????????????????????????????????????????????????????????????????????????????????????????????????????????????…
OD495_	???????????????????????????????????????????????????????????????????????????????????????????????????????????????????????????????????????????????????????????????????????????????????????????????????????????????????????????????????????????????????????????????????????????????????????????????????????????????????????????????????????????????????????????????????????????????????????????????????????????????…
PD245_	???????????????????????????????????????????????????????????????????????????????????????????????????????????????????????????????????????????????????????????????????????????????????????????????????????????????????????????????????????????????????????????????????????????????????????????????????????????????????????????????????????????????????????????????????????????????????????????????????????????????…
PD243_	???????????????????????????????????????????????????????????????????????????????????????????????????????????????????????????????????????????????????????????????????????????????????????????????????????????????????????????????????????????????????????????????????????????????????????????????????????????????????????????????????????????????????????????????????????????????????????????????????????????????…
PD429_	???????????????????????????????????????????????????????????????????????????????????????????????????????????????????????????????????????????????????????????????????????????????????????????????????????????????????????????????????????????????????????????????????????????????????????????????????????????????????????????????????????????????????????????????????????????????????????????????????????????????…
PD340_	???????????????????????????????????????????????????????????????????????????????????????????????????????????????????????????????????????????????????????????????????????????????????????????????????????????????????????????????????????????????????????????????????????????????????????????????????????????????????????????????????????????????????????????????????????????????????????????????????????????????…
PD341_	???????????????????????????????????????????????????????????????????????????????????????????????????????????????????????????????????????????????????????????????????????????????????????????????????????????????????????????????????????????????????????????????????????????????????????????????????????????????????????????????????????????????????????????????????????????????????????????????????????????????…
OD505_	???????????????????????????????????????????????????????????????????????????????????????????????????????????????????????????????????????????????????????????????????????????????????????????????????????????????????????????????????????????????????????????????????????????????????????????????????????????????????????????????????????????????????????????????????????????????????????????????????????????????…
PD093_	???????????????????????????????????????????????????????????????????????????????????????????????????????????????????????????????????????????????????????????????????????????????????????????????????????????????????????????????????????????????????????????????????????????????????????????????????????????????????????????????????????????????????????????????????????????????????????????????????????????????…
PD262_	???????????????????????????????????????????????????????????????????????????????????????????????????????????????????????????????????????????????????????????????????????????????????????????????????????????????????????????????????????????????????????????????????????????????????????????????????????????????????????????????????????????????????????????????????????????????????????????????????????????????…
PD261_	???????????????????????????????????????????????????????????????????????????????????????????????????????????????????????????????????????????????????????????????????????????????????????????????????????????????????????????????????????????????????????????????????????????????????????????????????????????????????????????????????????????????????????????????????????????????????????????????????????????????…
PD107_	???????????????????????????????????????????????????????????????????????????????????????????????????????????????????????????????????????????????????????????????????????????????????????????????????????????????????????????????????????????????????????????????????????????????????????????????????????????????????????????????????????????????????????????????????????????????????????????????????????????????…
OD517_	???????????????????????????????????????????????????????????????????????????????????????????????????????????????????????????????????????????????????????????????????????????????????????????????????????????????????????????????????????????????????????????????????????????????????????????????????????????????????????????????????????????????????????????????????????????????????????????????????????????????…
OD512_	???????????????????????????????????????????????????????????????????????????????????????????????????????????????????????????????????????????????????????????????????????????????????????????????????????????????????????????????????????????????????????????????????????????????????????????????????????????????????????????????????????????????????????????????????????????????????????????????????????????????…
OD510_	???????????????????????????????????????????????????????????????????????????????????????????????????????????????????????????????????????????????????????????????????????????????????????????????????????????????????????????????????????????????????????????????????????????????????????????????????????????????????????????????????????????????????????????????????????????????????????????????????????????????…
OD514_	???????????????????????????????????????????????????????????????????????????????????????????????????????????????????????????????????????????????????????????????????????????????????????????????????????????????????????????????????????????????????????????????????????????????????????????????????????????????????????????????????????????????????????????????????????????????????????????????????????????????…
OD511_	???????????????????????????????????????????????????????????????????????????????????????????????????????????????????????????????????????????????????????????????????????????????????????????????????????????????????????????????????????????????????????????????????????????????????????????????????????????????????????????????????????????????????????????????????????????????????????????????????????????????…
OD515_	???????????????????????????????????????????????????????????????????????????????????????????????????????????????????????????????????????????????????????????????????????????????????????????????????????????????????????????????????????????????????????????????????????????????????????????????????????????????????????????????????????????????????????????????????????????????????????????????????????????????…
OD513_	???????????????????????????????????????????????????????????????????????????????????????????????????????????????????????????????????????????????????????????????????????????????????????????????????????????????????????????????????????????????????????????????????????????????????????????????????????????????????????????????????????????????????????????????????????????????????????????????????????????????…
OD291_	???????????????????????????????????????????????????????????????????????????????????????????????????????????????????????????????????????????????????????????????????????????????????????????????????????????????????????????????????????????????????????????????????????????????????????????????????????????????????????????????????????????????????????????????????????????????????????????????????????????????…
OD481_	???????????????????????????????????????????????????????????????????????????????????????????????????????????????????????????????????????????????????????????????????????????????????????????????????????????????????????????????????????????????????????????????????????????????????????????????????????????????????????????????????????????????????????????????????????????????????????????????????????????????…
OD520_	???????????????????????????????????????????????????????????????????????????????????????????????????????????????????????????????????????????????????????????????????????????????????????????????????????????????????????????????????????????????????????????????????????????????????????????????????????????????????????????????????????????????????????????????????????????????????????????????????????????????…
OD518_	???????????????????????????????????????????????????????????????????????????????????????????????????????????????????????????????????????????????????????????????????????????????????????????????????????????????????????????????????????????????????????????????????????????????????????????????????????????????????????????????????????????????????????????????????????????????????????????????????????????????…
OD457_	???????????????????????????????????????????????????????????????????????????????????????????????????????????????????????????????????????????????????????????????????????????????????????????????????????????????????????????????????????????????????????????????????????????????????????????????????????????????????????????????????????????????????????????????????????????????????????????????????????????????…
OD519_	???????????????????????????????????????????????????????????????????????????????????????????????????????????????????????????????????????????????????????????????????????????????????????????????????????????????????????????????????????????????????????????????????????????????????????????????????????????????????????????????????????????????????????????????????????????????????????????????????????????????…
OD292_	???????????????????????????????????????????????????????????????????????????????????????????????????????????????????????????????????????????????????????????????????????????????????????????????????????????????????????????????????????????????????????????????????????????????????????????????????????????????????????????????????????????????????????????????????????????????????????????????????????????????…
OD527_	???????????????????????????????????????????????????????????????????????????????????????????????????????????????????????????????????????????????????????????????????????????????????????????????????????????????????????????????????????????????????????????????????????????????????????????????????????????????????????????????????????????????????????????????????????????????????????????????????????????????…
OD293_	???????????????????????????????????????????????????????????????????????????????????????????????????????????????????????????????????????????????????????????????????????????????????????????????????????????????????????????????????????????????????????????????????????????????????????????????????????????????????????????????????????????????????????????????????????????????????????????????????????????????…
OD290_	???????????????????????????????????????????????????????????????????????????????????????????????????????????????????????????????????????????????????????????????????????????????????????????????????????????????????????????????????????????????????????????????????????????????????????????????????????????????????????????????????????????????????????????????????????????????????????????????????????????????…
PD354_	???????????????????????????????????????????????????????????????????????????????????????????????????????????????????????????????????????????????????????????????????????????????????????????????????????????????????????????????????????????????????????????????????????????????????????????????????????????????????????????????????????????????????????????????????????????????????????????????????????????????…
OD526_	???????????????????????????????????????????????????????????????????????????????????????????????????????????????????????????????????????????????????????????????????????????????????????????????????????????????????????????????????????????????????????????????????????????????????????????????????????????????????????????????????????????????????????????????????????????????????????????????????????????????…
PD110_	???????????????????????????????????????????????????????????????????????????????????????????????????????????????????????????????????????????????????????????????????????????????????????????????????????????????????????????????????????????????????????????????????????????????????????????????????????????????????????????????????????????????????????????????????????????????????????????????????????????????…
OD521_	???????????????????????????????????????????????????????????????????????????????????????????????????????????????????????????????????????????????????????????????????????????????????????????????????????????????????????????????????????????????????????????????????????????????????????????????????????????????????????????????????????????????????????????????????????????????????????????????????????????????…
OD522_	???????????????????????????????????????????????????????????????????????????????????????????????????????????????????????????????????????????????????????????????????????????????????????????????????????????????????????????????????????????????????????????????????????????????????????????????????????????????????????????????????????????????????????????????????????????????????????????????????????????????…
OD501_	???????????????????????????????????????????????????????????????????????????????????????????????????????????????????????????????????????????????????????????????????????????????????????????????????????????????????????????????????????????????????????????????????????????????????????????????????????????????????????????????????????????????????????????????????????????????????????????????????????????????…
PD158_	???????????????????????????????????????????????????????????????????????????????????????????????????????????????????????????????????????????????????????????????????????????????????????????????????????????????????????????????????????????????????????????????????????????????????????????????????????????????????????????????????????????????????????????????????????????????????????????????????????????????…
PD238_	???????????????????????????????????????????????????????????????????????????????????????????????????????????????????????????????????????????????????????????????????????????????????????????????????????????????????????????????????????????????????????????????????????????????????????????????????????????????????????????????????????????????????????????????????????????????????????????????????????????????…
PD041_	???????????????????????????????????????????????????????????????????????????????????????????????????????????????????????????????????????????????????????????????????????????????????????????????????????????????????????????????????????????????????????????????????????????????????????????????????????????????????????????????????????????????????????????????????????????????????????????????????????????????…
OD508_	???????????????????????????????????????????????????????????????????????????????????????????????????????????????????????????????????????????????????????????????????????????????????????????????????????????????????????????????????????????????????????????????????????????????????????????????????????????????????????????????????????????????????????????????????????????????????????????????????????????????…
OD525_	???????????????????????????????????????????????????????????????????????????????????????????????????????????????????????????????????????????????????????????????????????????????????????????????????????????????????????????????????????????????????????????????????????????????????????????????????????????????????????????????????????????????????????????????????????????????????????????????????????????????…
OD523_	???????????????????????????????????????????????????????????????????????????????????????????????????????????????????????????????????????????????????????????????????????????????????????????????????????????????????????????????????????????????????????????????????????????????????????????????????????????????????????????????????????????????????????????????????????????????????????????????????????????????…
OD458_	???????????????????????????????????????????????????????????????????????????????????????????????????????????????????????????????????????????????????????????????????????????????????????????????????????????????????????????????????????????????????????????????????????????????????????????????????????????????????????????????????????????????????????????????????????????????????????????????????????????????…
OD487_	???????????????????????????????????????????????????????????????????????????????????????????????????????????????????????????????????????????????????????????????????????????????????????????????????????????????????????????????????????????????????????????????????????????????????????????????????????????????????????????????????????????????????????????????????????????????????????????????????????????????…
OD486_	???????????????????????????????????????????????????????????????????????????????????????????????????????????????????????????????????????????????????????????????????????????????????????????????????????????????????????????????????????????????????????????????????????????????????????????????????????????????????????????????????????????????????????????????????????????????????????????????????????????????…
PD157_	???????????????????????????????????????????????????????????????????????????????????????????????????????????????????????????????????????????????????????????????????????????????????????????????????????????????????????????????????????????????????????????????????????????????????????????????????????????????????????????????????????????????????????????????????????????????????????????????????????????????…
OD485_	???????????????????????????????????????????????????????????????????????????????????????????????????????????????????????????????????????????????????????????????????????????????????????????????????????????????????????????????????????????????????????????????????????????????????????????????????????????????????????????????????????????????????????????????????????????????????????????????????????????????…
OD502_	???????????????????????????????????????????????????????????????????????????????????????????????????????????????????????????????????????????????????????????????????????????????????????????????????????????????????????????????????????????????????????????????????????????????????????????????????????????????????????????????????????????????????????????????????????????????????????????????????????????????…
OD503_	???????????????????????????????????????????????????????????????????????????????????????????????????????????????????????????????????????????????????????????????????????????????????????????????????????????????????????????????????????????????????????????????????????????????????????????????????????????????????????????????????????????????????????????????????????????????????????????????????????????????…
OD475_	???????????????????????????????????????????????????????????????????????????????????????????????????????????????????????????????????????????????????????????????????????????????????????????????????????????????????????????????????????????????????????????????????????????????????????????????????????????????????????????????????????????????????????????????????????????????????????????????????????????????…
OD473_	???????????????????????????????????????????????????????????????????????????????????????????????????????????????????????????????????????????????????????????????????????????????????????????????????????????????????????????????????????????????????????????????????????????????????????????????????????????????????????????????????????????????????????????????????????????????????????????????????????????????…
OD474_	???????????????????????????????????????????????????????????????????????????????????????????????????????????????????????????????????????????????????????????????????????????????????????????????????????????????????????????????????????????????????????????????????????????????????????????????????????????????????????????????????????????????????????????????????????????????????????????????????????????????…
OD470_	???????????????????????????????????????????????????????????????????????????????????????????????????????????????????????????????????????????????????????????????????????????????????????????????????????????????????????????????????????????????????????????????????????????????????????????????????????????????????????????????????????????????????????????????????????????????????????????????????????????????…
OD477_	???????????????????????????????????????????????????????????????????????????????????????????????????????????????????????????????????????????????????????????????????????????????????????????????????????????????????????????????????????????????????????????????????????????????????????????????????????????????????????????????????????????????????????????????????????????????????????????????????????????????…
OD476_	???????????????????????????????????????????????????????????????????????????????????????????????????????????????????????????????????????????????????????????????????????????????????????????????????????????????????????????????????????????????????????????????????????????????????????????????????????????????????????????????????????????????????????????????????????????????????????????????????????????????…
PD156_	???????????????????????????????????????????????????????????????????????????????????????????????????????????????????????????????????????????????????????????????????????????????????????????????????????????????????????????????????????????????????????????????????????????????????????????????????????????????????????????????????????????????????????????????????????????????????????????????????????????????…
OD480_	???????????????????????????????????????????????????????????????????????????????????????????????????????????????????????????????????????????????????????????????????????????????????????????????????????????????????????????????????????????????????????????????????????????????????????????????????????????????????????????????????????????????????????????????????????????????????????????????????????????????…
OD484_	???????????????????????????????????????????????????????????????????????????????????????????????????????????????????????????????????????????????????????????????????????????????????????????????????????????????????????????????????????????????????????????????????????????????????????????????????????????????????????????????????????????????????????????????????????????????????????????????????????????????…
OD479_	???????????????????????????????????????????????????????????????????????????????????????????????????????????????????????????????????????????????????????????????????????????????????????????????????????????????????????????????????????????????????????????????????????????????????????????????????????????????????????????????????????????????????????????????????????????????????????????????????????????????…
OD524_	???????????????????????????????????????????????????????????????????????????????????????????????????????????????????????????????????????????????????????????????????????????????????????????????????????????????????????????????????????????????????????????????????????????????????????????????????????????????????????????????????????????????????????????????????????????????????????????????????????????????…
OD459_	???????????????????????????????????????????????????????????????????????????????????????????????????????????????????????????????????????????????????????????????????????????????????????????????????????????????????????????????????????????????????????????????????????????????????????????????????????????????????????????????????????????????????????????????????????????????????????????????????????????????…
PD190_	???????????????????????????????????????????????????????????????????????????????????????????????????????????????????????????????????????????????????????????????????????????????????????????????????????????????????????????????????????????????????????????????????????????????????????????????????????????????????????????????????????????????????????????????????????????????????????????????????????????????…
OD478_	???????????????????????????????????????????????????????????????????????????????????????????????????????????????????????????????????????????????????????????????????????????????????????????????????????????????????????????????????????????????????????????????????????????????????????????????????????????????????????????????????????????????????????????????????????????????????????????????????????????????…
OD471_	???????????????????????????????????????????????????????????????????????????????????????????????????????????????????????????????????????????????????????????????????????????????????????????????????????????????????????????????????????????????????????????????????????????????????????????????????????????????????????????????????????????????????????????????????????????????????????????????????????????????…
OD465_	???????????????????????????????????????????????????????????????????????????????????????????????????????????????????????????????????????????????????????????????????????????????????????????????????????????????????????????????????????????????????????????????????????????????????????????????????????????????????????????????????????????????????????????????????????????????????????????????????????????????…
OD529_	???????????????????????????????????????????????????????????????????????????????????????????????????????????????????????????????????????????????????????????????????????????????????????????????????????????????????????????????????????????????????????????????????????????????????????????????????????????????????????????????????????????????????????????????????????????????????????????????????????????????…
OD472_	???????????????????????????????????????????????????????????????????????????????????????????????????????????????????????????????????????????????????????????????????????????????????????????????????????????????????????????????????????????????????????????????????????????????????????????????????????????????????????????????????????????????????????????????????????????????????????????????????????????????…
PD414_	???????????????????????????????????????????????????????????????????????????????????????????????????????????????????????????????????????????????????????????????????????????????????????????????????????????????????????????????????????????????????????????????????????????????????????????????????????????????????????????????????????????????????????????????????????????????????????????????????????????????…
PD456_	???????????????????????????????????????????????????????????????????????????????????????????????????????????????????????????????????????????????????????????????????????????????????????????????????????????????????????????????????????????????????????????????????????????????????????????????????????????????????????????????????????????????????????????????????????????????????????????????????????????????…
PD011_	???????????????????????????????????????????????????????????????????????????????????????????????????????????????????????????????????????????????????????????????????????????????????????????????????????????????????????????????????????????????????????????????????????????????????????????????????????????????????????????????????????????????????????????????????????????????????????????????????????????????…
PD077_	???????????????????????????????????????????????????????????????????????????????????????????????????????????????????????????????????????????????????????????????????????????????????????????????????????????????????????????????????????????????????????????????????????????????????????????????????????????????????????????????????????????????????????????????????????????????????????????????????????????????…
PD078_	???????????????????????????????????????????????????????????????????????????????????????????????????????????????????????????????????????????????????????????????????????????????????????????????????????????????????????????????????????????????????????????????????????????????????????????????????????????????????????????????????????????????????????????????????????????????????????????????????????????????…
PD232_	???????????????????????????????????????????????????????????????????????????????????????????????????????????????????????????????????????????????????????????????????????????????????????????????????????????????????????????????????????????????????????????????????????????????????????????????????????????????????????????????????????????????????????????????????????????????????????????????????????????????…
PD094_	???????????????????????????????????????????????????????????????????????????????????????????????????????????????????????????????????????????????????????????????????????????????????????????????????????????????????????????????????????????????????????????????????????????????????????????????????????????????????????????????????????????????????????????????????????????????????????????????????????????????…
PD146_	???????????????????????????????????????????????????????????????????????????????????????????????????????????????????????????????????????????????????????????????????????????????????????????????????????????????????????????????????????????????????????????????????????????????????????????????????????????????????????????????????????????????????????????????????????????????????????????????????????????????…
PD138_	???????????????????????????????????????????????????????????????????????????????????????????????????????????????????????????????????????????????????????????????????????????????????????????????????????????????????????????????????????????????????????????????????????????????????????????????????????????????????????????????????????????????????????????????????????????????????????????????????????????????…
PD405_	???????????????????????????????????????????????????????????????????????????????????????????????????????????????????????????????????????????????????????????????????????????????????????????????????????????????????????????????????????????????????????????????????????????????????????????????????????????????????????????????????????????????????????????????????????????????????????????????????????????????…
PD154_	???????????????????????????????????????????????????????????????????????????????????????????????????????????????????????????????????????????????????????????????????????????????????????????????????????????????????????????????????????????????????????????????????????????????????????????????????????????????????????????????????????????????????????????????????????????????????????????????????????????????…
PD333_	???????????????????????????????????????????????????????????????????????????????????????????????????????????????????????????????????????????????????????????????????????????????????????????????????????????????????????????????????????????????????????????????????????????????????????????????????????????????????????????????????????????????????????????????????????????????????????????????????????????????…
PD106_	???????????????????????????????????????????????????????????????????????????????????????????????????????????????????????????????????????????????????????????????????????????????????????????????????????????????????????????????????????????????????????????????????????????????????????????????????????????????????????????????????????????????????????????????????????????????????????????????????????????????…
PD125_	???????????????????????????????????????????????????????????????????????????????????????????????????????????????????????????????????????????????????????????????????????????????????????????????????????????????????????????????????????????????????????????????????????????????????????????????????????????????????????????????????????????????????????????????????????????????????????????????????????????????…
PD218_	???????????????????????????????????????????????????????????????????????????????????????????????????????????????????????????????????????????????????????????????????????????????????????????????????????????????????????????????????????????????????????????????????????????????????????????????????????????????????????????????????????????????????????????????????????????????????????????????????????????????…
PD328_	???????????????????????????????????????????????????????????????????????????????????????????????????????????????????????????????????????????????????????????????????????????????????????????????????????????????????????????????????????????????????????????????????????????????????????????????????????????????????????????????????????????????????????????????????????????????????????????????????????????????…
PD237_	???????????????????????????????????????????????????????????????????????????????????????????????????????????????????????????????????????????????????????????????????????????????????????????????????????????????????????????????????????????????????????????????????????????????????????????????????????????????????????????????????????????????????????????????????????????????????????????????????????????????…
PD101_	???????????????????????????????????????????????????????????????????????????????????????????????????????????????????????????????????????????????????????????????????????????????????????????????????????????????????????????????????????????????????????????????????????????????????????????????????????????????????????????????????????????????????????????????????????????????????????????????????????????????…
PD421_	???????????????????????????????????????????????????????????????????????????????????????????????????????????????????????????????????????????????????????????????????????????????????????????????????????????????????????????????????????????????????????????????????????????????????????????????????????????????????????????????????????????????????????????????????????????????????????????????????????????????…
PD242_	???????????????????????????????????????????????????????????????????????????????????????????????????????????????????????????????????????????????????????????????????????????????????????????????????????????????????????????????????????????????????????????????????????????????????????????????????????????????????????????????????????????????????????????????????????????????????????????????????????????????…
PD412_	???????????????????????????????????????????????????????????????????????????????????????????????????????????????????????????????????????????????????????????????????????????????????????????????????????????????????????????????????????????????????????????????????????????????????????????????????????????????????????????????????????????????????????????????????????????????????????????????????????????????…
PD121_	???????????????????????????????????????????????????????????????????????????????????????????????????????????????????????????????????????????????????????????????????????????????????????????????????????????????????????????????????????????????????????????????????????????????????????????????????????????????????????????????????????????????????????????????????????????????????????????????????????????????…
PD213_	???????????????????????????????????????????????????????????????????????????????????????????????????????????????????????????????????????????????????????????????????????????????????????????????????????????????????????????????????????????????????????????????????????????????????????????????????????????????????????????????????????????????????????????????????????????????????????????????????????????????…
PD446_	???????????????????????????????????????????????????????????????????????????????????????????????????????????????????????????????????????????????????????????????????????????????????????????????????????????????????????????????????????????????????????????????????????????????????????????????????????????????????????????????????????????????????????????????????????????????????????????????????????????????…
PD444_	???????????????????????????????????????????????????????????????????????????????????????????????????????????????????????????????????????????????????????????????????????????????????????????????????????????????????????????????????????????????????????????????????????????????????????????????????????????????????????????????????????????????????????????????????????????????????????????????????????????????…
PD001_	???????????????????????????????????????????????????????????????????????????????????????????????????????????????????????????????????????????????????????????????????????????????????????????????????????????????????????????????????????????????????????????????????????????????????????????????????????????????????????????????????????????????????????????????????????????????????????????????????????????????…
PD445_	???????????????????????????????????????????????????????????????????????????????????????????????????????????????????????????????????????????????????????????????????????????????????????????????????????????????????????????????????????????????????????????????????????????????????????????????????????????????????????????????????????????????????????????????????????????????????????????????????????????????…
PD247_	???????????????????????????????????????????????????????????????????????????????????????????????????????????????????????????????????????????????????????????????????????????????????????????????????????????????????????????????????????????????????????????????????????????????????????????????????????????????????????????????????????????????????????????????????????????????????????????????????????????????…
PD014_	???????????????????????????????????????????????????????????????????????????????????????????????????????????????????????????????????????????????????????????????????????????????????????????????????????????????????????????????????????????????????????????????????????????????????????????????????????????????????????????????????????????????????????????????????????????????????????????????????????????????…
PD148_	???????????????????????????????????????????????????????????????????????????????????????????????????????????????????????????????????????????????????????????????????????????????????????????????????????????????????????????????????????????????????????????????????????????????????????????????????????????????????????????????????????????????????????????????????????????????????????????????????????????????…
PD223_	???????????????????????????????????????????????????????????????????????????????????????????????????????????????????????????????????????????????????????????????????????????????????????????????????????????????????????????????????????????????????????????????????????????????????????????????????????????????????????????????????????????????????????????????????????????????????????????????????????????????…
PD076_	???????????????????????????????????????????????????????????????????????????????????????????????????????????????????????????????????????????????????????????????????????????????????????????????????????????????????????????????????????????????????????????????????????????????????????????????????????????????????????????????????????????????????????????????????????????????????????????????????????????????…
PD137_	???????????????????????????????????????????????????????????????????????????????????????????????????????????????????????????????????????????????????????????????????????????????????????????????????????????????????????????????????????????????????????????????????????????????????????????????????????????????????????????????????????????????????????????????????????????????????????????????????????????????…
PD034_	???????????????????????????????????????????????????????????????????????????????????????????????????????????????????????????????????????????????????????????????????????????????????????????????????????????????????????????????????????????????????????????????????????????????????????????????????????????????????????????????????????????????????????????????????????????????????????????????????????????????…
PD187_	???????????????????????????????????????????????????????????????????????????????????????????????????????????????????????????????????????????????????????????????????????????????????????????????????????????????????????????????????????????????????????????????????????????????????????????????????????????????????????????????????????????????????????????????????????????????????????????????????????????????…
PD246_	???????????????????????????????????????????????????????????????????????????????????????????????????????????????????????????????????????????????????????????????????????????????????????????????????????????????????????????????????????????????????????????????????????????????????????????????????????????????????????????????????????????????????????????????????????????????????????????????????????????????…
PD040_	???????????????????????????????????????????????????????????????????????????????????????????????????????????????????????????????????????????????????????????????????????????????????????????????????????????????????????????????????????????????????????????????????????????????????????????????????????????????????????????????????????????????????????????????????????????????????????????????????????????????…
PD248_	???????????????????????????????????????????????????????????????????????????????????????????????????????????????????????????????????????????????????????????????????????????????????????????????????????????????????????????????????????????????????????????????????????????????????????????????????????????????????????????????????????????????????????????????????????????????????????????????????????????????…
OD530_	???????????????????????????????????????????????????????????????????????????????????????????????????????????????????????????????????????????????????????????????????????????????????????????????????????????????????????????????????????????????????????????????????????????????????????????????????????????????????????????????????????????????????????????????????????????????????????????????????????????????…
PD220_	???????????????????????????????????????????????????????????????????????????????????????????????????????????????????????????????????????????????????????????????????????????????????????????????????????????????????????????????????????????????????????????????????????????????????????????????????????????????????????????????????????????????????????????????????????????????????????????????????????????????…
PD403_	???????????????????????????????????????????????????????????????????????????????????????????????????????????????????????????????????????????????????????????????????????????????????????????????????????????????????????????????????????????????????????????????????????????????????????????????????????????????????????????????????????????????????????????????????????????????????????????????????????????????…
PD007_	???????????????????????????????????????????????????????????????????????????????????????????????????????????????????????????????????????????????????????????????????????????????????????????????????????????????????????????????????????????????????????????????????????????????????????????????????????????????????????????????????????????????????????????????????????????????????????????????????????????????…
PD399_	???????????????????????????????????????????????????????????????????????????????????????????????????????????????????????????????????????????????????????????????????????????????????????????????????????????????????????????????????????????????????????????????????????????????????????????????????????????????????????????????????????????????????????????????????????????????????????????????????????????????…
PD229_	???????????????????????????????????????????????????????????????????????????????????????????????????????????????????????????????????????????????????????????????????????????????????????????????????????????????????????????????????????????????????????????????????????????????????????????????????????????????????????????????????????????????????????????????????????????????????????????????????????????????…
PD231_	???????????????????????????????????????????????????????????????????????????????????????????????????????????????????????????????????????????????????????????????????????????????????????????????????????????????????????????????????????????????????????????????????????????????????????????????????????????????????????????????????????????????????????????????????????????????????????????????????????????????…
PD419_	???????????????????????????????????????????????????????????????????????????????????????????????????????????????????????????????????????????????????????????????????????????????????????????????????????????????????????????????????????????????????????????????????????????????????????????????????????????????????????????????????????????????????????????????????????????????????????????????????????????????…
PD450_	???????????????????????????????????????????????????????????????????????????????????????????????????????????????????????????????????????????????????????????????????????????????????????????????????????????????????????????????????????????????????????????????????????????????????????????????????????????????????????????????????????????????????????????????????????????????????????????????????????????????…
PD099_	???????????????????????????????????????????????????????????????????????????????????????????????????????????????????????????????????????????????????????????????????????????????????????????????????????????????????????????????????????????????????????????????????????????????????????????????????????????????????????????????????????????????????????????????????????????????????????????????????????????????…
PD142_	???????????????????????????????????????????????????????????????????????????????????????????????????????????????????????????????????????????????????????????????????????????????????????????????????????????????????????????????????????????????????????????????????????????????????????????????????????????????????????????????????????????????????????????????????????????????????????????????????????????????…
PD355_	???????????????????????????????????????????????????????????????????????????????????????????????????????????????????????????????????????????????????????????????????????????????????????????????????????????????????????????????????????????????????????????????????????????????????????????????????????????????????????????????????????????????????????????????????????????????????????????????????????????????…
PD230_	???????????????????????????????????????????????????????????????????????????????????????????????????????????????????????????????????????????????????????????????????????????????????????????????????????????????????????????????????????????????????????????????????????????????????????????????????????????????????????????????????????????????????????????????????????????????????????????????????????????????…
PD438_	???????????????????????????????????????????????????????????????????????????????????????????????????????????????????????????????????????????????????????????????????????????????????????????????????????????????????????????????????????????????????????????????????????????????????????????????????????????????????????????????????????????????????????????????????????????????????????????????????????????????…
PD437_	???????????????????????????????????????????????????????????????????????????????????????????????????????????????????????????????????????????????????????????????????????????????????????????????????????????????????????????????????????????????????????????????????????????????????????????????????????????????????????????????????????????????????????????????????????????????????????????????????????????????…
PD441_	???????????????????????????????????????????????????????????????????????????????????????????????????????????????????????????????????????????????????????????????????????????????????????????????????????????????????????????????????????????????????????????????????????????????????????????????????????????????????????????????????????????????????????????????????????????????????????????????????????????????…
PD159_	???????????????????????????????????????????????????????????????????????????????????????????????????????????????????????????????????????????????????????????????????????????????????????????????????????????????????????????????????????????????????????????????????????????????????????????????????????????????????????????????????????????????????????????????????????????????????????????????????????????????…
PD109_	???????????????????????????????????????????????????????????????????????????????????????????????????????????????????????????????????????????????????????????????????????????????????????????????????????????????????????????????????????????????????????????????????????????????????????????????????????????????????????????????????????????????????????????????????????????????????????????????????????????????…
PD039_	???????????????????????????????????????????????????????????????????????????????????????????????????????????????????????????????????????????????????????????????????????????????????????????????????????????????????????????????????????????????????????????????????????????????????????????????????????????????????????????????????????????????????????????????????????????????????????????????????????????????…
PD008_	???????????????????????????????????????????????????????????????????????????????????????????????????????????????????????????????????????????????????????????????????????????????????????????????????????????????????????????????????????????????????????????????????????????????????????????????????????????????????????????????????????????????????????????????????????????????????????????????????????????????…
PD153_	???????????????????????????????????????????????????????????????????????????????????????????????????????????????????????????????????????????????????????????????????????????????????????????????????????????????????????????????????????????????????????????????????????????????????????????????????????????????????????????????????????????????????????????????????????????????????????????????????????????????…
PD175_	???????????????????????????????????????????????????????????????????????????????????????????????????????????????????????????????????????????????????????????????????????????????????????????????????????????????????????????????????????????????????????????????????????????????????????????????????????????????????????????????????????????????????????????????????????????????????????????????????????????????…
PD271_	???????????????????????????????????????????????????????????????????????????????????????????????????????????????????????????????????????????????????????????????????????????????????????????????????????????????????????????????????????????????????????????????????????????????????????????????????????????????????????????????????????????????????????????????????????????????????????????????????????????????…
PD436_	???????????????????????????????????????????????????????????????????????????????????????????????????????????????????????????????????????????????????????????????????????????????????????????????????????????????????????????????????????????????????????????????????????????????????????????????????????????????????????????????????????????????????????????????????????????????????????????????????????????????…
PD272_	???????????????????????????????????????????????????????????????????????????????????????????????????????????????????????????????????????????????????????????????????????????????????????????????????????????????????????????????????????????????????????????????????????????????????????????????????????????????????????????????????????????????????????????????????????????????????????????????????????????????…
PD009_	???????????????????????????????????????????????????????????????????????????????????????????????????????????????????????????????????????????????????????????????????????????????????????????????????????????????????????????????????????????????????????????????????????????????????????????????????????????????????????????????????????????????????????????????????????????????????????????????????????????????…
PD298_	???????????????????????????????????????????????????????????????????????????????????????????????????????????????????????????????????????????????????????????????????????????????????????????????????????????????????????????????????????????????????????????????????????????????????????????????????????????????????????????????????????????????????????????????????????????????????????????????????????????????…
PD108_	???????????????????????????????????????????????????????????????????????????????????????????????????????????????????????????????????????????????????????????????????????????????????????????????????????????????????????????????????????????????????????????????????????????????????????????????????????????????????????????????????????????????????????????????????????????????????????????????????????????????…
PD324_	???????????????????????????????????????????????????????????????????????????????????????????????????????????????????????????????????????????????????????????????????????????????????????????????????????????????????????????????????????????????????????????????????????????????????????????????????????????????????????????????????????????????????????????????????????????????????????????????????????????????…
PD428_	???????????????????????????????????????????????????????????????????????????????????????????????????????????????????????????????????????????????????????????????????????????????????????????????????????????????????????????????????????????????????????????????????????????????????????????????????????????????????????????????????????????????????????????????????????????????????????????????????????????????…
PD005_	???????????????????????????????????????????????????????????????????????????????????????????????????????????????????????????????????????????????????????????????????????????????????????????????????????????????????????????????????????????????????????????????????????????????????????????????????????????????????????????????????????????????????????????????????????????????????????????????????????????????…
PD184_	???????????????????????????????????????????????????????????????????????????????????????????????????????????????????????????????????????????????????????????????????????????????????????????????????????????????????????????????????????????????????????????????????????????????????????????????????????????????????????????????????????????????????????????????????????????????????????????????????????????????…
PD181_	???????????????????????????????????????????????????????????????????????????????????????????????????????????????????????????????????????????????????????????????????????????????????????????????????????????????????????????????????????????????????????????????????????????????????????????????????????????????????????????????????????????????????????????????????????????????????????????????????????????????…
PD183_	???????????????????????????????????????????????????????????????????????????????????????????????????????????????????????????????????????????????????????????????????????????????????????????????????????????????????????????????????????????????????????????????????????????????????????????????????????????????????????????????????????????????????????????????????????????????????????????????????????????????…
PD402_	???????????????????????????????????????????????????????????????????????????????????????????????????????????????????????????????????????????????????????????????????????????????????????????????????????????????????????????????????????????????????????????????????????????????????????????????????????????????????????????????????????????????????????????????????????????????????????????????????????????????…
PD276_	???????????????????????????????????????????????????????????????????????????????????????????????????????????????????????????????????????????????????????????????????????????????????????????????????????????????????????????????????????????????????????????????????????????????????????????????????????????????????????????????????????????????????????????????????????????????????????????????????????????????…
PD275_	???????????????????????????????????????????????????????????????????????????????????????????????????????????????????????????????????????????????????????????????????????????????????????????????????????????????????????????????????????????????????????????????????????????????????????????????????????????????????????????????????????????????????????????????????????????????????????????????????????????????…
PD410_	???????????????????????????????????????????????????????????????????????????????????????????????????????????????????????????????????????????????????????????????????????????????????????????????????????????????????????????????????????????????????????????????????????????????????????????????????????????????????????????????????????????????????????????????????????????????????????????????????????????????…
PD411_	???????????????????????????????????????????????????????????????????????????????????????????????????????????????????????????????????????????????????????????????????????????????????????????????????????????????????????????????????????????????????????????????????????????????????????????????????????????????????????????????????????????????????????????????????????????????????????????????????????????????…
PD182_	???????????????????????????????????????????????????????????????????????????????????????????????????????????????????????????????????????????????????????????????????????????????????????????????????????????????????????????????????????????????????????????????????????????????????????????????????????????????????????????????????????????????????????????????????????????????????????????????????????????????…
PD255_	???????????????????????????????????????????????????????????????????????????????????????????????????????????????????????????????????????????????????????????????????????????????????????????????????????????????????????????????????????????????????????????????????????????????????????????????????????????????????????????????????????????????????????????????????????????????????????????????????????????????…
PD287_	???????????????????????????????????????????????????????????????????????????????????????????????????????????????????????????????????????????????????????????????????????????????????????????????????????????????????????????????????????????????????????????????????????????????????????????????????????????????????????????????????????????????????????????????????????????????????????????????????????????????…
PD415_	???????????????????????????????????????????????????????????????????????????????????????????????????????????????????????????????????????????????????????????????????????????????????????????????????????????????????????????????????????????????????????????????????????????????????????????????????????????????????????????????????????????????????????????????????????????????????????????????????????????????…
PD288_	???????????????????????????????????????????????????????????????????????????????????????????????????????????????????????????????????????????????????????????????????????????????????????????????????????????????????????????????????????????????????????????????????????????????????????????????????????????????????????????????????????????????????????????????????????????????????????????????????????????????…
PD417_	???????????????????????????????????????????????????????????????????????????????????????????????????????????????????????????????????????????????????????????????????????????????????????????????????????????????????????????????????????????????????????????????????????????????????????????????????????????????????????????????????????????????????????????????????????????????????????????????????????????????…
PD416_	???????????????????????????????????????????????????????????????????????????????????????????????????????????????????????????????????????????????????????????????????????????????????????????????????????????????????????????????????????????????????????????????????????????????????????????????????????????????????????????????????????????????????????????????????????????????????????????????????????????????…
PD277_	???????????????????????????????????????????????????????????????????????????????????????????????????????????????????????????????????????????????????????????????????????????????????????????????????????????????????????????????????????????????????????????????????????????????????????????????????????????????????????????????????????????????????????????????????????????????????????????????????????????????…
PD278_	???????????????????????????????????????????????????????????????????????????????????????????????????????????????????????????????????????????????????????????????????????????????????????????????????????????????????????????????????????????????????????????????????????????????????????????????????????????????????????????????????????????????????????????????????????????????????????????????????????????????…
PD418_	???????????????????????????????????????????????????????????????????????????????????????????????????????????????????????????????????????????????????????????????????????????????????????????????????????????????????????????????????????????????????????????????????????????????????????????????????????????????????????????????????????????????????????????????????????????????????????????????????????????????…
PD022_	???????????????????????????????????????????????????????????????????????????????????????????????????????????????????????????????????????????????????????????????????????????????????????????????????????????????????????????????????????????????????????????????????????????????????????????????????????????????????????????????????????????????????????????????????????????????????????????????????????????????…
PD119_	???????????????????????????????????????????????????????????????????????????????????????????????????????????????????????????????????????????????????????????????????????????????????????????????????????????????????????????????????????????????????????????????????????????????????????????????????????????????????????????????????????????????????????????????????????????????????????????????????????????????…
PD228_	???????????????????????????????????????????????????????????????????????????????????????????????????????????????????????????????????????????????????????????????????????????????????????????????????????????????????????????????????????????????????????????????????????????????????????????????????????????????????????????????????????????????????????????????????????????????????????????????????????????????…
PD435_	???????????????????????????????????????????????????????????????????????????????????????????????????????????????????????????????????????????????????????????????????????????????????????????????????????????????????????????????????????????????????????????????????????????????????????????????????????????????????????????????????????????????????????????????????????????????????????????????????????????????…
PD152_	???????????????????????????????????????????????????????????????????????????????????????????????????????????????????????????????????????????????????????????????????????????????????????????????????????????????????????????????????????????????????????????????????????????????????????????????????????????????????????????????????????????????????????????????????????????????????????????????????????????????…
PD189_	???????????????????????????????????????????????????????????????????????????????????????????????????????????????????????????????????????????????????????????????????????????????????????????????????????????????????????????????????????????????????????????????????????????????????????????????????????????????????????????????????????????????????????????????????????????????????????????????????????????????…
PD384_	???????????????????????????????????????????????????????????????????????????????????????????????????????????????????????????????????????????????????????????????????????????????????????????????????????????????????????????????????????????????????????????????????????????????????????????????????????????????????????????????????????????????????????????????????????????????????????????????????????????????…
PD135_	???????????????????????????????????????????????????????????????????????????????????????????????????????????????????????????????????????????????????????????????????????????????????????????????????????????????????????????????????????????????????????????????????????????????????????????????????????????????????????????????????????????????????????????????????????????????????????????????????????????????…
PD113_	???????????????????????????????????????????????????????????????????????????????????????????????????????????????????????????????????????????????????????????????????????????????????????????????????????????????????????????????????????????????????????????????????????????????????????????????????????????????????????????????????????????????????????????????????????????????????????????????????????????????…
OD532_	???????????????????????????????????????????????????????????????????????????????????????????????????????????????????????????????????????????????????????????????????????????????????????????????????????????????????????????????????????????????????????????????????????????????????????????????????????????????????????????????????????????????????????????????????????????????????????????????????????????????…
OD507_	???????????????????????????????????????????????????????????????????????????????????????????????????????????????????????????????????????????????????????????????????????????????????????????????????????????????????????????????????????????????????????????????????????????????????????????????????????????????????????????????????????????????????????????????????????????????????????????????????????????????…
OD504_	???????????????????????????????????????????????????????????????????????????????????????????????????????????????????????????????????????????????????????????????????????????????????????????????????????????????????????????????????????????????????????????????????????????????????????????????????????????????????????????????????????????????????????????????????????????????????????????????????????????????…
OD534_	???????????????????????????????????????????????????????????????????????????????????????????????????????????????????????????????????????????????????????????????????????????????????????????????????????????????????????????????????????????????????????????????????????????????????????????????????????????????????????????????????????????????????????????????????????????????????????????????????????????????…
OD533_	???????????????????????????????????????????????????????????????????????????????????????????????????????????????????????????????????????????????????????????????????????????????????????????????????????????????????????????????????????????????????????????????????????????????????????????????????????????????????????????????????????????????????????????????????????????????????????????????????????????????…
OD492_	???????????????????????????????????????????????????????????????????????????????????????????????????????????????????????????????????????????????????????????????????????????????????????????????????????????????????????????????????????????????????????????????????????????????????????????????????????????????????????????????????????????????????????????????????????????????????????????????????????????????…
OD460_	???????????????????????????????????????????????????????????????????????????????????????????????????????????????????????????????????????????????????????????????????????????????????????????????????????????????????????????????????????????????????????????????????????????????????????????????????????????????????????????????????????????????????????????????????????????????????????????????????????????????…
OD461_	???????????????????????????????????????????????????????????????????????????????????????????????????????????????????????????????????????????????????????????????????????????????????????????????????????????????????????????????????????????????????????????????????????????????????????????????????????????????????????????????????????????????????????????????????????????????????????????????????????????????…
OD506_	???????????????????????????????????????????????????????????????????????????????????????????????????????????????????????????????????????????????????????????????????????????????????????????????????????????????????????????????????????????????????????????????????????????????????????????????????????????????????????????????????????????????????????????????????????????????????????????????????????????????…
OD482_	???????????????????????????????????????????????????????????????????????????????????????????????????????????????????????????????????????????????????????????????????????????????????????????????????????????????????????????????????????????????????????????????????????????????????????????????????????????????????????????????????????????????????????????????????????????????????????????????????????????????…
OD464_	???????????????????????????????????????????????????????????????????????????????????????????????????????????????????????????????????????????????????????????????????????????????????????????????????????????????????????????????????????????????????????????????????????????????????????????????????????????????????????????????????????????????????????????????????????????????????????????????????????????????…
OD463_	???????????????????????????????????????????????????????????????????????????????????????????????????????????????????????????????????????????????????????????????????????????????????????????????????????????????????????????????????????????????????????????????????????????????????????????????????????????????????????????????????????????????????????????????????????????????????????????????????????????????…
OD462_	???????????????????????????????????????????????????????????????????????????????????????????????????????????????????????????????????????????????????????????????????????????????????????????????????????????????????????????????????????????????????????????????????????????????????????????????????????????????????????????????????????????????????????????????????????????????????????????????????????????????…
PD314_	???????????????????????????????????????????????????????????????????????????????????????????????????????????????????????????????????????????????????????????????????????????????????????????????????????????????????????????????????????????????????????????????????????????????????????????????????????????????????????????????????????????????????????????????????????????????????????????????????????????????…
PD315_	???????????????????????????????????????????????????????????????????????????????????????????????????????????????????????????????????????????????????????????????????????????????????????????????????????????????????????????????????????????????????????????????????????????????????????????????????????????????????????????????????????????????????????????????????????????????????????????????????????????????…
PD401_	???????????????????????????????????????????????????????????????????????????????????????????????????????????????????????????????????????????????????????????????????????????????????????????????????????????????????????????????????????????????????????????????????????????????????????????????????????????????????????????????????????????????????????????????????????????????????????????????????????????????…
PD202_	???????????????????????????????????????????????????????????????????????????????????????????????????????????????????????????????????????????????????????????????????????????????????????????????????????????????????????????????????????????????????????????????????????????????????????????????????????????????????????????????????????????????????????????????????????????????????????????????????????????????…
;
proc /;
