# Supplementary material for: Machine learning models accurately predict clades of proteocephalidean tapeworms (Onchoproteocephalidea) based on host and biogeographical data
Source: Cladistics. 2025 Mar 6;41(3):264–82. doi: 10.1111/cla.12610 (PMC12065121; doi:10.1111/cla.12610)
Supplement: Supplementary file 1 — Appendix S1. List of supplementary tables (both in csv and xlsx formats). Appendix S1a. List of newly collected tapeworms and associated metadata. Appendix S1b. Summary data of all tapeworm sequences used in the phylogenetic analysis. Appendix S1c. Codification of characters and associate states for the character optimization analysis. Appendix S1d. States of character for each terminal used in the character optimization analysis. Appendix S1e. Categorial attributes and associated states used in the random forest analysis. Appendix S1f. Selected clades used for training the Random Forest algorithm. Appendix S1g. List of synonyms used through the analyses. Appendix S2. Individual character optimization files. Appendix S2a. List of non‐ambiguous transformations and their type. Appendix S2b. Detailed character matrix used to generate the TNT file. Appendix S2c. Legend for characters and character states. Appendix S2d. Non‐ambiguous synapomorphies of each node. Appendix S2e. Character matrix in TNT file. Appendix S2f. Tree in Newick format containing branch labels (nodes). Appendix S2g. PDF file of the tree including transformations in nodes with three or more terminals. Appendix S3. Alignment and Tree search files. Appendix S3a. Alignment‐ready for the tree search in TNT (28S rRNA). Appendix S3b. Alignment‐ready for the tree search in TNT (MT‐CO1). Appendix S3c. Alignment‐ready for the tree search in TNT (TOTAL). Appendix S3d. TNT script for the tree search. Appendix S3e. Most parsimonious trees in Newick format. Appendix S3f. TNT script for summarizing the strict consensus tree. Appendix S3g. TNT script for the branch length assessment. Appendix S3h. TNT script for the branch support and frequency analysis. Appendix S3i. Consensus tree in Newick format (no branch lengths or support values). Appendix S3j. Complete consensus tree (including branch lengths, support and frequency values). Appendix S3k. Consensus tree, including Goodman‐Bremer and Jackknife values, in PDF [file CLA-41-264-s001.zip › cla12610-sup-0022-AppendixS3h.run]

macro - ;
macreport - ; 
report - ;
costs <; tshrink !;
macro [ 80000 ;   
macro *80 80000 ;
macro = ;					
					/* HELP OF THE SCRIPT AT THE END OF THE FILE */

var - ; 
xwipe ; 
goto = %0 ; 
macreport - ; 
report - ; 
silent = all ;  
var: 
taxsize; 
macfloat 7 ; 
set taxsize 3000 ; /* change this value to analyze datasets with N° sp > 3000 */;
	           /* In addition, increase the values in lines 5 and 6 of the script (e.g. "macro [ 100000 ;"  and  "macro *100 100000 ;"  )*/;

var:   absterm[('taxsize'*2)]   alto[5]                    ancho[5]
       arg_one[10]              arg_thr[10]                arg_two[10] 
       bolas[30]                gename[300]                input_file[300]
       input_treefile[300]      lista[2000]                 measure_a[('taxsize'*2)] 
       measure_b[('taxsize'*2)] measure_g[('taxsize'*2)]   measure_s[('taxsize'*2)]
       ordered[('taxsize'*2)]   output_consense[50]        output_file[50]
       output_mpts[50]          output_svg[50]             relterm[('taxsize'*2)] 
       schparam[60]             start_x[5]                 start_y[5] 
       tipo[5]                  zbusqueda[100]             zdisper[100]
       zgaps[100]               zmetric[100]               zzmetric[100] 
       zzzmetric[100]             znew[100] 
       zpesos[100]              zratio[100]                zvalue[100] 
       zx[100]
       a                        anchotot                   altotot 
       b                        bloques                    bol 
       caras                    corte                      dec_probsit
       delpro                                              
       dde                      disper                     dobrem
       dobremer                 domultdele                 donewick 
       dos                      dosvg                      end 
       fff                      fin                        guchisch
       guer                     guich                      guichpiwe 
       guichschlvl              guichsup                   guichval 
       half                     hmrepls                    isgappy 
       ispiwe                   isprot                     iswith_k 
       k                        kkval                       las 
       last                                                lis 
       lolim                    maximo                     n
       notresa                  numero                     nval
       probgen                  probsit                    r 
       reftree                  replicas                   repliya 
       res                      ris                        sampgenes 
       sampsites                sano                       savempts 
       saveNelsen               star                       start 
       size_tot                 spec_num                   target 
       tipos                    tot                        
       uplim                    vta                        which_str 
       whichwt                  xboost                     xxx
       zcontargs                zhelped                    zparce
       cambio                   forres                     forbre
       done                     elout                       diente
       sis                      nop                        origlev
       mdprob                   tofit                     nogenresa
       erauno                   valor                     dde
       pace 			wwww                      innewick;
set tot 1000 ; 
subopt 0 ;
warn - ; 
taxname +200 ;
set + ; 
piwe - ; 
set spec_num 33 ; 
set innewick 0 ; 
set isprot 0 ; 
set isgappy 0 ; 
set size_tot 1; 
set ispiwe 1 ; 
set guichpiwe 0 ;  
set guichval 1 ; 
set kkval 12 ; 
set nval 12 ;
set disper 0;
set guchisch 1 ; 
set guichschlvl 2 ; 
set guichsup 1 ;
set hmrepls 0 ; 
set saveNelsen 1 ;  
set donewick 0 ; 
set dosvg 1 ; 
set savempts 1 ; 
set dobremer 0 ; 
set sampgenes 0 ;
set sampsites 1 ;
set replicas 100 ;
set probsit 36 ;
set probgen 36 ; 
set domultdele 0 ; 
set input_treefile $ReferenceTree.tre ; 
set input_file $Reference.tnt ; 
set output_consense $Strict.tre ; 
set output_mpts  $SupportTree.tre ; 
set output_svg  $SupportTree.svg ; 
set xboost 0 ; 
set notresa 0 ; 
set zgaps $missing entries;
set zbusqueda $new technology search;
set zpesos $equally weighted parsimony;
set zvalue 'nval';
set znew $resulting trees saved as TNT format;
set zx $using full searches for each replication;
set zmetric $jackknifing;                      
set zdisper $no;
set zratio $(weights defined by a K value [Concavity value]);
cls; clbuffer;
set ancho[0] 375 ; set ancho[4] 375 ;
set ancho[2] 375 ; set ancho[3] 375 ; 
set ancho[1] 375 ; 
set alto[0] 190 ;  
set alto[2] 110 ; set alto[4] 296 ; 
set alto[1] 120 ; set alto[3] 120 ;
set start_x[0] 8 ;   
set start_x[2] 8 ; set start_x[4] 390 ;
set start_x[1] 8 ; set start_x[3] 390 ;
set start_y[0] 8 ; set start_y [4] 8 ; 
set start_y[2] 195 ; set start_y[3] 305 ; 
set start_y[1] 305 ; 
set anchotot 780 ; 
set altotot 500 ;
set reftree 0 ;
set tipo[0] 1;
set tipo[1] 0;
set tipo[2] 0;

if (windows && (argnumber == 0))
        getfname input_file read CHOOSE DATAFILE ; 
        getfname input_treefile read CHOOSE REFERENCE TREE  ; 
        if ((isinstring [ $input_file Reference.tnt ]) || (isinstring [ $input_treefile ReferenceTree.tre ]  )) 
          sil-all;  quote * Error. No dataset/reference tree was selected ; sil=all;
          proc/; 
        end
        
        opendlg 50 50 'anchotot' 'altotot' Phylogenomic support... ;
        frame   'start_x[4]' 'start_y[4]' 'ancho[4]' 'alto[4]' ;   
        showtxt ('start_x[4]' + 8)  ('start_y[4]'+ 10) 350 20 Support analyses ;
        check sampsites ('start_x[4]' + 15)  ('start_y[4]'+ 30) 190 20 Resampling individual sites   ;
                +        choose guichsup ('start_x[4]' + 30) ('start_y[4]'+50) 150 20 Bootstrapping
                                                                                ('start_x[4]' + 30) ('start_y[4]'+70) 150 20 Jackknifing 
                                                                                ('start_x[4]' + 30) ('start_y[4]'+90) 150 20  Symmetric  
                                                                                ('start_x[4]' + 30) ('start_y[4]'+110) 300 20 Approx. values using combined Bremer ;     
                                                                                +  check disper ('start_x[4]' + 45) ('start_y[4]'+130) 250 20 Disperse values ; = 
                spin 1 100 probsit ('start_x[4]' + 30)  ('start_y[4]'+ 155) 200 20 Deletion/Change probability ;      =                 
        check sampgenes ('start_x[4]' + 15)  ('start_y[4]'+180)  300 20 Resampling genes (Jackknifing) ; 
                                                
                +spin 1 100 probgen  ('start_x[4]' + 30)  ('start_y[4]'+ 205) 200 20 Deletion probability ; = 
                spin 4 1000 replicas  ('start_x[4]' + 15)  ('start_y[4]'+ 240) 200 20 Number of replicates ; 
                check dobremer ('start_x[4]' + 8)  ('start_y[4]'+ 270) 230 20 Calculate relative Bremer support;
        
                frame   'start_x[0]' 'start_y[0]' 'ancho[0]' 'alto[0]' ;
                showtxt ('start_x[0]' + 8)  ('start_y[0]'+ 10) 250 20 Name of TNT input file ;
                gettxt input_file ('start_x[0]' + 25) ('start_y[0]'+ 30) 320 20 ;
                showtxt  ('start_x[0]' + 15)  ('start_y[0]'+ 60) 190 20 Name of Reference tree file   
                         gettxt input_treefile ('start_x[0]' + 25) ('start_y[0]'+ 80) 320 20  ;
                check innewick ('start_x[0]' + 25) ('start_y[0]'+ 100) 250 20 Reference tree is in newick format ;           
              
                showtxt ('start_x[0]' + 8)  ('start_y[0]'+ 123)  250 20 Gap treatment ;
                choose isgappy ('start_x[0]' + 12) ('start_y[0]'+ 140)  150 20 Missing
                                        ('start_x[0]' + 12) ('start_y[0]'+ 160) 250 20 As a new state ; 
                
        frame   'start_x[2]' 'start_y[2]' 'ancho[2]' 'alto[2]' ;
                showtxt ('start_x[2]'+5) ('start_y[2]'+12) 250 25 Weighting  ; 
                choose ispiwe ('start_x[2]' + 12) ('start_y[2]'+ 50)  250 20 Implied weighting  
                                                + subdlg ('start_x[2]' + 25) ('start_y[2]'+ 80) 120 20 Define settings ;
                                                        290 175 450 290  Settings ; 
                                                        showtxt 7 7 290 15 Choose weighting scheme ; 
                                                        choose guichpiwe 10 27 400 15 Weight by gene (extended implied weighting)
                                                                10 57 400 15 Weight by 1st,2nd,3rd positions (extended implied weighting)
                                                                10 87 400 15 Weight individual sites (implied weighting) ;
                                showtxt 7 112 290 15 Strength weighting against homoplasy ; 
                                choose guichval 11 140 11 11 . 
                                                                + showtxt       140 140 250 30 Defined by a K value (concavity value) 
                                                                spin 1 99 kkval  37 137 20 20 ;=
                                                        11 177 11 11 . ;
                                                + showtxt 140 172 250 40 Defined by N value (Accepted range of weights)
                                                        spin 2 50 nval  37 172 20 20 ;=
                                                        closedlg ; =
                                                ('start_x[2]' + 12) ('start_y[2]'+ 30)  250 20 Use equal weighting ; 
                                                
        frame   'start_x[1]' 'start_y[1]' 'ancho[1]' 'alto[1]' ;   
                showtxt ('start_x[1]' + 8)  ('start_y[1]'+ 10)  150 20 Search Settings ;
                        choose xboost ('start_x[1]' + 8) ('start_y[1]'+ 55) 300 15 Perform a full search in each replicate 
                                                        +  subdlg ('start_x[1]' + 25 ) ('start_y[1]'+ 80) 120 20 Define settings ;
                                                                290 175 250 200  Settings ; 
                                                                showtxt 7 7 290 15 Search settings ;
                                                                                                        choose guchisch 10 27 290 15 New Technology Search  
                                                                                                        + spin 0 10 guichschlvl  30 47 290 20  Level ;
                                                                                                                =
                                                                                                                10 77 290 15  Traditional Search (Wag+TBR) ; 
                                                                + spin 0 10 hmrepls 30 97 290 20  Level ;=
                                                                closedlg ;= 
                                                        ('start_x[1]' + 8) ('start_y[1]'+ 35) 300 15 Use FAR approximation (fast) ;
                frame   'start_x[3]' 'start_y[3]' 'ancho[3]' 'alto[3]' ;                    
                check savempts ('start_x[3]' + 8)  ('start_y[3]'+ 15)  300 20 Generate SVG file with labeled reference tree ;
                         +  gettxt output_mpts ('start_x[3]' + 20)  ('start_y[3]'+ 45) 250 20 ;=
                choose donewick                ('start_x[3]'  + 15) ('start_y[3]' + 65 )  300 30  Save labeled tree in TNT format   
                                               ('start_x[3]'  + 15) ('start_y[3]' + 85 )  300 30  Save labeled tree in Newick format ; 
                closedlg ;   
        if (!exstatus)
                silent - all ; quote Procedure cancelled ; silent = all;
                procedure / ;
        end 
        
else
	if (!argnumber)
		lquote = ; lquote [ ;
		quote Use &34run PhylogenomicSupport&46run help&59&34&32 for help&46&10 ;
		lquote - ;
		errmsg No arguments were indicated by the user. 
		The script requires at least two arguments to run: the name of the input file (input) and the name of the reference tree (reftree). ;
	end
	set zhelped 0;
	if ((argnumber == 1) && (eqstring [ %1 help ])) 
		goto = %0 ;
		goto AYUDA ;
	end
	if ('zhelped' == 1)
		macreport - ;
		report = ;
		macro - ;
		silent - all ;
		procedure / ;
	end
	if (argnumber == 4)
		set zcontargs 0 ;
		loop=parseo 1 argnumber
			if ('zcontargs' > 1)
				endloop ;
			else
				if (eqstring [ %(#parseo) input ])
					set zparce #parseo + 1 ;
					set input_file $%('zparce') ;
					set zcontargs ++ ;
				else
					if (eqstring [ %(#parseo) reftree ])
						set zparce #parseo + 1 ;
						set input_treefile $%('zparce') ;
						set zcontargs ++ ;
					end
				end
			end
		stop
		if ('zcontargs' == 2)
		else
			silent - all ;
			lquote = ; lquote [ ;
			quote Use &34run PhylogenomicSupport&46run help&59&34&32 for help&46&10 ;
			lquote - ;
			errmsg Arguments are not well indicated. 
			The script requires at least two arguments to run: the name of the input file (input) and the name of the reference tree (reftree). ;
			silent = all ;
		end     
	end
	if (argnumber > 4)
		set zcontargs 0 ;
		loop=parseo 1 argnumber
			if ('zcontargs' > 14)
				endloop ;
			else
				if (eqstring [ %(#parseo) input ])
					set zparce #parseo + 1 ;
					set input_file $%('zparce') ;
					set zcontargs ++ ;
				else
					if (eqstring [ %(#parseo) reftree ])
						set zparce #parseo + 1 ;
						set input_treefile $%('zparce') ;
						set zcontargs ++ ;
					else
						if (eqstring [ %(#parseo) sites ])
							set sampsites 1;
							set zparce #parseo + 1 ;
							if ( (eqstring [ %('zparce') x-boot ]) | (eqstring [ %('zparce') x-jack ]) | (eqstring [ %('zparce') x-sym ])
							 | (eqstring [ %('zparce') combremer ])| (eqstring [ %('zparce') boot ]) | (eqstring [ %('zparce') jack ]) 
							 | (eqstring [ %('zparce') sym ]) )
								if (isinstring [ %('zparce') x- ])
									set xboost 1;
								end
								if (isinstring [ %('zparce') boot ])
									set guichsup 0 ;
								else
									if (isinstring [ %('zparce') jack ])
										set guichsup 1 ;
									else
										if (isinstring [ %('zparce') sym ])
											set guichsup 2 ;
										else
											if (isinstring [ %('zparce') combremer ])
												set guichsup 3 ;
											end
										end
									end
								end
							else
								lquote = ; lquote [ ;
								errmsg &10&10 ERROR: option &34%('zparce')&34&32 is not valid for the argument sites. Valid options are &34x-boot&34, &34x-jack&34, &34x-sym&34, &10
								&32 &32 &32 &32 &32 &32 &32 &34boot&34, &34jack&34, &34sym&34&32 or &34combremer&34. &10
									&32 &32 &32 &32 &32 &32 &32  Use &34run PhylogenomicSupport&46run help&59&34&32 for help. &10&10 ;
								lquote - ;
							end
							set zcontargs ++ ;
						else
							if (eqstring [ %(#parseo) gaps ])
								set zparce #parseo + 1 ;
								if ( (eqstring [ %('zparce') new ]) | (eqstring [ %('zparce') miss ])) 
									if (eqstring [ %('zparce') new ])
											set isgappy 1 ;
									end     
								else
									lquote = ; lquote [ ;
									errmsg &10&10 ERROR: option &34%('zparce')&34&32 is not valid for the argument gaps. Valid options are &34miss&34&32 or &34new&34. &10
										&32 &32 &32 &32 &32 &32 &32  Use &34run PhylogenomicSupport&46run help&59&34&32 for help. &10&10 ;
									lquote - ;
								end
								set zcontargs ++ ;
							else
								if (eqstring [ %(#parseo) replic ])
									set zparce #parseo + 1 ;
									set replicas %('zparce') ;
									set zcontargs ++ ;
								else
									if (eqstring [ %(#parseo) delprob ])
										set zparce #parseo + 1 ;
										set probsit %('zparce') ;
										set probgen %('zparce') ;
										set zcontargs ++ ;
									else
										if (eqstring [ %(#parseo) search ])
											set zparce #parseo + 1 ;
												if ( (eqstring [ %('zparce') nt ]) | (eqstring [ %('zparce') tra ])) 
													if (eqstring [ %('zparce') tra ])
														set guchisch 1 ;
													else
														set guchisch 0 ;
													end
												else
													lquote = ; lquote [ ;
													errmsg &10&10 ERROR: option &34%('zparce')&34&32 is not valid for the argument search. Valid options are &34nt&34&32 or &34tra&34. &10
														&32 &32 &32 &32 &32 &32 &32  Use &34run PhylogenomicSupport&46run help&59&34&32 for help. &10&10 ;
													lquote - ;
												end     
											set zcontargs ++ ;
										else
											if (eqstring [ %(#parseo) level ])
												set zparce #parseo + 1 ;
												set guichschlvl %('zparce') ;
												set hmrepls %('zparce') ;
												set zcontargs ++ ;
											else
												if (eqstring [ %(#parseo) disper ])
													set zparce #parseo + 1 ;
													if ( (eqstring [ %('zparce') yes ]) | (eqstring [ %('zparce') no ]))
														if (eqstring [ %('zparce') yes ])
															set disper 1 ;
														end
													else
														lquote = ; lquote [ ;
														errmsg &10&10 ERROR: option &34%('zparce')&34&32 is not valid for the argument disper. Valid options are &34yes&34&32 or &34no&34. &10
															&32 &32 &32 &32 &32 &32 &32  Use &34run PhylogenomicSupport&46run help&59&34&32 for help. &10&10 ;
														lquote - ;
													end    
													set zcontargs ++ ;
												else
													if (eqstring [ %(#parseo) weights ])
														set zparce #parseo + 1 ;
														if ( (eqstring [ %('zparce') k-sites ]) | (eqstring [ %('zparce') k-blocks ]) | (eqstring [ %('zparce') k-cp ]) 
														| (eqstring [ %('zparce') n-sites ]) | (eqstring [ %('zparce') n-blocks ]) | (eqstring [ %('zparce') n-cp ])
														| (eqstring [ %('zparce') equal ]) )
															if (eqstring [ %('zparce') equal ])
																set ispiwe 1 ;
															else
																if (isinstring [ %('zparce') n- ])
																	set guichval 1;
																end
																if (isinstring [ %('zparce') blocks ])
																	set ispiwe 0 ;
																	set guichpiwe 0 ;
																else
																	if (isinstring [ %('zparce') cp ])
																		set ispiwe 0 ;
																		set guichpiwe 1 ;
																	else
																		if (isinstring [ %('zparce') sites ])
																			set ispiwe 0 ;
																			set guichpiwe 2 ;
																		end
																	end
																end
															end
														else
															lquote = ; lquote [ ;
															errmsg &10&10 ERROR: option &34%('zparce')&34&32 is not valid for the argument weights. Valid options are &34equal&34, &34k-sites&34, &34k-blocks&34, &34k-cp&34, &10
															&32 &32 &32 &32 &32 &32 &32 &34n-sites&34, &34n-blocks&34&32 or &34n-cp&34. &10
																&32 &32 &32 &32 &32 &32 &32  Use &34run PhylogenomicSupport&46run help&59&34&32 for help. &10&10 ;
															lquote - ;
														end
														set zcontargs ++ ;
													else
														if (eqstring [ %(#parseo) strength ])
															set zparce #parseo + 1 ;
															set zvalue %('zparce') ;
															set kkval %('zparce') ;
															set nval %('zparce') ;
															set zcontargs ++ ;
														else
															if (eqstring [ %(#parseo) output ])
																set zparce #parseo + 1 ;
																if ( (eqstring [ %('zparce') tnt ]) | (eqstring [ %('zparce') newick ]))
																	if (eqstring [ %('zparce') newick ])
																		set donewick 1;
																	end
																else
																	lquote = ; lquote [ ;
																	errmsg &10&10 ERROR: option &34%('zparce')&34&32 is not valid for the argument output. Valid options are &34tnt&34&32 or &34newick&34. &10
																		&32 &32 &32 &32 &32 &32 &32  Use &34run PhylogenomicSupport&46run help&59&34&32 for help. &10&10 ;
																	lquote - ;
																end
																set zcontargs ++ ;
															else
																if (eqstring [ %(#parseo) format ])
																	set zparce #parseo + 1 ;
																	if ( (eqstring [ %('zparce') tnt ]) | (eqstring [ %('zparce') newick ]))
																		if (eqstring [ %('zparce') newick ])
																			set innewick 1;
																		end
																	else
																		lquote = ; lquote [ ;
																		errmsg &10&10 ERROR: option &34%('zparce')&34&32 is not valid for the argument format. Valid options are &34tnt&34&32 or &34newick&34. &10
																			&32 &32 &32 &32 &32 &32 &32  Use &34run PhylogenomicSupport&46run help&59&34&32 for help. &10&10 ;
																		lquote - ;
																	end
																	set zcontargs ++ ;
																else
																	if (eqstring [ %(#parseo) jblocks ])
																		set zparce #parseo + 1 ;
																		if ( (eqstring [ %('zparce') yes ]) | (eqstring [ %('zparce') no ]) | (eqstring [ %('zparce') x-yes ]))
																			if (isinstring [ %('zparce') x- ])
																				set xboost 1;
																			end
																			if (isinstring [ %('zparce') yes ])
																				set sampgenes 1 ;
																			end
																		else
																			lquote = ; lquote [ ;
																			errmsg &10&10 ERROR: option &34%('zparce')&34&32 is not valid for the argument jblocks. Valid options are &34x-yes&34, &34yes&34&32 or &34no&34. &10
																				&32 &32 &32 &32 &32 &32 &32  Use &34run PhylogenomicSupport&46run help&59&34&32 for help. &10&10 ;
																			lquote - ;
																		end    
																		set zcontargs ++ ;
																	else
																		if (eqstring [ %(#parseo) relbre ])
																			set zparce #parseo + 1 ;
																			if ( (eqstring [ %('zparce') yes ]) | (eqstring [ %('zparce') no ]))
																				if (eqstring [ %('zparce') yes ])
																					set dobremer 1 ;
																				end
																			else
																				lquote = ; lquote [ ;
																				errmsg &10&10 ERROR: option &34%('zparce')&34&32 is not valid for the argument relbre. Valid options are &34yes&34&32 or &34no&34. &10
																					&32 &32 &32 &32 &32 &32 &32  Use &34run PhylogenomicSupport&46run help&59&34&32 for help. &10&10 ;
																				lquote - ;
																			end    
																			set zcontargs ++ ;
																		end
																	end
																end			
															end
														end
													end
												end
											end
										end
									end
								end
							end
						end
					end
				end
			end
		stop
	end
	set saveNelsen 1 ; 
	set savempts 1 ; 
	set dosvg 1 ; 
end

if ('sampsites') 
	set tipo[0] 'guichsup' ; 
else
	set tipo[0] 0 ;  
end 
set tipo[1] 'sampgenes' ; 
set tipo[2] 'dobremer' ; 
if (('sampsites' == 0) && ('tipo[1]' == 0) && ('tipo[2]' == 0))
	errmsg Error in selection. None type of support analysis has been selected ; 
end 

/* DEFINE SETTINGS */ 
if ('isgappy' == 0) 
        nstates nogaps ; 
else
        nstates gaps ; 
end


/* READ DATASET AND REFERENCE TREE*/ 
if (!'ispiwe') 
        piwe = ; 
end
mxram [ ; 
costs < ; 
procedure   $input_file  ;

if ('innewick') 
	procedure [ $input_treefile  ; 
else
	procedure $input_file ; 
end 
hold 10000 ;   
k0 ; 

procedure $input_treefile ;
loop 0 ntax
	if (!(isintree[0 #1]))
		errmsg Reference tree should include all taxa (Taxon #1 is not in reference tree) ;
		proc/; 
	end
stop 

if (((ntax + 1)*2) > ('taxsize'*2))
	errmsg The script is set to analyze up to 3000 sp. change some values (including 'taxsize') at the begining of the script to analyze biger datasets  ;
	proc/; 
end

set done 0 ;  
set diente firstdes[0 root] ; 
if ('diente' < root) 
	out 'diente' ;
	set done 1 ; 
	reroot ; 
else
	loop 0 (nodfork [ 0 root]) 
		set sis sister[0 'diente']  ; 
		if ('sis' < root )
			out 'sis' ; 
			set diente 'sis' ; 
			reroot ;
			set done 1 ; 
			endloop ;  
		end  
	stop 
end
if ('done' == 0 ) 
	reroot ; 
end 
set elout outgroup ;  

if (('tipo[0]' != 2) && ('sampsites' == 1) && ('ispiwe' == 0) )
     errmsg Use symmetric resampling when running under implied weighting ;
     proc/; 
end


/* DEFINE WEIGHTING */ 
if (!'ispiwe' )
        if ('guichval' == 1 ) 
                goto CALCULATE_R ; 
        else
                piwe = 'kkval' ;
        end
        if ('ispiwe'> 1)
                xpiwe = ; 
                if ('ispiwe' == 2 )  
                        xpiwe ] ; 
                else
                        xpiwe [ . /12:3 ;  
                end
        end 
end
set maximo ('replicas' * 3  + 1000) ;
hold 'maximo'/'maximo' ;
set target ntrees ;

/* DEFINE SEARCH SETTINGS */ 
set origlev 'hmrepls' ; 
if ('hmrepls' == 0)
	set hmrepls 1 ;
else
	set hmrepls ('hmrepls' * 10) ;
end

report = ;  
if ('guchisch' == 1)
   set schparam $ mult = tbr rep 'hmrepls' ; 
else
  if (nchar > 50000 ) 
       drift: noequals ; 
       if (nchar > 2000000) 
           drift: giveup 50 ; 
       else
         set pace 49 * ( (( (nchar +1 ) - 50000) / (2000000 - 5000)) )  ;
         set pace 99 - 'pace' ;  
         macfloat 0 ; 
         drift: giveup 'pace' ; 
         macfloat 3 ; 
        end
     else
       drift: giveup 99 ; 
     end 
     if ('ispiwe') 
        set wwww ((5/( 'kkval' + 5 ))- (4/( 'kkval' + 4 ))) ; 
        set tofit 'wwww' ; 
        if (nchar > 25000 ) 
          if (nchar > 250000) 
             set tofit 'wwww' * 100 ; 
          else
             set pace  99 * ((( (nchar + 1 ) - 25000) / (250000 - 25000))) ;   
             set tofit 'wwww' + ( 'wwww' * 'pace' )   ;      
          end
        end
     else
       if ( nchar < 25000) 
         set tofit 1 ; 
       else
         if (nchar > 250000 )
           set tofit 100 ; 
         else 
           set tofit  1 + (99 * ((( (nchar + 1 ) - 25000) / (250000 - 25000)))) ; 
         end 
       end 
     end 
  drift: fitdiff 'tofit' rfitdiff 0.1 ; 
  set schparam $ xmult = level 'guichschlvl' ; 
end


if (('sampsites' > 0) && ('guichsup' < 3))
	goto SITIOS ;
end

set bol ntrees + 1  ; 
if ('tipo[1]' == 1) 
	goto BLOQUES ;
end
 
set bol ntrees + 1 ; 
set forbre 0 ; 
if ( 'tipo[2]' == 1 )  
	set forbre 1 ; 
	goto BREMER ;
	subopt 0; 
end
set forres 0 ; set forbre 0 ; 
if ('guichsup' == 3 )
   set forres 1 ; 
   goto BREMER ;
   subopt 0; 
end

report - ; 
macfloat 3 ; 
/*collapse tbr ; condense 0  ; */
set fin nnodes [0 ] ; 

ttags * 0 ;
ttags [ c ; 

set erauno 0 ; 
if (('tipo[1]' > 0) && 'nogenresa' )
  set tipo[1] 0 ; 
  set erauno 1 ; 
end

if ('donewick') 
	loop=nd (root+1) nnodes [0] 
		ttags < #nd ; 
		if (('sampsites'== 0) && ('tipo[1]'== 0 ) && ('tipo[2]'== 0 ))
			ttags +#nd  0;  			    
		end
		if ( ('sampsites'> 0 ) && ('tipo[1]'> 0 ) && ('tipo[2]'> 0 ) )
			ttags +#nd 'measure_s[#nd]'_'measure_g[#nd]'_'measure_b[#nd]' ;  
		end
		macfloat 0 ; 
		if ( ('sampsites'> 0 ) && ( 'tipo[1]' > 0 ) && ( 'tipo[2]'==0 ) )
			ttags +#nd 'measure_s[#nd]'_'measure_g[#nd]'  ;  
		end
		if (('sampsites'== 0) && ('tipo[1]'> 0 ) && ('tipo[2]'> 0 ))
			ttags +#nd 'measure_g[#nd]'_'measure_b[#nd]' ;  
		end
		if (('sampsites'> 0) && ('tipo[1]'== 0 ) && ('tipo[2]'> 0 ))
			ttags +#nd 'measure_s[#nd]'_'measure_b[#nd]' ;  
		end
		if (('sampsites' == 0) && ('tipo[1]'== 0 ) && ('tipo[2]'> 0 ))
			ttags +#nd 'measure_b[#nd]' ;  
		end
		if (('sampsites'> 0) && ('tipo[1]'== 0 ) && ('tipo[2]'== 0 ))
			ttags +#nd 'measure_s[#nd]' ;  
		end
		if (('sampsites'== 0) && ('tipo[1]'> 0 ) && ('tipo[2]'== 0 ))
			ttags +#nd 'measure_g[#nd]';
		end
	stop 
	export < $output_mpts   ; 
else
	loop=nd (root+1) nnodes [0] 
		ttags < #nd ; 
		if (('sampsites'== 0) && ('tipo[1]'== 0 ) && ('tipo[2]'== 0 ))
			ttags +#nd  0;  			    
		end
		if (('sampsites'> 0) && ('tipo[1]'> 0 ) && ('tipo[2]'> 0 ))
				ttags +#nd 'measure_s[#nd]'|'measure_g[#nd]'\'measure_b[#nd]' ;  
		end
		macfloat 0 ; 
		if (('sampsites'> 0) && ('tipo[1]'> 0 ) && ('tipo[2]'==0 ))
				ttags +#nd 'measure_s[#nd]'|'measure_g[#nd]'\-  ;  
		end
		if (('sampsites'== 0) && ('tipo[1]'> 0 ) && ('tipo[2]'> 0 ))
				ttags +#nd -|'measure_g[#nd]'\'measure_b[#nd]' ;  
		end
		if (('sampsites'> 0) && ('tipo[1]'== 0 ) && ('tipo[2]'> 0 ))
				ttags +#nd 'measure_s[#nd]'|-\'measure_b[#nd]' ;  
		end
		if (('sampsites' == 0) && ('tipo[1]'== 0 ) && ('tipo[2]'> 0 ))
				ttags +#nd-|-\'measure_b[#nd]' ;  
		end
		if (('sampsites'> 0) && ('tipo[1]'== 0 ) && ('tipo[2]'== 0 ))
				ttags +#nd 'measure_s[#nd]'|-\- ;  
		end
		if (('sampsites'== 0) && ('tipo[1]'> 0 ) && ('tipo[2]'== 0 ))
				ttags +#nd -|'measure_g[#nd]'\- ;
		end 
	stop
	if ('savempts')
		tsave *$output_mpts ; save * ; tsave / ; 
	end 
end
macfloat 7 ; 

if ('erauno')
 set tipo[1] 1 ; 
end


if ('dosvg')
        ttags & $output_svg  bheight 40 legup 10 txtsep 20 blength 80 ; 
end     

goto - ; 
silent - all ; 
report = ;
lquote = ; lquote [ ;

if (!'done')
  quote WARNING: reference tree was rooted in an internal branch. (Tree re-rooted in taxon 'elout'). &10&10 ;  
end  

quote WARNING:&10;
if (windows)
        /* do nothing */
else
        if ('zcontargs' == 12)
                quote &32&32The script was executed with all the arguments indicated by the user&58&10;
        else
                quote &32&32The script was executed with 'zcontargs' arguments indicated by the user&58&10;
        end
end
quote &32&32&32&32Input file &61&32 $input_file &10;
quote &32&32&32&32Reference tree &61&32 $input_treefile &10;
if ('innewick' == 0)
	quote &32&32&32&32Format of the reference tree &61&32 TNT &10;
else
	quote &32&32&32&32Format of the reference tree &61&32 Newick &10;
end
if ('guchisch' == 1) set zbusqueda $traditional search; end
if ('xboost' == 1 ) set zx $FAR approximation (fast) for each replication was used; end
quote &32&32&32&32Type of search used &61&32 $zbusqueda&32&40$zx&41&10;
if(windows && ('guchisch' == 1) )
set guichschlvl 'origlev';
end
quote &32&32&32&32Level of search used &61&32 'guichschlvl' &10;
if ('ispiwe' == 0)
        if ('guichpiwe' == 0)
                set zpesos $extended implied weigthing by blocks (e.g. genes). See strength ;
        end
        if ('guichpiwe' == 1)
                set zpesos $extended implied weigthing by codon positions. See strength ;
        end
        if ('guichpiwe' == 2)
                set zpesos $implied weigthing by sites. See strength ;
        end             
end
quote &32&32&32&32Weighting against homoplasy &61&32 $zpesos &10;
set zvalue 'nval' ; 
if ('guichval' ==  1)
        set zratio $(weights Defined by N value [Accepted range of weights]);
end     
if ('ispiwe' == 0)
        quote &32&32&32&32Strength of weighting &61&32 'zvalue' $zratio &10;
end
if ('isgappy' == 1) set zgaps $a new state (e.g. 5th state for DNA); end
quote &32&32&32&32Gaps were treated as $zgaps &10;
if ('sampsites' == 1)
        if('guichsup' == 0)
                set zmetric $bootstrapping;
        end
        if('guichsup' == 2)
                set zmetric $symmetric resampling;
        end
        if('guichsup' == 3)
                set zmetric $combined (rel. and abs.) Bremer to approximate resampling support values;
                if (('disper' == 1))
                        set zdisper $yes;
                end     
                quote &32&32&32&32Dispersion of high support values &61&32 $zdisper&10;
        end
end
if ('dobremer' == 1)
        set zzzmetric $relative Bremer was used;
else
        set zzzmetric $relative Bremer was not used;
end
if ('sampgenes' == 1)
   if (!'nogenresa')
        set zzmetric $ jackknifing by blocks (e.g. genes) was used;  
   else
		quote &32&32&32&32Jackknifing by blocks not finished. Possible causes (i) Most replication include blocks where outgroup was not present.(ii) With deletion probability specified most replications include 0 genes &10 ;
   end
else
	set zzmetric $ jackknifing by blocks (e.g. genes) was not used;
end
if ('sampsites' == 0)
	quote &32&32The script was executed with support metric by sites &61&32 none &10 ;
else	
	quote &32&32The script was executed with support metric by sites &61&32 $zmetric &10 ;
end
quote &32&32Other metrics &61&32 $zzmetric &10 ;
if (('sampsites' == 1) | ('sampgenes' == 1))
	quote &32&32&32&32Number of replications &61&32 'replicas' &10 ;
	if ('sampsites' == 1)
		quote &32&32&32&32Deletion probability for sites &61&32 'probsit' &10 ;
	end
	if ('sampgenes' == 1)
		quote &32&32&32&32Deletion probability for blocks &61&32 'probgen' &10 ;
	end	
end
quote &32&32Other metrics &61&32 $zzzmetric &10 ;
if ('donewick' == 1) set znew $resulting trees saved as Newick format ; end
quote &32&32Output &61&32 $znew &10;
quote &32&32&32&32Produced files &61&32 $output_mpts and $output_svg &10&10;
quote Keeping in memory the reference tree; 
quote &10&10;
silent = all ;
lquote - ;
macreport - ;
report = ;
macro - ;
ttags - ;
silent - all ;
procedure / ;


label CALCULATE_R 
set n -999999 ; 
loop=la 0 nchar 
        if ( 'n' < maxstepsact[#la] ) 
                set n maxstepsact[#la] ; 
        end 
stop 
set r 'nval' ;   /*   ***** THIS IS THE WEIGHT RANGE!!   ***  */ 
set k 20 ; 
set lolim 0.001 ; 
set uplim 10000 ; 
loop 1 1 
        set lis 1 / ( 'k' + 1 ) ; 
        set ris 'r' * 
        ( ( 'k' / ( 'k' + 'n' ) ) - ( 'k' / ( 'k' + 'n' + 1 ) ) ) ; 
        if ( 'lis' == 'ris' ) 
                endloop; 
        end
        if ( 'lis' > 'ris' ) 
                if ( 'lis' < ( 'ris' + 0.0001 ) )
                        endloop;
                end 
                set lolim 'k' ; 
                set k ( 'k' + 'uplim' ) / 2 ; 
        else 
                if ( 'ris' < ( 'lis' + 0.0001) )
                        endloop;
                end 
                set uplim 'k' ; 
                set k ( 'k' + 'lolim' ) / 2 ; 
        end 
        setloop 1 ; 
stop 
piwe = 'k' ;    
procedure / ; 
  
  
/*JACKKNIFE, BOOTSTRAP AND SYMMETRIC RESAMPLING*/
label SITIOS
set mdprob 0 ; 
if ('probsit' == 99 ) 
	set probsit 98 ;
	set mdprob 1 ; 
end 
if ('tipo[0]' == 2  )
	set corte $sym ;
	if ('probsit' > 50)
			errmsg  ERROR: deletion probability for symmetric resampling cannot be more than 50. ;
	end
	col tbr ;  
	tvault - ; 
	tvault > 0 ; 
	if ('xboost') 
		force =&0 ; constrain = ; bbreak = nomulp ; 
		tvault > 0 ;   /** Vault contains: 0 reference, 1 optimized ****/
		constrain - ; 
		keep 0 ; tvaul < 0 ; 
		resample sym [ tvault < 1 ] nogc rep 'replicas' probability 'probsit' savetrees ; 
	else
		resample sym [ $schparam ] nogc rep 'replicas' probability 'probsit' savetrees ; 
	end
	set guich ntrees ;
	tvault < 0 ;
	collapse notemp ; 
	set fin ntrees ; 
	set measure_s freqlist[ 'fin' ] 0.'guich' ;
	tchoose / ; 
else
	if ('tipo[0]'== 0 )
		set corte $boot ;
		silent - all ;
		quote The deletion probability is ignored for bootstrapping calculations. ;
		silent = all;
		col tbr ;  
		tvault - ; 
		tvault > 0 ; 
		if ('xboost') 
			force =&0 ; constrain = ; bbreak = nomulp ; 
			tvault > 0 ;   /** Vault contains: 0 reference, 1 optimized ****/
			constrain - ; 
			keep 0 ; tvaul < 0 ; 
			resample boot [ tvault < 1 ] nogc rep 'replicas' probability 'probsit' savetrees ; 
		else
			resample boot [ $schparam ] nogc rep 'replicas' probability 'probsit' savetrees ; 
		end
		set guich ntrees ;
		tvault < 0 ;
		collapse notemp ; 
		set fin ntrees ; 
		set measure_s freqlist[ 'fin' ] 0.'guich' ;
		tchoose / ; 
	end
	if ('tipo[0]'== 1 )
		set corte $jak ;
		col tbr ;  
		tvault - ; 
		tvault > 0 ; 
		if ('xboost') 
			force =&0 ; constrain = ; bbreak = nomulp ; 
			tvault > 0 ;   /** Vault contains: 0 reference, 1 optimized ****/
			constrain - ; 
			keep 0 ; tvaul < 0 ; 
			resample jak [ tvault < 1 ] nogc rep 'replicas' probability 'probsit' savetrees ; 
		else
			resample jak [ $schparam ] nogc rep 'replicas' probability 'probsit' savetrees ; 
		end
		set guich ntrees ;
		tvault < 0 ;
		collapse notemp ; 
		set fin ntrees ; 
		set measure_s freqlist[ 'fin' ] 0.'guich' ;
		tchoose / ; 
	end
end
if ('mdprob' == 1 ) 
	set probsit 99 ; 
end  
procedure/; 
;


/*JACKKNIFE RESAMPLING BY BLOCKS*/
label BLOQUES
set bloques nblocks;
if ('bloques' == 0)
	silent - console ;  errmsg  ERROR: the loaded matrix does not contain defined blocks. Gene Resampling cannot be performed ;
	silent = console ;
end
report - ; 
macreport - ;
tvault - ; 
tvault > 0 ;
if ( 'xboost' )  /***** PABLO *********/
	force =&0 ; constrain = ; bbreak = nomulp ; 
	tvault > 0 ;   /** Vault contains: 0 reference, 1 optimized ****/
	constrain - ; 
end
keep 0 ; 
collapse tbr ; 
collapse temp ; 
set vta 0 ;
set nogenresa 0 ; 
macreport -; 
report- ; 
loop=repli 0 ('replicas'-1)
	if ('vta' >= ('replicas' * 1000) )
		ccode [. ;      
		taxcode +. ;
		set nogenresa 1 ; 
		endloop ; 
	end
	set nop 0 ; 
	set a #repli ;
	set b 'replicas' ; 
	macfloat 0 ; 
	sil-all;  progress 'a' 'b' Gene Resampling (Repl. 'a' of 'b' ) ;  sil=all;
	macfloat 7 ; 
	set dde 0 ;
	loop=qq 1 nblocks 
 	  set valor getrandom [1 100] ; 
	  if ('valor' >= 'probgen' )   
	    set lista['dde'] #qq ; 
	    set dde ++ ; 
 	  end
	stop 
	if ('dde' == 0 ) 
	   ccode [. ;      
	   taxcode +. ;
	   set vta ++ ; 
	   setloop #repli ;  
	end
	set dde 'dde'-1 ;
	blocks = 'lista[0-'dde']' ;
	if (!(isactax['elout']))
		ccode [. ;      
		taxcode +. ;
		set vta ++ ; 
		setloop #repli ; 
	end 
	set repliya (#repli + 1);
	macfloat 7 ; 
	if('xboost')
		keep 0 ; 
		tvaul < 1 ; 
		pruntax 0/! ; 
		condense ; 
		tvault > 0 ;   
	else
		keep 0 ;
		$schparam ;
		if ( ntrees > 0 ) 
		set last ntrees ;
		keep 'last' ; 
		end
		nelsen * ; tvault > / ;    
	end  
	ccode [. ;      
	taxcode +. ;
	set vta ++ ; 
	progress=; 
stop

progress/; 

k0 ; 
if ('nogenresa')
 k 0 ; 
 tvault < 0 ; 
 outgroup 'elout'; reroot ;
 collapse temp ;  
 tchoose 0 ; 
 macfloat 7 ; 
 proc/; 
end 
progress/ ; 
ccode [. ;      
taxcode +. ;
collapse notemp ; 
tvault < 0 ; 
tvault < 2. ; 
outgroup 'elout'; reroot ;     
set measure_g freqlist[ 0 ] 1. ;
collapse temp ;  
tchoose 0 ; 
macfloat 7 ; 
procedure / ; 


/*BREMER SUPPORT*/
label BREMER

tvault - ; 
tvault > 0 ; 
force =&0 ; 
const = ; 
bbreak = nomulp; 
tvault < 0 ;  /** polytomous reference tree is now nr. 1 *******/ 
subopt: 0/0 ;
force- ; 
        outgroup 'elout'; reroot ;
        macfloat 3 ; 
        if ('dobremer' && 'forbre') /* Calcular bremer support */ 
                set measure_b bremlist ] !!1 0 ;
        end
        if (('guichsup'== 3)  && 'forres')  /* Usar bremer como aproximacion */ 
                set dec_probsit 'probsit' / 100 ; 
                subopt: 0/0 ; 
                set dos nnodes[1] - root ;  
                set dde root + 1 ; 
                set fin 'tot' - 1 ; 
                set guer (('fin') - ( nnodes[1]  - root)) + 2 ;
                set measure_s bremlist &'dec_probsit' !!1 0 ;       
                if ('disper') 
                        set ordered sortlist [measure_s 'tot'] ; /* ordeno los valores de menor a mayor */ 
                        set half  'fin' - (('fin'-'guer')/8) ;   /* era 'fin'-'guer'+1 pero le saco el +1 xq se incluye el primer nodo */
                        if ('half' == 'tot') 
                                procedure / ; 
                        end 
                        if ( (nnodes[1] - root) < 10)
                                set half 'fin' - 2 ; 
                        end
                        macfloat 0 ; set half 'half' ; macfloat 3 ; 
                        
                        if ('measure_s['ordered['half']']' < 99  )                              
                                procedure / ; 
                        end
                        set dec_probsit 0.99 ; 
                        set measure_s bremlist &'dec_probsit' !!1 0 ;  
                        set ordered sortlist [measure_s 'tot'] ; /* ordeno los valores de menor a mayor */ 
                        if ('measure_s['ordered['half']']' < 99  )                              
                                procedure / ; 
                        end
                        /* desde aca para seguir con cambios de F */ 
                        set star root + 1 ; 
                        set measure_a bremlist !!1 0; /*absoluto*/          
                        set measure_b bremlist [ !!1 0; /*relativo*/        
                        set fff 1 ; 
                        set vta 0 ; 
                        macfloat 9 ; 
                        loop 1  1
                                
                                set * absterm measure_a / ('fff') ; /*divido Abs por F*/ 
                                set * absterm  1 / absterm ;  /* hago 1 / absoluto termino derecha */  
                                set res (1 - 'dec_probsit') ; 
                                set * relterm measure_b * ('res') ; 
                                macreport - ; 
                                loop=ra 'star' 'fin'
                                        if (('measure_a[#ra]' <= 0) || ('measure_b[#ra]' <= 0) )
                                                set measure_s [#ra] 0 ; 
                                                continue ; 
                                        end 
                                   
                                        set  measure_s[#ra] power ['relterm[#ra]' 'absterm[#ra]'] ; 
                                stop
                                set ordered sortlist [measure_s 'tot'] ; /* ordeno los valores de menor a mayor */ 
                                if ('measure_s['ordered['half']']' < 0.95)
                                        macfloat 0 ; 
                                        set * measure_s measure_s * 100 ;
                                        macfloat 3 ;
                                        endloop ;
                                else
                                        set vta ++ ; 
                                        if ('vta' > 10 ) 
                                                endloop ; 
                                        end 
                                        set fff 'fff' * 10 ; 
                                        setloop 1 ;  
                                end
                        stop
                end 
        end 
        
tchoose 1 ;        
procedure / ; 
;


label AYUDA ;
cls ; clbuffer; 
lquote = ; lquote [ ;
silent - all ;
/* =======================  HELP OF THE SCRIPT  ======================= */      
quote
&61&61&61&61&61&61&61&61&61&61&61&61&61&61&61&61&61&61&61&61&61&61&61&61&61&61&61&61&61&61&61&61&61&61&61&61&61&61&61&61&61&61&61&61&61&61&61&61&61&61&61&61&61&61&61&61&61&61&61&61&61&61&61&61&61&61&61&61&61&61&61&61&61
TNT script:  PhylogenomicSupport.run                                                              
Updated:     2023-03-24.                                                                 
Author:      Santiago A. Catalano, Ambrosio Torres and Pablo A. Goloboff.                                                        
Mantainer:   Ambrosio Torres. <atorresgalvis@gmail.com>                              
Depends:     TNT version 1.6
             (Goloboff and Morales, 2023. doi: 10.1111/cla.12524).      
License:     GPL (3). Citation: Torres et al. 2022. doi: 10.1111/cla.12477.                        
Description: Performs group support analyses. The script implements 
             three main approaches to measure support: resampling of 
             individual sites, resampling of genes (Siddall, 2010) and 
             Relative Bremer Support  (Goloboff and Farris, 2001). 
             Resampling of individual sites can be conducted via 
             bootstrapping (Efron, 1979&59&32 Felsenstein, 1985), jackknifing 
             (Farris et al., 1996) and symmetric resampling (Goloboff et 
             al., 2003). The script allows modifying the number of  
             resampling pseudo-replicates and the deletion/change 
             probability. In addition, it is possible to use combined 
             Bremer support (CBS). If CBS is chosen, the script allows 
             dispersing support values to determine differences in 
             support among groups that originally had maximum support. 
             This is first done by increasing the deletion probability, 
             and if no modification is obtained, by successively 
             increasing the value of the factor F until achieving 
             dispersion. Note that if this latter option is used, the 
             resampling values are no longer comparable with other 
             analyses, only allowing comparison of support values among 
             the nodes of the tree. Trees for each pseudoreplicate can 
             be obtained using Traditional search (default) or New 
             Technology search. Alternatively, it is possible to choose 
             a fast approximation to resampling (FAR). Weighting schemes 
             and gap treatment options are available as in 
             PhylogenomicSearches.run. In the Windows menu version, a 
             dialog box is opened to define settings. The script 
             produces a tree file (in TNT or newick format) with support 
             values included as branch labels. In the case of TNT format 
             the values are ordered as follow: site resampling (up left), 
             gene resampling (up right) and relative bremer support 
             (down). For newick, all three values are indicated above 
             branches with bremer support included as the rightmost 
             value. Slashes replace values if some support measures are 
             not calculated. The same tree can be saved as an image SVG 
             file. In the other hand, in command-driven versions, the 
             script must be run with arguments and it should be run 
             separately for each type of metric (see below).
Usage:       run PhylogenomicSupport.run input dataset.tnt reftree tree.tre
             &32&32&32&32 format newick sites boot jblocks yes relbre no  
             &32&32&32&32 gaps miss replic 100 delprob 90 search nt level 2   
             &32&32&32&32 disper yes weights equal strength 12 output tnt &59                  
Arguments:   input    name of input file.
             reftree  name of file with reference tree. The script 
                      evaluates the support for the groups in this tree.
             format   (optional) input format of the reference 
                      tree (&34tnt&34&32 for TNT format and &34newick&34&32 
                      for Newick format). If not specified, default is 
                      TNT format.
             sites    (optional) perform resampling by sites. Use &34boot&34&32 for 
                      bootstrapping, &34jack&34&32 for jackknifing (default), 
                      &34sym&34&32 for symmetric resampling, &34combremer&34&32 
                      to approximate the results of resampling measures 
                      using combined Bremer support (relative and absolute).
                      By using &34x-&34&32 as a prefix (e.g. &34x-boot&34, 
                      &34x-jack&34, and &34x-sym&34&32) a fast approximate 
                      resampling (FAR) analysis is performed.
             jblocks  (optional) perform jackknifing by blocks (e.g. genes). 
                      Use &34yes&34&32 or &34no&34&32 (default).
                      By using &34x-yes&34, a fast approximate resampling  
                      (FAR) analysis is performed.
             relbre   (optional) perform relative Bremer support.
                      Use &34yes&34&32 or &34no&34&32 (default).  
             gaps     (optional) treatment of the gaps (&34miss&34&32
                      for treat the gaps as missing entries&59&32 &34new&34&32 
                      for treat the gaps as a new character state).
             replic   (optional) number of replications, in the range 
                      10 - 1000.
             delprob  (optional. Default is 36) deletion probability for 
                      jackknifing and symmetric resampling, 1-99 (1-50 for 
                      symmetric resampling). The defined value applies to 
                      both arguments, sites and jblocks. 
             search   (optional) type of search (&34nt&34&32 for New 
                      Techs. search and &34tra&34&32 for traditional search).
             level    (optional) level of searching strength (0-10). The 
                      fastest and least accurate is 0, the slowest and 
                      most accurate is 10.
             disper   (optional) dispersion of high support 
                      values. Use &34yes&34&32 or &34no&34&32 (available 
                      for &34combremer&34&32 only).
             weights  (optional) weighting against homoplastic 
                      characters. With equal (=default), all characters 
                      have the same weight. &34k-sites&34&32 is used to weight 
                      the sites individually. &34k-blocks&34&32 is used to weight 
                      genes or blocks based on the average homoplasy of 
                      their characters (extended implied weighting by 
                      genes). &34k-cp&34&32 is used to weight codon positions 
                      based on their average homoplasy (extended implied 
                      weights by codon position). The concavity value k 
                      is defined with strength (see below). The user can 
                      also set k to a value such that the maximum 
                      possible ratio for the implied weights does not 
                      exceed a certain value (thus determining the 
                      acceptable range of weights&59 see Goloboff et al., 
                      2008b). For this, use &34n-&34&32 instead of &34k-&34&32 (e.g. 
                      &34n-blocks&34&32, &34n-sites&34&32 and &34n-cp&34). Keep in mind that if 
                      &34n-&34&32 is used, the value of the argument strength 
                      becomes the maximum possible ratio of weights n. 
                      Otherwise strength is the concavity value k per se. 
             strength (optional) the k (or n) value used when any kind 
                      of implied weighting scheme is performed. If 
                      equally weighted parsimony is used, this argument 
                      is skipped (default is 5 for k, and 15 for n).
             output   (optional) output format of the resulting 
                      trees (&34tnt&34&32 for TNT format and &34newick&34&32 
                      for Newick format). If not specified, default is 
                      TNT format.
&61&61&61&61&61&61&61&61&61&61&61&61&61&61&61&61&61&61&61&61&61&61&61&61&61&61&61&61&61&61&61&61&61&61&61&61&61&61&61&61&61&61&61&61&61&61&61&61&61&61&61&61&61&61&61&61&61&61&61&61&61&61&61&61&61&61&61&61&61&61&61&61&61
&10 ;
lquote - ;
silent = all ;
set zhelped 1;
if(windows)
else
	view ;
end
procedure / ;
/* ==================================================================== */
