# Supplementary material for: Machine learning models accurately predict clades of proteocephalidean tapeworms (Onchoproteocephalidea) based on host and biogeographical data
Source: Cladistics. 2025 Mar 6;41(3):264–82. doi: 10.1111/cla.12610 (PMC12065121; doi:10.1111/cla.12610)
Supplement: Supplementary file 1 — Appendix S1. List of supplementary tables (both in csv and xlsx formats). Appendix S1a. List of newly collected tapeworms and associated metadata. Appendix S1b. Summary data of all tapeworm sequences used in the phylogenetic analysis. Appendix S1c. Codification of characters and associate states for the character optimization analysis. Appendix S1d. States of character for each terminal used in the character optimization analysis. Appendix S1e. Categorial attributes and associated states used in the random forest analysis. Appendix S1f. Selected clades used for training the Random Forest algorithm. Appendix S1g. List of synonyms used through the analyses. Appendix S2. Individual character optimization files. Appendix S2a. List of non‐ambiguous transformations and their type. Appendix S2b. Detailed character matrix used to generate the TNT file. Appendix S2c. Legend for characters and character states. Appendix S2d. Non‐ambiguous synapomorphies of each node. Appendix S2e. Character matrix in TNT file. Appendix S2f. Tree in Newick format containing branch labels (nodes). Appendix S2g. PDF file of the tree including transformations in nodes with three or more terminals. Appendix S3. Alignment and Tree search files. Appendix S3a. Alignment‐ready for the tree search in TNT (28S rRNA). Appendix S3b. Alignment‐ready for the tree search in TNT (MT‐CO1). Appendix S3c. Alignment‐ready for the tree search in TNT (TOTAL). Appendix S3d. TNT script for the tree search. Appendix S3e. Most parsimonious trees in Newick format. Appendix S3f. TNT script for summarizing the strict consensus tree. Appendix S3g. TNT script for the branch length assessment. Appendix S3h. TNT script for the branch support and frequency analysis. Appendix S3i. Consensus tree in Newick format (no branch lengths or support values). Appendix S3j. Complete consensus tree (including branch lengths, support and frequency values). Appendix S3k. Consensus tree, including Goodman‐Bremer and Jackknife values, in PDF [file CLA-41-264-s001.zip › cla12610-sup-0024-AppendixS3j.tree]

(Clistobothrium_montaukensis:0,(Potamotrygonocestus_sp_OD171:145,(Pachybothrium_hutsoni:176,((((((((Ophiotaenia_sp_PD203:9,((Proteocephalus_luciopercae_PS130:5,(Proteocephalus_luciopercae_PS127:8,(Proteocephalus_luciopercae_PS129:0,Proteocephalus_luciopercae_PS128:0)100/99:6)50/54:4)92/100:117,(((Proteocephalus_exiguus_PS131:1,(Proteocephalus_exiguus_PS133:1,Proteocephalus_exiguus_PS134:5)100/55:1)100/95:82,(Proteocephalus_tetrastomus_PS075:100,(((((Proteocephalus_percae_PS112:2,Proteocephalus_percae_PD115:2,Proteocephalus_percae_PD114:1,Proteocephalus_percae_PD111:0)100/22:7,(Proteocephalus_percae_PD116:4,Proteocephalus_sp_PD087:5)100/19:1)100/27:53,(Proteocephalus_exiguus_PD146:3,(Proteocephalus_fallax_PS144:8,Proteocephalus_fallax_PS145:9,Proteocephalus_fallax_PS143:10)25/63:1,(Proteocephalus_sp_PD080:0,Proteocephalus_sp_PD081:0,Proteocephalus_sp_PD083:0,Proteocephalus_sp_PD084:0,Proteocephalus_sp_PD086:0,Proteocephalus_sp_PD085:0,Proteocephalus_sp_PD082:0)25/61:2)50/8:2)50/7:35,(Proteocephalus_longicollis_PS132:107,Proteocephalus_sp_PS089:72)50/66:30)50/5:1,(Proteocephalus_tetrastomus_PD076:1,(Proteocephalus_plecoglossi_PD101:8,Proteocephalus_sp_PD099:4)100/4:1)40/46:3)100/4:1)100/14:28)100/38:12,(Proteocephalus_plecoglossi_PS100:1,(Proteocephalus_percae_PD113:2,(Proteocephalus_sp_PD119:14,Proteocephalus_longicollis_PD135:0)50/33:1)50/49:2)100/51:1)100/39:16)67/64:3)33/8:3,(Proteocephalus_macrocephalus_PS126:0,Proteocephalus_sp_PD090:28,Proteocephalus_macrocephalus_PD125:2,Proteocephalus_filicollis_PD142:5,(Proteocephalus_pinguis_PS104:1,Proteocephalus_pinguis_PS105:0,Proteocephalus_pinguis_PS103:4,Proteocephalus_sp_PD092:5,Proteocephalus_fluviatilis_PS141:38,Proteocephalus_pinguis_PD535:0)40/44:651)40/20:24)33/1:18,((Proteocephalus_sp_PD093:1,(Proteocephalus_pearsei_PS118:9,Proteocephalus_pearsei_PS117:17)100/65:2)67/83:18,(Proteocephalus_gobiorum_PS139:61,((Proteocephalus_demshini_PS147:26,Proteocephalus_sagittus_PS097:27)56/89:21,(Proteocephalus_misgurni_PS120:5,Proteocephalus_midoriensis_PD121:13)60/92:12)43/83:20)43/52:21)43/8:10)33/26:14,((Glanitaenia_osculata_PS332:0,Glanitaenia_osculata_PD333:9)60/96:10,(Paraproteocephalus_parasiluri_PD186:0,Paraproteocephalus_parasiluri_PD187:5)60/96:23)60/94:10)33/47:34,(Sandonella_sandoni_PD039:82,(Proteocephalus_vazzolerae_PS074:0,(Proteocephalus_vazzolerae_PD072:6,Proteocephalus_vazzolerae_PS073:2)100/46:1)100/85:50)9/24:11)33/13:40,((((((((((((Pseudoendorchis_cristata_PS066:4,(Pseudoendorchis_cristata_PS064:1,Pseudoendorchis_cristata_PS065:1)100/86:2)100/99:32,(Pseudoendorchis_megalonemi_PS060:0,Pseudoendorchis_megalonemi_PD061:0)100/94:3)100/99:66,(Pseudoendorchis_cf_sp_2_PS055:42,(((Pseudoendorchis_souzalimae_PS059:4,Pseudoendorchis_souzalimae_PS058:4)88/100:16,(Pseudoendorchis_sp_1_PS056:3,Pseudoendorchis_sp_1_PS057:5)100/100:16)100/100:49,(Pseudoendorchis_sp_2_PS054:0,Pseudoendorchis_sp_2_PS052:0,Pseudoendorchis_sp_2_PS053:0)100/100:60)8/33:12)24/65:17)21/43:12,((Pseudoendorchis_auchenipteri_PS071:7,(Pseudoendorchis_auchenipteri_PS070:4,(Pseudoendorchis_auchenipteri_PS068:5,(Pseudoendorchis_auchenipteri_PS069:6,Pseudoendorchis_auchenipteri_PS067:3)50/36:1)50/40:1)67/85:5)57/99:128,(Pseudoendorchis_felipei_PD158:0,Pseudoendorchis_felipei_PD157:0,Pseudoendorchis_felipei_PD156:0,(Pseudoendorchis_felipei_PS063:0,Pseudoendorchis_felipei_PS062:0)100/87:4)100/97:7)45/78:19)45/84:14,(((((Riggenbachiella_amazonense_PD049:0,Riggenbachiella_amazonense_PD050:0)50/64:1,Riggenbachiella_sp_PS244:42,Riggenbachiella_sp_PD402:8)19/28:11,(Riggenbachiella_paranaense_PS048:9,Riggenbachiella_paranaense_PS047:9)64/99:71)19/32:36,((Proteocephalidae_gen_sp_7_PS164:0,Proteocephalidae_gen_sp_7_PD163:0)56/95:7,(Megathylacus_jandia_PS269:11,Brayela_karuatayi_PD434:7)20/12:4)20/12:10)20/3:31,((((Monticellia_magna_PS258:3,Monticellia_magna_PS256:0)100/100:35,(Monticellia_magna_PS259:1,Monticellia_magna_PS257:1)100/100:43)30/97:11,(Monticellia_magna_PS260:41,(Monticellia_magna_PS264:2,Monticellia_magna_PS263:0,Monticellia_magna_PD262:0,Monticellia_magna_PD261:0)100/94:48)18/39:12)74/99:27,(Ophiotaenia_paraguayensis_PS212:16,Ophiotaenia_sanbernardinensis_PS210:24)67/94:11)18/21:7)20/0:14)20/0:13,((Amphoteromorphus_peniculus_PD443:11,(Synbranchiella_mabelae_PS012:117,(Endorchis_piraeeba_PS398:31,(Gibsoniela_mandube_PD336:5,(Gibsoniela_meursaulti_PS335:1,Gibsoniela_meursaulti_PS334:6)100/96:4)80/96:28)20/3:634)20/0:635)29/4:23,(Mariauxiella_pimelodi_PS296:102,(Mariauxiella_brevifilis_PS297:0,Mariauxiella_brevifilis_PD298:4)100/87:2)67/89:41)29/2:13)20/0:12,(((((Monticellia_ophisterni_PD255:21,((Manaosia_piscatorum_PS300:4,Manaosia_piscatorum_PS299:6)61/99:143,(Manaosia_bracodemoca_PS302:7,Manaosia_bracodemoca_PS304:3,Manaosia_bracodemoca_PD303:0,Manaosia_bracodemoca_PD301:0,Manaosia_bracodemoca_PD305:0)100/100:103)75/84:48)100/4:567,(Chambriella_megacephala_PS424:0,Chambriella_megacephala_PD426:0,Chambriella_megacephala_PD425:0)73/98:9)29/2:568,(Nomimoscolex_admonticellia_PD248:6,(((Monticellia_cf_ventrei_PS267:0,Monticellia_cf_ventrei_PD268:0)100/46:1,(Monticellia_ventrei_PD266:14,Monticellia_ventrei_PS254:4,Monticellia_ventrei_PD253:0,Monticellia_ventrei_PD252:0,Monticellia_ventrei_PD251:7)80/72:71)100/97:25,(Nomimoscolex_admonticellia_PS249:0,Nomimoscolex_admonticellia_PD250:0)40/76:6)25/30:4)60/92:9)29/2:569,((Nomimoscolex_lopesi_PD242:7,((Proteocephalidae_gen_sp_2_PS170:71,Nomimoscolex_matogrossensis_PS241:35,Regoella_brevis_PD051:3,Laruella_perplexa_PD106:8,Harriscolex_kaparari_PD328:2,Nomimoscolex_chubbi_PD247:1,(Spasskyellina_spinulifera_PS027:26,Spasskyellina_spinulifera_PS023:30,Spasskyellina_lenha_PD032:3,Spasskyellina_sp_PD028:2,Spasskyellina_spinulifera_PD026:0,Spasskyellina_spinulifera_PD025:0,Spasskyellina_spinulifera_PD024:0,Spasskyellina_spinulifera_PD022:4)38/43:5,(Proteocephalidae_gen_sp_6_PD165:1,(Harriscolex_nathaliae_PS326:0,Harriscolex_nathaliae_PD327:0)100/75:3)67/55:6)20/21:21,(Nomimoscolex_sudobim_PD232:2,Choanoscolex_cf_abscisus_PD421:1,(Spatulifer_sp_PD013:0,(Spatulifer_cf_rugosa_PS021:0,Spatulifer_cf_rugosa_PD020:0)100/86:2)43/89:5,(Choanoscolex_abscisus_PS423:2,Choanoscolex_abscisus_PS422:6)100/95:20,((Nomimoscolex_sudobim_PS234:0,Nomimoscolex_sudobim_PD233:0)100/98:4,(Nomimoscolex_sudobim_PD236:0,Nomimoscolex_sudobim_PD235:0)100/95:6)100/66:728)100/33:719)20/15:641)20/6:642,(Spatulifer_maringaensis_PS016:5,Spatulifer_maringaensis_PD019:2,Spatulifer_maringaensis_PD018:0,Spatulifer_maringaensis_PD017:0,Spatulifer_maringaensis_PD015:0,Spatulifer_maringaensis_PD014:5,Spatulifer_maringaensis_PD228:1)67/60:21)20/0:643)20/0:570,((Goezeella_mariae_PD331:7,(Goezeella_siluri_PS329:0,Goezeella_siluri_PS330:0)100/99:4)30/37:5,((Amphoteromorphus_piraeeba_PD442:0,Amphoteromorphus_parkamoo_PD444:0,Amphoteromorphus_piriformis_PD441:1)100/98:5,(Amphoteromorphus_ninoi_PD446:2,Amphoteromorphus_ninoi_PD445:0)100/95:6)40/36:3)40/3:9)20/0:571)13/0:559,((Monticellia_coryphicephala_PS265:41,(((Nomimoscolex_microacetabula_PS239:3,Nomimoscolex_microacetabula_PS240:4,Nomimoscolex_microacetabula_PD241:0)100/99:19,(Spasskyellina_mandi_PS029:40,(Spasskyellina_mandi_PS030:42,Spasskyellina_mandi_PS031:42)47/97:33)40/96:65)38/95:55,(Testudotaenia_sp_PD010:42,Proteocephalus_sp_PD091:53)25/4:19)25/1:608)7/0:609,((Ophiotaenia_filaroides_PD221:11,Proteocephalus_chamelensis_PD148:26,Proteocephalidae_gen_sp_1_PD159:12,((Ophiotaenia_saphena_PS206:13,(Ophiotaenia_saphena_PS208:2,(Ophiotaenia_saphena_PS205:0,Ophiotaenia_saphena_PS204:0,Ophiotaenia_saphena_PS207:0)100/63:1)100/99:7)78/100:101,(Ophiotaenia_sp_PD209:3,(Ophiotaenia_sp_PS191:3,(Ophiotaenia_sp_PS193:0,(Ophiotaenia_sp_PS192:0,Ophiotaenia_sp_PS194:0)100/60:1)100/92:6)100/39:1)77/99:14)62/93:7,((Ophiotaenia_perspicua_PD211:7,(Ophiotaenia_europaea_PS222:33,Ophiotaenia_europaea_PD223:5)50/3:815)40/14:816,(((Proteocephalus_ambloplitis_PD154:8,(Proteocephalus_ambloplitis_PD151:0,Proteocephalus_ambloplitis_PD155:0)15/91:6)15/85:4,(Proteocephalus_sp_PD094:1,Proteocephalus_sp_PD153:1,Proteocephalus_ambloplitis_PD152:2)15/90:5)15/78:3,(Laruella_perplexa_PD109:13,(Laruella_perplexa_PD107:0,(Laruella_perplexa_PD110:0,Laruella_perplexa_PD108:1)100/13:1)15/93:11)100/32:1)43/57:10)20/5:817,(Testudotaenia_testudo_PD011:0,Testudotaenia_testudo_PD008:2,Testudotaenia_testudo_PD009:2)22/92:8)15/20:7,((Peltidocotyle_lenha_PD185:2,(Peltidocotyle_sp_PD179:0,(Peltidocotyle_rugosa_PS180:4,(Peltidocotyle_rugosa_PD181:2,(Peltidocotyle_lenha_PD184:9,(Peltidocotyle_lenha_PD183:0,Peltidocotyle_lenha_PD182:2)100/63:1)67/59:4)100/33:4)75/23:4)100/17:2)24/97:21,(Proteocephalidae_gen_sp_8_PD162:16,(Proteocephalidae_gen_sp_9_PD161:0,Proteocephalidae_gen_sp_9_PD160:0)24/97:26)36/31:4)36/11:7)15/0:748)7/0:610)7/3:9,(Jauella_glandicephalus_PD324:31,((Nomimoscolex_piraeeba_PD238:2,Nomimoscolex_piraeeba_PD237:3,Nomimoscolex_dorad_PD246:8)83/92:8,(Nomimoscolex_suspectus_PD229:0,Nomimoscolex_suspectus_PD231:0,Nomimoscolex_suspectus_PD230:3)75/82:5)85/94:13)60/27:4)7/8:8,(((Travassiella_jandia_PD005:28,((Proteocephalus_renaudi_PS098:15,Proteocephalus_kuyukuyu_PD136:12)85/96:31,(Proteocephalus_sophiae_PD096:0,Proteocephalus_sophiae_PD095:0)85/96:13)17/44:6)17/35:5,(Nomimoscolex_lenha_PD245:0,Nomimoscolex_lenha_PD243:0)85/94:31)33/12:835,(Houssayela_sudobim_PD325:11,Proteocephalidae_gen_sp_5_PD166:14)85/96:29)40/28:2)7/9:11,((((Cangatiella_macdonaghi_PS427:137,(Cangatiella_arandasi_PD428:0,(Cangatiella_arandasi_PS432:1,Cangatiella_arandasi_PD429:0,(Cangatiella_arandasi_PS431:0,Cangatiella_arandasi_PS430:0)100/54:4)100/86:2)75/99:11)75/86:40,((Brooksiella_praeputialis_PD433:34,Rudolphiella_piracatinga_PS042:34)25/61:4,(Rudolphiella_szidati_PD041:1,Rudolphiella_szidati_PD040:1)67/98:6)33/59:3)62/97:45,(Frezella_vaucheri_PS392:160,(Pseudocrepidobothrium_eirasi_PD405:16,(Proteocephalus_macrophallus_PD124:14,Pseudocrepidobothrium_ludovici_PD403:8,((Proteocephalus_microscopicus_PS123:0,Proteocephalus_microscopicus_PS122:0)94/100:22,(Proteocephalidae_gen_sp_4_PD168:0,Proteocephalidae_gen_sp_4_PD167:0)85/99:50)29/38:5)33/67:7)75/96:12)40/37:19)40/38:16,((Crepidobothrium_gerrardii_PD404:46,(Ophiotaenia_ophiodex_PD213:33,((((Ophiotaenia_lapata_PS215:55,(Ophiotaenia_echidis_PS224:70,Ophiotaenia_sp_PS200:43)30/59:10)43/92:32,(Ophiotaenia_sp_PD198:44,((Ophiotaenia_oreae_PS195:66,(Macrobothriotaenia_ficta_PS306:5,Ophiotaenia_sp_PD202:4)100/6:1)14/7:12,(Ophiotaenia_bungari_PS226:40,((Australophiotaenia_sp_1_PS197:10,Australophiotaenia_sp_2_PD196:7,Australophiotaenia_sp_2_PD220:19)100/96:28,(Australophiotaenia_gallardi_PS219:30,Australophiotaenia_longmani_PD214:28)100/60:13)100/61:22)100/24:10)14/12:3)14/19:8)14/30:14,((Thaumasioscolex_didelphidis_PS006:4,Thaumasioscolex_didelphidis_PD007:8)43/90:35,(Ophiotaenia_marenzelleri_PD218:29,(Ophiotaenia_sp_PS201:35,Ophiotaenia_azevedoi_PS227:63)60/82:5)62/93:8)38/31:11)14/16:12,(Ophiotaenia_catzeflisi_PS225:39,(Ophiotaenia_sp_PS199:42,(Ophiotaenia_jarara_PS216:7,Ophiotaenia_jarara_PS217:22)88/85:12)40/74:16)33/87:35)33/6:3)33/68:10)33/60:12,(Ephedrocephalus_microcephalus_PS397:2,Ephedrocephalus_microcephalus_PS396:2)100/99:49)33/34:14)33/7:9)7/4:20,((Megathylacoides_tva_PS270:58,(((Corallotaenia_sp_1_PS408:11,Corallotaenia_sp_1_PS407:14)76/100:96,(Corallotaenia_sp_2_PS406:53,Corallotaenia_sp_PD413:30,Corallotaenia_parafimbriata_PS409:1,Corallotaenia_intermedia_PD412:6,Corallotaenia_parafimbriata_PD410:5,Corallotaenia_intermedia_PD411:0)36/38:55,((Essexiella_fimbriata_PS394:31,(Essexiella_fimbriata_PS395:0,Essexiella_fimbriata_PS393:0)100/75:36)100/68:1,(Essexiella_fimbriata_PD415:2,(Essexiella_fimbriata_PD417:3,Essexiella_fimbriata_PD416:1)100/49:1)67/52:6)33/33:4)67/56:32,(Megathylacoides_giganteum_PS282:11,Megathylacoides_giganteum_PS285:4,Megathylacoides_giganteum_PS283:2,Megathylacoides_giganteum_PS279:3,Megathylacoides_giganteum_PS284:2,Megathylacoides_giganteum_PS280:1,Megathylacoides_giganteum_PS286:0,Megathylacoides_giganteum_PS281:1,(Megathylacoides_lamothei_PS273:1,Megathylacoides_lamothei_PS274:1)67/98:35,(Megathylacoides_giganteum_PD287:9,Megathylacoides_giganteum_PD288:7,(Megathylacoides_giganteum_PD271:1,Megathylacoides_giganteum_PD272:2,(Megathylacoides_lamothei_PD276:0,Megathylacoides_lamothei_PD275:2)67/70:2)50/59:2,(Megathylacoides_lamothei_PD277:1,Megathylacoides_lamothei_PD278:1)100/98:4)43/31:6)43/92:66)67/96:19)67/43:14,(((((Proteocephalus_hobergi_PD137:14,(Proteocephalus_cf_hobergi_PS149:0,Proteocephalus_cf_hobergi_PD150:0)9/78:10)9/78:52,(Sciadocephalus_megalodiscus_PD035:82,(Cichlidocestus_gillesi_PD420:9,Cichlidocestus_gillesi_PD419:3)9/86:23)9/86:46)9/21:14,((((Proteocephalus_glanduligerus_PD140:17,(Barsonella_lafoni_PD436:2,(Barsonella_lafoni_PD435:0,(Barsonella_lafoni_PD437:1,(Barsonella_lafoni_PS439:5,Barsonella_lafoni_PD438:0)100/54:2)100/25:1)100/42:1)9/69:9)9/69:23,(Proteocephalus_sulcatus_PD079:19,(Proteocephalus_synodontis_PD077:1,Proteocephalus_synodontis_PD078:2)9/70:14)12/27:5)12/13:2,(Corallobothrium_solidum_PD414:11,Corallobothrium_cf_solidum_PD418:6)9/70:12)12/18:5,(Marsypocephalus_rectangulus_PD294:5,Marsypocephalus_heterobranchus_PD295:0)9/70:14)9/65:12)9/14:18,((Scholzia_emarginata_PS037:11,(Scholzia_emarginata_PS038:2,(Scholzia_emarginata_PS036:4,Scholzia_emarginata_PS102:5)80/69:5)36/63:11)100/79:14,(Zygobothrium_megacephalum_PD002:2,(Zygobothrium_megacephalum_PS003:0,Zygobothrium_megacephalum_PD001:0)100/38:2)8/44:61)8/32:19)8/5:47,(Proteocephalidae_gen_sp_3_PS169:20,Proteocephalus_hemioliopteri_PD138:30)29/53:7)7/4:30)7/5:21)33/16:37)50/71:43,((((((Rostellotaenia_nilotica_PS044:11,(Rostellotaenia_nilotica_PS043:1,(Rostellotaenia_nilotica_PS045:7,Rostellotaenia_nilotica_PD450:15)60/83:5)60/83:22)73/100:99,(Acanthotaenia_sp_PS449:0,Acanthotaenia_sp_PS448:1)89/100:141)21/45:30,(Acanthotaenia_susanae_PS447:96,(Australotaenia_bunthangi_PS440:42,(Acanthotaenia_shipleyi_PS451:5,Acanthotaenia_shipleyi_PS452:4,Acanthotaenia_shipleyi_PS454:3,Acanthotaenia_shipleyi_PS453:1,Acanthotaenia_shipleyi_PS455:13,Acanthotaenia_cf_shipleyi_PD456:1)100/99:31,(Ophiotaenia_tigrina_PD190:11,Ophiotaenia_tigrina_PD189:12)56/99:6)55/89:8)73/95:27)64/75:22,((Kapsulotaenia_sp_5_PS316:96,(Kapsulotaenia_sp_2_PS319:90,((Kapsulotaenia_varia_PS308:3,(Kapsulotaenia_varia_PS307:7,Kapsulotaenia_varia_PS309:2,(Kapsulotaenia_varia_PS311:8,Kapsulotaenia_sp_PS310:3)50/54:2)67/79:5)77/100:42,(Kapsulotaenia_sp_6_PS317:19,(Kapsulotaenia_tidswelli_PS312:0,Kapsulotaenia_tidswelli_PS313:1)88/100:17)53/99:19)77/100:37)15/47:24)15/46:16,((Kapsulotaenia_cannoni_PS321:0,Kapsulotaenia_cannoni_PS320:3,Kapsulotaenia_tidswelli_PD314:0,Kapsulotaenia_tidswelli_PD315:1)100/65:38,(Kapsulotaenia_beveridgei_PS318:5,(Kapsulotaenia_beveridgei_PS322:1,Kapsulotaenia_beveridgei_PS323:1)100/65:6)100/65:45)100/98:49)67/97:67)47/50:20,(Pangasiocestus_romani_PS188:52,Ritacestus_ritaii_PS046:86,Vermaia_pseudotropii_PS004:150,Potamotrygonocestus_cf_fitzgeraldae_OD172:41,((((Gangesia_agraensis_PS391:47,(Gangesia_agraensis_PS390:6,((Gangesia_agraensis_PS386:0,Gangesia_agraensis_PD385:0,Gangesia_agraensis_PD387:0)62/99:9,(Gangesia_agraensis_PS389:4,Gangesia_agraensis_PS388:1)100/95:3)29/68:7)100/99:28)81/100:55,(Gangesia_parasiluri_PD354:27,(Gangesia_parasiluri_PD355:9,((((Gangesia_oligonchis_PD374:5,((Gangesia_oligonchis_PD375:11,(Gangesia_oligonchis_PS369:0,Gangesia_oligonchis_PS370:1,Gangesia_oligonchis_PS372:0,Gangesia_oligonchis_PD373:0,Gangesia_oligonchis_PD371:0)100/97:6)100/98:12,((Gangesia_oligonchis_PS358:2,Gangesia_oligonchis_PS357:1)100/97:7,(Gangesia_oligonchis_PD367:2,(Gangesia_oligonchis_PD359:5,Gangesia_oligonchis_PD361:0,(Gangesia_oligonchis_PD368:5,Gangesia_oligonchis_PD363:4)50/33:2,(Gangesia_oligonchis_PD365:3,Gangesia_oligonchis_PD366:9,Gangesia_oligonchis_PD362:4)29/38:5)50/5:4,(Gangesia_oligonchis_PD364:3,Gangesia_oligonchis_PD360:5)40/37:4)100/84:9)29/39:2)29/58:5)29/68:23,(Gangesia_polyonchis_PS347:9,(Gangesia_polyonchis_PS349:0,Gangesia_polyonchis_PS348:0,Gangesia_polyonchis_PS350:2,Gangesia_polyonchis_PS351:1)100/64:1)91/99:11)29/67:10,(Gangesia_sp_PS344:0,Gangesia_sp_PS342:0,Gangesia_sp_PS345:1,(Gangesia_sp_PS343:3,Gangesia_sp_PS346:2)50/39:1)38/90:18)67/98:39,(Gangesia_parasiluri_PD356:2,(Gangesia_parasiluri_PS352:2,Gangesia_parasiluri_PS353:1)100/50:4)100/50:29)100/50:1)100/52:1)77/100:15)64/92:31,(((Gangesia_bengalensis_PS383:4,Gangesia_bengalensis_PS382:6,Gangesia_bengalensis_PD380:2,Gangesia_bengalensis_PD381:0,Gangesia_bengalensis_PD384:6)100/85:37,((Gangesia_vachai_PS338:33,Gangesia_vachai_PS337:19)33/77:15,(Gangesia_macrones_PS376:8,Gangesia_macrones_PS379:3,Gangesia_macrones_PD378:0,Gangesia_macrones_PD377:0)100/89:34)88/99:25)89/99:50,(Gangesia_mukutmanipuensis_PS339:3,(Gangesia_mukutmanipuensis_PD340:0,Gangesia_mukutmanipuensis_PD341:1)100/66:1)71/100:20)71/100:36)64/99:26,((Silurotaenia_siluri_PS033:1,Silurotaenia_siluri_PD034:5)50/99:24,(Electrotaenia_malopteruri_PS400:6,(Electrotaenia_malopteruri_PD399:0,Electrotaenia_malopteruri_PD401:12)100/97:4)73/99:24)26/65:23)50/98:51,(Postgangesia_orientalis_PS174:0,Postgangesia_orientalis_PS173:0)75/100:122,(Postgangesia_inarmata_PS177:9,Postgangesia_inarmata_PD178:7,Postgangesia_inarmata_PD176:1,Postgangesia_inarmata_PD175:7)94/99:60)4/13:15)4/25:8,((((Acanthobothrium_sp_OD491:0,Acanthobothrium_sp_OD490:0)77/57:10,(Acanthobothrium_sp_OD489:0,Acanthobothrium_sp_OD488:0,Acanthobothrium_sp_OD528:0,Acanthobothrium_sp_OD505:0,Acanthobothrium_sp_OD529:0,Acanthobothrium_sp_OD530:0,(Acanthobothrium_sp_OD507:0,Acanthobothrium_sp_OD504:0,Acanthobothrium_sp_OD506:0,Acanthobothrium_sp_OD482:0)100/48:4)75/51:4)77/57:22,(Acanthobothrium_parviuncinatum_OD516:29,Acanthobothrium_matttaylori_OD519:21,Acanthobothrium_jeanneae_OD525:46,(((Acanthobothrium_santarosaliense_OD509:1,Acanthobothrium_sp_OD493:0,Acanthobothrium_wedli_OD459:0,Acanthobothrium_sp_OD492:3,Acanthobothrium_wedli_OD460:0,Acanthobothrium_wedli_OD461:0,Acanthobothrium_wedli_OD464:0,Acanthobothrium_wedli_OD463:2,Acanthobothrium_wedli_OD462:0,(Acanthobothrium_sp_OD480:12,(Acanthobothrium_sp_OD479:2,Acanthobothrium_sp_OD478:3)77/56:24)50/31:3)88/37:8,((Acanthobothrium_sp_OD496:6,(Acanthobothrium_sp_OD498:2,(Acanthobothrium_sp_OD500:0,Acanthobothrium_sp_OD497:0,Acanthobothrium_sp_OD499:0,Acanthobothrium_sp_OD494:0,Acanthobothrium_sp_OD495:0)50/36:2)100/54:4)60/47:5,(Acanthobothrium_sp_OD465:3,(Acanthobothrium_sp_OD471:3,Acanthobothrium_sp_OD472:7)100/37:2)83/47:8)67/56:12)56/55:12,((Acanthobothrium_sp_OD501:8,Acanthobothrium_cleofanus_OD508:13)86/50:8,((Acanthobothrium_sp_OD502:0,Acanthobothrium_sp_OD503:0)100/56:11,(Acanthobothrium_sp_OD475:4,(Acanthobothrium_sp_OD470:2,((Acanthobothrium_sp_OD473:0,Acanthobothrium_sp_OD474:0)100/53:3,(Acanthobothrium_sp_OD477:0,Acanthobothrium_sp_OD476:0)100/52:3)77/56:10)88/56:8)100/51:3)100/31:2)77/56:18)38/33:8,((Acanthobothrium_sp_OD481:5,(Acanthobothrium_oceanharvestae_OD517:0,Acanthobothrium_oceanharvestae_OD518:0)100/57:6)33/32:3,(Acanthobothrium_hypermekkolpos_OD527:2,Acanthobothrium_hypermekkolpos_OD526:0)100/52:2)47/55:13,(Acanthobothrium_rodmani_OD512:0,Acanthobothrium_rodmani_OD513:0)77/57:29,(Acanthobothrium_katherineae_OD524:14,(Acanthobothrium_romanowi_OD510:0,Acanthobothrium_romanowi_OD511:0)100/57:6)50/50:8,(Acanthobothrium_masnihae_OD520:26,((Acanthobothrium_popi_OD514:0,Acanthobothrium_popi_OD515:0)77/57:25,(Acanthobothrium_zimmeri_OD457:1,Acanthobothrium_zimmeri_OD458:0)77/57:44)77/57:41)25/54:15,(Acanthobothrium_margieae_OD523:1,(Acanthobothrium_margieae_OD521:0,Acanthobothrium_margieae_OD522:0)100/38:1)77/58:35,(Acanthobothrium_sp_OD487:6,Acanthobothrium_sp_OD486:0,Acanthobothrium_sp_OD485:1,Acanthobothrium_sp_OD484:0,Acanthobothrium_brevissime_OD532:2,Acanthobothrium_brevissime_OD534:0,Acanthobothrium_brevissime_OD533:0)86/57:16)40/18:7)21/46:15,((Matticestus_kathleenae_OD536:0,Matticestus_kathleenae_OD291:2,Matticestus_kathleenae_OD290:6)100/64:6,(Matticestus_anneae_OD292:1,Matticestus_anneae_OD293:2)83/63:6)77/64:12)38/27:5)57/21:6)57/34:21,((Acanthobothrium_sp_OD483:94,(Acanthobothrium_sp_OD468:2,Acanthobothrium_sp_OD466:1,Acanthobothrium_sp_OD467:1)57/49:69)57/45:41,(Acanthobothrium_sp_OD469:27,Acanthobothrium_cf_terezae_OD531:47)33/23:10)57/32:22)6/38:14)15/44:34)100/100:0):537;
