# Supplementary material for: Machine learning models accurately predict clades of proteocephalidean tapeworms (Onchoproteocephalidea) based on host and biogeographical data
Source: Cladistics. 2025 Mar 6;41(3):264–82. doi: 10.1111/cla.12610 (PMC12065121; doi:10.1111/cla.12610)
Supplement: Supplementary file 1 — Appendix S1. List of supplementary tables (both in csv and xlsx formats). Appendix S1a. List of newly collected tapeworms and associated metadata. Appendix S1b. Summary data of all tapeworm sequences used in the phylogenetic analysis. Appendix S1c. Codification of characters and associate states for the character optimization analysis. Appendix S1d. States of character for each terminal used in the character optimization analysis. Appendix S1e. Categorial attributes and associated states used in the random forest analysis. Appendix S1f. Selected clades used for training the Random Forest algorithm. Appendix S1g. List of synonyms used through the analyses. Appendix S2. Individual character optimization files. Appendix S2a. List of non‐ambiguous transformations and their type. Appendix S2b. Detailed character matrix used to generate the TNT file. Appendix S2c. Legend for characters and character states. Appendix S2d. Non‐ambiguous synapomorphies of each node. Appendix S2e. Character matrix in TNT file. Appendix S2f. Tree in Newick format containing branch labels (nodes). Appendix S2g. PDF file of the tree including transformations in nodes with three or more terminals. Appendix S3. Alignment and Tree search files. Appendix S3a. Alignment‐ready for the tree search in TNT (28S rRNA). Appendix S3b. Alignment‐ready for the tree search in TNT (MT‐CO1). Appendix S3c. Alignment‐ready for the tree search in TNT (TOTAL). Appendix S3d. TNT script for the tree search. Appendix S3e. Most parsimonious trees in Newick format. Appendix S3f. TNT script for summarizing the strict consensus tree. Appendix S3g. TNT script for the branch length assessment. Appendix S3h. TNT script for the branch support and frequency analysis. Appendix S3i. Consensus tree in Newick format (no branch lengths or support values). Appendix S3j. Complete consensus tree (including branch lengths, support and frequency values). Appendix S3k. Consensus tree, including Goodman‐Bremer and Jackknife values, in PDF [file CLA-41-264-s001.zip › cla12610-sup-0026-AppendixS4a.py]

#!/usr/bin/env python3

'''
You will need to have all packages installed from requirements.txt:
$ pip3 install -r requirements.txt

Example command line:
$ python3 RandomForest.py -i curated_data/curated_data.csv -t clades/targets.txt > accuracy.csv 2> importances.csv
'''

##
# Import the module we will need:
##

import argparse, re, sys, os
import pandas as pd
import numpy as np
import matplotlib.pyplot as plt
import seaborn as sns
import random
from itertools import combinations # for perturbations test
from sklearn.model_selection import train_test_split
from sklearn.ensemble import RandomForestClassifier
from sklearn.metrics import accuracy_score
from scipy.stats import linregress # added for linear regression
import statsmodels.api as sm

##
# A function to one-hot encode categorical data:
## 

def oneHotEncode(df):
	return pd.get_dummies(df, columns=[col for col in df.columns if col.startswith('Cat')])

##
# Anastasiia's function prep_data_shuffled to run the perturbation validation test
##

def prep_data_shuffled(target_file, data_file, output_file): # Anastasiia's changes
	target = {}
	probabilities = {}
	handle = open(target_file, "r") 
	data = handle.read()
	handle.close()
	clades = re.compile(">([^>]+)",re.DOTALL|re.MULTILINE).findall(data) # regular expressions (re) for pattern matching
	output_data = {'Threshold_level':[],
		'Accuracy':[]}
	output_df = pd.DataFrame(output_data)
	for replicate in range(10):
		random_seed = int(random.uniform(0, 1000000))
		for perturbation_level in range(101):
			for clade in clades:
				name, terminals = clade.split(":")
				terminals = terminals.strip().split("\n")
				for terminal in terminals:
					probability = random.uniform(0, 100) # ROLL A DICE! Assign a random probability from 0 to 100
					if probability < perturbation_level: # Check if the probability is less than a threshold
						target[terminal] = random.choice(list(target.values()))  # Assign target randomly
					else:
						target[terminal] = name # Assign target to the clade name
						probabilities[terminal] = probability # save probability to dictionary
			handle = open(data_file, "r")
			header = handle.readline().strip()
			output = f"Target,{header}\n"
			for line in handle.readlines():
				line = line.strip()
				if line:
					columns = line.split(",")
					name = columns[0]
					try:
						tag = target[name]
					except:
						pass
					else:
						output += f"{tag},{line}\n"
			handle.close()
			handle = open(output_file, "w")
			handle.write(output)
			handle.close()
			new_accuracy = main(args, command_line, perturbation_level, random_seed, replicate)
			new_row = {'Threshold_level':f"{perturbation_level}",'Accuracy':new_accuracy}
			output_df.loc[len(output_df)] = new_row
	output_df.to_csv('./perturbation.csv', index = False) # save first output with perturbation_level to random forest classifier accuracy
	return output_df

##
# This is where the magic happens:
##

def main(args, command_line, perturbation_level, random_seed, replicate):
	raw = pd.read_csv(args.modified) # Read the data into a dataframe
	raw.fillna(value=0, inplace=True) # Replace missing data with 0
	data = oneHotEncode(raw.copy()) # Encode categorical data
	# Split:
	X = data[[col for col in data.columns if col.startswith('Binary') or col.startswith('Val') or col.startswith('Cat')]] # In this project, they will all be starting with "Cat."
	y = data["Target"]
	# Drop columns based on prefixes
	for prefix in args.prefixes:
		columns_to_drop = X.filter(regex=f'^{prefix}').columns
		X = X.drop(columns=columns_to_drop)
	# Generate all combinations of N columns
	Xsize = X.shape[1]
	N = Xsize - args.drop
	count_combinations = 0
	for combination in list(combinations(X.columns, N)):
		subX = X[list(combination)].copy()
		subXcols = f"[{';'.join(subX.columns)}]"
		X_train, X_test, y_train, y_test = train_test_split(subX, y, test_size = args.size, random_state = random_seed)
		# Model:
		model = RandomForestClassifier(n_estimators=100, random_state=random_seed, n_jobs=-1, max_features='sqrt') # important change of parameters
		model.fit(X_train, y_train)
		y_pred = model.predict(X_test)
		accuracy = accuracy_score(y_test, y_pred)
		sys.stdout.write(f"{replicate},{N}/{Xsize},{random_seed},{args.size},{accuracy},{count_combinations},{perturbation_level},{command_line}\n")
		count_combinations += 1
		# Get feature importances
		feature_importances = model.feature_importances_
		# Print or analyze feature importances
		for feature, importance in sorted(zip(X.columns, feature_importances), key=lambda x: x[1], reverse=True):
			if importance > 0.0:
				sys.stderr.write(f"{replicate},{feature},{importance},{count_combinations},{perturbation_level},{command_line}\n")
		if count_combinations >= args.close:
			break
	return accuracy

def plot_data_and_trendline(df):
	# Plot data without trend line
	fig, ax = plt.subplots()
	ax.plot(df['Threshold_level'], df['Accuracy'], marker='o', linestyle='-', color='b', label='Threshold Level to Accuracy') 
	ax.set_xlabel('Threshold level')
	ax.set_ylabel('Accuracy')
	ax.set_title('Threshold level to Accuracy')
	ax.set_xticks(np.arange(0, 101, 10))
	ax.legend()
	plt.savefig('plot1.png')  # Save plot1.png
	plt.close()  # Close the plot to start a new one

	# Plot data with trend line
	fig2, ax2 = plt.subplots()
	data_x = df['Threshold_level'].values
	data_y = df['Accuracy'].values
	data_x = pd.to_numeric(data_x, errors='coerce')
	data_y = pd.to_numeric(data_y, errors='coerce')
	ax2.scatter(data_x, data_y, color='b', label='Data')
	X = sm.add_constant(data_x)
	model = sm.OLS(data_y, X).fit()
	adj_r_squared = model.rsquared_adj
	p_value = model.pvalues[1]
	if p_value < 0.000001:
		p_value_formatted = "{:.2e}".format(p_value)
	else:
		p_value_formatted = "{:.6f}".format(p_value)
	ax2.plot(data_x, model.predict(X), color='r', label='Trend Line')
	ax2.set_xlabel('Threshold level')
	ax2.set_ylabel('Accuracy')
	ax2.set_title('Perturbation validation test\nAdjusted R-squared: {:.2f}, p-value: {}'.format(adj_r_squared, p_value_formatted))
	ax2.legend()
	plt.savefig('plot_with_trend.png')  # Save plot_with_trend.png
	plt.close()  # Close the plot
	return "Plots saved as 'plot1.png' and 'plot_with_trend.png'"

# Start here:
if __name__ == '__main__':
	parser = argparse.ArgumentParser(description='This random forest program takes a data file (CSV) and a target file (TXT). The target consists of a list of clades to be predicted. The data is information about each terminal.')
	parser.add_argument('-i', '--input', type=str, metavar='String', required=False, default = 'data.csv', help='Input data in comma-separated values (default = data.csv)')
	parser.add_argument('-c', '--close', type=int, metavar='Int', required=False, default = 10, help='Stop after testing this many combinations (default = 10)')
	parser.add_argument('-s', '--size', type=float, metavar='Int', required=False, default = 0.25, help='Size of the test dataset (default = 0.25)')
	parser.add_argument('-d', '--drop', type=int, metavar='Int', required=False, default = 0, help='How many characters to drop during combinations (default = 0)')
	parser.add_argument('-p', '--prefixes', type=str, metavar='List', required=False, default = [], help='List of prefixes (columns with these prefixes will be ignored)', nargs='+', action='append')
	parser.add_argument('-t', '--target', type=str, metavar='List', required=False, default = "target.txt", help='Selected clades to be predicted (default = target.txt)', )
	parser.add_argument('-m', '--modified', type=str, metavar='List', required=False, default = "modified.csv", help='Name of the file (CSV) that will contain the modified table that includes the new Target column (default = modified.txt)', )
	args = parser.parse_args()
	command_line = ' '.join(['python'] + sys.argv)
	if args.close <= 0:
		sys.stderr.write(f"ERROR: -c or --close has to be a positive integer greater than zero.")
		exit()
	# Anastasiia's changes Shuffled Random Forest Classifier:
	sys.stdout.write(f"Replicate,Size,Random-state,Test-size,Accuracy,Combination-Number,Perturbation_Level,Command\n")
	sys.stderr.write(f"Replicate,Feature,Importance,Combination-Number,Perturbation_Level,Command\n")
	df = prep_data_shuffled (args.target, args.input, args.modified)
	plot_data_and_trendline(df)
