# Supplementary material for: Machine learning models accurately predict clades of proteocephalidean tapeworms (Onchoproteocephalidea) based on host and biogeographical data
Source: Cladistics. 2025 Mar 6;41(3):264–82. doi: 10.1111/cla.12610 (PMC12065121; doi:10.1111/cla.12610)
Supplement: Supplementary file 1 — Appendix S1. List of supplementary tables (both in csv and xlsx formats). Appendix S1a. List of newly collected tapeworms and associated metadata. Appendix S1b. Summary data of all tapeworm sequences used in the phylogenetic analysis. Appendix S1c. Codification of characters and associate states for the character optimization analysis. Appendix S1d. States of character for each terminal used in the character optimization analysis. Appendix S1e. Categorial attributes and associated states used in the random forest analysis. Appendix S1f. Selected clades used for training the Random Forest algorithm. Appendix S1g. List of synonyms used through the analyses. Appendix S2. Individual character optimization files. Appendix S2a. List of non‐ambiguous transformations and their type. Appendix S2b. Detailed character matrix used to generate the TNT file. Appendix S2c. Legend for characters and character states. Appendix S2d. Non‐ambiguous synapomorphies of each node. Appendix S2e. Character matrix in TNT file. Appendix S2f. Tree in Newick format containing branch labels (nodes). Appendix S2g. PDF file of the tree including transformations in nodes with three or more terminals. Appendix S3. Alignment and Tree search files. Appendix S3a. Alignment‐ready for the tree search in TNT (28S rRNA). Appendix S3b. Alignment‐ready for the tree search in TNT (MT‐CO1). Appendix S3c. Alignment‐ready for the tree search in TNT (TOTAL). Appendix S3d. TNT script for the tree search. Appendix S3e. Most parsimonious trees in Newick format. Appendix S3f. TNT script for summarizing the strict consensus tree. Appendix S3g. TNT script for the branch length assessment. Appendix S3h. TNT script for the branch support and frequency analysis. Appendix S3i. Consensus tree in Newick format (no branch lengths or support values). Appendix S3j. Complete consensus tree (including branch lengths, support and frequency values). Appendix S3k. Consensus tree, including Goodman‐Bremer and Jackknife values, in PDF [file CLA-41-264-s001.zip › cla12610-sup-0027-AppendixS4b.xlsx]

## Sheet: Original
Code (C)	Name (N)	Cestode Family (CF)	Cestode Subfamily (CS)	Cestode Genus (CG)	Cestode species (CS)	Stage of Development (SD)	Host Class (HC)	Host Order (HO)	Host Family (HF)	Host Genus (HG)	Host Species (HS)	Aquatic or Terrestrial (E1)	Marine or FW or Brackish (E2)	FW and Brackish	Marine and FW and Brackish	Zoogeographical Realm (L1)	Continent (L2)	River Basin/Sea (L3)	River (L4)	Country (L5)	State/Province (L6)	City/Region (L7)	REFERENCE (Not included)	NOTES (Not included)
Clistobothrium_	Outgroup_Clistobothrium_montaukensis	Phyllobothriidae	na	Clistobothrium	Clistobothrium_montaukensis	adult	Chondrichthyes	Lamniformes	Lamnidae	Isurus	Isurus_oxyrinchus	aquatic	marine	no	no	Nearctic	North_America	na	na	USA	New_York	Montauk	WaeschenbachETAL2012	na
OD171_	Outgroup_Potamotrygonocestus_sp_MZUSP_7996_MZ594639	na	na	Potamotrygonocestus	Potamotrygonocestus_sp	adult	Chondrichthyes	Myliobatiformes	Potamotrygonidae	Potamotrygon	Potamotrygon_orbignyi	aquatic	FW	no	no	Neotropical	South_America	Marajo_Bay	na	Brazil	Para	Colares	TrevisanETAL2021	na
OD172_	Outgroup_Potamotrygonocestus_cf_fitzgeraldae_AW_2013_KF685773	na	na	Potamotrygonocestus	Potamotrygonocestus_cf_fitzgeraldae	adult	Chondrichthyes	Myliobatiformes	Potamotrygonidae	Potamotrygon	Potamotrygon_sp	aquatic	FW	no	no	Neotropical	South_America	Amazon	Madre_de_Dios	Peru		na	CairaETAL2014	na
OD290_	Outgroup_Matticestus_kathleenae_MG952947	na	na	Matticestus	Matticestus_kathleenae	adult	Chondrichthyes	Rhinopristiformes	Pristidae	Pristis	Pristis_clavata	aquatic	marine	no	no	Australian	Oceania	Timor_Sea	na	Australia	Northern_Territory	Buffalo_Creek	CairaETAL2018	na
OD291_	Outgroup_Matticestus_kathleenae_MG952946	na	na	Matticestus	Matticestus_kathleenae	adult	Chondrichthyes	Rhinopristiformes	Pristidae	Pristis	Pristis_clavata	aquatic	marine	no	no	Australian	Oceania	Timor_Sea	na	Australia	Northern_Territory	Buffalo_Creek	CairaETAL2018	na
OD292_	Outgroup_Matticestus_anneae_MG952949	na	na	Matticestus	Matticestus_anneae	adult	Chondrichthyes	Rhinopristiformes	Pristidae	Pristis	Pristis_clavata	aquatic	marine	no	no	Australian	Oceania	Timor_Sea	na	Australia	Northern_Territory	Buffalo_Creek	CairaETAL2018	na
OD293_	Outgroup_Matticestus_anneae_MG952948	na	na	Matticestus	Matticestus_anneae	adult	Chondrichthyes	Rhinopristiformes	Pristidae	Pristis	Pristis_clavata	aquatic	marine	no	no	Australian	Oceania	Timor_Sea	na	Australia	Northern_Territory	Buffalo_Creek	CairaETAL2018	na
OD457_	Outgroup_Acanthobothrium_zimmeri_FJ843602	"Tetraphyllidea"	"Onchobothriidae"	Acanthobothrium	Acanthobothrium_zimmeri	adult	Chondrichthyes	Myliobatiformes	Dasyatidae	Himantura	Himantura_sp	aquatic	marine	no	no	Australian	Oceania	Arafura	na	Australia	Northern_Territory	Wessel_Island	FylerETAL2009	na
OD458_	Outgroup_Acanthobothrium_zimmeri_FJ843603	"Tetraphyllidea"	"Onchobothriidae"	Acanthobothrium	Acanthobothrium_zimmeri	adult	Chondrichthyes	Myliobatiformes	Dasyatidae	Himantura	Himantura_sp	aquatic	marine	no	no	Australian	Oceania	Arafura	na	Australia	Northern_Territory	Wessel_Island	FylerETAL2009	na
OD459_	Outgroup_Acanthobothrium_wedli_MH913271	"Tetraphyllidea"	"Onchobothriidae"	Acanthobothrium	Acanthobothrium_wedli	adult	Chondrichthyes	Rajiformes	Rajidae	Dipturus	Dipturus_nasutus	aquatic	marine	no	no	Australian	Oceania	Cape_Saunders	na	New_Zealand	Otago	na	BennettETAL2019	na
OD460_	Outgroup_Acanthobothrium_wedli_OQ407773	"Tetraphyllidea"	"Onchobothriidae"	Acanthobothrium	Acanthobothrium_wedli	metacestode	Actinopterygii	Blenniiformes	Tripterygiidae	Tripterygiidae_gen.	Tripterygiidae_gen._sp.	aquatic	marine	no	no	Australian	Oceania	na	na	New_Zealand	Otago	na	BennettETAL2023	na
OD461_	Outgroup_Acanthobothrium_wedli_MH924013	"Tetraphyllidea"	"Onchobothriidae"	Acanthobothrium	Acanthobothrium_wedli	adult	Chondrichthyes	Rajiformes	Rajidae	Dipturus	Dipturus_nasutus	aquatic	marine	no	no	Australian	Oceania	Cape_Saunders	na	New_Zealand	Otago	na	BennettETAL2019	na
OD462_	Outgroup_Acanthobothrium_wedli_OQ407772	"Tetraphyllidea"	"Onchobothriidae"	Acanthobothrium	Acanthobothrium_wedli	metacestode	Actinopterygii	Clupeiformes	Clupeidae	Sprattus	Sprattus_antipodum	aquatic	marine	no	no	Australian	Oceania	na	na	New_Zealand	Otago	na	BennettETAL2023	na
OD463_	Outgroup_Acanthobothrium_wedli_MH924011	"Tetraphyllidea"	"Onchobothriidae"	Acanthobothrium	Acanthobothrium_wedli	adult	Chondrichthyes	Rajiformes	Rajidae	Dipturus	Dipturus_nasutus	aquatic	marine	no	no	Australian	Oceania	Cape_Saunders	na	New_Zealand	Otago	na	BennettETAL2019	na
OD464_	Outgroup_Acanthobothrium_wedli_MH924012	"Tetraphyllidea"	"Onchobothriidae"	Acanthobothrium	Acanthobothrium_wedli	adult	Chondrichthyes	Rajiformes	Rajidae	Dipturus	Dipturus_nasutus	aquatic	marine	no	no	Australian	Oceania	Cape_Saunders	na	New_Zealand	Otago	na	BennettETAL2019	na
OD465_	Outgroup_Acanthobothrium_sp_ZX1_OP035622	"Tetraphyllidea"	"Onchobothriidae"	Acanthobothrium	Acanthobothrium_sp_Marmolejo_Guzman	metacestode	Cephalopoda	Octopoda	Octopodidae	Octopus	Octopus_maya	aquatic	marine	no	no	Panamanian	North_America	Gulf_of_Mexico	na	Mexico	Yucatan	Sisal	Marmolejo-GuzmanETAL2022	na
OD466_	Outgroup_Acanthobothrium_sp_MZUSP_8035_MZ594630	"Tetraphyllidea"	"Onchobothriidae"	Acanthobothrium	Acanthobothrium_sp_Trevisan	adult	Chondrichthyes	Myliobatiformes	Dasyatidae	Hypanus	Hypanus_sp	aquatic	marine	no	no	Neotropical	South_America	na	na	Brazil	Sao_Paulo	Ubatuba	TrevisanETAL2021	na
OD467_	Outgroup_Acanthobothrium_sp_MZUSP_8034_MZ594629	"Tetraphyllidea"	"Onchobothriidae"	Acanthobothrium	Acanthobothrium_sp_Trevisan	adult	Chondrichthyes	Myliobatiformes	Dasyatidae	Hypanus	Hypanus_sp	aquatic	marine	no	no	Neotropical	South_America	na	na	Brazil	Sao_Paulo	Ubatuba	TrevisanETAL2021	na
OD468_	Outgroup_Acanthobothrium_sp_MZUSP_8033_MZ594628	"Tetraphyllidea"	"Onchobothriidae"	Acanthobothrium	Acanthobothrium_sp_Trevisan	adult	Chondrichthyes	Myliobatiformes	Dasyatidae	Hypanus	Hypanus_sp	aquatic	marine	no	no	Neotropical	South_America	na	na	Brazil	Sao_Paulo	Ubatuba	TrevisanETAL2021	na
OD469_	Outgroup_Acanthobothrium_sp_MZUSP_7998_MZ594642	"Tetraphyllidea"	"Onchobothriidae"	Acanthobothrium	Acanthobothrium_sp_Trevisan	adult	Chondrichthyes	Myliobatiformes	Dasyatidae	Hypanus	Hypanus_longus	aquatic	marine	no	no	Panamanian	Central_America	na	na	Panama	Veraguas	Cebaco_Island	TrevisanETAL2021	na
OD470_	Outgroup_Acanthobothrium_sp_MS05_568_1_GQ470121	"Tetraphyllidea"	"Onchobothriidae"	Acanthobothrium	Acanthobothrium_sp_Jensen	metacestode	Actinopterygii	Eupercaria	Scianidae	Cynoscion	Cynoscion_nebulosus	aquatic	marine	no	no	Nearctic	North_America	Gulf_of_Mexico	na	USA	na	na	Jensen_Bullard2010	na
OD471_	Outgroup_Acanthobothrium_sp_MS05_47_8_GQ470123	"Tetraphyllidea"	"Onchobothriidae"	Acanthobothrium	Acanthobothrium_sp_Jensen	metacestode	Actinopterygii	Perciformes	Serranidae	Diplectrum	Diplectrum_formosum	aquatic	marine	no	no	Nearctic	North_America	Gulf_of_Mexico	na	USA	na	na	Jensen_Bullard2010	na
OD472_	Outgroup_Acanthobothrium_sp_MS05_47_7_GQ470122	"Tetraphyllidea"	"Onchobothriidae"	Acanthobothrium	Acanthobothrium_sp_Jensen	metacestode	Actinopterygii	Perciformes	Serranidae	Diplectrum	Diplectrum_formosum	aquatic	marine	no	no	Nearctic	North_America	Gulf_of_Mexico	na	USA	na	na	Jensen_Bullard2010	na
OD473_	Outgroup_Acanthobothrium_sp_MS05_47_4_GQ470117	"Tetraphyllidea"	"Onchobothriidae"	Acanthobothrium	Acanthobothrium_sp_Jensen	metacestode	Actinopterygii	Perciformes	Serranidae	Diplectrum	Diplectrum_formosum	aquatic	marine	no	no	Nearctic	North_America	Gulf_of_Mexico	na	USA	na	na	Jensen_Bullard2010	na
OD474_	Outgroup_Acanthobothrium_sp_MS05_47_3_GQ470116	"Tetraphyllidea"	"Onchobothriidae"	Acanthobothrium	Acanthobothrium_sp_Jensen	metacestode	Actinopterygii	Perciformes	Serranidae	Diplectrum	Diplectrum_formosum	aquatic	marine	no	no	Nearctic	North_America	Gulf_of_Mexico	na	USA	na	na	Jensen_Bullard2010	na
OD475_	Outgroup_Acanthobothrium_sp_MS05_47_16_GQ470120	"Tetraphyllidea"	"Onchobothriidae"	Acanthobothrium	Acanthobothrium_sp_Jensen	metacestode	Actinopterygii	Perciformes	Serranidae	Diplectrum	Diplectrum_formosum	aquatic	marine	no	no	Nearctic	North_America	Gulf_of_Mexico	na	USA	na	na	Jensen_Bullard2010	na
OD476_	Outgroup_Acanthobothrium_sp_MS05_47_15_GQ470119	"Tetraphyllidea"	"Onchobothriidae"	Acanthobothrium	Acanthobothrium_sp_Jensen	metacestode	Actinopterygii	Perciformes	Serranidae	Diplectrum	Diplectrum_formosum	aquatic	marine	no	no	Nearctic	North_America	Gulf_of_Mexico	na	USA	na	na	Jensen_Bullard2010	na
OD477_	Outgroup_Acanthobothrium_sp_MS05_47_14_GQ470118	"Tetraphyllidea"	"Onchobothriidae"	Acanthobothrium	Acanthobothrium_sp_Jensen	metacestode	Actinopterygii	Perciformes	Serranidae	Diplectrum	Diplectrum_formosum	aquatic	marine	no	no	Nearctic	North_America	Gulf_of_Mexico	na	USA	na	na	Jensen_Bullard2010	na
OD478_	Outgroup_Acanthobothrium_sp_MS05_272_17_GQ470114	"Tetraphyllidea"	"Onchobothriidae"	Acanthobothrium	Acanthobothrium_sp_Jensen	metacestode	Actinopterygii	Pleuronectiformes	Paralichthyidae	Paralichthys	Paralichthys_lethostigma	aquatic	marine	no	no	Nearctic	North_America	Gulf_of_Mexico	na	USA	na	na	Jensen_Bullard2010	na
OD479_	Outgroup_Acanthobothrium_sp_MS05_272_16_GQ470124	"Tetraphyllidea"	"Onchobothriidae"	Acanthobothrium	Acanthobothrium_sp_Jensen	metacestode	Actinopterygii	Pleuronectiformes	Paralichthyidae	Paralichthys	Paralichthys_lethostigma	aquatic	marine	no	no	Nearctic	North_America	Gulf_of_Mexico	na	USA	na	na	Jensen_Bullard2010	na
OD480_	Outgroup_Acanthobothrium_sp_MS05_218_1_GQ470115	"Tetraphyllidea"	"Onchobothriidae"	Acanthobothrium	Acanthobothrium_sp_Jensen	metacestode	Actinopterygii	Eupercaria	Sparidae	Lagodon	Lagodon_rhomboides	aquatic	marine	no	no	Nearctic	North_America	Gulf_of_Mexico	na	USA	na	na	Jensen_Bullard2010	na
OD481_	Outgroup_Acanthobothrium_sp_JNC_2009_FJ843593	"Tetraphyllidea"	"Onchobothriidae"	Acanthobothrium	Acanthobothrium_sp_Fyler	adult	Chondrichthyes	Myliobatiformes	Dasyatidae	Himantura	Himantura_sp	aquatic	marine	no	no	Australian	Oceania	Arafura	na	Australia	Northern_Territory	Wessel_Island	FylerETAL2009	na
OD482_	Outgroup_Acanthobothrium_sp_JB_2019_MH924014	"Tetraphyllidea"	"Onchobothriidae"	Acanthobothrium	Acanthobothrium_sp1_Bennett	metacestode	Malacostraca	Decapoda	Geryonidae	Nectocarcinus	Nectocarcinus_antarcticus	aquatic	marine	no	no	Australian	Oceania	Cape_Saunders	na	New_Zealand	na	na	BennettETAL2019	na
OD483_	Outgroup_Acanthobothrium_sp_DTJL_2012_JQ268538	"Tetraphyllidea"	"Onchobothriidae"	Acanthobothrium	Acanthobothrium_sp_Waeschenbanch	adult	Chondrichthyes	Myliobatiformes	Dasyatidae	Hypanus	Hypanus_longus	aquatic	marine	no	no	Nearctic	North_America	Gulf_of_California	na	Mexico	Baja_California_Sur	La_Paz	WaeschenbachETAL2012	na
OD484_	Outgroup_Acanthobothrium_sp_6C_KJ_2010_GQ470113	"Tetraphyllidea"	"Onchobothriidae"	Acanthobothrium	Acanthobothrium_sp_Jensen	adult	Chondrichthyes	Myliobatiformes	Dasyatidae	Hypanus	Hypanus_say	aquatic	marine	no	no	Nearctic	North_America	Gulf_of_Mexico	na	USA	na	na	Jensen_Bullard2010	na
OD485_	Outgroup_Acanthobothrium_sp_6B_KJ_2010_GQ470110	"Tetraphyllidea"	"Onchobothriidae"	Acanthobothrium	Acanthobothrium_sp_Jensen	adult	Chondrichthyes	Myliobatiformes	Dasyatidae	Hypanus	Hypanus_say	aquatic	marine	no	no	Nearctic	North_America	Gulf_of_Mexico	na	USA	na	na	Jensen_Bullard2010	na
OD486_	Outgroup_Acanthobothrium_sp_6B_KJ_2010_GQ470112	"Tetraphyllidea"	"Onchobothriidae"	Acanthobothrium	Acanthobothrium_sp_Jensen	adult	Chondrichthyes	Myliobatiformes	Dasyatidae	Hypanus	Hypanus_say	aquatic	marine	no	no	Nearctic	North_America	Gulf_of_Mexico	na	USA	na	na	Jensen_Bullard2010	na
OD487_	Outgroup_Acanthobothrium_sp_6A_KJ_2010_GQ470111	"Tetraphyllidea"	"Onchobothriidae"	Acanthobothrium	Acanthobothrium_sp_Jensen	adult	Chondrichthyes	Myliobatiformes	Dasyatidae	Hypanus	Hypanus_say	aquatic	marine	no	no	Nearctic	North_America	Gulf_of_Mexico	na	USA	na	na	Jensen_Bullard2010	na
OD488_	Outgroup_Acanthobothrium_sp_4_HR_2018_MH688727	"Tetraphyllidea"	"Onchobothriidae"	Acanthobothrium	Acanthobothrium_sp4_Beer	adult	Chondrichthyes	Rajiformes	Arhynchobatidae	Bathyraja	Bathyraja_cousseauae	aquatic	marine	no	no	Neotropical	South_America	South_Atlantic	na	Argentina	Falkland_Island	na	BeerETAL2019	na
OD489_	Outgroup_Acanthobothrium_sp_4_HR_2018_MH688726	"Tetraphyllidea"	"Onchobothriidae"	Acanthobothrium	Acanthobothrium_sp4_Beer	adult	Chondrichthyes	Rajiformes	Arhynchobatidae	Bathyraja	Bathyraja_magellanica	aquatic	marine	no	no	Neotropical	South_America	South_Atlantic	na	Argentina	Falkland_Island	na	BeerETAL2019	na
OD490_	Outgroup_Acanthobothrium_sp_3_HR_2018_MH688725	"Tetraphyllidea"	"Onchobothriidae"	Acanthobothrium	Acanthobothrium_sp3_Beer	adult	Chondrichthyes	Rajiformes	Rajidae	Leucoraja	Leucoraja_naevus	aquatic	marine	no	no	Palearctic	Europe	North_Sea	na	Norway	na	na	BeerETAL2019	na
OD491_	Outgroup_Acanthobothrium_sp_3_HR_2018_MH688724	"Tetraphyllidea"	"Onchobothriidae"	Acanthobothrium	Acanthobothrium_sp3_Beer	adult	Chondrichthyes	Rajiformes	Rajidae	Raja	Raja_montagui	aquatic	marine	no	no	Palearctic	Europe	North_Sea	na	Norway	na	na	BeerETAL2019	na
OD492_	Outgroup_Acanthobothrium_sp_2_OQ407771	"Tetraphyllidea"	"Onchobothriidae"	Acanthobothrium	Acanthobothrium_sp2_Bennett	metacestode	Actinopterygii	Clupeiformes	Clupeidae	Sprattus	Sprattus_antipodum	aquatic	marine	no	no	Australian	Oceania	na	na	New_Zealand	Otago	na	BennettETAL2023	na
OD493_	Outgroup_Acanthobothrium_sp_2_MH686154	"Tetraphyllidea"	"Onchobothriidae"	Acanthobothrium	Acanthobothrium_sp2_Beer	adult	Chondrichthyes	Rajiformes	Rajidae	Dipturus	Dipturus_nasutus	aquatic	marine	no	no	Australian	Oceania	na	na	New_Zealand	South_Island	Catlins	BeerETAL2019	na
OD494_	Outgroup_Acanthobothrium_sp_16/64_MN660289	"Tetraphyllidea"	"Onchobothriidae"	Acanthobothrium	Acanthobothrium_sp_Tedesco	metacestode	Cephalopoda	Octopoda	Octopodidae	Octopus	Octopus_vulgaris	aquatic	marine	no	no	Palearctic	Europe	Mediterranean_Sea	na	Italy	na	Naples	TedescoETAL2020	na
OD495_	Outgroup_Acanthobothrium_sp_16/30_MN660288	"Tetraphyllidea"	"Onchobothriidae"	Acanthobothrium	Acanthobothrium_sp_Tedesco	metacestode	Cephalopoda	Octopoda	Octopodidae	Octopus	Octopus_vulgaris	aquatic	marine	no	no	Palearctic	Europe	Mediterranean_Sea	na	Italy	na	Naples	TedescoETAL2020	na
OD496_	Outgroup_Acanthobothrium_sp_16/04_MN660287	"Tetraphyllidea"	"Onchobothriidae"	Acanthobothrium	Acanthobothrium_sp_Tedesco	metacestode	Cephalopoda	Octopoda	Octopodidae	Octopus	Octopus_vulgaris	aquatic	marine	no	no	Palearctic	Europe	Mediterranean_Sea	na	Italy	na	Naples	TedescoETAL2020	na
OD497_	Outgroup_Acanthobothrium_sp_16/01c_MN660286	"Tetraphyllidea"	"Onchobothriidae"	Acanthobothrium	Acanthobothrium_sp_Tedesco	metacestode	Cephalopoda	Octopoda	Octopodidae	Octopus	Octopus_vulgaris	aquatic	marine	no	no	Palearctic	Europe	Mediterranean_Sea	na	Italy	na	Naples	TedescoETAL2020	na
OD498_	Outgroup_Acanthobothrium_sp_16/01b_MN660285	"Tetraphyllidea"	"Onchobothriidae"	Acanthobothrium	Acanthobothrium_sp_Tedesco	metacestode	Cephalopoda	Octopoda	Octopodidae	Octopus	Octopus_vulgaris	aquatic	marine	no	no	Palearctic	Europe	Mediterranean_Sea	na	Italy	na	Naples	TedescoETAL2020	na
OD499_	Outgroup_Acanthobothrium_sp_16/01a_MN660284	"Tetraphyllidea"	"Onchobothriidae"	Acanthobothrium	Acanthobothrium_sp_Tedesco	metacestode	Cephalopoda	Octopoda	Octopodidae	Octopus	Octopus_vulgaris	aquatic	marine	no	no	Palearctic	Europe	Mediterranean_Sea	na	Italy	na	Naples	TedescoETAL2020	na
OD500_	Outgroup_Acanthobothrium_sp_15/33b_MN660283	"Tetraphyllidea"	"Onchobothriidae"	Acanthobothrium	Acanthobothrium_sp_Tedesco	metacestode	Cephalopoda	Octopoda	Octopodidae	Octopus	Octopus_vulgaris	aquatic	marine	no	no	Palearctic	Europe	Mediterranean_Sea	na	Italy	na	Naples	TedescoETAL2020	na
OD501_	Outgroup_Acanthobothrium_sp_1262Cogv27_MT295366	"Tetraphyllidea"	"Onchobothriidae"	Acanthobothrium	Acanthobothrium_sp_unpublished	adult	Chondrichthyes	Myliobatiformes	Dasyatidae	Dasyatis	Dasyatis_pastinaca	aquatic	marine	no	no	Palearctic	Europe	Black_Sea	na	Ukraine	na	na	unpublished	na
OD502_	Outgroup_Acanthobothrium_sp_1_82_larva_MZ048231	"Tetraphyllidea"	"Onchobothriidae"	Acanthobothrium	Acanthobothrium_sp1_Adan-Torres	metacestode	Actinopterygii	Carangiformes	Carangidae	Trachinotus	Trachinotus_rhodopus	aquatic	marine	no	no	Panamanian	North_America	na	na	Mexico	Oaxaca	Puerto_Angel	Adan-TorresETAL2022	na
OD503_	Outgroup_Acanthobothrium_sp_1_37_larva_MZ048232	"Tetraphyllidea"	"Onchobothriidae"	Acanthobothrium	Acanthobothrium_sp1_Adan-Torres	metacestode	Actinopterygii	Carangiformes	Carangidae	Trachinotus	Trachinotus_rhodopus	aquatic	marine	no	no	Panamanian	North_America	na	na	Mexico	Oaxaca	Puerto_Angel	Adan-TorresETAL2022	na
OD504_	Outgroup_Acanthobothrium_sp_1_OQ407770	"Tetraphyllidea"	"Onchobothriidae"	Acanthobothrium	Acanthobothrium_sp1_Bennett	metacestode	Actinopterygii	Ophidiiformes	Ophidiidae	Genypterus	Genypterus_blacodes	aquatic	marine	no	no	Australian	Oceania	na	na	New_Zealand	Otago	na	BennettETAL2023	na
OD505_	Outgroup_Acanthobothrium_sp_1_MH686155	"Tetraphyllidea"	"Onchobothriidae"	Acanthobothrium	Acanthobothrium_sp1_Beer	adult	Chondrichthyes	Rajiformes	Rajidae	Dipturus	Dipturus_nasutus	aquatic	marine	no	no	Australian	Oceania	na	na	New_Zealand	South_Island	Catlins	BeerETAL2019	na
OD506_	Outgroup_Acanthobothrium_sp_1_OQ407769	"Tetraphyllidea"	"Onchobothriidae"	Acanthobothrium	Acanthobothrium_sp1_Bennett	metacestode	Actinopterygii	Acropomatiformes	Hemerocoetidae	Hemerocoetes	Hemerocoetes_monopterygius	aquatic	marine	no	no	Australian	Oceania	na	na	New_Zealand	Otago	na	BennettETAL2023	na
OD507_	Outgroup_Acanthobothrium_sp_1_OQ407768	"Tetraphyllidea"	"Onchobothriidae"	Acanthobothrium	Acanthobothrium_sp1_Bennett	metacestode	Actinopterygii	Blenniiformes	Tripterygiidae	Tripterygiidae_gen.	Tripterygiidae_gen._sp.	aquatic	marine	no	no	Australian	Oceania	na	na	New_Zealand	Otago	na	BennettETAL2023	na
OD508_	Outgroup_Acanthobothrium_sp_1_AF286953	"Tetraphyllidea"	"Onchobothriidae"	Acanthobothrium	Acanthobothrium_sp1_Olson	adult	Chondrichthyes	Myliobatiformes	Dasyatidae	Hypanus	Hypanus_longus	aquatic	marine	no	no	Nearctic	North_America	Gulf_of_California	na	Mexico	Baja_California_Sur	La_Paz	OlsonETAL2001	na
OD509_	Outgroup_Acanthobothrium_santarosaliense_KF685751	"Tetraphyllidea"	"Onchobothriidae"	Acanthobothrium	Acanthobothrium_santarosaliense	adult	Chondrichthyes	Heterodontiformes	Heterodontidae	Heterodontus	Heterodontus_mexicanus	aquatic	marine	no	no	Nearctic	North_America	Gulf_of_California	na	Mexico	Baja_California_Sur	na	CairaETAL2014	na
OD510_	Outgroup_Acanthobothrium_romanowi_FJ843599	"Tetraphyllidea"	"Onchobothriidae"	Acanthobothrium	Acanthobothrium_romanowi	adult	Chondrichthyes	Myliobatiformes	Dasyatidae	Himantura	Himantura_sp	aquatic	marine	no	no	Australian	Oceania	Arafura	na	Australia	Northern_Territory	Wessel_Island	FylerETAL2009	na
OD511_	Outgroup_Acanthobothrium_romanowi_FJ843598	"Tetraphyllidea"	"Onchobothriidae"	Acanthobothrium	Acanthobothrium_romanowi	adult	Chondrichthyes	Myliobatiformes	Dasyatidae	Himantura	Himantura_sp	aquatic	marine	no	no	Australian	Oceania	Arafura	na	Australia	Northern_Territory	Wessel_Island	FylerETAL2009	na
OD512_	Outgroup_Acanthobothrium_rodmani_FJ843596	"Tetraphyllidea"	"Onchobothriidae"	Acanthobothrium	Acanthobothrium_rodmani	adult	Chondrichthyes	Myliobatiformes	Dasyatidae	Himantura	Himantura_sp	aquatic	marine	no	no	Australian	Oceania	Arafura	na	Australia	Northern_Territory	Wessel_Island	FylerETAL2009	na
OD513_	Outgroup_Acanthobothrium_rodmani_FJ843597	"Tetraphyllidea"	"Onchobothriidae"	Acanthobothrium	Acanthobothrium_rodmani	adult	Chondrichthyes	Myliobatiformes	Dasyatidae	Himantura	Himantura_sp	aquatic	marine	no	no	Australian	Oceania	Arafura	na	Australia	Northern_Territory	Wessel_Island	FylerETAL2009	na
OD514_	Outgroup_Acanthobothrium_popi_FJ843601	"Tetraphyllidea"	"Onchobothriidae"	Acanthobothrium	Acanthobothrium_popi	adult	Chondrichthyes	Myliobatiformes	Dasyatidae	Himantura	Himantura_sp	aquatic	marine	no	no	Australian	Oceania	Arafura	na	Australia	Northern_Territory	Wessel_Island	FylerETAL2009	na
OD515_	Outgroup_Acanthobothrium_popi_FJ843600	"Tetraphyllidea"	"Onchobothriidae"	Acanthobothrium	Acanthobothrium_popi	adult	Chondrichthyes	Myliobatiformes	Dasyatidae	Himantura	Himantura_sp	aquatic	marine	no	no	Australian	Oceania	Arafura	na	Australia	Northern_Territory	Wessel_Island	FylerETAL2009	na
OD516_	Outgroup_Acanthobothrium_parviuncinatum_EF095264	"Tetraphyllidea"	"Onchobothriidae"	Acanthobothrium	Acanthobothrium_parviuncinatum	adult	Chondrichthyes	Myliobatiformes	Urotrygonidae	Urobatis	Urobatis_maculatus	aquatic	marine	no	no	Nearctic	North_America	Gulf_of_California	na	Mexico	Baja_California_Sur	na	WaeschenbachETAL2007	na
OD517_	Outgroup_Acanthobothrium_oceanharvestae_FJ843594	"Tetraphyllidea"	"Onchobothriidae"	Acanthobothrium	Acanthobothrium_oceanharvestae	adult	Chondrichthyes	Myliobatiformes	Dasyatidae	Himantura	Himantura_sp	aquatic	marine	no	no	Australian	Oceania	Arafura	na	Australia	Northern_Territory	Wessel_Island	FylerETAL2009	na
OD518_	Outgroup_Acanthobothrium_oceanharvestae_FJ843595	"Tetraphyllidea"	"Onchobothriidae"	Acanthobothrium	Acanthobothrium_oceanharvestae	adult	Chondrichthyes	Myliobatiformes	Dasyatidae	Himantura	Himantura_sp	aquatic	marine	no	no	Australian	Oceania	Arafura	na	Australia	Northern_Territory	Wessel_Island	FylerETAL2009	na
OD519_	Outgroup_Acanthobothrium_matttaylori_HQ917927	"Tetraphyllidea"	"Onchobothriidae"	Acanthobothrium	Acanthobothrium_matttaylori	adult	Chondrichthyes	Rhinopristiformes	Rhinidae	Rhynchobatus	Rhynchobatus_laevis	aquatic	marine	no	no	Australian	Oceania	Gulf_of_Carpentaria	na	Australia	Northern_Territory	na	Fyler_Caira2011	na
OD520_	Outgroup_Acanthobothrium_masnihae_FJ843605	"Tetraphyllidea"	"Onchobothriidae"	Acanthobothrium	Acanthobothrium_masnihae	adult	Chondrichthyes	Myliobatiformes	Dasyatidae	Himantura	Urogymnus_polylepis	aquatic	no	Yes	no	Oriental	Asia	na	na	Borneo	na	na	FylerETAL2009	na
OD521_	Outgroup_Acanthobothrium_margieae_HQ437682	"Tetraphyllidea"	"Onchobothriidae"	Acanthobothrium	Acanthobothrium_margieae	adult	Chondrichthyes	Orectolobiformes	Orectolobidae	Orectolobus	Orectolobus_japonicus	aquatic	marine	no	no	Oriental	Asia	East_China	na	Taiwan	na	Penghu_Island	Fyler_2011	na
OD522_	Outgroup_Acanthobothrium_margieae_HQ437683	"Tetraphyllidea"	"Onchobothriidae"	Acanthobothrium	Acanthobothrium_margieae	adult	Chondrichthyes	Orectolobiformes	Orectolobidae	Orectolobus	Orectolobus_japonicus	aquatic	marine	no	no	Oriental	Asia	East_China	na	Taiwan	na	Penghu_Island	Fyler_2011	na
OD523_	Outgroup_Acanthobothrium_margieae_MH729998	"Tetraphyllidea"	"Onchobothriidae"	Acanthobothrium	Acanthobothrium_margieae	adult	Chondrichthyes	Orectolobiformes	Orectolobidae	Orectolobus	Orectolobus_ornatus	aquatic	marine	no	no	Australian	Oceania	Moreton_Bay	na	Australia	Queensland	Brisbane	CutmoreETAL2018	na
OD524_	Outgroup_Acanthobothrium_katherineae_MT395344	"Tetraphyllidea"	"Onchobothriidae"	Acanthobothrium	Acanthobothrium_katherineae	adult	Chondrichthyes	Squaliformes	Dalatiidae	Squaliolus	Squaliolus_aliae	aquatic	marine	no	no	Oriental	Asia	na	na	Taiwan	Pingtung	Donggang	Gallagher_Caira2020	na
OD525_	Outgroup_Acanthobothrium_jeanneae_HQ917928	"Tetraphyllidea"	"Onchobothriidae"	Acanthobothrium	Acanthobothrium_jeanneae	adult	Chondrichthyes	Rhinopristiformes	Rhinidae	Rhynchobatus	Rhynchobatus_laevis	aquatic	marine	no	no	Australian	Oceania	Gulf_of_Carpentaria	na	Australia	Northern_Territory	na	Fyler_Caira2011	na
OD526_	Outgroup_Acanthobothrium_hypermekkolpos_HQ917929	"Tetraphyllidea"	"Onchobothriidae"	Acanthobothrium	Acanthobothrium_hypermekkolpos	adult	Chondrichthyes	Rhinopristiformes	Rhinidae	Rhynchobatus	Rhynchobatus_laevis	aquatic	marine	no	no	Australian	Oceania	Gulf_of_Carpentaria	na	Australia	Northern_Territory	na	Fyler_Caira2011	na
OD527_	Outgroup_Acanthobothrium_hypermekkolpos_HQ917930	"Tetraphyllidea"	"Onchobothriidae"	Acanthobothrium	Acanthobothrium_hypermekkolpos	adult	Chondrichthyes	Rhinopristiformes	Rhinidae	Rhynchobatus	Rhynchobatus_laevis	aquatic	marine	no	no	Australian	Oceania	Gulf_of_Carpentaria	na	Australia	Northern_Territory	na	Fyler_Caira2011	na
OD528_	Outgroup_Acanthobothrium_filicolle_MH913266	"Tetraphyllidea"	"Onchobothriidae"	Acanthobothrium	Acanthobothrium_filicolle	adult	Chondrichthyes	Rajiformes	Rajidae	Dipturus	Dipturus_nasutus	aquatic	marine	no	no	Australian	Oceania	Cape_Saunders	na	New_Zealand	na	na	BennettETAL2019	na
OD529_	Outgroup_Acanthobothrium_filicolle_MH913269	"Tetraphyllidea"	"Onchobothriidae"	Acanthobothrium	Acanthobothrium_filicolle	adult	Chondrichthyes	Rajiformes	Rajidae	Dipturus	Dipturus_nasutus	aquatic	marine	no	no	Australian	Oceania	Cape_Saunders	na	New_Zealand	na	na	BennettETAL2019	na
OD530_	Outgroup_Acanthobothrium_filicolle_MH913268	"Tetraphyllidea"	"Onchobothriidae"	Acanthobothrium	Acanthobothrium_filicolle	adult	Chondrichthyes	Rajiformes	Rajidae	Dipturus	Dipturus_nasutus	aquatic	marine	no	no	Australian	Oceania	Cape_Saunders	na	New_Zealand	na	na	BennettETAL2019	na
OD531_	Outgroup_Acanthobothrium_cf_terezae_FM_2011_JF803661	"Tetraphyllidea"	"Onchobothriidae"	Acanthobothrium	Acanthobothrium_cf_terezae	adult	Chondrichthyes	Myliobatiformes	Potamotrygonidae	Paratrygon	Paratrygon_aiereba	aquatic	FW	no	no	Neotropical	South_America	Amazon	Taruaca	Brazil	na	na	Reyda_Marques2011	na
OD532_	Outgroup_Acanthobothrium_brevissime_EU170363	"Tetraphyllidea"	"Onchobothriidae"	Acanthobothrium	Acanthobothrium_brevissime	adult	Chondrichthyes	Myliobatiformes	Dasyatidae	Hypanus	Hypanus_say	aquatic	marine	no	no	Nearctic	North_America	Gulf_of_Mexico	na	USA	Florida	Tampa	HollandETAL2009	na
OD533_	Outgroup_Acanthobothrium_brevissime_EU170364	"Tetraphyllidea"	"Onchobothriidae"	Acanthobothrium	Acanthobothrium_brevissime	metacestode	Leptocardii	na	Branchiostomatidae	Branchiostoma	Branchiostoma_floridae	aquatic	marine	no	no	Nearctic	North_America	Gulf_of_Mexico	na	USA	Florida	Tampa	HollandETAL2009	na
OD534_	Outgroup_Acanthobothrium_brevissime_FJ357445	"Tetraphyllidea"	"Onchobothriidae"	Acanthobothrium	Acanthobothrium_brevissime	metacestode	Bivalvia	Adapedonta	Pharidae	Ensis	Ensis_minor	aquatic	marine	no	no	Nearctic	North_America	Gulf_of_Mexico	na	USA	Florida	Tampa	Holland_Wilson2009	na
OD536_	Outgroup_Matticestus_kathleenae_KF685765	na	na	Matticestus	Matticestus_kathleenae	adult	Chondrichthyes	Rhinopristiformes	Pristidae	Pristis	Pristis_clavata	aquatic	marine	no	no	Australian	Oceania	Timor_Sea	na	Australia	Northern_Territory	Darwin	CairaETAL2014	na
Pachybothrium_	Outgroup_Pachybothrium_hutsoni	na	Balanobothriidae	Pachybothrium	Pachybothrium_hutsoni	adult	Chondrichthyes	Orectolobiformes	Ginglymostomatidae	Nebrius	Nebrius_ferrugineus	aquatic	marine	no	no	Australian	Oceania	Arafura	na	Australia	Northern_Territory	Welpa	WaeschenbachETAL2012	na
PD001_	Proteocephalidae_Zygobothrium_megacephalum_AJ388621	Proteocephalidae	Zygobothriinae	Zygobothrium	Zygobothrium_megacephalum	adult	Actinopterygii	Siluriformes	Pimelodidae	Phractocephalus	Phractocephalus_hemioliopterus	aquatic	FW	no	no	Neotropical	South_America	Amazon	Amazon	Brazil	Amazonas	Itacoatiara	Zehnder_Mariaux1999	na
PD002_	Proteocephalidae_Zygobothrium_megacephalum_MG429813	Proteocephalidae	Zygobothriinae	Zygobothrium	Zygobothrium_megacephalum	adult	Actinopterygii	Siluriformes	Pimelodidae	Phractocephalus	Phractocephalus_hemioliopterus	aquatic	FW	no	no	Neotropical	South_America	Amazon	Xingu	Brazil	Para	Altamira	AlvesETAL2018	na
PD005_	Proteocephalidae_Travassiella_jandia_KP729400	Proteocephalidae	Proteocephalinae	Travassiella	Travassiella_jandia	adult	Actinopterygii	Siluriformes	Pimelodidae	Zungaro	Zungaro_jahu	aquatic	FW	no	no	Neotropical	South_America	Parana	Parana	Brazil	Parana	Porto_Rico	deChambrierETAL2015	na
PD007_	Proteocephalidae_Thaumasioscolex_didelphidis_AJ275065	Proteocephalidae	Proteocephalinae	Thaumasioscolex	Thaumasioscolex_didelphidis	adult	Mammalia	Didelphiomorphia	Didelphidae	Didelphis	Didelphis_marsupialis	terrestrial	na	no	no	Panamanian	North_America	na	na	Mexico	Veracruz	Los Tuxtlas	deChambrierETAL2004	na
PD008_	Proteocephalidae_Testudotaenia_testudo_FM956083	Proteocephalidae	Testudotaeniinae	Testudotaenia	Testudotaenia_testudo	adult	Reptilia	Testudines	Trionychidae	Apalone	Apalone_spinifera	aquatic	FW	no	no	Nearctic	North_America	na	Lake_Reelfoot	USA	Tennessee	na	deChambrierETAL2009	na
PD009_	Proteocephalidae_Testudotaenia_testudo_FM956082	Proteocephalidae	Testudotaeniinae	Testudotaenia	Testudotaenia_testudo	adult	Reptilia	Testudines	Trionychidae	Apalone	Apalone_spinifera	aquatic	FW	no	no	Nearctic	North_America	na	Lake_Reelfoot	USA	Tennessee	na	deChambrierETAL2009	na
PD010_	Proteocephalidae_Testudotaenia_sp_WL_2016_KU761587	Proteocephalidae	Testudotaeniinae	Testudotaenia	Testudotaenia_sp	adult	Reptilia	Testudines	Trionychidae	Pelodiscus	Pelodiscus_sinensis	aquatic	FW	no	no	Sino_Japanese	Asia	na	na	China	na	na	ZhangETAL2023_prePrint	na
PD011_	Proteocephalidae_Testudotaenia_cf_testudo_AJ583456	Proteocephalidae	Testudotaeniinae	Testudotaenia	Testudotaenia_testudo	adult	Reptilia	Testudines	Trionychidae	Apalone	Apalone_spinifera	aquatic	FW	no	no	Nearctic	North_America	Missouri	Nishnabotna	USA	Iowa	Riverton	deChambrierETAL2004	na
PD013_	Proteocephalidae_Spatulifer_sp_PD013	Proteocephalidae	Monticelliinae	Spatulifer	Spatulifer_sp	adult	Actinopterygii	Siluriformes	Pimelodidae	Pseudoplatystoma	Pseudoplatystoma_fasciatum	aquatic	FW	no	no	Neotropical	South_America	Amazon	Quatro_Cachoeiras	Brazil	Rondonia	Ariquemes	Original	na
PD014_	Proteocephalidae_Spatulifer_maringaensis_AJ388634	Proteocephalidae	Monticelliinae	Spatulifer	Spatulifer_maringaensis	adult	Actinopterygii	Siluriformes	Pimelodidae	Sorubim	Sorubim_lima	aquatic	FW	no	no	Neotropical	South_America	Parana	Paraguay	Paraguay	Central	San_Antonio	Zehnder_Mariaux1999	na
PD015_	Proteocephalidae_Spatulifer_maringaensis_MW798199	Proteocephalidae	Monticelliinae	Spatulifer	Spatulifer_maringaensis	adult	Actinopterygii	Siluriformes	Pimelodidae	Sorubim	Sorubim_lima	aquatic	FW	no	no	Neotropical	South_America	Parana	Parana	Brazil	Parana	Porto_Rico	AlvesETAL2021	na
PD017_	Proteocephalidae_Spatulifer_maringaensis_MW798197	Proteocephalidae	Monticelliinae	Spatulifer	Spatulifer_maringaensis	adult	Actinopterygii	Siluriformes	Pimelodidae	Sorubim	Sorubim_lima	aquatic	FW	no	no	Neotropical	South_America	Parana	Miranda	Brazil	Mato_Grosso_Sul	Corumba	AlvesETAL2021	na
PD018_	Proteocephalidae_Spatulifer_maringaensis_AJ275048	Proteocephalidae	Monticelliinae	Spatulifer	Spatulifer_maringaensis	adult	Actinopterygii	Siluriformes	Pimelodidae	Sorubim	Sorubim_lima	aquatic	FW	no	no	Neotropical	South_America	Parana	Paraguay	Paraguay	Central	San_Antonio	Zehnder_Mariaux1999	na
PD019_	Proteocephalidae_Spatulifer_maringaensis_PD019	Proteocephalidae	Monticelliinae	Spatulifer	Spatulifer_maringaensis	adult	Actinopterygii	Siluriformes	Pimelodidae	Sorubim	Sorubim_lima	aquatic	FW	no	no	Neotropical	South_America	Parana	Piracicaba	Brazil	Sao_Paulo	Colonia_Pescadores	Original	na
PD020_	Proteocephalidae_Spatulifer_cf_rugosa_PD020	Proteocephalidae	Monticelliinae	Spatulifer	Spatulifer_cf_rugosa	adult	Actinopterygii	Siluriformes	Pimelodidae	Pseudoplatystoma	Pseudoplatystoma_cf_reticulatum	aquatic	FW	no	no	Neotropical	South_America	Tocantins_Araguaia	Araguaia	Brazil	Para	Santa_Izabel	Original	na
PD022_	Proteocephalidae_Spasskyellina_spinulifera_KP729417	Proteocephalidae	Monticelliinae	Spasskyellina	Spasskyellina_spinulifera	adult	Actinopterygii	Siluriformes	Pimelodidae	Pseudoplatystoma	Pseudoplatystoma_corrucans	aquatic	FW	no	no	Neotropical	South_America	Parana	Parana	Argentina	Corrientes	Puente_Gral_Belgrano	deChambrierETAL2015	na
PD024_	Proteocephalidae_Spasskyellina_spinulifera_PD024	Proteocephalidae	Monticelliinae	Spasskyellina	Spasskyellina_spinulifera	adult	Actinopterygii	Siluriformes	Pimelodidae	Pseudoplatystoma	Pseudoplatystoma_fasciatum	aquatic	FW	no	no	Neotropical	South_America	Amazon	Quatro_Cachoeiras	Brazil	Rondonia	Ariquemes	Original	na
PD025_	Proteocephalidae_Spasskyellina_spinulifera_PD025	Proteocephalidae	Monticelliinae	Spasskyellina	Spasskyellina_spinulifera	adult	Actinopterygii	Siluriformes	Pimelodidae	Pseudoplatystoma	Pseudoplatystoma_corrucans	aquatic	FW	no	no	Neotropical	South_America	Parana	Parana	Brazil	Parana	Porto_Rico	Original	na
PD026_	Proteocephalidae_Spasskyellina_spinulifera_PD026	Proteocephalidae	Monticelliinae	Spasskyellina	Spasskyellina_spinulifera	adult	Actinopterygii	Siluriformes	Pimelodidae	Pseudoplatystoma	Pseudoplatystoma_corrucans	aquatic	FW	no	no	Neotropical	South_America	Parana	Parana	Brazil	Parana	Porto_Rico	Original	na
PD028_	Proteocephalidae_Spasskyellina_sp_PD028	Proteocephalidae	Monticelliinae	Spasskyellina	Spasskyellina_sp	adult	Actinopterygii	Siluriformes	Pimelodidae	Pseudoplatystoma	Pseudoplatystoma_fasciatum	aquatic	FW	no	no	Neotropical	South_America	Amazon	Quatro_Cachoeiras	Brazil	Rondonia	Ariquemes	Original	na
PD032_	Proteocephalidae_Spasskyellina_lenha_KP729413	Proteocephalidae	Monticelliinae	Spasskyellina	Spasskyellina_lenha	adult	Actinopterygii	Siluriformes	Pimelodidae	Sorubimichthys	Sorubimichthys_planiceps	aquatic	FW	no	no	Neotropical	South_America	Amazon	Amazon	Peru	Loreto	Iquitos	deChambrierETAL2015	na
PD034_	Proteocephalidae_Silurotaenia_siluri_AJ388592	Proteocephalidae	Gangesiinae	Silurotaenia	Silurotaenia_siluri	adult	Actinopterygii	Siluriformes	Siluridae	Silurus	Silurus_glanis	aquatic	FW	no	no	Palearctic	Europe	Vltava	Vltava	Czech_Republic	Příbram	Solenice	Zehnder_Mariaux1999	na
PD035_	Proteocephalidae_Sciadocephalus_megalodiscus_KP729403	Proteocephalidae	Corallobothriinae	Sciadocephalus	Sciadocephalus_megalodiscus	adult	Actinopterygii	Cichliformes	Cichlidae	Cichla	Cichla_monoculus	aquatic	FW	no	no	Neotropical	South_America	Amazon	Amazon	Peru	Loreto	Iquitos	deChambrierETAL2015	na
PD039_	Proteocephalidae_Sandonella_sandoni_AM931033	Proteocephalidae	Sandonellinae	Sandonella	Sandonella_sandoni	adult	Actinopterygii	Osteoglossiformes	Arapaimidae	Heterotis	Heterotis_niloticus	aquatic	FW	no	no	Afrotropical	Africa	Nile	Nile	Sudan	na	Kosti	deChambrierETAL2008	na
PD040_	Proteocephalidae_Rudolphiella_szidati_AJ388617	Proteocephalidae	Rudolphiellinae	Rudolphiella	Rudolphiella_szidati	adult	Actinopterygii	Siluriformes	Pimelodidae	Luciopimelodus	Luciopimelodus_pati	aquatic	FW	no	no	Neotropical	South_America	Parana	Parana	Argentina	Corrientes	Corrientes	Zehnder_Mariaux1999	na
PD041_	Proteocephalidae_Rudolphiella_sp_OLBM1_AF286938	Proteocephalidae	Rudolphiellinae	Rudolphiella	Rudolphiella_sp	adult	Actinopterygii	Siluriformes	Pimelodidae	Luciopimelodus	Luciopimelodus_pati	aquatic	FW	no	no	Neotropical	South_America	Parana	Parana	Argentina	Corrientes	Corrientes	OlsonETAL2001	na
PD049_	Proteocephalidae_Riggenbachiella_amazonense_MN624071	Proteocephalidae	Monticelliinae	Riggenbachiella	Riggenbachiella_amazonense	adult	Actinopterygii	Siluriformes	Pimelodidae	Sorubimichthys	Sorubimichthys_planiceps	aquatic	FW	no	no	Neotropical	South_America	Amazon	Amazon	Peru	Loreto	Iquitos	AlvesETAL2017	na
PD050_	Proteocephalidae_Riggenbachiella_amazonense_KY207450	Proteocephalidae	Monticelliinae	Riggenbachiella	Riggenbachiella_amazonense	adult	Actinopterygii	Siluriformes	Pimelodidae	Phractocephalus	Phractocephalus_hemioliopterus	aquatic	FW	no	no	Neotropical	South_America	Amazon	Amazon	Peru	Loreto	Iquitos	AlvesETAL2017	na
PD051_	Proteocephalidae_Regoella_brevis_KP729389	Proteocephalidae	Monticelliinae	Regoella	Regoella_brevis	adult	Actinopterygii	Siluriformes	Pimelodidae	Pseudoplatystoma	Pseudoplatystoma_fasciatum	aquatic	FW	no	no	Neotropical	South_America	Parana	Colastine	Argentina	Colastine_Sur	Santa_Fe	deChambrierETAL2015	na
PD061_	Proteocephalidae_Pseudoendorchis_megalonemi_MW244617	Proteocephalidae	na	Pseudoendorchis	Pseudoendorchis_megalonemi	adult	Actinopterygii	Siluriformes	Pimelodidae	Megalonema	Megalonema_platycephalum	aquatic	FW	no	no	Neotropical	South_America	Amazon	Amazon	Peru	Loreto	Iquitos	AlvesETAL2022	na
PD072_	Proteocephalidae_Proteocephalus_vazzolerae_PD072	Proteocephalidae	Proteocephalinae	Proteocephalus	Proteocephalus_vazzolerae	adult	Actinopterygii	Characiformes	Anostomidae	Leporinus	Leporinus_friderici	aquatic	FW	no	no	Neotropical	South_America	Parana	Paranapanema	Brazil	Sao_Paulo	Salto_Grande	Original	na
PD076_	Proteocephalidae_Proteocephalus_tetrastomus_AJ388635	Proteocephalidae	Proteocephalinae	Proteocephalus	Proteocephalus_tetrastomus	adult	Actinopterygii	Osmeriformes	Osmeridae	Hypomesus	Hypomesus_nipponensis	aquatic	no	no	yes	Sino_Japanese	Asia	na	Lake_Suwa	Japan	Nagano	na	Zehnder_Mariaux1999	na
PD077_	Proteocephalidae_Proteocephalus_synodontis_JN005778	Proteocephalidae	Proteocephalinae	Proteocephalus	Proteocephalus_synodontis	adult	Actinopterygii	Siluriformes	Mochokidae	Synodontis	Synodontis_caudovittatus	aquatic	FW	no	no	Afrotropical	Africa	Nile	Nile	Sudan	na	Kosti	deChambrierETAL2011	na
PD078_	Proteocephalidae_Proteocephalus_synodontis_JN005779	Proteocephalidae	Proteocephalinae	Proteocephalus	Proteocephalus_synodontis	adult	Actinopterygii	Siluriformes	Mochokidae	Synodontis	Synodontis_caudovittatus	aquatic	FW	no	no	Afrotropical	Africa	Nile	Nile	Sudan	na	Kosti	deChambrierETAL2011	na
PD079_	Proteocephalidae_Proteocephalus_sulcatus_KP729396	Proteocephalidae	Proteocephalinae	Proteocephalus	Proteocephalus_sulcatus	adult	Actinopterygii	Siluriformes	Claroteidae	Clarotes	Clarotes_laticeps	aquatic	FW	no	no	Afrotropical	Africa	Nile	Nile	Sudan	na	Kosti	deChambrierETAL2015	na
PD080_	Proteocephalidae_Proteocephalus_sp_PGV_2022_ON133796	Proteocephalidae	Proteocephalinae	Proteocephalus	Proteocephalus_sp	adult	Actinopterygii	Salmoniformes	Salmonidae	Coregonus	Coregonus_lavaretus	aquatic	no	yes	no	Palearctic	Asia	Ob	Lake_Teletskoye	Russia	Altai_Republic	na	KashinskayaETAL2023	na
PD081_	Proteocephalidae_Proteocephalus_sp_PGV_2022_ON133797	Proteocephalidae	Proteocephalinae	Proteocephalus	Proteocephalus_sp	adult	Actinopterygii	Salmoniformes	Salmonidae	Coregonus	Coregonus_lavaretus	aquatic	no	yes	no	Palearctic	Asia	Ob	Lake_Teletskoye	Russia	Altai_Republic	na	KashinskayaETAL2023	na
PD082_	Proteocephalidae_Proteocephalus_sp_PGV_2022_ON133802	Proteocephalidae	Proteocephalinae	Proteocephalus	Proteocephalus_sp	adult	Actinopterygii	Salmoniformes	Salmonidae	Coregonus	Coregonus_lavaretus	aquatic	no	yes	no	Palearctic	Asia	Ob	Lake_Teletskoye	Russia	Altai_Republic	na	KashinskayaETAL2023	na
PD083_	Proteocephalidae_Proteocephalus_sp_PGV_2022_ON133798	Proteocephalidae	Proteocephalinae	Proteocephalus	Proteocephalus_sp	adult	Actinopterygii	Salmoniformes	Salmonidae	Coregonus	Coregonus_lavaretus	aquatic	no	yes	no	Palearctic	Asia	Ob	Lake_Teletskoye	Russia	Altai_Republic	na	KashinskayaETAL2023	na
PD084_	Proteocephalidae_Proteocephalus_sp_PGV_2022_ON133799	Proteocephalidae	Proteocephalinae	Proteocephalus	Proteocephalus_sp	adult	Actinopterygii	Salmoniformes	Salmonidae	Coregonus	Coregonus_lavaretus	aquatic	no	yes	no	Palearctic	Asia	Ob	Lake_Teletskoye	Russia	Altai_Republic	na	KashinskayaETAL2023	na
PD085_	Proteocephalidae_Proteocephalus_sp_PGV_2022_ON133801	Proteocephalidae	Proteocephalinae	Proteocephalus	Proteocephalus_sp	adult	Actinopterygii	Salmoniformes	Salmonidae	Coregonus	Coregonus_lavaretus	aquatic	no	yes	no	Palearctic	Asia	Ob	Lake_Teletskoye	Russia	Altai_Republic	na	KashinskayaETAL2023	na
PD086_	Proteocephalidae_Proteocephalus_sp_PGV_2022_ON133800	Proteocephalidae	Proteocephalinae	Proteocephalus	Proteocephalus_sp	adult	Actinopterygii	Salmoniformes	Salmonidae	Coregonus	Coregonus_lavaretus	aquatic	no	yes	no	Palearctic	Asia	Ob	Lake_Teletskoye	Russia	Altai_Republic	na	KashinskayaETAL2023	na
PD087_	Proteocephalidae_Proteocephalus_sp_JN_2006_DQ768192	Proteocephalidae	Proteocephalinae	Proteocephalus	Proteocephalus_sp	adult	Actinopterygii	Perciformes	Percidae	Perca	Perca_fluviatilis	aquatic	no	yes	no	Palearctic	Europe	na	Lake_Leman	France	na	na	YeraETAL2008	na
PD090_	Proteocephalidae_Proteocephalus_sp_KM538108	Proteocephalidae	Proteocephalinae	Proteocephalus	Proteocephalus_sp	adult	Actinopterygii	Cyprinodontiformes	Fundulidae	Fundulus	Fundulus_heteroclitus	aquatic	no	no	yes	Nearctic	North_America	na	Lake_Lawrencetown	Canada	Nova Scotia	na	VanSteenkisteETAL2015	na
PD091_	Proteocephalidae_Proteocephalus_sp_KM538109	Proteocephalidae	Proteocephalinae	Proteocephalus	Proteocephalus_sp	adult	Actinopterygii	Centrarchiformes	Centrarchidae	Lepomis	Lepomis_macrochirus	aquatic	FW	no	no	Nearctic	North_America	na	Lake_Ontario	Canada	Ontario	na	VanSteenkisteETAL2015	na
PD092_	Proteocephalidae_Proteocephalus_sp_KM538107	Proteocephalidae	Proteocephalinae	Proteocephalus	Proteocephalus_sp	adult	Actinopterygii	Perciformes	Percidae	Perca	Perca_flavensces	aquatic	no	yes	no	Nearctic	North_America	Lawrence	Lake_Saint_Louis	Canada	Quebec	Beauharnois	VanSteenkisteETAL2015	na
PD093_	Proteocephalidae_Proteocephalus_sp_AI_2022_ON351023	Proteocephalidae	Proteocephalinae	Proteocephalus	Proteocephalus_sp	adult	Actinopterygii	Siluriformes	Clariidae	Clarias	Clarias_gariepinus	aquatic	FW	no	no	Saharo_Arabian	Africa	Nile	Nile	Egypt	El_Sharkia	Zagazig	unpublished	na
PD094_	Proteocephalidae_Proteocephalus_sp_AJ275230	Proteocephalidae	Proteocephalinae	Proteocephalus	Proteocephalus_sp	adult	Actinopterygii	Perciformes	Percidae	Perca	Perca_flavensces	aquatic	no	yes	no	Nearctic	North_America	na	Lake_Ontario	Canada	Ontario	na	deChambrierETAL2004	na
PD095_	Proteocephalidae_Proteocephalus_sophiae_PD095	Proteocephalidae	Proteocephalinae	Proteocephalus	Proteocephalus_sophiae	adult	Actinopterygii	Siluriformes	Pimelodidae	Zungaro	Zungaro_zungaro	aquatic	FW	no	no	Neotropical	South_America	Amazon	Amazon	Peru	Loreto	Iquitos	Original	na
PD096_	Proteocephalidae_Proteocephalus_sophiae_PD096	Proteocephalidae	Proteocephalinae	Proteocephalus	Proteocephalus_sophiae	adult	Actinopterygii	Siluriformes	Pimelodidae	Zungaro	Zungaro_zungaro	aquatic	FW	no	no	Neotropical	South_America	Amazon	Amazon	Peru	Loreto	Iquitos	Original	na
PD099_	Proteocephalidae_Proteocephalus_pollanicola_AJ388599	Proteocephalidae	Proteocephalinae	Proteocephalus	Proteocephalus_pollanicola	adult	Actinopterygii	Salmoniformes	Salmonidae	Coregonus	Coregonus_pollan	aquatic	FW	no	no	Palearctic	Europe	na	Bay_Toome	Ireland	na	na	Zehnder_Mariaux1999	check_validity
PD101_	Proteocephalidae_Proteocephalus_plecoglossi_AJ388606	Proteocephalidae	Proteocephalinae	Proteocephalus	Proteocephalus_plecoglossi	adult	Actinopterygii	Osmeriformes	Plecoglossidae	Plecoglossus	Plecoglossus_altivelis	aquatic	no	no	yes	Sino_Japanese	Asia	na	Lake_Biwa	Japan	Shiga	na	Zehnder_Mariaux1999	na
PD106_	Proteocephalidae_Proteocephalus_perplexus_AJ275228	Proteocephalidae	Proteocephalinae	Laruella	Laruella_perplexa	adult	Actinopterygii	Amiiformes	Amiidae	Amia	Amia_calva	aquatic	FW	no	no	Nearctic	North_America	na	Lake_Ontario	Canada	Ontario	na	deChambrierETAL2004	Laruella_perplexa
PD107_	Proteocephalidae_Proteocephalus_perplexus_KF685873	Proteocephalidae	Proteocephalinae	Laruella	Laruella_perplexa	adult	Actinopterygii	Amiiformes	Amiidae	Amia	Amia_calva	aquatic	FW	no	no	Nearctic	North_America	na	Lake_Ontario	Canada	Ontario	na	CairaETAL2014	Laruella_perplexa
PD108_	Proteocephalidae_Proteocephalus_perplexus_FM956089	Proteocephalidae	Proteocephalinae	Laruella	Laruella_perplexa	adult	Actinopterygii	Amiiformes	Amiidae	Amia	Amia_calva	aquatic	FW	no	no	Nearctic	North_America	na	Lake_Reelfoot	USA	Tennessee	na	deChambrierETAL2009	Laruella_perplexa
PD109_	Proteocephalidae_Proteocephalus_perplexus_FM956090	Proteocephalidae	Proteocephalinae	Laruella	Laruella_perplexa	adult	Actinopterygii	Amiiformes	Amiidae	Amia	Amia_calva	aquatic	FW	no	no	Nearctic	North_America	na	Lake_Reelfoot	USA	Tennessee	na	deChambrierETAL2009	Laruella_perplexa
PD110_	Proteocephalidae_Proteocephalus_perplexus_AF286940	Proteocephalidae	Proteocephalinae	Laruella	Laruella_perplexa	adult	Actinopterygii	Amiiformes	Amiidae	Amia	Amia_calva	aquatic	FW	no	no	Nearctic	North_America	na	Lake_Ontario	Canada	Ontario	na	OlsonETAL2001	Laruella_perplexa
PD111_	Proteocephalidae_Proteocephalus_percae_KX768947	Proteocephalidae	Proteocephalinae	Proteocephalus	Proteocephalus_percae	adult	Actinopterygii	Perciformes	Percidae	Perca	Perca_fluviatilis	aquatic	no	yes	no	Palearctic	Europe	na	Lake_Neuchatel	Switzerland	Neuchatel	Neuchatel	ScholzETAL2017	na
PD113_	Proteocephalidae_Proteocephalus_percae_JQ639166	Proteocephalidae	Proteocephalinae	Proteocephalus	Proteocephalus_percae	adult	Actinopterygii	Perciformes	Percidae	Perca	Perca_fluviatilis	aquatic	no	yes	no	Palearctic	Europe	na	Lake_Constance	Germany	na	na	BehrmannGodel2013	na
PD114_	Proteocephalidae_Proteocephalus_percae_OP971518	Proteocephalidae	Proteocephalinae	Proteocephalus	Proteocephalus_percae	adult	Actinopterygii	Perciformes	Percidae	Perca	Perca_fluviatilis	aquatic	no	yes	no	Palearctic	Europe	na	Lake_Morat	Switzerland	na	na	BrabecETAL2023	na
PD115_	Proteocephalidae_Proteocephalus_percae_OP971519	Proteocephalidae	Proteocephalinae	Proteocephalus	Proteocephalus_percae	adult	Actinopterygii	Perciformes	Percidae	Perca	Perca_fluviatilis	aquatic	no	yes	no	Palearctic	Europe	na	Lake_Leman	Switzerland	na	na	BrabecETAL2023	na
PD116_	Proteocephalidae_Proteocephalus_percae_OP971520	Proteocephalidae	Proteocephalinae	Proteocephalus	Proteocephalus_percae	adult	Actinopterygii	Perciformes	Percidae	Perca	Perca_fluviatilis	aquatic	no	yes	no	Palearctic	Europe	na	Lake_Leman	Switzerland	na	na	BrabecETAL2023	na
PD119_	Proteocephalidae_Proteocephalus_neglectus_AF026116	Proteocephalidae	Proteocephalinae	Proteocephalus	Proteocephalus_neglectus	adult	Actinopterygii	Salmoniformes	Salmonidae	Coregonus	Coregonus_sp	aquatic	na	no	no	Palearctic	Europe	na	na	Switzerland	na	na	MollaretETAL1997	na
PD121_	Proteocephalidae_Proteocephalus_midoriensis_AJ388610	Proteocephalidae	Proteocephalinae	Proteocephalus	Proteocephalus_midoriensis	adult	Actinopterygii	Cypriniformes	Nemacheilidae	Lefua	Lefua_echigonia	aquatic	FW	no	no	Sino_Japanese	Asia	na	na	Japan	Nagano	Ilyama	Zehnder_Mariaux1999	na
PD124_	Proteocephalidae_Proteocephalus_macrophallus_KP729394	Proteocephalidae	Proteocephalinae	Proteocephalus	Proteocephalus_macrophallus	adult	Actinopterygii	Cichliformes	Cichlidae	Cichla	Cichla_monoculus	aquatic	FW	no	no	Neotropical	South_America	Amazon	Amazon	Peru	Loreto	Iquitos	deChambrierETAL2015	na
PD125_	Proteocephalidae_Proteocephalus_macrocephalus_AJ388609	Proteocephalidae	Proteocephalinae	Proteocephalus	Proteocephalus_macrocephalus	adult	Actinopterygii	Anguilliformes	Anguillidae	Anguilla	Anguilla_anguilla	aquatic	no	no	yes	Palearctic	Europe	Elbe	Ohre	Czech_Republic	na	na	Zehnder_Mariaux1999	na
PD135_	Proteocephalidae_Proteocephalus_longicollis_JQ639165	Proteocephalidae	Proteocephalinae	Proteocephalus	Proteocephalus_longicollis	adult	Actinopterygii	Salmoniformes	Salmonidae	Coregonus	Coregonus_lavaretus	aquatic	no	yes	no	Palearctic	Europe	na	Lake_Constance	Germany	na	na	BehrmannGodel2013	na
PD136_	Proteocephalidae_Proteocephalus_kuyukuyu_KP729388	Proteocephalidae	Proteocephalinae	Proteocephalus	Proteocephalus_kuyukuyu	adult	Actinopterygii	Siluriformes	Doraridae	Pterodoras	Pterodoras_granulosus	aquatic	FW	no	no	Neotropical	South_America	Amazon	Amazon	Peru	Loreto	Iquitos	deChambrierETAL2015	na
PD137_	Proteocephalidae_Proteocephalus_hobergi_AJ275062	Proteocephalidae	Proteocephalinae	Proteocephalus	Proteocephalus_hobergi	adult	Actinopterygii	Siluriformes	Doraridae	Oxydoras	Oxydoras_kneri	aquatic	FW	no	no	Neotropical	South_America	Parana	Paraguay	Paraguay	Central	San_Antonio	deChambrierETAL2004	na
PD138_	Proteocephalidae_Proteocephalus_hemioliopteri_AJ388622	Proteocephalidae	Proteocephalinae	Proteocephalus	Proteocephalus_hemioliopteri	adult	Actinopterygii	Siluriformes	Pimelodidae	Phractocephalus	Phractocephalus_hemioliopterus	aquatic	FW	no	no	Neotropical	South_America	Amazon	Amazon	Brazil	Amazonas	Itacoatiara	Zehnder_Mariaux1999	na
PD140_	Proteocephalidae_Proteocephalus_glanduligerus_KP729392	Proteocephalidae	Proteocephalinae	Proteocephalus	Proteocephalus_glanduligerus	adult	Actinopterygii	Siluriformes	Clariidae	Clarias	Clarias_sp	aquatic	FW	no	no	Afrotropical	Africa	Nile	Nile	Sudan	na	Kosti	deChambrierETAL2015	na
PD142_	Proteocephalidae_Proteocephalus_filicollis_AJ388636	Proteocephalidae	Proteocephalinae	Proteocephalus	Proteocephalus_filicollis	adult	Actinopterygii	Scorpaeniformes	Gasterosteidae	Gasterosteus	Gasterosteus_aculeatus	aquatic	no	no	yes	Palearctic	Europe	na	Forth	Scotland		Stirling	Zehnder_Mariaux1999	na
PD146_	Proteocephalidae_Proteocephalus_exiguus_AJ388626	Proteocephalidae	Proteocephalinae	Proteocephalus	Proteocephalus_exiguus	adult	Actinopterygii	Salmoniformes	Salmonidae	Coregonus	Coregonus_sp	aquatic	na	no	no	Palearctic	Europe		Lake_Bienne	Switzerland	na	na	Zehnder_Mariaux1999	na
PD148_	Proteocephalidae_Proteocephalus_chamelensis_AJ275233	Proteocephalidae	Proteocephalinae	Proteocephalus	Proteocephalus_chamelensis	adult	Actinopterygii	Gobiiformes	Eleotridae	Gobiomorus	Gobiomorus_maculatus	aquatic	no	yes	no	Panamanian	North_America	na	na	Mexico	Jalisco	Chamela	deChambrierETAL2004	na
PD150_	Proteocephalidae_Proteocephalus_cf_hobergi_PD150	Proteocephalidae	Proteocephalinae	Proteocephalus	Proteocephalus_cf_hobergi	adult	Actinopterygii	Siluriformes	Doradidae	Oxydoras	Oxydoras_niger	aquatic	FW	no	no	Neotropical	South_America	Amazon	Jamari	Brazil	Rondonia	Ariquemes	Original	na
PD151_	Proteocephalidae_Proteocephalus_ambloplitis_LC723861	Proteocephalidae	Proteocephalinae	Proteocephalus	Proteocephalus_ambloplitis	adult	Actinopterygii	Anguilliformes	Anguillidae	Anguilla	Anguilla_japonica	aquatic	no	no	yes	Sino_Japanese	Asia	na	Lake_Biwa	Japan	Shiga	Otsu	unpublished	na
PD152_	Proteocephalidae_Proteocephalus_ambloplitis_FM956084	Proteocephalidae	Proteocephalinae	Proteocephalus	Proteocephalus_ambloplitis	adult	Actinopterygii	Amiiformes	Amiidae	Amia	Amia_calva	aquatic	FW	no	no	Nearctic	North_America	na	Lake_Reelfoot	USA	Tennessee	na	deChambrierETAL2009	na
PD153_	Proteocephalidae_Proteocephalus_ambloplitis_FM956085	Proteocephalidae	Proteocephalinae	Proteocephalus	Proteocephalus_ambloplitis	adult	Actinopterygii	Siluriformes	Ictaluridae	Ictalurus	Ictalurus_punctatus	aquatic	FW	no	no	Nearctic	North_America	na	Lake_Reelfoot	USA	Tennessee	na	deChambrierETAL2009	na
PD154_	Proteocephalidae_Proteocephalus_ambloplitis_AJ388633	Proteocephalidae	Proteocephalinae	Proteocephalus	Proteocephalus_ambloplitis	adult	Actinopterygii	Centrarchiformes	Centrarchidae	Lepomis	Lepomis_macrochirus	aquatic	FW	no	no	Nearctic	North_America	na	Pearl	USA	Mississipi	na	Zehnder_Mariaux1999	na
PD155_	Proteocephalidae_Proteocephalus_ambloplitis_LC723860	Proteocephalidae	Proteocephalinae	Proteocephalus	Proteocephalus_ambloplitis	adult	Actinopterygii	Centrarchiformes	Centrarchidae	Micropterus	Micropterus_salmonoides	aquatic	FW	no	no	Sino_Japanese	Asia	na	na	Japan	Shiga	Hikone	unpublished	na
PD156_	Proteocephalidae_Pseudoendorchis_felipei_AY193877	Proteocephalidae	na	Pseudoendorchis	Pseudoendorchis_felipei	metacestode	na	na	na	na	na	na	na	no	no	na	na	na	na	na	na	na	na	hyperparasitism_ReydaOlson2003; the proteocephalid larvae were encysted in another tapeworm, Rhinebothrium sp., which was in turn infecting the freswater stingray Paratrygon aiereba
PD157_	Proteocephalidae_Pseudoendorchis_felipei_AY193878	Proteocephalidae	na	Pseudoendorchis	Pseudoendorchis_felipei	metacestode	na	na	na	na	na	na	na	no	no	na	na	na	na	na	na	na	na	hyperparasitism_ReydaOlson2003; the proteocephalid larvae were encysted in another tapeworm, Rhinebothrium sp., which was in turn infecting the freswater stingray Paratrygon aiereba
PD158_	Proteocephalidae_Pseudoendorchis_felipei_AY193879	Proteocephalidae	na	Pseudoendorchis	Pseudoendorchis_felipei	metacestode	na	na	na	na	na	na	na	no	no	na	na	na	na	na	na	na	na	hyperparasitism_ReydaOlson2003; the proteocephalid larvae were encysted in another tapeworm, Rhinebothrium sp., which was in turn infecting the freswater stingray Paratrygon aiereba
PD159_	Proteocephalidae_Proteocephalidae_gen_sp_1_FM956088	Proteocephalidae	na	Proteocephalidae_gen	Proteocephalidae_gen_sp1	adult	Actinopterygii	Amiiformes	Amiidae	Amia	Amia_calva	aquatic	FW	no	no	Nearctic	North_America	na	Lake_Reelfoot	USA	Tennessee	na	deChambrierETAL2009	na
PD160_	Proteocephalidae_Proteocephalidae_gen_sp_9_PD160	Proteocephalidae	na	Proteocephalidae_gen	Proteocephalidae_gen_sp9	adult	Actinopterygii	Siluriformes	Pimelodidae	Hypophthalmus	Hypophthalmus_edentatus	aquatic	FW	no	no	Neotropical	South_America	Amazon	Jamari	Brazil	Rondonia	Ariquemes	Original	na
PD161_	Proteocephalidae_Proteocephalidae_gen_sp_9_PD161	Proteocephalidae	na	Proteocephalidae_gen	Proteocephalidae_gen_sp9	adult	Actinopterygii	Siluriformes	Pimelodidae	Hypophthalmus	Hypophthalmus_edentatus	aquatic	FW	no	no	Neotropical	South_America	Amazon	Jamari	Brazil	Rondonia	Ariquemes	Original	na
PD162_	Proteocephalidae_Proteocephalidae_gen_sp_8_PD162	Proteocephalidae	na	Proteocephalidae_gen	Proteocephalidae_gen_sp8	adult	Actinopterygii	Siluriformes	Auchenipteridae	Ageneiosus	Ageneiosus_ucayalensis	aquatic	FW	no	no	Neotropical	South_America	Parana	Parana	Brazil	Parana	Porto_Rico	Original	na
PD163_	Proteocephalidae_Proteocephalidae_gen_sp_7_PD163	Proteocephalidae	na	Proteocephalidae_gen	Proteocephalidae_gen_sp7	adult	Actinopterygii	Siluriformes	Pimelodidae	Phractocephalus	Phractocephalus_hemioliopterus	aquatic	FW	no	no	Neotropical	South_America	Tocantins_Araguaia	Araguaia	Brazil	Para	Santa_Izabel	Original	na
PD165_	Proteocephalidae_Proteocephalidae_gen_sp_6_PD165	Proteocephalidae	na	Proteocephalidae_gen	Proteocephalidae_gen_sp6	adult	Actinopterygii	Siluriformes	Pimelodidae	Pinirampus	Pinirampus_pirinampu	aquatic	FW	no	no	Neotropical	South_America	Amazon	Xingu	Brazil	Para	Altamira	Original	na
PD166_	Proteocephalidae_Proteocephalidae_gen_sp_5_PD166	Proteocephalidae	na	Proteocephalidae_gen	Proteocephalidae_gen_sp5	adult	Actinopterygii	Siluriformes	Pimelodidae	Pseudoplatystoma	Pseudoplatystoma_fasciatum	aquatic	FW	no	no	Neotropical	South_America	Amazon	Quatro_Cachoeiras	Brazil	Rondonia	Ariquemes	Original	na
PD167_	Proteocephalidae_Proteocephalidae_gen_sp_4_PD167	Proteocephalidae	na	Proteocephalidae_gen	Proteocephalidae_gen_sp4	adult	Actinopterygii	Siluriformes	Pimelodidae	Pseudoplatystoma	Pseudoplatystoma_reticulatum	aquatic	FW	no	no	Neotropical	South_America	Amazon	Quatro_Cachoeiras	Brazil	Rondonia	Ariquemes	Original	na
PD168_	Proteocephalidae_Proteocephalidae_gen_sp_4_PD168	Proteocephalidae	na	Proteocephalidae_gen	Proteocephalidae_gen_sp4	adult	Actinopterygii	Siluriformes	Pimelodidae	Pseudoplatystoma	Pseudoplatystoma_reticulatum	aquatic	FW	no	no	Neotropical	South_America	Amazon	Quatro_Cachoeiras	Brazil	Rondonia	Ariquemes	Original	na
PD175_	Proteocephalidae_Postgangesia_inarmata_AM931032	Proteocephalidae	Gangesiinae	Postgangesia	Postgangesia_inarmata	adult	Actinopterygii	Siluriformes	Siluridae	Silurus	Silurus_glanis	aquatic	FW	no	no	Saharo_Arabian	Asia	na	Tigris	Iraq	na	Mosul	deChambrierETAL2008	na
PD176_	Proteocephalidae_Postgangesia_inarmata_JX477441	Proteocephalidae	Gangesiinae	Postgangesia	Postgangesia_inarmata	adult	Actinopterygii	Siluriformes	Siluridae	Silurus	Silurus_glanis	aquatic	FW	no	no	Saharo_Arabian	Asia	na	Little_Zab	Iraq	na	na	AshETAL2012	na
PD178_	Proteocephalidae_Postgangesia_inarmata_MZ052221	Proteocephalidae	Gangesiinae	Postgangesia	Postgangesia_inarmata	adult	Actinopterygii	Siluriformes	Siluridae	Silurus	Silurus_triostegus	aquatic	FW	no	no	Saharo_Arabian	Asia	na	na	Iraq	na	na	unpublished	na
PD179_	Proteocephalidae_Peltidocotyle_sp_PD179	Proteocephalidae	Peltidocotylinae	Peltidocotyle	Peltidocotyle_sp	adult	Actinopterygii	Siluriformes	Pimelodidae	Pseudoplatystoma	Pseudoplatystoma_fasciatum	aquatic	FW	no	no	Neotropical	South_America	Amazon	Quatro_Cachoeiras	Brazil	Rondonia	Ariquemes	Original	na
PD181_	Proteocephalidae_Peltidocotyle_rugosa_AJ238835	Proteocephalidae	Peltidocotylinae	Peltidocotyle	Peltidocotyle_rugosa	adult	Actinopterygii	Siluriformes	Pimelodidae	Pseudoplatystoma	Pseudoplatystoma_fasciatum	aquatic	FW	no	no	Neotropical	South_America	Parana	Paraguay	Paraguay	Central	na	Zehnder_deChambrier2000	na
PD182_	Proteocephalidae_Peltidocotyle_lenha_AJ238834	Proteocephalidae	Peltidocotylinae	Peltidocotyle	Peltidocotyle_lenha	adult	Actinopterygii	Siluriformes	Pimelodidae	Zungaro	Zungaro_zungaro	aquatic	FW	no	no	Neotropical	South_America	Amazon	Amazon	Brazil	Amazonas	Itacoatiara	Zehnder_deChambrier2000	na
PD183_	Proteocephalidae_Peltidocotyle_lenha_AJ238836	Proteocephalidae	Peltidocotylinae	Peltidocotyle	Peltidocotyle_lenha	adult	Actinopterygii	Siluriformes	Pimelodidae	Sorubimichthys	Sorubimichthys_planiceps	aquatic	FW	no	no	Neotropical	South_America	Amazon	Amazon	Brazil	Amazonas	Itacoatiara	Zehnder_deChambrier2000	na
PD184_	Proteocephalidae_Peltidocotyle_lenha_AJ238837	Proteocephalidae	Peltidocotylinae	Peltidocotyle	Peltidocotyle_lenha	adult	Actinopterygii	Siluriformes	Pimelodidae	Zungaro	Zungaro_zungaro	aquatic	FW	no	no	Neotropical	South_America	Amazon	Amazon	Brazil	Amazonas	Itacoatiara	Zehnder_deChambrier2000	na
PD185_	Proteocephalidae_Peltidocotyle_lenha_PD185	Proteocephalidae	Peltidocotylinae	Peltidocotyle	Peltidocotyle_lenha	adult	Actinopterygii	Siluriformes	Pimelodidae	Sorubimichthys	Sorubimichthys_planiceps	aquatic	FW	no	no	Neotropical	South_America	Amazon	Amazon	Brazil	Amazonas	Itacoatiara	Original	na
PD186_	Proteocephalidae_Paraproteocephalus_parasiluri_KX768938	Proteocephalidae	Corallobothriinae	Paraproteocephalus	Paraproteocephalus_parasiluri	adult	Actinopterygii	Siluriformes	Siluridae	Silurus	Silurus_asotus	aquatic	FW	no	no	Palearctic	Europe	na	Ilistaya	Russia	Kaliningrad	Primorye	ScholzETAL2017	na
PD187_	Proteocephalidae_Paraproteocephalus_parasiluri_AJ388604	Proteocephalidae	Corallobothriinae	Paraproteocephalus	Paraproteocephalus_parasiluri	adult	Actinopterygii	Siluriformes	Siluridae	Silurus	Silurus_asotus	aquatic	FW	no	no	Sino_Japanese	Asia	na	Lake_Suwa	Japan	Nagano	na	Zehnder_Mariaux1999	na
PD189_	Proteocephalidae_Ophiotaenia_tigrina_MG372008	Proteocephalidae	Proteocephalinae	Ophiotaenia	Ophiotaenia_tigrina	adult	Amphibia	Anura	Dicroglossidae	Hoplobatrachus	Hoplobatrachus_tigerinus	terrestrial	na	no	no	Oriental	Asia	na	na	India	na	na	unpublished	na
PD190_	Proteocephalidae_Ophiotaenia_tigrina_KY574290	Proteocephalidae	Proteocephalinae	Ophiotaenia	Ophiotaenia_tigrina	adult	Amphibia	Anura	Dicroglossidae	Hoplobatrachus	Hoplobatrachus_tigerinus	terrestrial	na	no	no	Oriental	Asia	na	na	India	na	na	unpublished	na
PD196_	Proteocephalidae_Australophiotaenia_sp_2_KC785989	Proteocephalidae	Proteocephalinae	Australophiotaenia	Australophiotaenia_sp2	adult	Reptilia	Squamata	Elapidae	Notechis	Notechis_scutatus	terrestrial	na	no	no	Australian	Oceania	na	na	Australia	Victoria	Frankston	ScholzETAL2013_ScholzETAL2018	na
PD198_	Proteocephalidae_Ophiotaenia_sp_MHNG_PLAT_82498_PBI_357_OL845866	Proteocephalidae	Proteocephalinae	Ophiotaenia	Ophiotaenia_sp	adult	Reptilia	Squamata	Viperidae	Trimeresurus	Trimeresurus_flavomaculatus	terrestrial	na	no	no	Oriental	Asia	na	na	Philippines	na	na	DiardETAL2022	na
PD202_	Proteocephalidae_Ophiotaenia_sp_LFR_2014_KJ507659	Proteocephalidae	Proteocephalinae	Ophiotaenia	Ophiotaenia_sp	adult	Amphibia	Anura	Brachycephalidae	Brachycephalus	Brachycephalus_pernix	terrestrial	na	no	no	Neotropical	South_America	na	na	Brazil	Parana	Quatro_Barras	RibeiroETAL2014	na
PD203_	Proteocephalidae_Ophiotaenia_sp_GGA_2016_KT375455	Proteocephalidae	Proteocephalinae	Ophiotaenia	Ophiotaenia_sp	adult	Reptilia	Squamata	Viperidae	Crotalus	Crotalus_durissus	terrestrial	na	no	no	Neotropical	South_America	na	na	Brazil	Minas Gerais	na	AlmeidaETAL2016	na
PD209_	Proteocephalidae_Ophiotaenia_sp_KP729402	Proteocephalidae	Proteocephalinae	Ophiotaenia	Ophiotaenia_sp	adult	Amphibia	Anura	Ranidae	Lithobates	Lithobates_pipiens	terrestrial	na	no	no	Nearctic	North_America	na	na	USA	Wisconsin	Oshkosh	deChambrierETAL2015_ScholzETAL2023	na
PD211_	Proteocephalidae_Ophiotaenia_perspicua_KP729415	Proteocephalidae	Proteocephalinae	Ophiotaenia	Ophiotaenia_perspicua	adult	Reptilia	Squamata	Colubridae	Nerodia	Nerodia_rhombifer	terrestrial	na	no	no	Nearctic	North_America	na	Lake_Reelfoot	USA	Tennessee	na	deChambrierETAL2015	na
PD213_	Proteocephalidae_Ophiotaenia_ophiodex_AJ388620	Proteocephalidae	Proteocephalinae	Ophiotaenia	Ophiotaenia_ophiodex	adult	Reptilia	Squamata	Viperidae	Causus	Causus_maculatus	terrestrial	na	no	no	Afrotropical	Africa	na	na	Ivory_Coast	na	na	Zehnder_Mariaux1999	na
PD214_	Proteocephalidae_Australophiotaenia_longmani_KC785991	Proteocephalidae	Proteocephalinae	Australophiotaenia	Australophiotaenia_longmani	adult	Reptilia	Squamata	Pythonidae	Aspidites	Aspidites_ramsayi	terrestrial	na	no	no	Australian	Oceania	na	na	Australia	Queensland	Yuleba	ScholzETAL2013	na
PD218_	Proteocephalidae_Ophiotaenia_marenzelleri_AJ388632	Proteocephalidae	Proteocephalinae	Ophiotaenia	Ophiotaenia_marenzelleri	adult	Reptilia	Squamata	Viperidae	Agkistrodon	Agkistrodon_piscivorus	terrestrial	na	no	no	Nearctic	North_America	na	na	USA	Mississipi	Biloxi	Zehnder_Mariaux1999_ScholzETAL2023	na
PD220_	Proteocephalidae_Australophiotaenia_sp_2_AJ388615	Proteocephalidae	Proteocephalinae	Australophiotaenia	Australophiotaenia_sp2	adult	Reptilia	Squamata	Elapidae	Notechis	Notechis_scutatus	terrestrial	na	no	no	Australian	Oceania	na	na	Australia	Melbourne	na	Zehnder_Mariaux1999_ScholzETAL2018	na
PD221_	Proteocephalidae_Ophiotaenia_filaroides_KP729416	Proteocephalidae	Proteocephalinae	Ophiotaenia	Ophiotaenia_filaroides	adult	Amphibia	Urodela	Ambystomidae	Ambystoma	Ambystoma_tigrinum	terrestrial	na	no	no	Nearctic	North_America	na	na	USA	na	na	deChambrierETAL2015	na
PD223_	Proteocephalidae_Ophiotaenia_europaea_AJ388598	Proteocephalidae	Proteocephalinae	Ophiotaenia	Ophiotaenia_europaea	adult	Reptilia	Squamata	Colubridae	Natrix	Natrix_maura	terrestrial	na	no	no	Palearctic	Europe	na	na	France	Herault	na	Zehnder_Mariaux1999	na
PD228_	Proteocephalidae_Nupelia_portoriquensis_KP729401	Proteocephalidae	Nupellinae	Nupelia	Nupelia_portoriquensis	adult	Actinopterygii	Siluriformes	Pimelodidae	Sorubim	Sorubim_lima	aquatic	FW	no	no	Neotropical	South_America	Parana	Paraguay	Paraguay	Central	na	deChambrierETAL2015	na
PD229_	Proteocephalidae_Nomimoscolex_suspectus_AJ275067	Proteocephalidae	Zygobothriinae	Nomimoscolex	Nomimoscolex_suspectus	adult	Actinopterygii	Siluriformes	Pimelodidae	Brachyplatystoma	Brachyplatystoma_filamentosum	aquatic	FW	no	no	Neotropical	South_America	Amazon	Amazon	Brazil	Amazonas	Itacoatiara	deChambrierETAL2004	na
PD230_	Proteocephalidae_Nomimoscolex_suspectus_AJ388602	Proteocephalidae	Zygobothriinae	Nomimoscolex	Nomimoscolex_suspectus	adult	Actinopterygii	Siluriformes	Pimelodidae	Brachyplatystoma	Brachyplatystoma_vaillantii	aquatic	FW	no	no	Neotropical	South_America	Amazon	Amazon	Brazil	Amazonas	Itacoatiara	Zehnder_Mariaux1999	na
PD231_	Proteocephalidae_Nomimoscolex_suspectus_AJ275068	Proteocephalidae	Zygobothriinae	Nomimoscolex	Nomimoscolex_suspectus	adult	Actinopterygii	Siluriformes	Pimelodidae	Brachyplatystoma	Brachyplatystoma_rousseauxii	aquatic	FW	no	no	Neotropical	South_America	Amazon	Amazon	Brazil	Amazonas	Itacoatiara	deChambrierETAL2004	na
PD232_	Proteocephalidae_Nomimoscolex_sudobim_AJ388597	Proteocephalidae	Zygobothriinae	Nomimoscolex	Nomimoscolex_sudobim	adult	Actinopterygii	Siluriformes	Pimelodidae	Pseudoplatystoma	Pseudoplatystoma_fasciatum	aquatic	FW	no	no	Neotropical	South_America	Amazon	Amazon	Brazil	Amazonas	Itacoatiara	Zehnder_Mariaux1999	na
PD233_	Proteocephalidae_Nomimoscolex_sudobim_PD233	Proteocephalidae	Zygobothriinae	Nomimoscolex	Nomimoscolex_sudobim	adult	Actinopterygii	Siluriformes	Pimelodidae	Pseudoplatystoma	Pseudoplatystoma_cf_reticulatum	aquatic	FW	no	no	Neotropical	South_America	Tocantins_Araguaia	Araguaia	Brazil	Para	Santa_Izabel	Original	na
PD235_	Proteocephalidae_Nomimoscolex_sudobim_PD235	Proteocephalidae	Zygobothriinae	Nomimoscolex	Nomimoscolex_sudobim	adult	Actinopterygii	Siluriformes	Pimelodidae	Pseudoplatystoma	Pseudoplatystoma_fasciatum	aquatic	FW	no	no	Neotropical	South_America	Tocantins_Araguaia	Araguaia	Brazil	Para	Santa_Izabel	Original	na
PD236_	Proteocephalidae_Nomimoscolex_sudobim_PD236	Proteocephalidae	Zygobothriinae	Nomimoscolex	Nomimoscolex_sudobim	adult	Actinopterygii	Siluriformes	Pimelodidae	Pseudoplatystoma	Pseudoplatystoma_fasciatum	aquatic	FW	no	no	Neotropical	South_America	Tocantins_Araguaia	Araguaia	Brazil	Para	Santa_Izabel	Original	na
PD237_	Proteocephalidae_Nomimoscolex_piraeeba_AJ388608	Proteocephalidae	Zygobothriinae	Nomimoscolex	Nomimoscolex_piraeeba	adult	Actinopterygii	Siluriformes	Pimelodidae	Brachyplatystoma	Brachyplatystoma_filamentosum	aquatic	FW	no	no	Neotropical	South_America	Amazon	Amazon	Brazil	Amazonas	Itacoatiara	deChambrierETAL2004	na
PD238_	Proteocephalidae_Nomimoscolex_piraeeba_AF286936	Proteocephalidae	Zygobothriinae	Nomimoscolex	Nomimoscolex_piraeeba	adult	Actinopterygii	Siluriformes	Pimelodidae	Brachyplatystoma	Brachyplatystoma_filamentosum	aquatic	FW	no	no	Neotropical	South_America	Amazon	Amazon	Brazil	Amazonas	Itacoatiara	OlsonETAL2001	na
PD241_	Proteocephalidae_Nomimoscolex_microacetabula_MW244596	Proteocephalidae	Zygobothriinae	Nomimoscolex	Nomimoscolex_microacetabula	adult	Actinopterygii	Siluriformes	Pimelodidae	Pimelodus	Pimelodus_maculatus	aquatic	FW	no	no	Neotropical	South_America	Parana	Miranda	Brazil	Mato_Grosso_Sul	Corumba	AlvesETAL2021	na
PD242_	Proteocephalidae_Nomimoscolex_lopesi_AJ388618	Proteocephalidae	Zygobothriinae	Nomimoscolex	Nomimoscolex_lopesi	adult	Actinopterygii	Siluriformes	Pimelodidae	Pseudoplatystoma	Pseudoplatystoma_fasciatum	aquatic	FW	no	no	Neotropical	South_America	Parana	Paraguay	Paraguay	Central	San_Antonio	Zehnder_Mariaux1999	na
PD243_	Proteocephalidae_Nomimoscolex_lenha_MN626404	Proteocephalidae	Zygobothriinae	Nomimoscolex	Nomimoscolex_lenha	adult	Actinopterygii	Siluriformes	Pimelodidae	Sorubimichthys	Sorubimichthys_planiceps	aquatic	FW	no	no	Neotropical	South_America	Amazon	Amazon	Peru	Loreto	Iquitos	AlvesETAL2018	na
PD245_	Proteocephalidae_Nomimoscolex_lenha_MN626403	Proteocephalidae	Zygobothriinae	Nomimoscolex	Nomimoscolex_lenha	adult	Actinopterygii	Siluriformes	Pimelodidae	Sorubimichthys	Sorubimichthys_planiceps	aquatic	FW	no	no	Neotropical	South_America	Amazon	Amazon	Peru	Loreto	Iquitos	AlvesETAL2018	na
PD246_	Proteocephalidae_Nomimoscolex_dorad_AJ388613	Proteocephalidae	Zygobothriinae	Nomimoscolex	Nomimoscolex_dorad	adult	Actinopterygii	Siluriformes	Pimelodidae	Brachyplatystoma	Brachyplatystoma_rousseauxii	aquatic	FW	no	no	Neotropical	South_America	Amazon	Amazon	Brazil	Amazonas	Itacoatiara	Zehnder_Mariaux1999	na
PD247_	Proteocephalidae_Nomimoscolex_chubbi_AJ388625	Proteocephalidae	Zygobothriinae	Nomimoscolex	Nomimoscolex_chubbi	adult	Actinopterygii	Gymnotiformes	Gymnotidae	Gymnotus	Gymnotus_carapo	aquatic	FW	no	no	Neotropical	South_America	Parana	Paraguay	Paraguay	Neembucu	San_Lorenzo	Zehnder_Mariaux1999	na
PD248_	Proteocephalidae_Nomimoscolex_admonticellia_AJ388628	Proteocephalidae	Zygobothriinae	Nomimoscolex	Nomimoscolex_admonticellia	adult	Actinopterygii	Siluriformes	Pimelodidae	Pinirampus	Pinirampus_pirinampu	aquatic	FW	no	no	Neotropical	South_America	Amazon	Amazon	Brazil	Amazonas	Itacoatiara	Zehnder_Mariaux1999	na
PD250_	Proteocephalidae_Nomimoscolex_admonticellia_PD250	Proteocephalidae	Zygobothriinae	Nomimoscolex	Nomimoscolex_admonticellia	adult	Actinopterygii	Siluriformes	Pimelodidae	Pinirampus	Pinirampus_pirinampu	aquatic	FW	no	no	Neotropical	South_America	Amazon	Xingu	Brazil	Para	Altamira	Original	na
PD251_	Proteocephalidae_Monticellia_ventrei_PD251	Proteocephalidae	Monticelliinae	Monticellia	Monticellia_ventrei	adult	Actinopterygii	Siluriformes	Pimelodidae	Pinirampus	Pinirampus_pirinampu	aquatic	FW	no	no	Neotropical	South_America	Amazon	Xingu	Brazil	Para	Altamira	Original	na
PD252_	Proteocephalidae_Monticellia_ventrei_PD252	Proteocephalidae	Monticelliinae	Monticellia	Monticellia_ventrei	adult	Actinopterygii	Siluriformes	Pimelodidae	Pinirampus	Pinirampus_pirinampu	aquatic	FW	no	no	Neotropical	South_America	Parana	Miranda	Brazil	Mato_Grosso_Sul	Corumba	Original	na
PD253_	Proteocephalidae_Monticellia_ventrei_PD253	Proteocephalidae	Monticelliinae	Monticellia	Monticellia_ventrei	adult	Actinopterygii	Siluriformes	Pimelodidae	Pinirampus	Pinirampus_pirinampu	aquatic	FW	no	no	Neotropical	South_America	Parana	Miranda	Brazil	Mato_Grosso_Sul	Corumba	Original	na
PD255_	Proteocephalidae_Monticellia_ophisterni_AY307121	Proteocephalidae	Monticelliinae	Monticellia	Monticellia_ophisterni	adult	Actinopterygii	Synbranchiformes	Synbranchidae	Ophisternon	Ophisternon_aenigmaticum	aquatic	no	yes	no	Panamanian	North_America	Papaloapan	Lake_Catemaco	Mexico	Veracruz	na	ScholzETAL2003	na
PD261_	Proteocephalidae_Monticellia_magna_PD261	Proteocephalidae	Monticelliinae	Monticellia	Monticellia_magna	adult	Actinopterygii	Siluriformes	Pimelodidae	Pimelodus	Pimelodus_maculatus	aquatic	FW	no	no	Neotropical	South_America	Parana	Piracicaba	Brazil	Sao_Paulo	Colonia_Pescadores	Original	na
PD262_	Proteocephalidae_Monticellia_magna_PD262	Proteocephalidae	Monticelliinae	Monticellia	Monticellia_magna	adult	Actinopterygii	Siluriformes	Pimelodidae	Pimelodus	Pimelodus_maculatus	aquatic	FW	no	no	Neotropical	South_America	Parana	Piracicaba	Brazil	Sao_Paulo	Colonia_Pescadores	Original	na
PD266_	Proteocephalidae_Monticellia_cf_ventrei_PD266	Proteocephalidae	Monticelliinae	Monticellia	Monticellia_cf_ventrei	adult	Actinopterygii	Siluriformes	Pimelodidae	Pinirampus	Pinirampus_pirinampu	aquatic	FW	no	no	Neotropical	South_America	Amazon	Xingu	Brazil	Para	Altamira	Original	na
PD268_	Proteocephalidae_Monticellia_cf_ventrei_PD268	Proteocephalidae	Monticelliinae	Monticellia	Monticellia_cf_ventrei	adult	Actinopterygii	Siluriformes	Pimelodidae	Pinirampus	Pinirampus_pirinampu	aquatic	FW	no	no	Neotropical	South_America	Tocantins_Araguaia	Araguaia	Brazil	Para	Santa_Izabel	Original	na
PD271_	Proteocephalidae_Megathylacoides_giganteum_FM956087	Proteocephalidae	Essexiellinae	Megathylacoides	Megathylacoides_giganteum	adult	Actinopterygii	Amiiformes	Amiidae	Amia	Amia_calva	aquatic	FW	no	no	Nearctic	North_America	na	Lake_Reelfoot	USA	Tennessee	na	deChambrierETAL2009	na
PD272_	Proteocephalidae_Megathylacoides_giganteum_FM956086	Proteocephalidae	Essexiellinae	Megathylacoides	Megathylacoides_giganteum	adult	Actinopterygii	Amiiformes	Amiidae	Amia	Amia_calva	aquatic	FW	no	no	Nearctic	North_America	na	Lake_Reelfoot	USA	Tennessee	na	deChambrierETAL2009	na
PD275_	Proteocephalidae_Megathylacoides_lamothei_AY548165	Proteocephalidae	Essexiellinae	Megathylacoides	Megathylacoides_lamothei	adult	Actinopterygii	Siluriformes	Ictaluridae	Ictalurus	Ictalurus_furcatus	aquatic	FW	no	no	Panamanian	North_America	Grijalva-Usumacinta	Grijalva	Mexico	Tabasco	Aztlan	Rosas-ValdezETAL2004	na
PD276_	Proteocephalidae_Megathylacoides_lamothei_AY548166	Proteocephalidae	Essexiellinae	Megathylacoides	Megathylacoides_lamothei	adult	Actinopterygii	Siluriformes	Ictaluridae	Ictalurus	Ictalurus_furcatus	aquatic	FW	no	no	Panamanian	North_America	Grijalva-Usumacinta	Carrizal	Mexico	Tabasco	na	Rosas-ValdezETAL2004	na
PD277_	Proteocephalidae_Megathylacoides_lamothei_AY307119	Proteocephalidae	Essexiellinae	Megathylacoides	Megathylacoides_lamothei	adult	Actinopterygii	Siluriformes	Ictaluridae	Ictalurus	Ictalurus_furcatus	aquatic	FW	no	no	Panamanian	North_America	na	na	Mexico	Oaxaca	Temascal	Rosas-ValdezETAL2004	na
PD278_	Proteocephalidae_Megathylacoides_lamothei_AY307120	Proteocephalidae	Essexiellinae	Megathylacoides	Megathylacoides_lamothei	adult	Actinopterygii	Siluriformes	Ictaluridae	Ictalurus	Ictalurus_furcatus	aquatic	FW	no	no	Panamanian	North_America	Papaloapan	Papaloapan	Mexico	Veracruz	Tlacotalpan	Rosas-ValdezETAL2004	na
PD287_	Proteocephalidae_Megathylacoides_giganteum_AY307117	Proteocephalidae	Essexiellinae	Megathylacoides	Megathylacoides_giganteum	adult	Actinopterygii	Siluriformes	Ictaluridae	Ictalurus	Ictalurus_dugesii	aquatic	FW	no	no	Nearctic	North_America	na	na	Mexico	Jalisco	Chapala	Rosas-ValdezETAL2004	na
PD288_	Proteocephalidae_Megathylacoides_giganteum_AY307118	Proteocephalidae	Essexiellinae	Megathylacoides	Megathylacoides_giganteum	adult	Actinopterygii	Siluriformes	Ictaluridae	Ictalurus	Ictalurus_punctatus	aquatic	FW	no	no	Nearctic	North_America	Red	Assiniboine	Canada	Manitoba	Portage	Rosas-ValdezETAL2004	na
PD294_	Proteocephalidae_Marsypocephalus_rectangulus_KP729405	Proteocephalidae	Marsypocephalinae	Marsypocephalus	Marsypocephalus_rectangulus	adult	Actinopterygii	Siluriformes	Clariidae	Clarias	Clarias_anguillaris	aquatic	FW	no	no	Afrotropical	Africa	Nile	Nile	Sudan	Khartoum	Khartoum	deChambrierETAL2015	na
PD295_	Proteocephalidae_Marsypocephalus_heterobranchus_KP729408	Proteocephalidae	Marsypocephalinae	Marsypocephalus	Marsypocephalus_heterobranchus	adult	Actinopterygii	Siluriformes	Clariidae	Heterobranchus	Heterobranchus_bidorsalis	aquatic	FW	no	no	Afrotropical	Africa	Nile	Blue_Nile	Sudan	Sennar	Sennar	deChambrierETAL2015	na
PD298_	Proteocephalidae_Mariauxiella_brevifilis_AJ388600	Proteocephalidae	na	Mariauxiella	Mariauxiella_brevifilis	adult	Actinopterygii	Siluriformes	Auchenipteridae	Ageneiosus	Ageneiosus_inermis	aquatic	FW	no	no	Neotropical	South_America	Parana	Paraguay	Paraguay	Central	San_Antonio	Zehnder_Mariaux1999	na
PD301_	Proteocephalidae_Manaosia_bracodemoca_MW798191	Proteocephalidae	na	Manaosia	Manaosia_bracodemoca	adult	Actinopterygii	Siluriformes	Pimelodidae	Sorubim	Sorubim_lima	aquatic	FW	no	no	Neotropical	South_America	Parana	Miranda	Brazil	Mato_Grosso_Sul	Corumba	AlvesETAL2021	na
PD303_	Proteocephalidae_Manaosia_bracodemoca_KP729414	Proteocephalidae	na	Manaosia	Manaosia_bracodemoca	adult	Actinopterygii	Siluriformes	Pimelodidae	Sorubim	Sorubim_lima	aquatic	FW	no	no	Neotropical	South_America	Parana	Paraguay	Paraguay	Central	San_Antonio	deChambrierETAL2015	na
PD305_	Proteocephalidae_Manaosia_bracodemoca_MW798192	Proteocephalidae	na	Manaosia	Manaosia_bracodemoca	adult	Actinopterygii	Siluriformes	Pimelodidae	Sorubim	Sorubim_lima	aquatic	FW	no	no	Neotropical	South_America	Parana	Parana	Brazil	Parana	Porto_Rico	AlvesETAL2021	na
PD314_	Proteocephalidae_Kapsulotaenia_tidswelli_MW092173	Proteocephalidae	Acanthotaeniinae	Kapsulotaenia	Kapsulotaenia_tidswelli	adult	Reptilia	Squamata	Varanidae	Varanus	Varanus_giganteus	terrestrial	na	no	no	Australian	Oceania	na	na	Australia	Western_Australia	Caversham	ThompsomETAL2020	na
PD315_	Proteocephalidae_Kapsulotaenia_tidswelli_MW092174	Proteocephalidae	Acanthotaeniinae	Kapsulotaenia	Kapsulotaenia_tidswelli	adult	Reptilia	Squamata	Varanidae	Varanus	Varanus_gouldii	terrestrial	na	no	no	Australian	Oceania	na	na	Australia	Western_Australia	Dirk_Hartog_Island	ThompsomETAL2020	na
PD324_	Proteocephalidae_Jauella_glandicephalus_KP729399	Proteocephalidae	Peltidocotylinae	Jauella	Jauella_glandicephalus	adult	Actinopterygii	Siluriformes	Pimelodidae	Zungaro	Zungaro_jahu	aquatic	FW	no	no	Neotropical	South_America	Parana	Parana	Brazil	Parana	Porto_Rico	deChambrierETAL2015	na
PD325_	Proteocephalidae_Houssayela_sudobim_KP729404	Proteocephalidae	Zygobothriinae	Houssayela	Houssayela_sudobim	adult	Actinopterygii	Siluriformes	Pimelodidae	Pseudoplatystoma	Pseudoplatystoma_fasciatum	aquatic	FW	no	no	Neotropical	South_America	Amazon	Nanay	Peru	Loreto	Iquitos	deChambrierETAL2015	na
PD327_	Proteocephalidae_Harriscolex_nathaliae_PD327	Proteocephalidae	Zygobothriinae	Harriscolex	Harriscolex_nathaliae	adult	Actinopterygii	Siluriformes	Pimelodidae	Pseudoplatystoma	Pseudoplatystoma_corrucans	aquatic	FW	no	no	Neotropical	South_America	Parana	Parana	Brazil	Parana	Porto_Rico	Original	na
PD328_	Proteocephalidae_Harriscolex_kaparari_AJ275227	Proteocephalidae	Zygobothriinae	Harriscolex	Harriscolex_kaparari	adult	Actinopterygii	Siluriformes	Pimelodidae	Pseudoplatystoma	Pseudoplatystoma_tigrinum	aquatic	FW	no	no	Neotropical	South_America	Amazon	Amazon	Brazil	Amazonas	Itacoatiara	deChambrierETAL2004	na
PD331_	Proteocephalidae_Goezeella_mariae_MF370208	Proteocephalidae	Monticelliinae	Goezeella	Goezeella_mariae	adult	Actinopterygii	Siluriformes	Heptapteridae	Pimelodella	Pimelodella_cristata	aquatic	FW	no	no	Neotropical	South_America	Amazon	Amazon	Brazil	Amapa	Macapa	AlvesETAL2018	na
PD333_	Proteocephalidae_Glanitaenia_osculata_AJ388619	Proteocephalidae	Proteocephalinae	Glanitaenia	Glanitaenia_osculata	adult	Actinopterygii	Siluriformes	Siluridae	Silurus	Silurus_glanis	aquatic	FW	no	no	Palearctic	Europe	Vltava	Vltava	Czech_Republic	na	Orlik	Zehnder_Mariaux1999	na
PD336_	Proteocephalidae_Gibsoniela_mandube_KP729412	Proteocephalidae	Zygobothriinae	Gibsoniela	Gibsoniela_mandube	adult	Actinopterygii	Siluriformes	Auchenipteridae	Ageneiosus	Ageneiosus_sp	aquatic	FW	no	no	Neotropical	South_America	Amazon	Amazon	Peru	Loreto	Iquitos	deChambrierETAL2015	na
PD340_	Proteocephalidae_Gangesia_mukutmanipuensis_ON181456	Proteocephalidae	Gangesiinae	Gangesia	Gangesia_mukutmanipuensis	adult	Actinopterygii	Siluriformes	Siluridae	Ompok	Ompok_bimaculatus	aquatic	no	yes	no	Oriental	Asia	Hooghly	Lake_Mukutmanipur	India	West_Bengal	na	MarickETAL2023	na
PD341_	Proteocephalidae_Gangesia_mukutmanipuensis_ON181457	Proteocephalidae	Gangesiinae	Gangesia	Gangesia_mukutmanipuensis	adult	Actinopterygii	Siluriformes	Siluridae	Ompok	Ompok_bimaculatus	aquatic	no	yes	no	Oriental	Asia	Hooghly	Lake_Mukutmanipur	India	West_Bengal	na	MarickETAL2023	na
PD354_	Proteocephalidae_Gangesia_parasiluri_AF286935	Proteocephalidae	Gangesiinae	Gangesia	Gangesia_parasiluri	adult	Actinopterygii	Siluriformes	Siluridae	Silurus	Silurus_asotus	aquatic	FW	no	no	Sino_Japanese	Asia	na	Lake_Suwa	Japan	Nagano	na	OlsonETAL2001	na
PD355_	Proteocephalidae_Gangesia_parasiluri_AJ388590	Proteocephalidae	Gangesiinae	Gangesia	Gangesia_parasiluri	adult	Actinopterygii	Siluriformes	Siluridae	Silurus	Silurus_asotus	aquatic	FW	no	no	Sino_Japanese	Asia	na	Lake_Suwa	Japan	Nagano	na	Zehnder_Mariaux1999	na
PD356_	Proteocephalidae_Gangesia_parasiluri_ON176181	Proteocephalidae	Gangesiinae	Gangesia	Gangesia_parasiluri	adult	Actinopterygii	Siluriformes	Siluridae	Silurus	Silurus_biwaensis	aquatic	FW	no	no	Sino_Japanese	Asia	na	Seta	Japan	Kyoto	na	MarickETAL2023	na
PD359_	Proteocephalidae_Gangesia_oligonchis_MH665414	Proteocephalidae	Gangesiinae	Gangesia	Gangesia_oligonchis	adult	Actinopterygii	Siluriformes	Bagridae	Tachysurus	Tachysurus_fulvidraco	aquatic	FW	no	no	Sino_Japanese	Asia	Yangtze	Lake_Poyang	China	Jiangxi	na	FuETAL2019	na
PD360_	Proteocephalidae_Gangesia_oligonchis_MH665420	Proteocephalidae	Gangesiinae	Gangesia	Gangesia_oligonchis	adult	Actinopterygii	Siluriformes	Bagridae	Tachysurus	Tachysurus_fulvidraco	aquatic	FW	no	no	Sino_Japanese	Asia	Yangtze	Lake_Tangxun	China	Hubei	na	FuETAL2019	na
PD361_	Proteocephalidae_Gangesia_oligonchis_MH665415	Proteocephalidae	Gangesiinae	Gangesia	Gangesia_oligonchis	adult	Actinopterygii	Siluriformes	Bagridae	Tachysurus	Tachysurus_fulvidraco	aquatic	FW	no	no	Sino_Japanese	Asia	Yangtze	Lake_Poyang	China	Jiangxi	na	FuETAL2019	na
PD362_	Proteocephalidae_Gangesia_oligonchis_MH665421	Proteocephalidae	Gangesiinae	Gangesia	Gangesia_oligonchis	adult	Actinopterygii	Siluriformes	Bagridae	Tachysurus	Tachysurus_fulvidraco	aquatic	FW	no	no	Sino_Japanese	Asia	Yangtze	Lake_Tangxun	China	Hubei	na	FuETAL2019	na
PD363_	Proteocephalidae_Gangesia_oligonchis_MH665416	Proteocephalidae	Gangesiinae	Gangesia	Gangesia_oligonchis	adult	Actinopterygii	Siluriformes	Bagridae	Tachysurus	Tachysurus_fulvidraco	aquatic	FW	no	no	Sino_Japanese	Asia	Yangtze	Lake_Poyang	China	Jiangxi	na	FuETAL2019	na
PD364_	Proteocephalidae_Gangesia_oligonchis_MH665422	Proteocephalidae	Gangesiinae	Gangesia	Gangesia_oligonchis	adult	Actinopterygii	Siluriformes	Bagridae	Tachysurus	Tachysurus_fulvidraco	aquatic	FW	no	no	Sino_Japanese	Asia	Yangtze	Lake_Tangxun	China	Hubei	na	FuETAL2019	na
PD365_	Proteocephalidae_Gangesia_oligonchis_MH665417	Proteocephalidae	Gangesiinae	Gangesia	Gangesia_oligonchis	adult	Actinopterygii	Siluriformes	Bagridae	Tachysurus	Tachysurus_fulvidraco	aquatic	FW	no	no	Sino_Japanese	Asia	Yangtze	Lake_Tangxun	China	Hubei	na	FuETAL2019	na
PD366_	Proteocephalidae_Gangesia_oligonchis_MH665423	Proteocephalidae	Gangesiinae	Gangesia	Gangesia_oligonchis	adult	Actinopterygii	Siluriformes	Bagridae	Tachysurus	Tachysurus_fulvidraco	aquatic	FW	no	no	Sino_Japanese	Asia	Yangtze	Lake_Tangxun	China	Hubei	na	FuETAL2019	na
PD367_	Proteocephalidae_Gangesia_oligonchis_MH665418	Proteocephalidae	Gangesiinae	Gangesia	Gangesia_oligonchis	adult	Actinopterygii	Siluriformes	Bagridae	Tachysurus	Tachysurus_fulvidraco	aquatic	FW	no	no	Sino_Japanese	Asia	Yangtze	Lake_Tangxun	China	Hubei	na	FuETAL2019	na
PD368_	Proteocephalidae_Gangesia_oligonchis_MH665419	Proteocephalidae	Gangesiinae	Gangesia	Gangesia_oligonchis	adult	Actinopterygii	Siluriformes	Bagridae	Tachysurus	Tachysurus_fulvidraco	aquatic	FW	no	no	Sino_Japanese	Asia	Yangtze	Lake_Tangxun	China	Hubei	na	FuETAL2019	na
PD371_	Proteocephalidae_Gangesia_oligonchis_JX477448	Proteocephalidae	Gangesiinae	Gangesia	Gangesia_oligonchis	adult	Actinopterygii	Siluriformes	Bagridae	Tachysurus	Tachysurus_fulvidraco	aquatic	FW	no	no	Palearctic	Asia	na	Ilistaya	Russia	na	na	AshETAL2012	na
PD373_	Proteocephalidae_Gangesia_oligonchis_JX477451	Proteocephalidae	Gangesiinae	Gangesia	Gangesia_oligonchis	adult	Actinopterygii	Siluriformes	Bagridae	Tachysurus	Tachysurus_fulvidraco	aquatic	FW	no	no	Palearctic	Asia	na	Ilistaya	Russia	na	na	AshETAL2012	na
PD374_	Proteocephalidae_Gangesia_oligonchis_MF314173	Proteocephalidae	Gangesiinae	Gangesia	Gangesia_oligonchis	adult	Actinopterygii	Siluriformes	Bagridae	Tachysurus	Tachysurus_fulvidraco	aquatic	FW	no	no	Sino_Japanese	Asia	Yangtze	Lake_Liangzi	China	Hubei	na	LiETAL2019	na
PD375_	Proteocephalidae_Gangesia_oligonchis_MF537487	Proteocephalidae	Gangesiinae	Gangesia	Gangesia_oligonchis	adult	Actinopterygii	Siluriformes	Bagridae	Tachysurus	Tachysurus_fulvidraco	aquatic	FW	no	no	Sino_Japanese	Asia	Yangtze	Lake_Poyang	China	Jiangxi	na	FuETAL2019	na
PD377_	Proteocephalidae_Gangesia_macrones_JX477444	Proteocephalidae	Gangesiinae	Gangesia	Gangesia_macrones	adult	Actinopterygii	Siluriformes	Bagridae	Sperata	Sperata_seenghala	aquatic	no	yes	no	Oriental	Asia	Godavari	Godavari	India	Maharashtra	na	AshETAL2012	na
PD378_	Proteocephalidae_Gangesia_macrones_JX477445	Proteocephalidae	Gangesiinae	Gangesia	Gangesia_macrones	adult	Actinopterygii	Siluriformes	Bagridae	Sperata	Sperata_seenghala	aquatic	no	yes	no	Oriental	Asia	Godavari	Godavari	India	Maharashtra	na	AshETAL2012	na
PD380_	Proteocephalidae_Gangesia_bengalensis_JX477427	Proteocephalidae	Gangesiinae	Gangesia	Gangesia_bengalensis	adult	Actinopterygii	Siluriformes	Siluridae	Wallago	Wallago_attu	aquatic	FW	no	no	Oriental	Asia	Hooghly	Hooghly	India	West_Bengal	Rishra	AshETAL2012	na
PD381_	Proteocephalidae_Gangesia_bengalensis_JX477428	Proteocephalidae	Gangesiinae	Gangesia	Gangesia_bengalensis	adult	Actinopterygii	Siluriformes	Siluridae	Wallago	Wallago_attu	aquatic	FW	no	no	Oriental	Asia	Hooghly	Hooghly	India	West_Bengal	Rishra	AshETAL2012	na
PD384_	Proteocephalidae_Gangesia_bengalensis_KY018599	Proteocephalidae	Gangesiinae	Gangesia	Gangesia_bengalensis	adult	Actinopterygii	Siluriformes	Siluridae	Wallago	Wallago_attu	aquatic	FW	no	no	Oriental	Asia	na	na	India	Punjab	Ropar_wetland	Jasrotia_Kaur2017	na
PD385_	Proteocephalidae_Gangesia_agraensis_JX477431	Proteocephalidae	Gangesiinae	Gangesia	Gangesia_agraensis	adult	Actinopterygii	Siluriformes	Siluridae	Wallago	Wallago_attu	aquatic	FW	no	no	Oriental	Asia	na	na	India	West_Bengal	Balurghat	AshETAL2012	na
PD387_	Proteocephalidae_Gangesia_agraensis_JX477436	Proteocephalidae	Gangesiinae	Gangesia	Gangesia_agraensis	adult	Actinopterygii	Siluriformes	Siluridae	Wallago	Wallago_attu	aquatic	FW	no	no	Oriental	Asia	na	na	India	West_Bengal	Balurghat	AshETAL2012	na
PD399_	Proteocephalidae_Electrotaenia_malopteruri_JX477434	Proteocephalidae	Gangesiinae	Electrotaenia	Electrotaenia_malopteruri	adult	Actinopterygii	Siluriformes	Malapteruridae	Malapterurus	Malapterurus_electricus	aquatic	FW	no	no	Saharo_Arabian	Africa	Nile	Nile	Egypt	Minya	Minya	AshETAL2012	na
PD401_	Proteocephalidae_Electrotaenia_malopteruri_MG649379	Proteocephalidae	Gangesiinae	Electrotaenia	Electrotaenia_malopteruri	adult	Actinopterygii	Siluriformes	Malapteruridae	Malapterurus	Malapterurus_electricus	aquatic	FW	no	no	Saharo_Arabian	Africa	na	Lake_Manzala	Egypt	El-Sheikh	na	Abdel-GaberETAL2018	na
PD402_	Proteocephalidae_Crepidobothrium_sp_INVE_22108_AJ238833	Proteocephalidae	Proteocephalinae	Pseudocrepidobothrium	Pseudocrepidobothrium_sp	adult	Actinopterygii	Siluriformes	Pimelodidae	Phractocephalus	Phractocephalus_hemioliopterus	aquatic	FW	no	no	Neotropical	South_America	Amazon	Amazon	Brazil	Amazonas	Itacoatiara	Zehnder_deChambrier2000	na
PD403_	Proteocephalidae_Crepidobothrium_sp_AJ275063	Proteocephalidae	Proteocephalinae	Pseudocrepidobothrium	Pseudocrepidobothrium_sp	adult	Actinopterygii	Siluriformes	Pimelodidae	Phractocephalus	Phractocephalus_hemioliopterus	aquatic	FW	no	no	Neotropical	South_America	Amazon	Amazon	Brazil	Amazonas	Itacoatiara	deChambrierETAL2004	na
PD404_	Proteocephalidae_Crepidobothrium_gerrardii_KC786018	Proteocephalidae	Proteocephalinae	Crepidobothrium	Crepidobothrium_gerrardii	adult	Reptilia	Squamata	Boidae	Boa	Boa_constrictor	terrestrial	na	no	no	Neotropical	South_America	na	na	Peru	Loreto	Iquitos	ScholzETAL2013	na
PD405_	Proteocephalidae_Pseudocrepidobothrium_eirasi_AJ388623	Proteocephalidae	Proteocephalinae	Pseudocrepidobothrium	Pseudocrepidobothrium_eirasi	adult	Actinopterygii	Siluriformes	Pimelodidae	Phractocephalus	Phractocephalus_hemioliopterus	aquatic	FW	no	no	Neotropical	South_America	Amazon	Amazon	Brazil	Amazonas	Itacoatiara	Zehnder_Mariaux1999	na
PD410_	Proteocephalidae_Corallotaenia_parafimbriata_AY548163	Proteocephalidae	Essexiellinae	Corallotaenia	Corallotaenia_parafimbriata	adult	Actinopterygii	Siluriformes	Ictaluridae	Ameiurus	Ameiurus_melas	aquatic	FW	no	no	Nearctic	North_America	na	na	Canada	Manitoba	na	Rosas-ValdezETAL2004	na
PD411_	Proteocephalidae_Corallotaenia_minutia_AY548164	Proteocephalidae	Essexiellinae	Corallotaenia	Corallotaenia_minutia	adult	Actinopterygii	Siluriformes	Ictaluridae	Ameiurus	Ameiurus_melas	aquatic	FW	no	no	Nearctic	North_America	na	na	Canada	Manitoba	na	Rosas-ValdezETAL2004	na
PD412_	Proteocephalidae_Corallotaenia_intermedia_AJ275232	Proteocephalidae	Essexiellinae	Corallotaenia	Corallotaenia_intermedia	adult	Actinopterygii	Siluriformes	Ictaluridae	Ameiurus	Ameiurus_melas	aquatic	FW	no	no	Nearctic	North_America	na	Lake_Ontario	Canada	Ontario	na	unpublished	na
PD413_	Proteocephalidae_Corallobothrium_sp_KM538086	Proteocephalidae	Corallobothriinae	Corallobothrium	Corallobothrium_sp	adult	Actinopterygii	Siluriformes	Ictaluridae	Ameiurus	Ameiurus_nebulosus	aquatic	FW	no	no	Nearctic	North_America	Lawrence	Lake_Saint_Louis	Canada	Quebec	Beauharnois	VanSteenkisteETAL2015	na
PD414_	Proteocephalidae_Corallobothrium_solidum_AJ583450	Proteocephalidae	Corallobothriinae	Corallobothrium	Corallobothrium_solidum	adult	Actinopterygii	Siluriformes	Malapteruridae	Malapterurus	Malapterurus_electricus	aquatic	FW	no	no	Saharo_Arabian	Africa	Nile	Nile	Egypt	Luxor	na	deChambrierETAL2004	na
PD415_	Proteocephalidae_Essexiella_fimbriata_AY548162	Proteocephalidae	Essexiellinae	Essexiella	Essexiella_fimbriata	adult	Actinopterygii	Siluriformes	Ictaluridae	Ictalurus	Ictalurus_balsanus	aquatic	FW	no	no	Nearctic	North_America	Atoyac	Atoyac	Mexico	Guerrero	La_Villita	Rosas-ValdezETAL2004_ScholzETAL2011	na
PD416_	Proteocephalidae_Essexiella_fimbriata_AY548160	Proteocephalidae	Essexiellinae	Essexiella	Essexiella_fimbriata	adult	Actinopterygii	Siluriformes	Ictaluridae	Ictalurus	Ictalurus_dugesii	aquatic	FW	no	no	Nearctic	North_America	na	na	Mexico	Michoacan	San_Juanico	Rosas-ValdezETAL2004_ScholzETAL2011	na
PD417_	Proteocephalidae_Essexiella_fimbriata_AY548161	Proteocephalidae	Essexiellinae	Essexiella	Essexiella_fimbriata	adult	Actinopterygii	Siluriformes	Ictaluridae	Ictalurus	Ictalurus_punctatus	aquatic	FW	no	no	Nearctic	North_America	na	na	Mexico	Michoacan	San_Juanico	Rosas-ValdezETAL2004_ScholzETAL2011	na
PD418_	Proteocephalidae_Corallobothrium_cf_solidum_JM_2011_JN005780	Proteocephalidae	Corallobothriinae	Corallobothrium	Corallobothrium_cf_solidum	adult	Actinopterygii	Siluriformes	Malapteruridae	Malapterurus	Malapterurus_monsembeensis	aquatic	FW	no	no	Afrotropical	Africa	na	Congo	DR_Congo	na	Pioka	ScholzETAL2011	na
PD419_	Proteocephalidae_Cichlidocestus_gillesi_KY403889	Proteocephalidae	Proteocephalinae	Cichlidocestus	Cichlidocestus_gillesi	adult	Actinopterygii	Cichliformes	Cichlidae	Cichlasoma	Cichlasoma_amazonarum	aquatic	FW	no	no	Neotropical	South_America	Amazon	Amazon	Peru	Loreto	Iquitos	deChambrierETAL2017	na
PD420_	Proteocephalidae_Cichlidocestus_gillesi_PD420	Proteocephalidae	Proteocephalinae	Cichlidocestus	Cichlidocestus_gillesi	adult	Actinopterygii	Cichliformes	Cichlidae	Aequidens	Aequidens_tetramerus	aquatic	FW	no	no	Neotropical	South_America	Marapanim	Marapanim	Brazil	Para	Iguarape-Açu	Original	na
PD421_	Proteocephalidae_Choanoscolex_cf_abscisus_AJ275064	Proteocephalidae	Monticelliinae	Choanoscolex	Choanoscolex_cf_abscisus	adult	Actinopterygii	Siluriformes	Pimelodidae	Pseudoplatystoma	Pseudoplatystoma_fasciatum	aquatic	FW	no	no	Neotropical	South_America	Amazon	Amazon	Brazil	Amazonas	Itacoatiara	deChambrierETAL2004	na
PD425_	Proteocephalidae_Chambriella_megacephala_KY207448	Proteocephalidae	Monticelliinae	Chambriella	Chambriella_megacephala	adult	Actinopterygii	Siluriformes	Pimelodidae	Zungaro	Zungaro_zungaro	aquatic	FW	no	no	Neotropical	South_America	Amazon	Amazon	Peru	Loreto	Iquitos	AlvesETAL2017	na
PD426_	Proteocephalidae_Chambriella_megacephala_KY207447	Proteocephalidae	Monticelliinae	Chambriella	Chambriella_megacephala	adult	Actinopterygii	Siluriformes	Pimelodidae	Zungaro	Zungaro_jahu	aquatic	FW	no	no	Neotropical	South_America	Parana	Parana	Brazil	Parana	Porto_Rico	AlvesETAL2017	na
PD428_	Proteocephalidae_Cangatiella_arandasi_KP729411	Proteocephalidae	Proteocephalinae	Cangatiella	Cangatiella_arandasi	adult	Actinopterygii	Siluriformes	Auchenipteridae	Trachelyopterus	Trachelyopterus_galeatus	aquatic	FW	no	no	Neotropical	South_America	Parana	Parana	Brazil	Parana	Porto_Rico	deChambrierETAL2015	na
PD429_	Proteocephalidae_Cangatiella_arandasi_PD429	Proteocephalidae	Proteocephalinae	Cangatiella	Cangatiella_arandasi	adult	Actinopterygii	Siluriformes	Auchenipteridae	Trachelyopterus	Trachelyopterus_galeatus	aquatic	FW	no	no	Neotropical	South_America	Parana	Piracicaba	Brazil	Sao_Paulo	Colonia_Pescadores	Original	na
PD433_	Proteocephalidae_Brooksiella_praeputialis_PD433	Proteocephalidae	Zygobothriinae	Brooksiella	Brooksiella_praeputialis	adult	Actinopterygii	Siluriformes	Cetopsidae	Cetopsis	Cetopsis_caecutiens	aquatic	FW	no	no	Neotropical	South_America	Amazon	Amazon	Peru	Loreto	Iquitos	Original	na
PD434_	Proteocephalidae_Brayela_karuatayi_KP729406	Proteocephalidae	Proteocephalinae	Brayela	Brayela_karuatayi	adult	Actinopterygii	Siluriformes	Pimelodidae	Platynematichthys	Platynematichthys_notatus	aquatic	FW	no	no	Neotropical	South_America	Amazon	Nanay	Peru	Loreto	Iquitos	deChambrierETAL2015	na
PD435_	Proteocephalidae_Barsonella_lafoni_FM955145	Proteocephalidae	Proteocephalinae	Barsonella	Barsonella_lafoni	adult	Actinopterygii	Siluriformes	Clariidae	Clarias	Clarias_gariepinus	aquatic	FW	no	no	Afrotropical	Africa	Lake_Victoria	Lake_Victoria	Tanzania	na	na	deChambrierETAL2009	na
PD436_	Proteocephalidae_Barsonella_lafoni_FM955142	Proteocephalidae	Proteocephalinae	Barsonella	Barsonella_lafoni	adult	Actinopterygii	Siluriformes	Clariidae	Clarias	Clarias_cf_anguillaris	aquatic	FW	no	no	Afrotropical	Africa	Nile	Lake_Nubia	Sudan	na	na	deChambrierETAL2009	na
PD437_	Proteocephalidae_Barsonella_lafoni_FM955144	Proteocephalidae	Proteocephalinae	Barsonella	Barsonella_lafoni	adult	Actinopterygii	Siluriformes	Clariidae	Clarias	Clarias_gariepinus	aquatic	FW	no	no	Afrotropical	Africa	na	Lake_Tana	Ethiopia	na	na	deChambrierETAL2009	na
PD438_	Proteocephalidae_Barsonella_lafoni_FM955143	Proteocephalidae	Proteocephalinae	Barsonella	Barsonella_lafoni	adult	Actinopterygii	Siluriformes	Clariidae	Clarias	Clarias_gariepinus	aquatic	FW	no	no	Afrotropical	Africa	na	Lake_Langano	Ethiopia	na	na	deChambrierETAL2009	na
PD441_	Proteocephalidae_Amphoteromorphus_piriformis_AJ275231	Proteocephalidae	Zygobothriinae	Amphoteromorphus	Amphoteromorphus_piriformis	adult	Actinopterygii	Siluriformes	Pimelodidae	Brachyplatystoma	Brachyplatystoma_rousseauxii	aquatic	FW	no	no	Neotropical	South_America	Amazon	Amazon	Brazil	Amazonas	Itacoatiara	deChambrierETAL2004	na
PD442_	Proteocephalidae_Amphoteromorphus_piraeeba_KP729407	Proteocephalidae	Zygobothriinae	Amphoteromorphus	Amphoteromorphus_piraeeba	adult	Actinopterygii	Siluriformes	Pimelodidae	Brachyplatystoma	Brachyplatystoma_filamentosum	aquatic	FW	no	no	Neotropical	South_America	Amazon	Amazon	Brazil	Amazonas	Itacoatiara	deChambrierETAL2015	na
PD443_	Proteocephalidae_Amphoteromorphus_peniculus_KP729410	Proteocephalidae	Zygobothriinae	Amphoteromorphus	Amphoteromorphus_peniculus	adult	Actinopterygii	Siluriformes	Pimelodidae	Brachyplatystoma	Brachyplatystoma_rousseauxii	aquatic	FW	no	no	Neotropical	South_America	Amazon	Amazon	Peru	Loreto	Iquitos	deChambrierETAL2015	na
PD444_	Proteocephalidae_Amphoteromorphus_parkamoo_AJ388595	Proteocephalidae	Zygobothriinae	Amphoteromorphus	Amphoteromorphus_parkamoo	adult	Actinopterygii	Siluriformes	Pimelodidae	Zungaro	Zungaro_zungaro	aquatic	FW	no	no	Neotropical	South_America	Amazon	Amazon	Brazil	Amazonas	Itacoatiara	Zehnder_Mariaux1999	na
PD445_	Proteocephalidae_Amphoteromorphus_ninoi_AJ388624	Proteocephalidae	Zygobothriinae	Amphoteromorphus	Amphoteromorphus_ninoi	adult	Actinopterygii	Siluriformes	Pimelodidae	Brachyplatystoma	Brachyplatystoma_filamentosum	aquatic	FW	no	no	Neotropical	South_America	Amazon	Amazon	Brazil	Amazonas	Itacoatiara	Zehnder_Mariaux1999	na
PD446_	Proteocephalidae_Amphoteromorphus_ninoi_AJ275066	Proteocephalidae	Zygobothriinae	Amphoteromorphus	Amphoteromorphus_ninoi	adult	Actinopterygii	Siluriformes	Pimelodidae	Brachyplatystoma	Brachyplatystoma_vaillantii	aquatic	FW	no	no	Neotropical	South_America	Amazon	Amazon	Brazil	Amazonas	Itacoatiara	Zehnder_Mariaux1999	na
PD450_	Proteocephalidae_Rostellotaenia_nilotica_INVE_25026_AJ388593	Proteocephalidae	Acanthotaeniinae	Rostellotaenia	Rostellotaenia_nilotica	adult	Reptilia	Squamata	Varanidae	Varanus	Varanus_exanthematicus	terrestrial	na	no	no	Afrotropical	Africa	na	na	Ghana	na	na	Zehnder_Mariaux1999_deChambrier2004_Scholz_deChambrier2019	na
PD456_	Proteocephalidae_Acanthotaenia_shipleyi_AJ583453	Proteocephalidae	Acanthotaeniinae	Acanthotaenia	Acanthotaenia_shipleyi	adult	Reptilia	Squamata	Varanidae	Varanus	Varanus_salvator	terrestrial	na	no	no	Oriental	Asia	na	na	Malaysia	Selangor	Klang	deChambrierETAL2004	na
PD535_	Proteocephalidae_Proteocephalus_pinguis_KP729395	Proteocephalidae	Proteocephalinae	Proteocephalus	Proteocephalus_pinguis	adult	Actinopterygii	Esociformes	Esocidae	Esox	Esox_lucius	aquatic	no	yes	no	Nearctic	North_America	Connecticut	Wethersfield _Cove	USA	Connecticut	Wethersfield	deChambrierETAL2015	na
PS003_	Proteocephalidae_Zygobothrium_megacephalum_AJ275053	Proteocephalidae	Zygobothriinae	Zygobothrium	Zygobothrium_megacephalum	adult	Actinopterygii	Siluriformes	Pimelodidae	Phractocephalus	Phractocephalus_hemioliopterus	aquatic	FW	no	no	Neotropical	South_America	Amazon	Amazon	Brazil	Amazonas	Itacoatiara	unpublished	na
PS004_	Proteocephalidae_Vermaia_pseudotropii_MT627465	Proteocephalidae	Gangesiinae	Vermaia	Vermaia_pseudotropii	adult	Actinopterygii	Siluriformes	Ailiidae	Clupisoma	Clupisoma_garua	aquatic	no	yes	no	Oriental	Asia	na	Lake_Mukutmanipur	India	West_Bengal	na	deChambrierETAL2020	na
PS006_	Proteocephalidae_Thaumasioscolex_didelphidis_KC786019	Proteocephalidae	Proteocephalinae	Thaumasioscolex	Thaumasioscolex_didelphidis	adult	Mammalia	Didelphiomorphia	Didelphidae	Didelphis	Didelphis_marsupialis	terrestrial	na	no	no	Panamanian	North_America	na	na	Mexico	na	na	ScholzETAL2013	na
PS012_	Proteocephalidae_Synbranchiella_mabelae_PS012	Proteocephalidae	Monticelliinae	Synbranchiella	Synbranchiella_mabelae	adult	Actinopterygii	Synbranchiformes	Synbranchidae	Synbranchus	Synbranchus_marmoratus	aquatic	no	yes	no	Neotropical	South_America	Parana	Colastine	Argentina	Santa_Fe	Colastine_Sur	Original	na
PS016_	Proteocephalidae_Spatulifer_maringaensis_MW811140	Proteocephalidae	Monticelliinae	Spatulifer	Spatulifer_maringaensis	adult	Actinopterygii	Siluriformes	Pimelodidae	Sorubim	Sorubim_lima	aquatic	FW	no	no	Neotropical	South_America	Parana	Parana	Brazil	Parana	Porto_Rico	AlvesETAL2021	na
PS021_	Proteocephalidae_Spatulifer_cf_rugosa_PS021	Proteocephalidae	Monticelliinae	Spatulifer	Spatulifer_cf_rugosa	adult	Actinopterygii	Siluriformes	Pimelodidae	Pseudoplatystoma	Pseudoplatystoma_cf_reticulatum	aquatic	FW	no	no	Neotropical	South_America	Tocantins_Araguaia	Araguaia	Brazil	Para	Santa_Izabel	Original	na
PS023_	Proteocephalidae_Spasskyellina_spinulifera_PS023	Proteocephalidae	Monticelliinae	Spasskyellina	Spasskyellina_spinulifera	adult	Actinopterygii	Siluriformes	Pimelodidae	Pseudoplatystoma	Pseudoplatystoma_cf_reticulatum	aquatic	FW	no	no	Neotropical	South_America	Amazon	Quatro_Cachoeiras	Brazil	Rondonia	Ariquemes	Original	na
PS027_	Proteocephalidae_Spasskyellina_spinulifera_PS027	Proteocephalidae	Monticelliinae	Spasskyellina	Spasskyellina_spinulifera	adult	Actinopterygii	Siluriformes	Pimelodidae	Pseudoplatystoma	Pseudoplatystoma_reticulatum	aquatic	FW	no	no	Neotropical	South_America	Parana	Miranda	Brazil	Mato_Grosso_Sul	Corumba	Original	na
PS029_	Proteocephalidae_Spasskyellina_mandi_MW244620	Proteocephalidae	Monticelliinae	Spasskyellina	Spasskyellina_mandi	adult	Actinopterygii	Siluriformes	Pimelodidae	Pimelodus	Pimelodus_ornatus	aquatic	FW	no	no	Neotropical	South_America	Amazon	Xingu	Brazil	Para	Altamira	AlvesETAL2021	na
PS030_	Proteocephalidae_Spasskyellina_mandi_MW244618	Proteocephalidae	Monticelliinae	Spasskyellina	Spasskyellina_mandi	adult	Actinopterygii	Siluriformes	Pimelodidae	Pimelodus	Pimelodus_ornatus	aquatic	FW	no	no	Neotropical	South_America	Amazon	Amazon	Brazil	Amapa	Macapa	AlvesETAL2021	na
PS031_	Proteocephalidae_Spasskyellina_mandi_MW244619	Proteocephalidae	Monticelliinae	Spasskyellina	Spasskyellina_mandi	adult	Actinopterygii	Siluriformes	Pimelodidae	Pimelodus	Pimelodus_ornatus	aquatic	FW	no	no	Neotropical	South_America	Parana	Parana	Brazil	Parana	Porto_Rico	AlvesETAL2021	na
PS033_	Proteocephalidae_Silurotaenia_siluri_ON181458	Proteocephalidae	Monticelliinae	Spasskyellina	Spasskyellina_mandi	adult	Actinopterygii	Siluriformes	Siluridae	Silurus	Silurus_glanis	aquatic	FW	no	no	Palearctic	Europe	Vltava	Vltava	Czech_Republic	na	Orlik	MarickETAL2023	na
PS036_	Proteocephalidae_Scholzia_emarginata_KC786016	Proteocephalidae	Proteocephalinae	Scholzia	Scholzia_emarginata	adult	Actinopterygii	Siluriformes	Pimelodidae	Phractocephalus	Phractocephalus_hemioliopterus	aquatic	FW	no	no	Neotropical	South_America	Amazon	Amazon	Brazil	Amazonas	Itacoatiara	ScholzETAL2013	na
PS037_	Proteocephalidae_Scholzia_emarginata_PS037	Proteocephalidae	Proteocephalinae	Scholzia	Scholzia_emarginata	adult	Actinopterygii	Siluriformes	Pimelodidae	Pseudoplatystoma	Pseudoplatystoma_fasciatum	aquatic	FW	no	no	Neotropical	South_America	Tocantins_Araguaia	Araguaia	Brazil	Para	Santa_Izabel	Original	na
PS038_	Proteocephalidae_Scholzia_emarginata_PS038	Proteocephalidae	Proteocephalinae	Scholzia	Scholzia_emarginata	adult	Actinopterygii	Siluriformes	Pimelodidae	Phractocephalus	Phractocephalus_hemioliopterus	aquatic	FW	no	no	Neotropical	South_America	Tocantins_Araguaia	Araguaia	Brazil	Para	Santa_Izabel	Original	na
PS042_	Proteocephalidae_Rudolphiella_piracatinga_AJ388627	Proteocephalidae	Rudolphiellinae	Rudolphiella	Rudolphiella_piracatinga	adult	Actinopterygii	Siluriformes	Pimelodidae	Calophysus	Calophysus_macropterus	aquatic	FW	no	no	Neotropical	South_America	Amazon	Amazon	Brazil	Amazonas	Itacoatiara	Zehnder_Mariaux1999	na
PS043_	Proteocephalidae_Rostellotaenia_nilotica_MT627464	Proteocephalidae	Acanthotaeniinae	Rostellotaenia	Rostellotaenia_nilotica	adult	Reptilia	Squamata	Varanidae	Varanus	Varanus_albigularis	terrestrial	na	no	no	Afrotropical	Africa	na	na	Tanzania	na	na	deChambrierETAL2020	na
PS044_	Proteocephalidae_Rostellotaenia_nilotica_MT627450	Proteocephalidae	Acanthotaeniinae	Rostellotaenia	Rostellotaenia_nilotica	adult	Reptilia	Squamata	Varanidae	Varanus	Varanus_niloticus	terrestrial	na	no	no	Afrotropical	Africa	na	na	South_Africa	na	na	deChambrierETAL2020	na
PS045_	Proteocephalidae_Rostellotaenia_nilotica_MT627451	Proteocephalidae	Acanthotaeniinae	Rostellotaenia	Rostellotaenia_nilotica	adult	Reptilia	Squamata	Varanidae	Varanus	Varanus_niloticus	terrestrial	na	no	no	Afrotropical	Africa	na	na	Tanzania	Donoma	Donoma	deChambrierETAL2020	na
PS046_	Proteocephalidae_Ritacestus_ritaii_MT627467	Proteocephalidae	Gangesiinae	Ritacestus	Ritacestus_ritaii	adult	Actinopterygii	Siluriformes	Bagridae	Rita	Rita_rita	aquatic	no	yes	no	Oriental	Asia	Mahananda	Mahananda	India	West_Bengal	Malda	deChambrierETAL2020	na
PS047_	Proteocephalidae_Riggenbachiella_paranaense_MN626405	Proteocephalidae	Monticelliinae	Riggenbachiella	Riggenbachiella_paranaense	adult	Actinopterygii	Siluriformes	Pimelodidae	Hemisorubim	Hemisorubim_platyrhynchos	aquatic	FW	no	no	Neotropical	South_America	Amazon	Amazon	Peru	Loreto	Iquitos	AlvesETAL2018	na
PS048_	Proteocephalidae_Riggenbachiella_paranaense_MN626406	Proteocephalidae	Monticelliinae	Riggenbachiella	Riggenbachiella_paranaense	adult	Actinopterygii	Siluriformes	Pimelodidae	Hemisorubim	Hemisorubim_platyrhynchos	aquatic	FW	no	no	Neotropical	South_America	Amazon	Amazon	Peru	Loreto	Iquitos	AlvesETAL2018	na
PS052_	Proteocephalidae_Pseudoendorchis_sp_2_PVA_2020_MW244614	Proteocephalidae	na	Pseudoendorchis	Pseudoendorchis_sp2	adult	Actinopterygii	Siluriformes	Pimelodidae	Pimelodus	Pimelodus_maculatus	aquatic	FW	no	no	Neotropical	South_America	Parana	Parana	Brazil	Parana	Porto_Rico	AlvesETAL2021	na
PS053_	Proteocephalidae_Pseudoendorchis_sp_2_PVA_2020_MW244615	Proteocephalidae	na	Pseudoendorchis	Pseudoendorchis_sp2	adult	Actinopterygii	Siluriformes	Pimelodidae	Pimelodus	Pimelodus_maculatus	aquatic	FW	no	no	Neotropical	South_America	Parana	Parana	Brazil	Parana	Porto_Rico	AlvesETAL2021	na
PS054_	Proteocephalidae_Pseudoendorchis_sp_2_PVA_2020_MW244613	Proteocephalidae	na	Pseudoendorchis	Pseudoendorchis_sp2	adult	Actinopterygii	Siluriformes	Pimelodidae	Pimelodus	Pimelodus_maculatus	aquatic	FW	no	no	Neotropical	South_America	Parana	Parana	Brazil	Parana	Porto_Rico	AlvesETAL2021	na
PS055_	Proteocephalidae_Pseudoendorchis_sp_2_PS055	Proteocephalidae	na	Pseudoendorchis	Pseudoendorchis_sp2	adult	Actinopterygii	Siluriformes	Pimelodidae	Pimelodus	Pimelodus_maculatus	aquatic	FW	no	no	Neotropical	South_America	Parana	Piracicaba	Brazil	Sao_Paulo	Colonia_Pescadores	Original	na
PS056_	Proteocephalidae_Pseudoendorchis_sp_1_PVA_2020_MW244611	Proteocephalidae	na	Pseudoendorchis	Pseudoendorchis_sp1	adult	Actinopterygii	Siluriformes	Heptapteridae	Pimelodella	Pimelodella_sp	aquatic	FW	no	no	Neotropical	South_America	Occidental_Northeast_Atlantic	Maracana	Brazil	Para	Iguarape-Açu	AlvesETAL2021	na
PS057_	Proteocephalidae_Pseudoendorchis_sp_1_PVA_2020_MW244612	Proteocephalidae	na	Pseudoendorchis	Pseudoendorchis_sp1	adult	Actinopterygii	Siluriformes	Pimelodidae	Pimelodus	Pimelodus_maculatus	aquatic	FW	no	no	Neotropical	South_America	Paraiba_do_Sul	Paraiba_do_Sul	Brazil	Rio_de_Janeiro	Tres_Rios	AlvesETAL2021	na
PS058_	Proteocephalidae_Pseudoendorchis_souzalimae_MW244610	Proteocephalidae	na	Pseudoendorchis	Pseudoendorchis_souzalimae	adult	Actinopterygii	Siluriformes	Pimelodidae	Pimelodus	Pimelodus_maculatus	aquatic	FW	no	no	Neotropical	South_America	Parana	Parana	Brazil	Parana	Porto_Rico	AlvesETAL2021	na
PS059_	Proteocephalidae_Pseudoendorchis_souzalimae_MW244609	Proteocephalidae	na	Pseudoendorchis	Pseudoendorchis_souzalimae	adult	Actinopterygii	Siluriformes	Pimelodidae	Pimelodus	Pimelodus_maculatus	aquatic	FW	no	no	Neotropical	South_America	Parana	Miranda	Brazil	Mato_Grosso_Sul	Corumba	AlvesETAL2021	na
PS060_	Proteocephalidae_Pseudoendorchis_megalonemi_MW244616	Proteocephalidae	na	Pseudoendorchis	Pseudoendorchis_megalonemi	adult	Actinopterygii	Siluriformes	Pimelodidae	Megalonema	Megalonema_platycephalum	aquatic	FW	no	no	Neotropical	South_America	Amazon	Amazon	Peru	Loreto	Iquitos	AlvesETAL2021	na
PS062_	Proteocephalidae_Pseudoendorchis_felipei_MW244608	Proteocephalidae	na	Pseudoendorchis	Pseudoendorchis_felipei	adult	Actinopterygii	Siluriformes	Pimelodidae	Pimelodus	Pimelodus_fur	aquatic	FW	no	no	Neotropical	South_America	Parana	Miranda	Brazil	Mato_Grosso_Sul	Corumba	AlvesETAL2021	na
PS063_	Proteocephalidae_Pseudoendorchis_felipei_MW244607	Proteocephalidae	na	Pseudoendorchis	Pseudoendorchis_felipei	adult	Actinopterygii	Siluriformes	Pimelodidae	Pimelodus	Pimelodus_fur	aquatic	FW	no	no	Neotropical	South_America	Parana	Miranda	Brazil	Mato_Grosso_Sul	Corumba	AlvesETAL2021	na
PS064_	Proteocephalidae_Pseudoendorchis_cristata_MW244604	Proteocephalidae	na	Pseudoendorchis	Pseudoendorchis_cristata	adult	Actinopterygii	Siluriformes	Heptapteridae	Pimelodella	Pimelodella_cristata	aquatic	FW	no	no	Neotropical	South_America	Amazon	Amazon	Brazil	Amapa	Macapa	AlvesETAL2021	na
PS065_	Proteocephalidae_Pseudoendorchis_cristata_MW244605	Proteocephalidae	na	Pseudoendorchis	Pseudoendorchis_cristata	adult	Actinopterygii	Siluriformes	Heptapteridae	Pimelodella	Pimelodella_cristata	aquatic	FW	no	no	Neotropical	South_America	Amazon	Amazon	Brazil	Amapa	Macapa	AlvesETAL2021	na
PS066_	Proteocephalidae_Pseudoendorchis_cristata_MW244606	Proteocephalidae	na	Pseudoendorchis	Pseudoendorchis_cristata	adult	Actinopterygii	Siluriformes	Heptapteridae	Pimelodella	Pimelodella_cristata	aquatic	FW	no	no	Neotropical	South_America	Amazon	Amazon	Brazil	Amapa	Macapa	AlvesETAL2021	na
PS067_	Proteocephalidae_Pseudoendorchis_auchenipteri_MW244600	Proteocephalidae	na	Pseudoendorchis	Pseudoendorchis_auchenipteri	adult	Actinopterygii	Siluriformes	Pimelodidae	Pimelodus	Pimelodus_maculatus	aquatic	FW	no	no	Neotropical	South_America	Parana	Miranda	Brazil	Mato_Grosso_Sul	Corumba	AlvesETAL2021	na
PS068_	Proteocephalidae_Pseudoendorchis_auchenipteri_MW244601	Proteocephalidae	na	Pseudoendorchis	Pseudoendorchis_auchenipteri	adult	Actinopterygii	Siluriformes	Pimelodidae	Pimelodus	Pimelodus_maculatus	aquatic	FW	no	no	Neotropical	South_America	Parana	Miranda	Brazil	Mato_Grosso_Sul	Corumba	AlvesETAL2021	na
PS069_	Proteocephalidae_Pseudoendorchis_auchenipteri_MW244599	Proteocephalidae	na	Pseudoendorchis	Pseudoendorchis_auchenipteri	adult	Actinopterygii	Siluriformes	Pimelodidae	Pimelodus	Pimelodus_maculatus	aquatic	FW	no	no	Neotropical	South_America	Parana	Miranda	Brazil	Mato_Grosso_Sul	Corumba	AlvesETAL2021	na
PS070_	Proteocephalidae_Pseudoendorchis_auchenipteri_MW244602	Proteocephalidae	na	Pseudoendorchis	Pseudoendorchis_auchenipteri	adult	Actinopterygii	Siluriformes	Pimelodidae	Pimelodus	Pimelodus_maculatus	aquatic	FW	no	no	Neotropical	South_America	Parana	Parana	Brazil	Parana	Porto_Rico	AlvesETAL2021	na
PS071_	Proteocephalidae_Pseudoendorchis_auchenipteri_MW244603	Proteocephalidae	na	Pseudoendorchis	Pseudoendorchis_auchenipteri	adult	Actinopterygii	Siluriformes	Auchenipteridae	Auchenipterus	Auchenipterus_osteomystax	aquatic	FW	no	no	Neotropical	South_America	Parana	Paraguay	Paraguay	Neembucu	General_Diaz	AlvesETAL2021	na
PS073_	Proteocephalidae_Proteocephalus_vazzolerae_PS073	Proteocephalidae	Proteocephalinae	Proteocephalus	Proteocephalus_vazzolerae	adult	Actinopterygii	Characiformes	Anostomidae	Leporinus	Leporinus_friderici	aquatic	FW	no	no	Neotropical	South_America	Parana	Parana	Brazil	Parana	Porto_Rico	Original	na
PS074_	Proteocephalidae_Proteocephalus_vazzolerae_PS074	Proteocephalidae	Proteocephalinae	Proteocephalus	Proteocephalus_vazzolerae	adult	Actinopterygii	Characiformes	Anostomidae	Schizodon	Schizodon_borellii	aquatic	FW	no	no	Neotropical	South_America	Parana	Parana	Brazil	Parana	Porto_Rico	Original	na
PS075_	Proteocephalidae_Proteocephalus_tetrastomus_OP972570	Proteocephalidae	Proteocephalinae	Proteocephalus	Proteocephalus_tetrastomus	adult	Actinopterygii	Osmeriformes	Osmeridae	Hypomesus	Hypomesus_nipponensis	aquatic	no	no	yes	Sino_Japanese	Asia	na	na	Japan	na	na	BrabecETAL2023	na
PS089_	Proteocephalidae_Proteocephalus_sp_Ex28_06_OP972516	Proteocephalidae	Proteocephalinae	Proteocephalus	Proteocephalus_sp	adult	Actinopterygii	Salmoniformes	Salmonidae	Salvelinus	Salvelinus_alpinus	aquatic	no	no	yes	Palearctic	Europe	na	Lake_Luktvatn	Norway	na	na	BrabecETAL2023	na
PS097_	Proteocephalidae_Proteocephalus_sagittus_KX768948	Proteocephalidae	Proteocephalinae	Proteocephalus	Proteocephalus_sagittus	adult	Actinopterygii	Cypriniformes	Nemacheilidae	Barbatula	Barbatula_barbatula	aquatic	FW	no	no	Palearctic	Europe	na	Drevnice	Czech_Republic	South_Moravia	Vyskov	ScholzETAL2017	na
PS098_	Proteocephalidae_Proteocephalus_renaudi_AJ388638	Proteocephalidae	Proteocephalinae	Proteocephalus	Proteocephalus_renaudi	adult	Actinopterygii	Siluriformes	Doradidae	Platydoras	Platydoras_armatulus	aquatic	FW	no	no	Neotropical	South_America	Parana	Paraguay	Paraguay	na	na	Zehnder_Mariaux1999	na
PS100_	Proteocephalidae_Proteocephalus_plecoglossi_KX768946	Proteocephalidae	Proteocephalinae	Proteocephalus	Proteocephalus_plecoglossi	adult	Actinopterygii	Osmeriformes	Plecoglossidae	Plecoglossus	Plecoglossus_altivelis	aquatic	no	no	yes	Sino_Japanese	Asia	na	Lake_Biwa	Japan	Shiga	na	ScholzETAL2017	na
PS102_	Proteocephalidae_Proteocephalus_pirarara_AJ388616	Proteocephalidae	Proteocephalinae	Proteocephalus	Proteocephalus_pirarara	adult	Actinopterygii	Siluriformes	Pimelodidae	Phractocephalus	Phractocephalus_hemioliopterus	aquatic	FW	no	no	Neotropical	South_America	Amazon	Amazon	Brazil	Amazonas	Itacoatiara	Zehnder_Mariaux1999	na
PS103_	Proteocephalidae_Proteocephalus_pinguis_MN061859	Proteocephalidae	Proteocephalinae	Proteocephalus	Proteocephalus_pinguis	adult	Actinopterygii	Esociformes	Esocidae	Esox	Esox_lucius	aquatic	no	yes	no	Nearctic	North_America	na	na	USA	Minnesota	na	ScholzETAL2019	na
PS104_	Proteocephalidae_Proteocephalus_pinguis_MN061860	Proteocephalidae	Proteocephalinae	Proteocephalus	Proteocephalus_pinguis	adult	Actinopterygii	Esociformes	Esocidae	Esox	Esox_lucius	aquatic	no	yes	no	Nearctic	North_America	na	na	USA	Minnesota	na	ScholzETAL2019	na
PS105_	Proteocephalidae_Proteocephalus_pinguis_MN061861	Proteocephalidae	Proteocephalinae	Proteocephalus	Proteocephalus_pinguis	adult	Actinopterygii	Esociformes	Esocidae	Esox	Esox_lucius	aquatic	no	yes	no	Nearctic	North_America	na	na	USA	Minnesota	na	ScholzETAL2019	na
PS112_	Proteocephalidae_Proteocephalus_percae_OP971517	Proteocephalidae	Proteocephalinae	Proteocephalus	Proteocephalus_percae	adult	Actinopterygii	Perciformes	Percidae	Perca	Perca_fluviatilis	aquatic	no	yes	no	Palearctic	Europe	na	Lake_Neuchatel	Switzerland	Neuchatel	Neuchatel	BrabecETAL2023	na
PS117_	Proteocephalidae_Proteocephalus_pearsei_MN061858	Proteocephalidae	Proteocephalinae	Proteocephalus	Proteocephalus_pearsei	adult	Actinopterygii	Esociformes	Esocidae	Esox	Esox_niger	aquatic	FW	no	no	Nearctic	North_America	na	Lake_Otsego	USA	New_York	na	ScholzETAL2019	na
PS118_	Proteocephalidae_Proteocephalus_pearsei_MN061857	Proteocephalidae	Proteocephalinae	Proteocephalus	Proteocephalus_pearsei	adult	Actinopterygii	Perciformes	Percidae	Perca	Perca_flavensces	aquatic	no	yes	no	Nearctic	North_America	na	Lake_Otsego	USA	New_York	na	ScholzETAL2019	na
PS120_	Proteocephalidae_Proteocephalus_misgurni_KX768949	Proteocephalidae	Proteocephalinae	Proteocephalus	Proteocephalus_misgurni	adult	Actinopterygii	Cypriniformes	Cobitidae	Misgurnus	Misgurnus_anguillicaudatus	aquatic	FW	no	no	Palearctic	Asia	na	Ilistaya	Russia	Primorsky_Krai	Chernigovka	ScholzETAL2017	na
PS122_	Proteocephalidae_Proteocephalus_microscopicus_PS122	Proteocephalidae	Proteocephalinae	Proteocephalus	Proteocephalus_microscopicus	adult	Actinopterygii	Cichliformes	Cichlidae	Cichla	Cichla_kelberi	aquatic	FW	no	no	Neotropical	South_America	Parana	Paranapanema	Brazil	Sao_Paulo	Salto_Grande	Original	na
PS123_	Proteocephalidae_Proteocephalus_microscopicus_PS123	Proteocephalidae	Proteocephalinae	Proteocephalus	Proteocephalus_microscopicus	adult	Actinopterygii	Cichliformes	Cichlidae	Cichla	Cichla_kelberi	aquatic	FW	no	no	Neotropical	South_America	Parana	Paranapanema	Brazil	Sao_Paulo	Salto_Grande	Original	na
PS126_	Proteocephalidae_Proteocephalus_macrocephalus_JQ268552	Proteocephalidae	Proteocephalinae	Proteocephalus	Proteocephalus_macrocephalus	adult	Actinopterygii	Anguilliformes	Anguillidae	Anguilla	Anguilla_anguilla	aquatic	no	no	yes	Palearctic	Europe	Thames	Thames	England	Windsor	Windsor	WaeschenbachETAL2007	na
PS127_	Proteocephalidae_Proteocephalus_luciopercae_MN061856	Proteocephalidae	Proteocephalinae	Proteocephalus	Proteocephalus_luciopercae	adult	Actinopterygii	Perciformes	Percidae	Sander	Sander_vitreus	aquatic	no	yes	no	Nearctic	North_America	na	na	Canada	Ontario	na	ScholzETAL2019	na
PS128_	Proteocephalidae_Proteocephalus_luciopercae_MN061853	Proteocephalidae	Proteocephalinae	Proteocephalus	Proteocephalus_luciopercae	adult	Actinopterygii	Perciformes	Percidae	Sander	Sander_vitreus	aquatic	no	yes	no	Nearctic	North_America	na	Turtle_Flambeau_Flowage	USA	Wisconsin	na	ScholzETAL2019	na
PS129_	Proteocephalidae_Proteocephalus_luciopercae_MN061854	Proteocephalidae	Proteocephalinae	Proteocephalus	Proteocephalus_luciopercae	adult	Actinopterygii	Perciformes	Percidae	Sander	Sander_vitreus	aquatic	no	yes	no	Nearctic	North_America	na	Turtle_Flambeau_Flowage	USA	Wisconsin	na	ScholzETAL2019	na
PS130_	Proteocephalidae_Proteocephalus_luciopercae_MN061855	Proteocephalidae	Proteocephalinae	Proteocephalus	Proteocephalus_luciopercae	adult	Actinopterygii	Perciformes	Percidae	Sander	Sander_vitreus	aquatic	no	yes	no	Nearctic	North_America	na	na	Canada	Ontario	na	ScholzETAL2019	na
PS131_	Proteocephalidae_Proteocephalus_exiguus_MN061862	Proteocephalidae	Proteocephalinae	Proteocephalus	Proteocephalus_exiguus	adult	Actinopterygii	Centrarchiformes	Centrarchidae	Micropterus	Micropterus_dolomieu	aquatic	FW	no	no	Nearctic	North_America	na	Lake_Couer	Canada	Quebec	na	ScholzETAL2019_BrabecETAL2023	na
PS132_	Proteocephalidae_Proteocephalus_longicollis_OP971516	Proteocephalidae	Proteocephalinae	Proteocephalus	Proteocephalus_longicollis	adult	Actinopterygii	Salmoniformes	Salmonidae	Salmo	Salmo_trutta	aquatic	no	no	yes	Palearctic	Europe	na	Walenbrunnen_stream	Switzerland	Uri	Altdorf	BrabecETAL2023	na
PS133_	Proteocephalidae_Proteocephalus_exiguus_MN061863	Proteocephalidae	Proteocephalinae	Proteocephalus	Proteocephalus_exiguus	adult	Actinopterygii	Salmoniformes	Salmonidae	Coregonus	Coregonus_clupeaformis	aquatic	no	yes	no	Nearctic	North_America	na	Turtle_Flambeau_Flowage	USA	Wisconsin	na	ScholzETAL2019_BrabecETAL2023	na
PS134_	Proteocephalidae_Proteocephalus_exiguus_MN061864	Proteocephalidae	Proteocephalinae	Proteocephalus	Proteocephalus_exiguus	adult	Actinopterygii	Perciformes	Percidae	Sander	Sander_vitreus	aquatic	no	yes	no	Nearctic	North_America	na	na	USA	na	na	ScholzETAL2019_BrabecETAL2023	na
PS139_	Proteocephalidae_Proteocephalus_gobiorum_KX768944	Proteocephalidae	Proteocephalinae	Proteocephalus	Proteocephalus_gobiorum	adult	Actinopterygii	Gobiiformes	Gobiidae	Neogobius	Neogobius_fluviatilis	aquatic	no	yes	no	Palearctic	Europe	na	Lake_Kitay	Ukraine	na	na	ScholzETAL2017	na
PS141_	Proteocephalidae_Proteocephalus_fluviatilis_KX768945	Proteocephalidae	Proteocephalinae	Proteocephalus	Proteocephalus_fluviatilis	adult	Actinopterygii	Centrarchiformes	Centrarchidae	Micropterus	Micropterus_dolomieu	aquatic	FW	no	no	Sino_Japanese	Asia	na	na	Japan	na	na	ScholzETAL2017	na
PS143_	Proteocephalidae_Proteocephalus_fallax_OP972571	Proteocephalidae	Proteocephalinae	Proteocephalus	Proteocephalus_fallax	adult	Actinopterygii	Salmoniformes	Salmonidae	Coregonus	Coregonus_sp	aquatic	na	no	no	Palearctic	Europe	na	Lake_Neuchatel	Switzerland	Neuchatel	Neuchatel	BrabecETAL2023	na
PS144_	Proteocephalidae_Proteocephalus_fallax_OP972515	Proteocephalidae	Proteocephalinae	Proteocephalus	Proteocephalus_fallax	adult	Actinopterygii	Salmoniformes	Salmonidae	Coregonus	Coregonus_heglingus	aquatic	FW	no	no	Palearctic	Europe	na	Lake_Walen	Switzerland	na	na	BrabecETAL2023	na
PS145_	Proteocephalidae_Proteocephalus_fallax_OP972569	Proteocephalidae	Proteocephalinae	Proteocephalus	Proteocephalus_fallax	adult	Actinopterygii	Salmoniformes	Salmonidae	Coregonus	Coregonus_sp	aquatic	na	no	no	Palearctic	Europe	na	Lake_Leman	Switzerland	na	na	BrabecETAL2023	na
PS147_	Proteocephalidae_Proteocephalus_demshini_KX768950	Proteocephalidae	Proteocephalinae	Proteocephalus	Proteocephalus_demshini	adult	Actinopterygii	Cypriniformes	Nemacheilidae	Barbatula	Barbatula_toni	aquatic	FW	no	no	Palearctic	Asia	na	Komissarovka	Russia	Primorsky_Krai	Kamen-Rybolov	ScholzETAL2017	na
PS149_	Proteocephalidae_Proteocephalus_cf_hobergi_PS149	Proteocephalidae	Proteocephalinae	Proteocephalus	Proteocephalus_cf_hobergi	adult	Actinopterygii	Siluriformes	Doradidae	Oxydoras	Oxydoras_niger	aquatic	FW	no	no	Neotropical	South_America	Amazon	Jamari	Brazil	Rondonia	Ariquemes	Original	na
PS164_	Proteocephalidae_Proteocephalidae_gen_sp_7_PS164	Proteocephalidae	na	Proteocephalidae_gen	Proteocephalidae_gen_sp7	adult	Actinopterygii	Siluriformes	Pimelodidae	Phractocephalus	Phractocephalus_hemioliopterus	aquatic	FW	no	no	Neotropical	South_America	Tocantins_Araguaia	Araguaia	Brazil	Para	Santa_Izabel	Original	na
PS169_	Proteocephalidae_Proteocephalidae_gen_sp_3_PS169	Proteocephalidae	na	Proteocephalidae_gen	Proteocephalidae_gen_sp3	adult	Actinopterygii	Siluriformes	Pimelodidae	Pseudoplatystoma	Pseudoplatystoma_cf_reticulatum	aquatic	FW	no	no	Neotropical	South_America	Tocantins_Araguaia	Araguaia	Brazil	Para	Santa_Izabel	Original	na
PS170_	Proteocephalidae_Proteocephalidae_gen_sp_2_PVA_2020_MW244598	Proteocephalidae	na	Proteocephalidae_gen	Proteocephalidae_gen_sp2	adult	Actinopterygii	Siluriformes	Pimelodidae	Pimelodus	Pimelodus_maculatus	aquatic	FW	no	no	Neotropical	South_America	Parana	Parana	Brazil	Parana	Porto_Rico	AlvesETAL2021	na
PS173_	Proteocephalidae_Postgangesia_orientalis_ON181454	Proteocephalidae	Gangesiinae	Postgangesia	Postgangesia_orientalis	adult	Actinopterygii	Cypriniformes	Xenocyprididae	Chanodichthys	Chanodichthys_dabryi	aquatic	FW	no	no	Palearctic	Asia	na	Ilistaya	Russia	Amur	na	MarickETAL2023	na
PS174_	Proteocephalidae_Postgangesia_orientalis_ON181455	Proteocephalidae	Gangesiinae	Postgangesia	Postgangesia_orientalis	adult	Actinopterygii	Cypriniformes	Xenocyprididae	Chanodichthys	Chanodichthys_dabryi	aquatic	FW	no	no	Palearctic	Asia	na	Ilistaya	Russia	Amur	na	MarickETAL2023	na
PS177_	Proteocephalidae_Postgangesia_inarmata_MT627471	Proteocephalidae	Gangesiinae	Postgangesia	Postgangesia_inarmata	adult	Actinopterygii	Siluriformes	Siluridae	Silurus	Silurus_glanis	aquatic	FW	no	no	Saharo_Arabian	Asia	na	Little_Zab	Iraq	na	na	deChambrierETAL2020	na
PS180_	Proteocephalidae_Peltidocotyle_rugosa_AJ275044	Proteocephalidae	Peltidocotylinae	Peltidocotyle	Peltidocotyle_rugosa	adult	Actinopterygii	Siluriformes	Pimelodidae	Pseudoplatystoma	Pseudoplatystoma_fasciatum	aquatic	FW	no	no	Neotropical	South_America	Parana	Paraguay	Paraguay	Central	San_Antonio	deChambrierETAL2004	na
PS188_	Proteocephalidae_Pangasiocestus_romani_MT627466	Proteocephalidae	Gangesiinae	Pangasiocestus	Pangasiocestus_romani	adult	Actinopterygii	Siluriformes	Pangasiidae	Pangasius	Pangasius_larnaudii	aquatic	FW	no	no	Oriental	Asia	na	na	Cambodia	Battambang	Tonle_Sap	deChambrierETAL2015	na
PS191_	Proteocephalidae_Ophiotaenia_sp_USA_40_OQ200066	Proteocephalidae	Proteocephalinae	Ophiotaenia	Ophiotaenia_sp	adult	Amphibia	Anura	Ranidae	Lithobates	Lithobates_pipiens	terrestrial	na	no	no	Nearctic	North_America	na	na	USA	Wisconsin	na	ScholzETAL2023	na
PS192_	Proteocephalidae_Ophiotaenia_sp_USA_23_OQ200065	Proteocephalidae	Proteocephalinae	Ophiotaenia	Ophiotaenia_sp	adult	Amphibia	Anura	Ranidae	Lithobates	Lithobates_pipiens	terrestrial	na	no	no	Nearctic	North_America	na	na	USA	Mississippi	na	ScholzETAL2023	na
PS193_	Proteocephalidae_Ophiotaenia_sp_US_924a_OQ200068	Proteocephalidae	Proteocephalinae	Ophiotaenia	Ophiotaenia_sp	adult	Amphibia	Anura	Ranidae	Lithobates	Lithobates_sphenocephalus	terrestrial	na	no	no	Nearctic	North_America	na	na	USA	Minnesota	na	ScholzETAL2023	na
PS194_	Proteocephalidae_Ophiotaenia_sp_US_923a_OQ200067	Proteocephalidae	Proteocephalinae	Ophiotaenia	Ophiotaenia_sp	adult	Amphibia	Anura	Ranidae	Lithobates	Lithobates_sphenocephalus	terrestrial	na	no	no	Nearctic	North_America	na	na	USA	na	na	ScholzETAL2023	na
PS195_	Proteocephalidae_Ophiotaenia_oreae_KC786023	Proteocephalidae	Proteocephalinae	Ophiotaenia	Ophiotaenia_oreae	adult	Reptilia	Squamata	Pseudoxyrhophiidae	Compsophis	Compsophis_infralineatus	terrestrial	na	no	no	Madagascan	Africa	na	na	Madagascar	Anekova	Maromizaha	ScholzETAL2013_DiardETAL2022	na
PS197_	Proteocephalidae_Australophiotaenia_sp_1_KC786024	Proteocephalidae	Proteocephalinae	Australophiotaenia	Australophiotaenia_sp1	adult	Reptilia	Squamata	Pythonidae	Antaresia	Antaresia_maculosa	terrestrial	na	no	no	Australian	Oceania	na	na	Australia	Queensland	na	ScholzETAL2013_deChambrierETAL2018	na
PS199_	Proteocephalidae_Ophiotaenia_sp_MHNG_PLAT_36720_PBI_944_OL845862	Proteocephalidae	Proteocephalinae	Ophiotaenia	Ophiotaenia_sp	adult	Reptilia	Squamata	Viperidae	Porthidium	Porthidium_nasutum	terrestrial	na	no	no	Panamanian	Central_America	na	na	Costa_Rica	na	na	DiardETAL2022	na
PS200_	Proteocephalidae_Ophiotaenia_sp_MHNG_PLAT_34000_PBI_688_OL845865	Proteocephalidae	Proteocephalinae	Ophiotaenia	Ophiotaenia_sp	adult	Reptilia	Squamata	Lamprophiidae	Boaedon	Boaedon_fuliginosus	terrestrial	na	no	no	Afrotropical	Africa	na	na	Tanzania	na	na	DiardETAL2022	na
PS201_	Proteocephalidae_Ophiotaenia_sp_MHNG_PLAT_18250_PBI_946_OL845860	Proteocephalidae	Proteocephalinae	Ophiotaenia	Ophiotaenia_sp	adult	Reptilia	Squamata	Colubridae	Palusophis	Palusophis_bifossatus	terrestrial	na	no	no	Neotropical	South_America	na	na	Paraguay	na	na	DiardETAL2022	na
PS204_	Proteocephalidae_Ophiotaenia_saphena_OQ200062	Proteocephalidae	Proteocephalinae	Ophiotaenia	Ophiotaenia_saphena	adult	Amphibia	Anura	Ranidae	Lithobates	Lithobates_clamitans	terrestrial	na	no	no	Nearctic	North_America	na	na	USA	Arkansas	na	DiardETAL2022	na
PS205_	Proteocephalidae_Ophiotaenia_saphena_OQ200061	Proteocephalidae	Proteocephalinae	Ophiotaenia	Ophiotaenia_saphena	adult	Amphibia	Anura	Ranidae	Lithobates	Lithobates_clamitans	terrestrial	na	no	no	Nearctic	North_America	na	na	USA	Arkansas	na	DiardETAL2022	na
PS206_	Proteocephalidae_Ophiotaenia_saphena_OQ200060	Proteocephalidae	Proteocephalinae	Ophiotaenia	Ophiotaenia_saphena	adult	Amphibia	Anura	Ranidae	Lithobates	Lithobates_clamitans	terrestrial	na	no	no	Nearctic	North_America	na	na	USA	Arkansas	na	DiardETAL2022	na
PS207_	Proteocephalidae_Ophiotaenia_saphena_OQ200064	Proteocephalidae	Proteocephalinae	Ophiotaenia	Ophiotaenia_saphena	adult	Amphibia	Anura	Ranidae	Lithobates	Lithobates_catesbeianus	terrestrial	na	no	no	Nearctic	North_America	na	na	USA	Arkansas	na	DiardETAL2022	na
PS208_	Proteocephalidae_Ophiotaenia_saphena_OQ200063	Proteocephalidae	Proteocephalinae	Ophiotaenia	Ophiotaenia_saphena	adult	Amphibia	Anura	Ranidae	Lithobates	Lithobates_catesbeianus	terrestrial	na	no	no	Nearctic	North_America	na	na	USA	Arkansas	na	DiardETAL2022	na
PS210_	Proteocephalidae_Ophiotaenia_sanbernardinensis_AJ388637	Proteocephalidae	Proteocephalinae	Ophiotaenia	Ophiotaenia_sanbernardinensis	adult	Reptilia	Squamata	Colubridae	Helicops	Helicops_leopardinus	terrestrial	na	no	no	Neotropical	South_America	na	na	Paraguay	Central	Estancia_Santa_Sofia	Zehnder_Mariaux1999	na
PS212_	Proteocephalidae_Ophiotaenia_paraguayensis_AJ388629	Proteocephalidae	Proteocephalinae	Ophiotaenia	Ophiotaenia_paraguayensis	adult	Reptilia	Squamata	Colubridae	Hydrodynastes	Hydrodynastes_gigas	terrestrial	na	no	no	Neotropical	South_America	na	na	Paraguay	Chaco	na	Zehnder_Mariaux1999	na
PS215_	Proteocephalidae_Ophiotaenia_lapata_KC786021	Proteocephalidae	Proteocephalinae	Ophiotaenia	Ophiotaenia_lapata	adult	Reptilia	Squamata	Pseudoxyrhophiidae	Madagascarophis	Madagascarophis_colubrinus	terrestrial	na	no	no	Madagascan	Africa	na	na	Madagascar	na	na	ScholzETAL2013	na
PS216_	Proteocephalidae_Ophiotaenia_jarara_OL845864	Proteocephalidae	Proteocephalinae	Ophiotaenia	Ophiotaenia_jarara	adult	Reptilia	Squamata	Viperidae	Bothrops	Bothrops_jararaca	terrestrial	na	no	no	Neotropical	South_America	na	na	Brazil	na	na	DiardETAL2022	na
PS217_	Proteocephalidae_Ophiotaenia_jarara_AJ388607	Proteocephalidae	Proteocephalinae	Ophiotaenia	Ophiotaenia_jarara	adult	Reptilia	Squamata	Viperidae	Bothrops	Bothrops_jararaca	terrestrial	na	no	no	Neotropical	South_America	na	na	Brazil	Espirito_Santo	Domingos_Martins	Zehnder_Mariaux1999	na
PS219_	Proteocephalidae_Australophiotaenia_gallardi_KC786025	Proteocephalidae	Proteocephalinae	Australophiotaenia	Australophiotaenia_gallardi	adult	Reptilia	Squamata	Elapidae	Pseudechis	Pseudechis_porphyriacus	terrestrial	na	no	no	Australian	Oceania	na	na	Australia	na	na	ScholzETAL2013	na
PS222_	Proteocephalidae_Ophiotaenia_europaea_MZ675527	Proteocephalidae	Proteocephalinae	Ophiotaenia	Ophiotaenia_europaea	adult	Actinopterygii	Siluriformes	Ictaluridae	Ameiurus	Ameiurus_nebulosus	aquatic	FW	no	no	Palearctic	Europe	na	na	Czech_Republic	na	na	OndrackovaETAL2021	na
PS224_	Proteocephalidae_Ophiotaenia_echidis_MW703700	Proteocephalidae	Proteocephalinae	Ophiotaenia	Ophiotaenia_echidis	adult	Reptilia	Squamata	Viperidae	Echis	Echis_carinatus	terrestrial	na	no	no	Saharo_Arabian	Asia	na	na	UAE	na	Dubai	deChambrierETAL2021	na
PS225_	Proteocephalidae_Ophiotaenia_catzeflisi_OL845863	Proteocephalidae	Proteocephalinae	Ophiotaenia	Ophiotaenia_catzeflisi	adult	Reptilia	Squamata	Viperidae	Bothrops	Bothrops_jararaca	terrestrial	na	no	no	Neotropical	South_America	na	na	Brazil	na	na	DiardETAL2022	na
PS226_	Proteocephalidae_Ophiotaenia_bungari_KC786022	Proteocephalidae	Proteocephalinae	Ophiotaenia	Ophiotaenia_bungari	adult	Reptilia	Squamata	Elapidae	Bungarus	Bungarus_fasciatus	terrestrial	na	no	no	Oriental	Asia	na	na	Vietnam	na	na	ScholzETAL2013	na
PS227_	Proteocephalidae_Ophiotaenia_azevedoi_OL845861	Proteocephalidae	Proteocephalinae	Ophiotaenia	Ophiotaenia_azevedoi	adult	Reptilia	Squamata	Viperidae	Bothrops	Bothrops_jararaca	terrestrial	na	no	no	Neotropical	South_America	na	na	Brazil	na	na	DiardETAL2022	na
PS234_	Proteocephalidae_Nomimoscolex_sudobim_PS234	Proteocephalidae	Zygobothriinae	Nomimoscolex	Nomimoscolex_sudobim	adult	Actinopterygii	Siluriformes	Pimelodidae	Pseudoplatystoma	Pseudoplatystoma_cf_reticulatum	aquatic	FW	no	no	Neotropical	South_America	Tocantins_Araguaia	Araguaia	Brazil	Para	Santa_Izabel	Original	na
PS239_	Proteocephalidae_Nomimoscolex_microacetabula_MW244595	Proteocephalidae	Zygobothriinae	Nomimoscolex	Nomimoscolex_microacetabula	adult	Actinopterygii	Siluriformes	Pimelodidae	Pimelodus	Pimelodus_maculatus	aquatic	FW	no	no	Neotropical	South_America	Parana	Miranda	Brazil	Mato_Grosso_Sul	Corumba	AlvesETAL2021	na
PS240_	Proteocephalidae_Nomimoscolex_microacetabula_MW244597	Proteocephalidae	Zygobothriinae	Nomimoscolex	Nomimoscolex_microacetabula	adult	Actinopterygii	Siluriformes	Pimelodidae	Pimelodus	Pimelodus_maculatus	aquatic	FW	no	no	Neotropical	South_America	Parana	Miranda	Brazil	Mato_Grosso_Sul	Corumba	AlvesETAL2021	na
PS241_	Proteocephalidae_Nomimoscolex_matogrossensis_AJ388614	Proteocephalidae	Zygobothriinae	Nomimoscolex	Nomimoscolex_matogrossensis	adult	Actinopterygii	Characiformes	Erythrinidae	Hoplias	Hoplias_malabaricus	aquatic	FW	no	no	Neotropical	South_America	Parana	Paraguay	Paraguay	San_Pedro	Arroyo_Tapiracuayi	Zehnder_Mariaux1999	na
PS244_	Proteocephalidae_Nomimoscolex_lenha_AJ388611	Proteocephalidae	Zygobothriinae	Nomimoscolex	Nomimoscolex_lenha	adult	Actinopterygii	Siluriformes	Pimelodidae	Sorubimichthys	Sorubimichthys_planiceps	aquatic	FW	no	no	Neotropical	South_America	Amazon	Amazon	Brazil	Amazonas	Itacoatiara	Zehnder_Mariaux1999	NOT_lenha_AlvesETAL2019
PS249_	Proteocephalidae_Nomimoscolex_admonticellia_PS249	Proteocephalidae	Zygobothriinae	Nomimoscolex	Nomimoscolex_admonticellia	adult	Actinopterygii	Siluriformes	Pimelodidae	Pinirampus	Pinirampus_pirinampu	aquatic	FW	no	no	Neotropical	South_America	Tocantins_Araguaia	Araguaia	Brazil	Para	Santa_Izabel	Original	na
PS254_	Proteocephalidae_Monticellia_ventrei_PS254	Proteocephalidae	Monticelliinae	Monticellia	Monticellia_ventrei	adult	Actinopterygii	Siluriformes	Pimelodidae	Pinirampus	Pinirampus_pirinampu	aquatic	FW	no	no	Neotropical	South_America	Parana	Miranda	Brazil	Mato_Grosso_Sul	Corumba	Original	na
PS256_	Proteocephalidae_Monticellia_magna_MW244591	Proteocephalidae	Monticelliinae	Monticellia	Monticellia_magna	adult	Actinopterygii	Siluriformes	Pimelodidae	Pimelodus	Pimelodus_fur	aquatic	FW	no	no	Neotropical	South_America	Parana	Miranda	Brazil	Mato_Grosso_Sul	Corumba	AlvesETAL2021	na
PS257_	Proteocephalidae_Monticellia_magna_MW244594	Proteocephalidae	Monticelliinae	Monticellia	Monticellia_magna	adult	Actinopterygii	Siluriformes	Pimelodidae	Pimelodus	Pimelodus_cf_blochii	aquatic	FW	no	no	Neotropical	South_America	Amazon	Quatro_Cachoeiras	Brazil	Rondonia	Ariquemes	AlvesETAL2021	na
PS258_	Proteocephalidae_Monticellia_magna_MW244590	Proteocephalidae	Monticelliinae	Monticellia	Monticellia_magna	adult	Actinopterygii	Siluriformes	Pimelodidae	Pimelodus	Pimelodus_fur	aquatic	FW	no	no	Neotropical	South_America	Parana	Miranda	Brazil	Mato_Grosso_Sul	Corumba	AlvesETAL2021	na
PS259_	Proteocephalidae_Monticellia_magna_MW244593	Proteocephalidae	Monticelliinae	Monticellia	Monticellia_magna	adult	Actinopterygii	Siluriformes	Pimelodidae	Pimelodus	Pimelodus_cf_blochii	aquatic	FW	no	no	Neotropical	South_America	Amazon	Quatro_Cachoeiras	Brazil	Rondonia	Ariquemes	AlvesETAL2021	na
PS260_	Proteocephalidae_Monticellia_magna_MW244592	Proteocephalidae	Monticelliinae	Monticellia	Monticellia_magna	adult	Actinopterygii	Siluriformes	Pimelodidae	Pimelodus	Pimelodus_maculatus	aquatic	FW	no	no	Neotropical	South_America	Parana	Parana	Brazil	Parana	Porto_Rico	AlvesETAL2021	na
PS263_	Proteocephalidae_Monticellia_magna_PS263	Proteocephalidae	Monticelliinae	Monticellia	Monticellia_magna	adult	Actinopterygii	Siluriformes	Pimelodidae	Pimelodus	Pimelodus_maculatus	aquatic	FW	no	no	Neotropical	South_America	Parana	Paranapanema	Brazil	Sao_Paulo	Colonia_Pescadores	Original	na
PS264_	Proteocephalidae_Monticellia_magna_PS264	Proteocephalidae	Monticelliinae	Monticellia	Monticellia_magna	adult	Actinopterygii	Siluriformes	Pimelodidae	Pimelodus	Pimelodus_maculatus	aquatic	FW	no	no	Neotropical	South_America	Parana	Paranapanema	Brazil	Sao_Paulo	Colonia_Pescadores	Original	na
PS265_	Proteocephalidae_Monticellia_coryphicephala_AJ275047	Proteocephalidae	Monticelliinae	Monticellia	Monticellia_coryphicephala	adult	Actinopterygii	Characiformes	Bryconidae	Salminus	Salminus_brasiliensis	aquatic	FW	no	no	Neotropical	South_America	Parana	Paraguay	Paraguay	Neembucu	General_Diaz	deChambrierETAL2004	na
PS267_	Proteocephalidae_Monticellia_cf_ventrei_PS267	Proteocephalidae	Monticelliinae	Monticellia	Monticellia_cf_ventrei	adult	Actinopterygii	Siluriformes	Pimelodidae	Pinirampus	Pinirampus_pirinampu	aquatic	FW	no	no	Neotropical	South_America	Tocantins_Araguaia	Araguaia	Brazil	Para	Santa_Izabel	Original	na
PS269_	Proteocephalidae_Megathylacus_brooksi_AJ388596	Proteocephalidae	Essexiellinae	Megathylacus	Megathylacus_brooksi	adult	Actinopterygii	Siluriformes	Pimelodidae	Zungaro	Zungaro_zungaro	aquatic	FW	no	no	Neotropical	South_America	Amazon	Amazon	Brazil	Amazonas	Itacoatiara	Zehnder_Mariaux1999	na
PS270_	Proteocephalidae_Megathylacoides_tva_MT151017	Proteocephalidae	Essexiellinae	Megathylacoides	Megathylacoides_tva	adult	Actinopterygii	Siluriformes	Ictaluridae	Pylodictis	Pylodictis_olivaris	aquatic	FW	no	no	Nearctic	North_America	na	Congaree	USA	South_Carolina	na	ScholzETAL2020	na
PS273_	Proteocephalidae_Megathylacoides_lamothei_MT193867	Proteocephalidae	Essexiellinae	Megathylacoides	Megathylacoides_lamothei	adult	Actinopterygii	Siluriformes	Ictaluridae	Ictalurus	Ictalurus_furcatus	aquatic	FW	no	no	Nearctic	North_America	na	na	USA	Oklahoma	na	ScholzETAL2020	na
PS274_	Proteocephalidae_Megathylacoides_lamothei_MT151018	Proteocephalidae	Essexiellinae	Megathylacoides	Megathylacoides_lamothei	adult	Actinopterygii	Siluriformes	Ictaluridae	Ictalurus	Ictalurus_furcatus	aquatic	FW	no	no	Nearctic	North_America	na	na	USA	Mississippi	na	ScholzETAL2020	na
PS279_	Proteocephalidae_Megathylacoides_giganteum_MT193863	Proteocephalidae	Essexiellinae	Megathylacoides	Megathylacoides_giganteum	adult	Actinopterygii	Siluriformes	Ictaluridae	Ictalurus	Ictalurus_punctatus	aquatic	FW	no	no	Nearctic	North_America	na	na	USA	Oklahoma	na	ScholzETAL2020	na
PS280_	Proteocephalidae_Megathylacoides_giganteum_MT193862	Proteocephalidae	Essexiellinae	Megathylacoides	Megathylacoides_giganteum	adult	Actinopterygii	Siluriformes	Ictaluridae	Ictalurus	Ictalurus_punctatus	aquatic	FW	no	no	Nearctic	North_America	na	na	USA	Oklahoma	na	ScholzETAL2020	na
PS281_	Proteocephalidae_Megathylacoides_giganteum_MT193866	Proteocephalidae	Essexiellinae	Megathylacoides	Megathylacoides_giganteum	adult	Actinopterygii	Siluriformes	Ictaluridae	Ictalurus	Ictalurus_punctatus	aquatic	FW	no	no	Nearctic	North_America	na	na	USA	Oklahoma	na	ScholzETAL2020	na
PS282_	Proteocephalidae_Megathylacoides_giganteum_MT151016	Proteocephalidae	Essexiellinae	Megathylacoides	Megathylacoides_giganteum	adult	Actinopterygii	Siluriformes	Ictaluridae	Ictalurus	Ictalurus_punctatus	aquatic	FW	no	no	Nearctic	North_America	na	na	USA	Kansas	na	ScholzETAL2020	na
PS283_	Proteocephalidae_Megathylacoides_giganteum_MT193861	Proteocephalidae	Essexiellinae	Megathylacoides	Megathylacoides_giganteum	adult	Actinopterygii	Siluriformes	Ictaluridae	Ictalurus	Ictalurus_punctatus	aquatic	FW	no	no	Nearctic	North_America	na	na	USA	Oklahoma	na	ScholzETAL2020	na
PS284_	Proteocephalidae_Megathylacoides_giganteum_MT193865	Proteocephalidae	Essexiellinae	Megathylacoides	Megathylacoides_giganteum	adult	Actinopterygii	Siluriformes	Ictaluridae	Ictalurus	Ictalurus_punctatus	aquatic	FW	no	no	Nearctic	North_America	na	na	USA	Oklahoma	na	ScholzETAL2020	na
PS285_	Proteocephalidae_Megathylacoides_giganteum_MT193864	Proteocephalidae	Essexiellinae	Megathylacoides	Megathylacoides_giganteum	adult	Actinopterygii	Siluriformes	Ictaluridae	Ictalurus	Ictalurus_punctatus	aquatic	FW	no	no	Nearctic	North_America	na	na	USA	Oklahoma	na	ScholzETAL2020	na
PS286_	Proteocephalidae_Megathylacoides_giganteum_MT193860	Proteocephalidae	Essexiellinae	Megathylacoides	Megathylacoides_giganteum	adult	Actinopterygii	Siluriformes	Ictaluridae	Ictalurus	Ictalurus_punctatus	aquatic	FW	no	no	Nearctic	North_America	na	na	USA	Oklahoma	na	ScholzETAL2020	na
PS296_	Proteocephalidae_Mariauxiella_pimelodi_MW244589	Proteocephalidae	na	Mariauxiella	Mariauxiella_pimelodi	adult	Actinopterygii	Siluriformes	Pimelodidae	Pimelodus	Pimelodus_ornatus	aquatic	FW	no	no	Neotropical	South_America	Amazon	Xingu	Brazil	Para	Altamira	AlvesETAL2021	na
PS297_	Proteocephalidae_Mariauxiella_brevifilis_MW811145	Proteocephalidae	na	Mariauxiella	Mariauxiella_brevifilis	adult	Actinopterygii	Siluriformes	Auchenipteridae	Ageneiosus	Ageneiosus_inermis	aquatic	FW	no	no	Neotropical	South_America	Parana	Miranda	Brazil	Mato_Grosso_Sul	Corumba	AlvesETAL2021	na
PS299_	Proteocephalidae_Manaosia_piscatorum_MW811142	Proteocephalidae	na	Manaosia	Manaosia_piscatorum	adult	Actinopterygii	Siluriformes	Pimelodidae	Hemisorubim	Hemisorubim_platyrhynchos	aquatic	FW	no	no	Neotropical	South_America	Amazon	Amazon	Peru	Loreto	Iquitos	AlvesETAL2021	na
PS300_	Proteocephalidae_Manaosia_piscatorum_MW811141	Proteocephalidae	na	Manaosia	Manaosia_piscatorum	adult	Actinopterygii	Siluriformes	Pimelodidae	Hemisorubim	Hemisorubim_platyrhynchos	aquatic	FW	no	no	Neotropical	South_America	Amazon	Amazon	Peru	Loreto	Iquitos	AlvesETAL2021	na
PS302_	Proteocephalidae_Manaosia_bracodemoca_MW811143	Proteocephalidae	na	Manaosia	Manaosia_bracodemoca	adult	Actinopterygii	Siluriformes	Pimelodidae	Sorubim	Sorubim_lima	aquatic	FW	no	no	Neotropical	South_America	Parana	Parana	Brazil	Parana	Porto_Rico	AlvesETAL2021	na
PS304_	Proteocephalidae_Manaosia_bracodemoca_MW811144	Proteocephalidae	na	Manaosia	Manaosia_bracodemoca	adult	Actinopterygii	Siluriformes	Pimelodidae	Sorubim	Sorubim_lima	aquatic	FW	no	no	Neotropical	South_America	Parana	Parana	Brazil	Parana	Porto_Rico	AlvesETAL2021	na
PS306_	Proteocephalidae_Macrobothriotaenia_ficta_KC786020	Proteocephalidae	Proteocephalinae	Macrobothriotaenia	Macrobothriotaenia_ficta	adult	Reptilia	Squamata	Xenopeltidae	Xenopeltis	Xenopeltis_unicolor	terrestrial	na	no	no	Oriental	Asia	na	na	Vietnam	na	na	AlvesETAL2021	na
PS307_	Proteocephalidae_Kapsulotaenia_varia_MT611159	Proteocephalidae	Acanthotaeniinae	Kapsulotaenia	Kapsulotaenia_varia	adult	Reptilia	Squamata	Varanidae	Varanus	Varanus_varius	terrestrial	na	no	no	Australian	Oceania	na	na	Australia	na	na	deChambrierETAL2020	na
PS308_	Proteocephalidae_Kapsulotaenia_varia_MT627448	Proteocephalidae	Acanthotaeniinae	Kapsulotaenia	Kapsulotaenia_varia	adult	Reptilia	Squamata	Varanidae	Varanus	Varanus_varius	terrestrial	na	no	no	Australian	Oceania	na	na	Australia	na	na	deChambrierETAL2020	na
PS309_	Proteocephalidae_Kapsulotaenia_varia_MT627468	Proteocephalidae	Acanthotaeniinae	Kapsulotaenia	Kapsulotaenia_varia	adult	Reptilia	Squamata	Varanidae	Varanus	Varanus_varius	terrestrial	na	no	no	Australian	Oceania	na	na	Australia	na	na	deChambrierETAL2020	na
PS310_	Proteocephalidae_Kapsulotaenia_varia_MT627463	Proteocephalidae	Acanthotaeniinae	Kapsulotaenia	Kapsulotaenia_varia	adult	Reptilia	Squamata	Varanidae	Varanus	Varanus_varius	terrestrial	na	no	no	Australian	Oceania	na	na	Australia	na	na	deChambrierETAL2020	na
PS311_	Proteocephalidae_Kapsulotaenia_varia_MT627453	Proteocephalidae	Acanthotaeniinae	Kapsulotaenia	Kapsulotaenia_varia	adult	Reptilia	Squamata	Varanidae	Varanus	Varanus_varius	terrestrial	na	no	no	Australian	Oceania	na	na	Australia	na	na	deChambrierETAL2020	na
PS312_	Proteocephalidae_Kapsulotaenia_tidswelli_MT627456	Proteocephalidae	Acanthotaeniinae	Kapsulotaenia	Kapsulotaenia_tidswelli	adult	Reptilia	Squamata	Varanidae	Varanus	Varanus_varius	terrestrial	na	no	no	Australian	Oceania	na	na	Australia	na	na	deChambrierETAL2020	na
PS313_	Proteocephalidae_Kapsulotaenia_tidswelli_MT627449	Proteocephalidae	Acanthotaeniinae	Kapsulotaenia	Kapsulotaenia_tidswelli	adult	Reptilia	Squamata	Varanidae	Varanus	Varanus_varius	terrestrial	na	no	no	Australian	Oceania	na	na	Australia	na	na	deChambrierETAL2020	na
PS316_	Proteocephalidae_Kapsulotaenia_sp_5_MT627462	Proteocephalidae	Acanthotaeniinae	Kapsulotaenia	Kapsulotaenia_sp5	adult	Reptilia	Squamata	Varanidae	Varanus	Varanus_varius	terrestrial	na	no	no	Australian	Oceania	na	na	Australia	na	na	deChambrierETAL2020	na
PS317_	Proteocephalidae_Kapsulotaenia_sp_6__MT627457	Proteocephalidae	Acanthotaeniinae	Kapsulotaenia	Kapsulotaenia_sp6	adult	Reptilia	Squamata	Varanidae	Varanus	Varanus_sp	terrestrial	na	no	no	Australian	Oceania	na	na	Australia	na	na	deChambrierETAL2020	na
PS318_	Proteocephalidae_Kapsulotaenia_beveridgei_MT627460	Proteocephalidae	Acanthotaeniinae	Kapsulotaenia	Kapsulotaenia_beveridgei	adult	Reptilia	Squamata	Varanidae	Varanus	Varanus_rosenbergi	terrestrial	na	no	no	Australian	Oceania	na	na	Australia	na	Kangaroo_Island	deChambrierETAL2020	na
PS319_	Proteocephalidae_Kapsulotaenia_sp_2__MT627454	Proteocephalidae	Acanthotaeniinae	Kapsulotaenia	Kapsulotaenia_sp2	adult	Reptilia	Squamata	Varanidae	Varanus	Varanus_cf_gouldii	terrestrial	na	no	no	Australian	Oceania	na	na	Australia	Queensland	Mount_Moffatt	deChambrierETAL2020	na
PS320_	Proteocephalidae_Kapsulotaenia_cannoni_MT627458	Proteocephalidae	Acanthotaeniinae	Kapsulotaenia	Kapsulotaenia_cannoni	adult	Reptilia	Squamata	Varanidae	Varanus	Varanus_gouldii	terrestrial	na	no	no	Australian	Oceania	na	na	Australia	na	na	deChambrierETAL2020	na
PS321_	Proteocephalidae_Kapsulotaenia_cannoni_MT627452	Proteocephalidae	Acanthotaeniinae	Kapsulotaenia	Kapsulotaenia_cannoni	adult	Reptilia	Squamata	Varanidae	Varanus	Varanus_gouldii	terrestrial	na	no	no	Australian	Oceania	na	na	Australia	na	na	deChambrierETAL2020	na
PS322_	Proteocephalidae_Kapsulotaenia_beveridgei_MT627461	Proteocephalidae	Acanthotaeniinae	Kapsulotaenia	Kapsulotaenia_beveridgei	adult	Reptilia	Squamata	Varanidae	Varanus	Varanus_rosenbergi	terrestrial	na	no	no	Australian	Oceania	na	na	Australia	na	na	deChambrierETAL2020	na
PS323_	Proteocephalidae_Kapsulotaenia_beveridgei_MT627455	Proteocephalidae	Acanthotaeniinae	Kapsulotaenia	Kapsulotaenia_beveridgei	adult	Reptilia	Squamata	Varanidae	Varanus	Varanus_rosenbergi	terrestrial	na	no	no	Australian	Oceania	na	na	Australia	na	na	deChambrierETAL2020	na
PS326_	Proteocephalidae_Harriscolex_nathaliae_PS326	Proteocephalidae	Zygobothriinae	Harriscolex	Harriscolex_nathaliae	adult	Actinopterygii	Siluriformes	Pimelodidae	Pseudoplatystoma	Pseudoplatystoma_corrucans	aquatic	FW	no	no	Neotropical	South_America	Parana	Parana	Brazil	Parana	Porto_Rico	Original	na
PS329_	Proteocephalidae_Goezeella_siluri_MF370207	Proteocephalidae	Monticelliinae	Goezeella	Goezeella_siluri	adult	Actinopterygii	Siluriformes	Pimelodidae	Pinirampus	Pinirampus_pirinampu	aquatic	FW	no	no	Neotropical	South_America	Amazon	Amazon	Peru	Loreto	Iquitos	AlvesETAL2017	na
PS330_	Proteocephalidae_Goezeella_siluri_AJ388612	Proteocephalidae	Monticelliinae	Goezeella	Goezeella_siluri	adult	Actinopterygii	Siluriformes	Pimelodidae	Pinirampus	Pinirampus_pirinampu	aquatic	FW	no	no	Neotropical	South_America	Amazon	Amazon	Brazil	Amazonas	Itacoatiara	Zehnder_Mariaux1999	na
PS332_	Proteocephalidae_Glanitaenia_osculata_KX768943	Proteocephalidae	Proteocephalinae	Glanitaenia	Glanitaenia_osculata	adult	Actinopterygii	Siluriformes	Siluridae	Silurus	Silurus_glanis	aquatic	FW	no	no	Palearctic	Europe	na	na	Switzerland	Neuchatel	na	ScholzETAL2017	na
PS334_	Proteocephalidae_Gibsoniela_meursaulti_AJ388631	Proteocephalidae	Zygobothriinae	Gibsoniela	Gibsoniela_meursaulti	adult	Actinopterygii	Siluriformes	Auchenipteridae	Ageneiosus	Ageneiosus_inermis	aquatic	FW	no	no	Neotropical	South_America	Parana	Paraguay	Paraguay	Central	San_Antonio	Zehnder_Mariaux1999	na
PS335_	Proteocephalidae_Gibsoniela_meursaulti_MW811139	Proteocephalidae	Zygobothriinae	Gibsoniela	Gibsoniela_meursaulti	adult	Actinopterygii	Siluriformes	Auchenipteridae	Ageneiosus	Ageneiosus_inermis	aquatic	FW	no	no	Neotropical	South_America	Parana	Parana	Brazil	Parana	Porto_Rico	AlvesETAL2021	na
PS337_	Proteocephalidae_Gangesia_vachai_ON176170	Proteocephalidae	Gangesiinae	Gangesia	Gangesia_vachai	adult	Actinopterygii	Siluriformes	Siluridae	Wallago	Wallago_attu	aquatic	FW	no	no	Oriental	Asia	na	na	Bangladesh	na	Durgapur	MarickETAL2023	na
PS338_	Proteocephalidae_Gangesia_vachai_ON176177	Proteocephalidae	Gangesiinae	Gangesia	Gangesia_vachai	adult	Actinopterygii	Siluriformes	Bagridae	Mystus	Mystus_cf_tengara	aquatic	FW	no	no	Oriental	Asia	na	na	India	West_Bengal	Siliguri	MarickETAL2023	na
PS339_	Proteocephalidae_Gangesia_mukutmanipuensis_ON181446	Proteocephalidae	Gangesiinae	Gangesia	Gangesia_mukutmanipuensis	adult	Actinopterygii	Siluriformes	Siluridae	Ompok	Ompok_bimaculatus	aquatic	no	yes	no	Oriental	Asia	na	Lake_Mukutmanipur	India	West_Bengal	na	MarickETAL2023	na
PS342_	Proteocephalidae_Gangesia_sp_CH1512_ON181443	Proteocephalidae	Gangesiinae	Gangesia	Gangesia_sp	adult	Actinopterygii	Siluriformes	Siluridae	Silurus	Silurus_cf_soldatovi	aquatic	FW	no	no	Sino_Japanese	Asia	na	Lake_Tai_Hu	China	Wuxi	na	MarickETAL2023	na
PS343_	Proteocephalidae_Gangesia_sp_CH1476a_ON181442	Proteocephalidae	Gangesiinae	Gangesia	Gangesia_sp	adult	Actinopterygii	Siluriformes	Siluridae	Silurus	Silurus_cf_soldatovi	aquatic	FW	no	no	Sino_Japanese	Asia	na	na	China	Hubei	Danjiangkou	MarickETAL2023	na
PS344_	Proteocephalidae_Gangesia_sp_410_09_ON181441	Proteocephalidae	Gangesiinae	Gangesia	Gangesia_sp	adult	Actinopterygii	Siluriformes	Siluridae	Silurus	Silurus_cf_soldatovi	aquatic	FW	no	no	Sino_Japanese	Asia	na	Yangtze	China	Wuhan	na	MarickETAL2023	na
PS345_	Proteocephalidae_Gangesia_sp_351_09_ON181440	Proteocephalidae	Gangesiinae	Gangesia	Gangesia_sp	adult	Actinopterygii	Siluriformes	Siluridae	Silurus	Silurus_cf_soldatovi	aquatic	FW	no	no	Sino_Japanese	Asia	na	Yangtze	China	Wuhan	na	MarickETAL2023	na
PS346_	Proteocephalidae_Gangesia_sp_350_09_ON181439	Proteocephalidae	Gangesiinae	Gangesia	Gangesia_sp	adult	Actinopterygii	Siluriformes	Siluridae	Silurus	Silurus_cf_soldatovi	aquatic	FW	no	no	Sino_Japanese	Asia	na	Yangtze	China	Wuhan	na	MarickETAL2023	na
PS347_	Proteocephalidae_Gangesia_polyonchis_ON181448	Proteocephalidae	Gangesiinae	Gangesia	Gangesia_polyonchis	adult	Actinopterygii	Siluriformes	Siluridae	Silurus	Silurus_asotus	aquatic	FW	no	no	Palearctic	Asia	na	Lake_Khanka	Russia	Amur	na	MarickETAL2023	na
PS348_	Proteocephalidae_Gangesia_polyonchis_ON181449	Proteocephalidae	Gangesiinae	Gangesia	Gangesia_polyonchis	adult	Actinopterygii	Siluriformes	Siluridae	Silurus	Silurus_asotus	aquatic	FW	no	no	Palearctic	Asia	na	Ilistaya	Russia	Amur	na	MarickETAL2023	na
PS349_	Proteocephalidae_Gangesia_polyonchis_ON181452	Proteocephalidae	Gangesiinae	Gangesia	Gangesia_polyonchis	adult	Actinopterygii	Siluriformes	Siluridae	Silurus	Silurus_asotus	aquatic	FW	no	no	Palearctic	Asia	na	Ilistaya	Russia	Amur	na	MarickETAL2023	na
PS350_	Proteocephalidae_Gangesia_polyonchis_ON181447	Proteocephalidae	Gangesiinae	Gangesia	Gangesia_polyonchis	adult	Actinopterygii	Siluriformes	Siluridae	Silurus	Silurus_asotus	aquatic	FW	no	no	Palearctic	Asia	na	Lake_Khanka	Russia	Amur	na	MarickETAL2023	na
PS351_	Proteocephalidae_Gangesia_polyonchis_ON181453	Proteocephalidae	Gangesiinae	Gangesia	Gangesia_polyonchis	adult	Actinopterygii	Siluriformes	Siluridae	Silurus	Silurus_asotus	aquatic	FW	no	no	Palearctic	Asia	na	Ilistaya	Russia	Amur	na	MarickETAL2023	na
PS352_	Proteocephalidae_Gangesia_parasiluri_ON181444	Proteocephalidae	Gangesiinae	Gangesia	Gangesia_parasiluri	adult	Actinopterygii	Siluriformes	Siluridae	Silurus	Silurus_asotus	aquatic	FW	no	no	Sino_Japanese	Asia	na	na	Japan	Okayama	na	MarickETAL2023	na
PS353_	Proteocephalidae_Gangesia_parasiluri_ON181445	Proteocephalidae	Gangesiinae	Gangesia	Gangesia_parasiluri	adult	Actinopterygii	Siluriformes	Siluridae	Silurus	Silurus_asotus	aquatic	FW	no	no	Sino_Japanese	Asia	na	Kurashiki	Japan	Kyoto	Minami-ku	MarickETAL2023	na
PS357_	Proteocephalidae_Gangesia_oligonchis_ON181450	Proteocephalidae	Gangesiinae	Gangesia	Gangesia_oligonchis	adult	Actinopterygii	Siluriformes	Bagridae	Tachysurus	Tachysurus_fulvidraco	aquatic	FW	no	no	Palearctic	Asia	na	Ilistaya	Russia	Amur	na	MarickETAL2023	na
PS358_	Proteocephalidae_Gangesia_oligonchis_ON181451	Proteocephalidae	Gangesiinae	Gangesia	Gangesia_oligonchis	adult	Actinopterygii	Siluriformes	Bagridae	Tachysurus	Tachysurus_fulvidraco	aquatic	FW	no	no	Palearctic	Asia	na	Ilistaya	Russia	Amur	na	MarickETAL2023	na
PS369_	Proteocephalidae_Gangesia_oligonchis_MT627472	Proteocephalidae	Gangesiinae	Gangesia	Gangesia_oligonchis	adult	Actinopterygii	Siluriformes	Bagridae	Tachysurus	Tachysurus_fulvidraco	aquatic	FW	no	no	Palearctic	Asia	na	Ilistaya	Russia	Amur	na	deChambrierETAL2020	na
PS370_	Proteocephalidae_Gangesia_oligonchis_ON176194	Proteocephalidae	Gangesiinae	Gangesia	Gangesia_oligonchis	adult	Actinopterygii	Siluriformes	Bagridae	Tachysurus	Tachysurus_fulvidraco	aquatic	FW	no	no	Palearctic	Asia	na	Ilistaya	Russia	Amur	na	MarickETAL2023	na
PS372_	Proteocephalidae_Gangesia_oligonchis_ON176187	Proteocephalidae	Gangesiinae	Gangesia	Gangesia_oligonchis	adult	Actinopterygii	Siluriformes	Bagridae	Tachysurus	Tachysurus_fulvidraco	aquatic	FW	no	no	Palearctic	Asia	na	Ilistaya	Russia	Amur	na	MarickETAL2023	na
PS376_	Proteocephalidae_Gangesia_macrones_ON176169	Proteocephalidae	Gangesiinae	Gangesia	Gangesia_macrones	adult	Actinopterygii	Siluriformes	Bagridae	Sperata	Sperata_seenghala	aquatic	no	yes	no	Oriental	Asia	na	na	Bangladesh	Mymensingh	Mymensingh	MarickETAL2023	na
PS379_	Proteocephalidae_Gangesia_macrones_ON176183	Proteocephalidae	Gangesiinae	Gangesia	Gangesia_macrones	adult	Actinopterygii	Siluriformes	Bagridae	Sperata	Sperata_seenghala	aquatic	no	yes	no	Oriental	Asia	na	Godavari	India	Maharashtra	na	MarickETAL2023	na
PS382_	Proteocephalidae_Gangesia_bengalensis_ON176175	Proteocephalidae	Gangesiinae	Gangesia	Gangesia_bengalensis	adult	Actinopterygii	Siluriformes	Siluridae	Wallago	Wallago_attu	aquatic	FW	no	no	Oriental	Asia	na	na	India	West_Bengal	Rishra	MarickETAL2023	na
PS383_	Proteocephalidae_Gangesia_bengalensis_ON176178	Proteocephalidae	Gangesiinae	Gangesia	Gangesia_bengalensis	adult	Actinopterygii	Siluriformes	Siluridae	Wallago	Wallago_attu	aquatic	FW	no	no	Oriental	Asia	na	na	India	West_Bengal	Berhampur	MarickETAL2023	na
PS386_	Proteocephalidae_Gangesia_agraensis_ON176176	Proteocephalidae	Gangesiinae	Gangesia	Gangesia_agraensis	adult	Actinopterygii	Siluriformes	Siluridae	Wallago	Wallago_attu	aquatic	FW	no	no	Oriental	Asia	na	na	India	West_Bengal	Balurghat	MarickETAL2023	na
PS388_	Proteocephalidae_Gangesia_agraensis_ON176179	Proteocephalidae	Gangesiinae	Gangesia	Gangesia_agraensis	adult	Actinopterygii	Siluriformes	Siluridae	Wallago	Wallago_attu	aquatic	FW	no	no	Oriental	Asia	na	na	India	Assam	Guwahati	MarickETAL2023	na
PS389_	Proteocephalidae_Gangesia_agraensis_ON176180	Proteocephalidae	Gangesiinae	Gangesia	Gangesia_agraensis	adult	Actinopterygii	Siluriformes	Siluridae	Wallago	Wallago_attu	aquatic	FW	no	no	Oriental	Asia	na	na	India	Assam	Guwahati	MarickETAL2023	na
PS390_	Proteocephalidae_Gangesia_agraensis_ON176182	Proteocephalidae	Gangesiinae	Gangesia	Gangesia_agraensis	adult	Actinopterygii	Siluriformes	Siluridae	Wallago	Wallago_attu	aquatic	FW	no	no	Oriental	Asia	na	Siddeshwar_Reservoir	India	Maharashtra	na	MarickETAL2023	na
PS391_	Proteocephalidae_Gangesia_agraensis_MT627473	Proteocephalidae	Gangesiinae	Gangesia	Gangesia_agraensis	adult	Actinopterygii	Siluriformes	Siluridae	Wallago	Wallago_attu	aquatic	FW	no	no	Oriental	Asia	na	na	Cambodia	na	Phnom Penh	deChambrierETAL2020	na
PS392_	Proteocephalidae_Frezella_vaucheri_PS392	Proteocephalidae	Proteocephalinae	Frezella	Frezella_vaucheri	adult	Actinopterygii	Siluriformes	Auchenipteridae	Tocantinsia	Tocantinsia_piresi	aquatic	FW	no	no	Neotropical	South_America	Amazon	Xingu	Brazil	Para	Altamira	Original	na
PS393_	Proteocephalidae_Essexiella_fimbriata_MT193859	Proteocephalidae	Essexiellinae	Essexiella	Essexiella_fimbriata	adult	Actinopterygii	Siluriformes	Ictaluridae	Ictalurus	Ictalurus_punctatus	aquatic	FW	no	no	Nearctic	North_America	na	na	USA	Oklahoma	na	ScholzETAL2020	na
PS394_	Proteocephalidae_Essexiella_fimbriata_MT151020	Proteocephalidae	Essexiellinae	Essexiella	Essexiella_fimbriata	adult	Actinopterygii	Siluriformes	Ictaluridae	Ictalurus	Ictalurus_punctatus	aquatic	FW	no	no	Nearctic	North_America	na	na	USA	Texas	na	ScholzETAL2020	na
PS395_	Proteocephalidae_Essexiella_fimbriata_MT193858	Proteocephalidae	Essexiellinae	Essexiella	Essexiella_fimbriata	adult	Actinopterygii	Siluriformes	Ictaluridae	Ictalurus	Ictalurus_punctatus	aquatic	FW	no	no	Nearctic	North_America	na	na	USA	Oklahoma	na	ScholzETAL2020	na
PS396_	Proteocephalidae_Ephedrocephalus_microcephalus_AJ388605	Proteocephalidae	Ephedrocephalinae	Ephedrocephalus	Ephedrocephalus_microcephalus	adult	Actinopterygii	Siluriformes	Pimelodidae	Phractocephalus	Phractocephalus_hemioliopterus	aquatic	FW	no	no	Neotropical	South_America	Amazon	Amazon	Brazil	Amazonas	Itacoatiara	Zehnder_Mariaux1999	na
PS397_	Proteocephalidae_Ephedrocephalus_microcephalus_KC786017	Proteocephalidae	Ephedrocephalinae	Ephedrocephalus	Ephedrocephalus_microcephalus	adult	Actinopterygii	Siluriformes	Pimelodidae	Phractocephalus	Phractocephalus_hemioliopterus	aquatic	FW	no	no	Neotropical	South_America	Amazon	Amazon	Brazil	Amazonas	Itacoatiara	ScholzETAL2013	na
PS398_	Proteocephalidae_Endorchis_piraeeba_AJ388603	Proteocephalidae	Endorchiinae	Endorchis	Endorchis_piraeeba	adult	Actinopterygii	Siluriformes	Pimelodidae	Brachyplatystoma	Brachyplatystoma_filamentosum	aquatic	FW	no	no	Neotropical	South_America	Amazon	Amazon	Brazil	Amazonas	Itacoatiara	Zehnder_Mariaux1999	na
PS400_	Proteocephalidae_Electrotaenia_malopteruri_MT627469	Proteocephalidae	Gangesiinae	Electrotaenia	Electrotaenia_malopteruri	adult	Actinopterygii	Siluriformes	Malapteruridae	Malapterurus	Malapterurus_electricus	aquatic	FW	no	no	Afrotropical	Africa	na	na	Sudan	na	na	deChambrierETAL2020	na
PS406_	Proteocephalidae_Corallotaenia_sp_2_DB_2020_MT193857	Proteocephalidae	Essexiellinae	Corallotaenia	Corallotaenia_sp2	adult	Actinopterygii	Siluriformes	Ictaluridae	Ameiurus	Ameiurus_melas	aquatic	FW	no	no	Nearctic	North_America	na	na	USA	Wisconsin	na	ScholzETAL2020	na
PS407_	Proteocephalidae_Corallotaenia_sp_1_DB_2020_MT193856	Proteocephalidae	Essexiellinae	Corallotaenia	Corallotaenia_sp1	adult	Actinopterygii	Siluriformes	Ictaluridae	Ameiurus	Ameiurus_melas	aquatic	FW	no	no	Nearctic	North_America	na	na	USA	Wisconsin	na	ScholzETAL2020	na
PS408_	Proteocephalidae_Corallotaenia_sp_1_DB_2020_MT193855	Proteocephalidae	Essexiellinae	Corallotaenia	Corallotaenia_sp1	adult	Actinopterygii	Siluriformes	Ictaluridae	Ameiurus	Ameiurus_melas	aquatic	FW	no	no	Nearctic	North_America	na	na	USA	Oklahoma	na	ScholzETAL2020	na
PS409_	Proteocephalidae_Corallotaenia_parafimbriata_MT151019	Proteocephalidae	Essexiellinae	Corallotaenia	Corallotaenia_parafimbriata	adult	Actinopterygii	Siluriformes	Ictaluridae	Ameiurus	Ameiurus_melas	aquatic	FW	no	no	Nearctic	North_America	na	Embarras	USA	Wisconsin	Carlisle	ScholzETAL2020	na
PS422_	Proteocephalidae_Choanoscolex_abscisus_AJ388630	Proteocephalidae	Monticelliinae	Choanoscolex	Choanoscolex_abscisus	adult	Actinopterygii	Siluriformes	Pimelodidae	Pseudoplatystoma	Pseudoplatystoma_corrucans	aquatic	FW	no	no	Neotropical	South_America	Parana	Paraguay	Paraguay	Central	San_Antonio	Zehnder_Mariaux1999	na
PS423_	Proteocephalidae_Choanoscolex_abscisus_PS423	Proteocephalidae	Monticelliinae	Choanoscolex	Choanoscolex_abscisus	adult	Actinopterygii	Siluriformes	Pimelodidae	Pseudoplatystoma	Pseudoplatystoma_corrucans	aquatic	FW	no	no	Neotropical	South_America	Parana	Parana	Brazil	Parana	Porto_Rico	Original	na
PS424_	Proteocephalidae_Chambriella_megacephala_PS424	Proteocephalidae	Monticelliinae	Chambriella	Chambriella_megacephala	adult	Actinopterygii	Siluriformes	Pimelodidae	Sorubimichthys	Sorubimichthys_planiceps	aquatic	FW	no	no	Neotropical	South_America	Amazon	Amazon	Peru	Loreto	Iquitos	Original	na
PS427_	Proteocephalidae_Cangatiella_macdonaghi_PS427	Proteocephalidae	Proteocephalinae	Cangatiella	Cangatiella_macdonaghi	adult	Actinopterygii	Siluriformes	Atheriniformes	Odontesthes	Odontesthes_bonariensis	aquatic	no	no	yes	Neotropical	South_America	na	Lake_Helvecia	Argentina	Cordoba	na	Original	na
PS430_	Proteocephalidae_Cangatiella_arandasi_PS430	Proteocephalidae	Proteocephalinae	Cangatiella	Cangatiella_arandasi	adult	Actinopterygii	Siluriformes	Auchenipteridae	Trachelyopterus	Trachelyopterus_galeatus	aquatic	FW	no	no	Neotropical	South_America	Parana	Piracicaba	Brazil	Sao_Paulo	Colonia_Pescadores	Original	na
PS431_	Proteocephalidae_Cangatiella_arandasi_PS431	Proteocephalidae	Proteocephalinae	Cangatiella	Cangatiella_arandasi	adult	Actinopterygii	Siluriformes	Auchenipteridae	Trachelyopterus	Trachelyopterus_galeatus	aquatic	FW	no	no	Neotropical	South_America	Parana	Piracicaba	Brazil	Sao_Paulo	Colonia_Pescadores	Original	na
PS432_	Proteocephalidae_Cangatiella_arandasi_PS432	Proteocephalidae	Proteocephalinae	Cangatiella	Cangatiella_arandasi	adult	Actinopterygii	Siluriformes	Auchenipteridae	Trachelyopterus	Trachelyopterus_galeatus	aquatic	FW	no	no	Neotropical	South_America	Parana	Parana	Brazil	Parana	Porto_Rico	Original	na
PS439_	Proteocephalidae_Barsonella_lafoni_KC786015	Proteocephalidae	Proteocephalinae	Barsonella	Barsonella_lafoni	adult	Actinopterygii	Siluriformes	Clariidae	Clarias	Clarias_gariepinus	aquatic	FW	no	no	Afrotropical	Africa	na	na	Ethiopia	na	na	ScholzETAL2013	na
PS440_	Proteocephalidae_Australotaenia_bunthangi_MK328933	Proteocephalidae	Proteocephalinae	Australophiotaenia	Australotaenia_bunthangi	adult	Reptilia	Squamata	Homalopsidae	Enhydris	Enhydris_enhydris	terrestrial	na	no	no	Oriental	Asia	na	na	Cambodia	na	Siem Reap	deChambrierETAL2015	na
PS447_	Proteocephalidae_Acanthotaenia_susanae_MK328932	Proteocephalidae	Acanthotaeniinae	Acanthotaenia	Acanthotaenia_susanae	adult	Reptilia	Squamata	Varanidae	Varanus	Varanus_nebulosus	terrestrial	na	no	no	Oriental	Asia	na	na	Vietnam	na	na	deChambrierETAL2019	na
PS448_	Proteocephalidae_Acanthotaenia_sp_n_JB_2019_MK328927	Proteocephalidae	Acanthotaeniinae	Acanthotaenia	Acanthotaenia_sp	adult	Reptilia	Squamata	Varanidae	Varanus	Varanus_indicus	terrestrial	na	no	no	Australian	Oceania	na	na	Australia	na	na	deChambrierETAL2019	na
PS449_	Proteocephalidae_Acanthotaenia_sp_n_JB_2019_MK328926	Proteocephalidae	Acanthotaeniinae	Acanthotaenia	Acanthotaenia_sp	adult	Reptilia	Squamata	Varanidae	Varanus	Varanus_indicus	terrestrial	na	no	no	Australian	Oceania	na	na	Australia	na	na	deChambrierETAL2019	na
PS451_	Proteocephalidae_Acanthotaenia_shipleyi_MK328925	Proteocephalidae	Acanthotaeniinae	Acanthotaenia	Acanthotaenia_shipleyi	adult	Reptilia	Squamata	Varanidae	Varanus	Varanus_salvator	terrestrial	na	no	no	Oriental	Asia	na	na	Malaysia	na	na	deChambrierETAL2019	na
PS452_	Proteocephalidae_Acanthotaenia_shipleyi_MK328931	Proteocephalidae	Acanthotaeniinae	Acanthotaenia	Acanthotaenia_shipleyi	adult	Reptilia	Squamata	Varanidae	Varanus	Varanus_salvator	terrestrial	na	no	no	Oriental	Asia	na	na	Malaysia	na	na	deChambrierETAL2019	na
PS453_	Proteocephalidae_Acanthotaenia_shipleyi_MK328930	Proteocephalidae	Acanthotaeniinae	Acanthotaenia	Acanthotaenia_shipleyi	adult	Reptilia	Squamata	Varanidae	Varanus	Varanus_salvator	terrestrial	na	no	no	Oriental	Asia	na	na	Vietnam	na	na	deChambrierETAL2019	na
PS454_	Proteocephalidae_Acanthotaenia_shipleyi_MK328929	Proteocephalidae	Acanthotaeniinae	Acanthotaenia	Acanthotaenia_shipleyi	adult	Reptilia	Squamata	Varanidae	Varanus	Varanus_salvator	terrestrial	na	no	no	Oriental	Asia	na	na	Vietnam	na	na	deChambrierETAL2019	na
PS455_	Proteocephalidae_Acanthotaenia_shipleyi_MK328928	Proteocephalidae	Acanthotaeniinae	Acanthotaenia	Acanthotaenia_shipleyi	adult	Reptilia	Squamata	Varanidae	Varanus	Varanus_salvator	terrestrial	na	no	no	Oriental	Asia	na	na	Vietnam	na	na	deChambrierETAL2019	na
