# Supplementary material for: Machine learning models accurately predict clades of proteocephalidean tapeworms (Onchoproteocephalidea) based on host and biogeographical data
Source: Cladistics. 2025 Mar 6;41(3):264–82. doi: 10.1111/cla.12610 (PMC12065121; doi:10.1111/cla.12610)
Supplement: Supplementary file 1 — Appendix S1. List of supplementary tables (both in csv and xlsx formats). Appendix S1a. List of newly collected tapeworms and associated metadata. Appendix S1b. Summary data of all tapeworm sequences used in the phylogenetic analysis. Appendix S1c. Codification of characters and associate states for the character optimization analysis. Appendix S1d. States of character for each terminal used in the character optimization analysis. Appendix S1e. Categorial attributes and associated states used in the random forest analysis. Appendix S1f. Selected clades used for training the Random Forest algorithm. Appendix S1g. List of synonyms used through the analyses. Appendix S2. Individual character optimization files. Appendix S2a. List of non‐ambiguous transformations and their type. Appendix S2b. Detailed character matrix used to generate the TNT file. Appendix S2c. Legend for characters and character states. Appendix S2d. Non‐ambiguous synapomorphies of each node. Appendix S2e. Character matrix in TNT file. Appendix S2f. Tree in Newick format containing branch labels (nodes). Appendix S2g. PDF file of the tree including transformations in nodes with three or more terminals. Appendix S3. Alignment and Tree search files. Appendix S3a. Alignment‐ready for the tree search in TNT (28S rRNA). Appendix S3b. Alignment‐ready for the tree search in TNT (MT‐CO1). Appendix S3c. Alignment‐ready for the tree search in TNT (TOTAL). Appendix S3d. TNT script for the tree search. Appendix S3e. Most parsimonious trees in Newick format. Appendix S3f. TNT script for summarizing the strict consensus tree. Appendix S3g. TNT script for the branch length assessment. Appendix S3h. TNT script for the branch support and frequency analysis. Appendix S3i. Consensus tree in Newick format (no branch lengths or support values). Appendix S3j. Complete consensus tree (including branch lengths, support and frequency values). Appendix S3k. Consensus tree, including Goodman‐Bremer and Jackknife values, in PDF [file CLA-41-264-s001.zip › cla12610-sup-0028-AppendixS4c.csv]

N	CatHC	CatHO	CatHF	CatHG	CatHS	CatE1	CatE2	CatL1	CatL2	CatL5
Outgroup_Matticestus_kathleenae_MG952947	Chondrichthyes	Rhinopristiformes	Pristidae	Pristis	Pristis_clavata	aquatic	1	Australian	Oceania	Australia
Outgroup_Matticestus_kathleenae_MG952946	Chondrichthyes	Rhinopristiformes	Pristidae	Pristis	Pristis_clavata	aquatic	1	Australian	Oceania	Australia
Outgroup_Matticestus_anneae_MG952949	Chondrichthyes	Rhinopristiformes	Pristidae	Pristis	Pristis_clavata	aquatic	1	Australian	Oceania	Australia
Outgroup_Matticestus_anneae_MG952948	Chondrichthyes	Rhinopristiformes	Pristidae	Pristis	Pristis_clavata	aquatic	1	Australian	Oceania	Australia
Outgroup_Acanthobothrium_zimmeri_FJ843602	Chondrichthyes	Myliobatiformes	Dasyatidae	Himantura	Himantura_sp	aquatic	1	Australian	Oceania	Australia
Outgroup_Acanthobothrium_zimmeri_FJ843603	Chondrichthyes	Myliobatiformes	Dasyatidae	Himantura	Himantura_sp	aquatic	1	Australian	Oceania	Australia
Outgroup_Acanthobothrium_wedli_MH913271	Chondrichthyes	Rajiformes	Rajidae	Dipturus	Dipturus_nasutus	aquatic	1	Australian	Oceania	New_Zealand
Outgroup_Acanthobothrium_wedli_MH924013	Chondrichthyes	Rajiformes	Rajidae	Dipturus	Dipturus_nasutus	aquatic	1	Australian	Oceania	New_Zealand
Outgroup_Acanthobothrium_wedli_MH924011	Chondrichthyes	Rajiformes	Rajidae	Dipturus	Dipturus_nasutus	aquatic	1	Australian	Oceania	New_Zealand
Outgroup_Acanthobothrium_wedli_MH924012	Chondrichthyes	Rajiformes	Rajidae	Dipturus	Dipturus_nasutus	aquatic	1	Australian	Oceania	New_Zealand
Outgroup_Acanthobothrium_sp_JNC_2009_FJ843593	Chondrichthyes	Myliobatiformes	Dasyatidae	Himantura	Himantura_sp	aquatic	1	Australian	Oceania	Australia
Outgroup_Acanthobothrium_sp_6C_KJ_2010_GQ470113	Chondrichthyes	Myliobatiformes	Dasyatidae	Hypanus	Hypanus_say	aquatic	1	Nearctic	North_America	USA
Outgroup_Acanthobothrium_sp_6B_KJ_2010_GQ470110	Chondrichthyes	Myliobatiformes	Dasyatidae	Hypanus	Hypanus_say	aquatic	1	Nearctic	North_America	USA
Outgroup_Acanthobothrium_sp_6B_KJ_2010_GQ470112	Chondrichthyes	Myliobatiformes	Dasyatidae	Hypanus	Hypanus_say	aquatic	1	Nearctic	North_America	USA
Outgroup_Acanthobothrium_sp_6A_KJ_2010_GQ470111	Chondrichthyes	Myliobatiformes	Dasyatidae	Hypanus	Hypanus_say	aquatic	1	Nearctic	North_America	USA
Outgroup_Acanthobothrium_sp_4_HR_2018_MH688727	Chondrichthyes	Rajiformes	Arhynchobatidae	Bathyraja	Bathyraja_cousseauae	aquatic	1	Neotropical	South_America	Argentina
Outgroup_Acanthobothrium_sp_4_HR_2018_MH688726	Chondrichthyes	Rajiformes	Arhynchobatidae	Bathyraja	Bathyraja_magellanica	aquatic	1	Neotropical	South_America	Argentina
Outgroup_Acanthobothrium_sp_3_HR_2018_MH688725	Chondrichthyes	Rajiformes	Rajidae	Leucoraja	Leucoraja_naevus	aquatic	1	Palearctic	Europe	Norway
Outgroup_Acanthobothrium_sp_3_HR_2018_MH688724	Chondrichthyes	Rajiformes	Rajidae	Raja	Raja_montagui	aquatic	1	Palearctic	Europe	Norway
Outgroup_Acanthobothrium_sp_2_MH686154	Chondrichthyes	Rajiformes	Rajidae	Dipturus	Dipturus_nasutus	aquatic	1	Australian	Oceania	New_Zealand
Outgroup_Acanthobothrium_sp_1262Cogv27_MT295366	Chondrichthyes	Myliobatiformes	Dasyatidae	Dasyatis	Dasyatis_pastinaca	aquatic	1	Palearctic	Europe	Ukraine
Outgroup_Acanthobothrium_sp_1_MH686155	Chondrichthyes	Rajiformes	Rajidae	Dipturus	Dipturus_nasutus	aquatic	1	Australian	Oceania	New_Zealand
Outgroup_Acanthobothrium_sp_1_AF286953	Chondrichthyes	Myliobatiformes	Dasyatidae	Hypanus	Hypanus_longus	aquatic	1	Nearctic	North_America	Mexico
Outgroup_Acanthobothrium_santarosaliense_KF685751	Chondrichthyes	Heterodontiformes	Heterodontidae	Heterodontus	Heterodontus_mexicanus	aquatic	1	Nearctic	North_America	Mexico
Outgroup_Acanthobothrium_romanowi_FJ843599	Chondrichthyes	Myliobatiformes	Dasyatidae	Himantura	Himantura_sp	aquatic	1	Australian	Oceania	Australia
Outgroup_Acanthobothrium_romanowi_FJ843598	Chondrichthyes	Myliobatiformes	Dasyatidae	Himantura	Himantura_sp	aquatic	1	Australian	Oceania	Australia
Outgroup_Acanthobothrium_rodmani_FJ843596	Chondrichthyes	Myliobatiformes	Dasyatidae	Himantura	Himantura_sp	aquatic	1	Australian	Oceania	Australia
Outgroup_Acanthobothrium_rodmani_FJ843597	Chondrichthyes	Myliobatiformes	Dasyatidae	Himantura	Himantura_sp	aquatic	1	Australian	Oceania	Australia
Outgroup_Acanthobothrium_popi_FJ843601	Chondrichthyes	Myliobatiformes	Dasyatidae	Himantura	Himantura_sp	aquatic	1	Australian	Oceania	Australia
Outgroup_Acanthobothrium_popi_FJ843600	Chondrichthyes	Myliobatiformes	Dasyatidae	Himantura	Himantura_sp	aquatic	1	Australian	Oceania	Australia
Outgroup_Acanthobothrium_parviuncinatum_EF095264	Chondrichthyes	Myliobatiformes	Urotrygonidae	Urobatis	Urobatis_maculatus	aquatic	1	Nearctic	North_America	Mexico
Outgroup_Acanthobothrium_oceanharvestae_FJ843594	Chondrichthyes	Myliobatiformes	Dasyatidae	Himantura	Himantura_sp	aquatic	1	Australian	Oceania	Australia
Outgroup_Acanthobothrium_oceanharvestae_FJ843595	Chondrichthyes	Myliobatiformes	Dasyatidae	Himantura	Himantura_sp	aquatic	1	Australian	Oceania	Australia
Outgroup_Acanthobothrium_matttaylori_HQ917927	Chondrichthyes	Rhinopristiformes	Rhinidae	Rhynchobatus	Rhynchobatus_laevis	aquatic	1	Australian	Oceania	Australia
Outgroup_Acanthobothrium_masnihae_FJ843605	Chondrichthyes	Myliobatiformes	Dasyatidae	Himantura	Urogymnus_polylepis	aquatic	4	Oriental	Asia	Borneo
Outgroup_Acanthobothrium_margieae_HQ437682	Chondrichthyes	Orectolobiformes	Orectolobidae	Orectolobus	Orectolobus_japonicus	aquatic	1	Oriental	Asia	Taiwan
Outgroup_Acanthobothrium_margieae_HQ437683	Chondrichthyes	Orectolobiformes	Orectolobidae	Orectolobus	Orectolobus_japonicus	aquatic	1	Oriental	Asia	Taiwan
Outgroup_Acanthobothrium_margieae_MH729998	Chondrichthyes	Orectolobiformes	Orectolobidae	Orectolobus	Orectolobus_ornatus	aquatic	1	Australian	Oceania	Australia
Outgroup_Acanthobothrium_katherineae_MT395344	Chondrichthyes	Squaliformes	Dalatiidae	Squaliolus	Squaliolus_aliae	aquatic	1	Oriental	Asia	Taiwan
Outgroup_Acanthobothrium_jeanneae_HQ917928	Chondrichthyes	Rhinopristiformes	Rhinidae	Rhynchobatus	Rhynchobatus_laevis	aquatic	1	Australian	Oceania	Australia
Outgroup_Acanthobothrium_hypermekkolpos_HQ917929	Chondrichthyes	Rhinopristiformes	Rhinidae	Rhynchobatus	Rhynchobatus_laevis	aquatic	1	Australian	Oceania	Australia
Outgroup_Acanthobothrium_hypermekkolpos_HQ917930	Chondrichthyes	Rhinopristiformes	Rhinidae	Rhynchobatus	Rhynchobatus_laevis	aquatic	1	Australian	Oceania	Australia
Outgroup_Acanthobothrium_filicolle_MH913266	Chondrichthyes	Rajiformes	Rajidae	Dipturus	Dipturus_nasutus	aquatic	1	Australian	Oceania	New_Zealand
Outgroup_Acanthobothrium_filicolle_MH913269	Chondrichthyes	Rajiformes	Rajidae	Dipturus	Dipturus_nasutus	aquatic	1	Australian	Oceania	New_Zealand
Outgroup_Acanthobothrium_filicolle_MH913268	Chondrichthyes	Rajiformes	Rajidae	Dipturus	Dipturus_nasutus	aquatic	1	Australian	Oceania	New_Zealand
Outgroup_Acanthobothrium_brevissime_EU170363	Chondrichthyes	Myliobatiformes	Dasyatidae	Hypanus	Hypanus_say	aquatic	1	Nearctic	North_America	USA
Outgroup_Matticestus_kathleenae_KF685765	Chondrichthyes	Rhinopristiformes	Pristidae	Pristis	Pristis_clavata	aquatic	1	Australian	Oceania	Australia
Proteocephalidae_Zygobothrium_megacephalum_AJ388621	Actinopterygii	Siluriformes	Pimelodidae	Phractocephalus	Phractocephalus_hemioliopterus	aquatic	2	Neotropical	South_America	Brazil
Proteocephalidae_Zygobothrium_megacephalum_MG429813	Actinopterygii	Siluriformes	Pimelodidae	Phractocephalus	Phractocephalus_hemioliopterus	aquatic	2	Neotropical	South_America	Brazil
Proteocephalidae_Travassiella_jandia_KP729400	Actinopterygii	Siluriformes	Pimelodidae	Zungaro	Zungaro_jahu	aquatic	2	Neotropical	South_America	Brazil
Proteocephalidae_Thaumasioscolex_didelphidis_AJ275065	Mammalia	Didelphiomorphia	Didelphidae	Didelphis	Didelphis_marsupialis	terrestrial	6	Panamanian	North_America	Mexico
Proteocephalidae_Testudotaenia_testudo_FM956083	Reptilia	Testudines	Trionychidae	Apalone	Apalone_spinifera	aquatic	2	Nearctic	North_America	USA
Proteocephalidae_Testudotaenia_testudo_FM956082	Reptilia	Testudines	Trionychidae	Apalone	Apalone_spinifera	aquatic	2	Nearctic	North_America	USA
Proteocephalidae_Testudotaenia_sp_WL_2016_KU761587	Reptilia	Testudines	Trionychidae	Pelodiscus	Pelodiscus_sinensis	aquatic	2	Sino_Japanese	Asia	China
Proteocephalidae_Testudotaenia_cf_testudo_AJ583456	Reptilia	Testudines	Trionychidae	Apalone	Apalone_spinifera	aquatic	2	Nearctic	North_America	USA
Proteocephalidae_Spatulifer_sp_PD013	Actinopterygii	Siluriformes	Pimelodidae	Pseudoplatystoma	Pseudoplatystoma_fasciatum	aquatic	2	Neotropical	South_America	Brazil
Proteocephalidae_Spatulifer_maringaensis_AJ388634	Actinopterygii	Siluriformes	Pimelodidae	Sorubim	Sorubim_lima	aquatic	2	Neotropical	South_America	Paraguay
Proteocephalidae_Spatulifer_maringaensis_MW798199	Actinopterygii	Siluriformes	Pimelodidae	Sorubim	Sorubim_lima	aquatic	2	Neotropical	South_America	Brazil
Proteocephalidae_Spatulifer_maringaensis_MW798197	Actinopterygii	Siluriformes	Pimelodidae	Sorubim	Sorubim_lima	aquatic	2	Neotropical	South_America	Brazil
Proteocephalidae_Spatulifer_maringaensis_AJ275048	Actinopterygii	Siluriformes	Pimelodidae	Sorubim	Sorubim_lima	aquatic	2	Neotropical	South_America	Paraguay
Proteocephalidae_Spatulifer_maringaensis_PD019	Actinopterygii	Siluriformes	Pimelodidae	Sorubim	Sorubim_lima	aquatic	2	Neotropical	South_America	Brazil
Proteocephalidae_Spatulifer_cf_rugosa_PD020	Actinopterygii	Siluriformes	Pimelodidae	Pseudoplatystoma	Pseudoplatystoma_cf_reticulatum	aquatic	2	Neotropical	South_America	Brazil
Proteocephalidae_Spasskyellina_spinulifera_KP729417	Actinopterygii	Siluriformes	Pimelodidae	Pseudoplatystoma	Pseudoplatystoma_corrucans	aquatic	2	Neotropical	South_America	Argentina
Proteocephalidae_Spasskyellina_spinulifera_PD024	Actinopterygii	Siluriformes	Pimelodidae	Pseudoplatystoma	Pseudoplatystoma_fasciatum	aquatic	2	Neotropical	South_America	Brazil
Proteocephalidae_Spasskyellina_spinulifera_PD025	Actinopterygii	Siluriformes	Pimelodidae	Pseudoplatystoma	Pseudoplatystoma_corrucans	aquatic	2	Neotropical	South_America	Brazil
Proteocephalidae_Spasskyellina_spinulifera_PD026	Actinopterygii	Siluriformes	Pimelodidae	Pseudoplatystoma	Pseudoplatystoma_corrucans	aquatic	2	Neotropical	South_America	Brazil
Proteocephalidae_Spasskyellina_sp_PD028	Actinopterygii	Siluriformes	Pimelodidae	Pseudoplatystoma	Pseudoplatystoma_fasciatum	aquatic	2	Neotropical	South_America	Brazil
Proteocephalidae_Spasskyellina_lenha_KP729413	Actinopterygii	Siluriformes	Pimelodidae	Sorubimichthys	Sorubimichthys_planiceps	aquatic	2	Neotropical	South_America	Peru
Proteocephalidae_Silurotaenia_siluri_AJ388592	Actinopterygii	Siluriformes	Siluridae	Silurus	Silurus_glanis	aquatic	2	Palearctic	Europe	Czech_Republic
Proteocephalidae_Sciadocephalus_megalodiscus_KP729403	Actinopterygii	Cichliformes	Cichlidae	Cichla	Cichla_monoculus	aquatic	2	Neotropical	South_America	Peru
Proteocephalidae_Sandonella_sandoni_AM931033	Actinopterygii	Osteoglossiformes	Arapaimidae	Heterotis	Heterotis_niloticus	aquatic	2	Afrotropical	Africa	Sudan
Proteocephalidae_Rudolphiella_szidati_AJ388617	Actinopterygii	Siluriformes	Pimelodidae	Luciopimelodus	Luciopimelodus_pati	aquatic	2	Neotropical	South_America	Argentina
Proteocephalidae_Rudolphiella_sp_OLBM1_AF286938	Actinopterygii	Siluriformes	Pimelodidae	Luciopimelodus	Luciopimelodus_pati	aquatic	2	Neotropical	South_America	Argentina
Proteocephalidae_Riggenbachiella_amazonense_MN624071	Actinopterygii	Siluriformes	Pimelodidae	Sorubimichthys	Sorubimichthys_planiceps	aquatic	2	Neotropical	South_America	Peru
Proteocephalidae_Riggenbachiella_amazonense_KY207450	Actinopterygii	Siluriformes	Pimelodidae	Phractocephalus	Phractocephalus_hemioliopterus	aquatic	2	Neotropical	South_America	Peru
Proteocephalidae_Regoella_brevis_KP729389	Actinopterygii	Siluriformes	Pimelodidae	Pseudoplatystoma	Pseudoplatystoma_fasciatum	aquatic	2	Neotropical	South_America	Argentina
Proteocephalidae_Pseudoendorchis_megalonemi_MW244617	Actinopterygii	Siluriformes	Pimelodidae	Megalonema	Megalonema_platycephalum	aquatic	2	Neotropical	South_America	Peru
Proteocephalidae_Proteocephalus_vazzolerae_PD072	Actinopterygii	Characiformes	Anostomidae	Leporinus	Leporinus_friderici	aquatic	2	Neotropical	South_America	Brazil
Proteocephalidae_Proteocephalus_tetrastomus_AJ388635	Actinopterygii	Osmeriformes	Osmeridae	Hypomesus	Hypomesus_nipponensis	aquatic	5	Sino_Japanese	Asia	Japan
Proteocephalidae_Proteocephalus_synodontis_JN005778	Actinopterygii	Siluriformes	Mochokidae	Synodontis	Synodontis_caudovittatus	aquatic	2	Afrotropical	Africa	Sudan
Proteocephalidae_Proteocephalus_synodontis_JN005779	Actinopterygii	Siluriformes	Mochokidae	Synodontis	Synodontis_caudovittatus	aquatic	2	Afrotropical	Africa	Sudan
Proteocephalidae_Proteocephalus_sulcatus_KP729396	Actinopterygii	Siluriformes	Claroteidae	Clarotes	Clarotes_laticeps	aquatic	2	Afrotropical	Africa	Sudan
Proteocephalidae_Proteocephalus_sp_PGV_2022_ON133796	Actinopterygii	Salmoniformes	Salmonidae	Coregonus	Coregonus_lavaretus	aquatic	4	Palearctic	Asia	Russia
Proteocephalidae_Proteocephalus_sp_PGV_2022_ON133797	Actinopterygii	Salmoniformes	Salmonidae	Coregonus	Coregonus_lavaretus	aquatic	4	Palearctic	Asia	Russia
Proteocephalidae_Proteocephalus_sp_PGV_2022_ON133802	Actinopterygii	Salmoniformes	Salmonidae	Coregonus	Coregonus_lavaretus	aquatic	4	Palearctic	Asia	Russia
Proteocephalidae_Proteocephalus_sp_PGV_2022_ON133798	Actinopterygii	Salmoniformes	Salmonidae	Coregonus	Coregonus_lavaretus	aquatic	4	Palearctic	Asia	Russia
Proteocephalidae_Proteocephalus_sp_PGV_2022_ON133799	Actinopterygii	Salmoniformes	Salmonidae	Coregonus	Coregonus_lavaretus	aquatic	4	Palearctic	Asia	Russia
Proteocephalidae_Proteocephalus_sp_PGV_2022_ON133801	Actinopterygii	Salmoniformes	Salmonidae	Coregonus	Coregonus_lavaretus	aquatic	4	Palearctic	Asia	Russia
Proteocephalidae_Proteocephalus_sp_PGV_2022_ON133800	Actinopterygii	Salmoniformes	Salmonidae	Coregonus	Coregonus_lavaretus	aquatic	4	Palearctic	Asia	Russia
Proteocephalidae_Proteocephalus_sp_JN_2006_DQ768192	Actinopterygii	Perciformes	Percidae	Perca	Perca_fluviatilis	aquatic	4	Palearctic	Europe	France
Proteocephalidae_Proteocephalus_sp_KM538108	Actinopterygii	Cyprinodontiformes	Fundulidae	Fundulus	Fundulus_heteroclitus	aquatic	5	Nearctic	North_America	Canada
Proteocephalidae_Proteocephalus_sp_KM538109	Actinopterygii	Centrarchiformes	Centrarchidae	Lepomis	Lepomis_macrochirus	aquatic	2	Nearctic	North_America	Canada
Proteocephalidae_Proteocephalus_sp_KM538107	Actinopterygii	Perciformes	Percidae	Perca	Perca_flavensces	aquatic	4	Nearctic	North_America	Canada
Proteocephalidae_Proteocephalus_sp_AI_2022_ON351023	Actinopterygii	Siluriformes	Clariidae	Clarias	Clarias_gariepinus	aquatic	2	Saharo_Arabian	Africa	Egypt
Proteocephalidae_Proteocephalus_sp_AJ275230	Actinopterygii	Perciformes	Percidae	Perca	Perca_flavensces	aquatic	4	Nearctic	North_America	Canada
Proteocephalidae_Proteocephalus_sophiae_PD095	Actinopterygii	Siluriformes	Pimelodidae	Zungaro	Zungaro_zungaro	aquatic	2	Neotropical	South_America	Peru
Proteocephalidae_Proteocephalus_sophiae_PD096	Actinopterygii	Siluriformes	Pimelodidae	Zungaro	Zungaro_zungaro	aquatic	2	Neotropical	South_America	Peru
Proteocephalidae_Proteocephalus_pollanicola_AJ388599	Actinopterygii	Salmoniformes	Salmonidae	Coregonus	Coregonus_pollan	aquatic	2	Palearctic	Europe	Ireland
Proteocephalidae_Proteocephalus_plecoglossi_AJ388606	Actinopterygii	Osmeriformes	Plecoglossidae	Plecoglossus	Plecoglossus_altivelis	aquatic	5	Sino_Japanese	Asia	Japan
Proteocephalidae_Proteocephalus_perplexus_AJ275228	Actinopterygii	Amiiformes	Amiidae	Amia	Amia_calva	aquatic	2	Nearctic	North_America	Canada
Proteocephalidae_Proteocephalus_perplexus_KF685873	Actinopterygii	Amiiformes	Amiidae	Amia	Amia_calva	aquatic	2	Nearctic	North_America	Canada
Proteocephalidae_Proteocephalus_perplexus_FM956089	Actinopterygii	Amiiformes	Amiidae	Amia	Amia_calva	aquatic	2	Nearctic	North_America	USA
Proteocephalidae_Proteocephalus_perplexus_FM956090	Actinopterygii	Amiiformes	Amiidae	Amia	Amia_calva	aquatic	2	Nearctic	North_America	USA
Proteocephalidae_Proteocephalus_perplexus_AF286940	Actinopterygii	Amiiformes	Amiidae	Amia	Amia_calva	aquatic	2	Nearctic	North_America	Canada
Proteocephalidae_Proteocephalus_percae_KX768947	Actinopterygii	Perciformes	Percidae	Perca	Perca_fluviatilis	aquatic	4	Palearctic	Europe	Switzerland
Proteocephalidae_Proteocephalus_percae_JQ639166	Actinopterygii	Perciformes	Percidae	Perca	Perca_fluviatilis	aquatic	4	Palearctic	Europe	Germany
Proteocephalidae_Proteocephalus_percae_OP971518	Actinopterygii	Perciformes	Percidae	Perca	Perca_fluviatilis	aquatic	4	Palearctic	Europe	Switzerland
Proteocephalidae_Proteocephalus_percae_OP971519	Actinopterygii	Perciformes	Percidae	Perca	Perca_fluviatilis	aquatic	4	Palearctic	Europe	Switzerland
Proteocephalidae_Proteocephalus_percae_OP971520	Actinopterygii	Perciformes	Percidae	Perca	Perca_fluviatilis	aquatic	4	Palearctic	Europe	Switzerland
Proteocephalidae_Proteocephalus_neglectus_AF026116	Actinopterygii	Salmoniformes	Salmonidae	Coregonus	Coregonus_sp	aquatic	6	Palearctic	Europe	Switzerland
Proteocephalidae_Proteocephalus_midoriensis_AJ388610	Actinopterygii	Cypriniformes	Nemacheilidae	Lefua	Lefua_echigonia	aquatic	2	Sino_Japanese	Asia	Japan
Proteocephalidae_Proteocephalus_macrophallus_KP729394	Actinopterygii	Cichliformes	Cichlidae	Cichla	Cichla_monoculus	aquatic	2	Neotropical	South_America	Peru
Proteocephalidae_Proteocephalus_macrocephalus_AJ388609	Actinopterygii	Anguilliformes	Anguillidae	Anguilla	Anguilla_anguilla	aquatic	5	Palearctic	Europe	Czech_Republic
Proteocephalidae_Proteocephalus_longicollis_JQ639165	Actinopterygii	Salmoniformes	Salmonidae	Coregonus	Coregonus_lavaretus	aquatic	4	Palearctic	Europe	Germany
Proteocephalidae_Proteocephalus_kuyukuyu_KP729388	Actinopterygii	Siluriformes	Doraridae	Pterodoras	Pterodoras_granulosus	aquatic	2	Neotropical	South_America	Peru
Proteocephalidae_Proteocephalus_hobergi_AJ275062	Actinopterygii	Siluriformes	Doraridae	Oxydoras	Oxydoras_kneri	aquatic	2	Neotropical	South_America	Paraguay
Proteocephalidae_Proteocephalus_hemioliopteri_AJ388622	Actinopterygii	Siluriformes	Pimelodidae	Phractocephalus	Phractocephalus_hemioliopterus	aquatic	2	Neotropical	South_America	Brazil
Proteocephalidae_Proteocephalus_glanduligerus_KP729392	Actinopterygii	Siluriformes	Clariidae	Clarias	Clarias_sp	aquatic	2	Afrotropical	Africa	Sudan
Proteocephalidae_Proteocephalus_filicollis_AJ388636	Actinopterygii	Scorpaeniformes	Gasterosteidae	Gasterosteus	Gasterosteus_aculeatus	aquatic	5	Palearctic	Europe	Scotland
Proteocephalidae_Proteocephalus_exiguus_AJ388626	Actinopterygii	Salmoniformes	Salmonidae	Coregonus	Coregonus_sp	aquatic	6	Palearctic	Europe	Switzerland
Proteocephalidae_Proteocephalus_chamelensis_AJ275233	Actinopterygii	Gobiiformes	Eleotridae	Gobiomorus	Gobiomorus_maculatus	aquatic	4	Panamanian	North_America	Mexico
Proteocephalidae_Proteocephalus_cf_hobergi_PD150	Actinopterygii	Siluriformes	Doradidae	Oxydoras	Oxydoras_niger	aquatic	2	Neotropical	South_America	Brazil
Proteocephalidae_Proteocephalus_ambloplitis_LC723861	Actinopterygii	Anguilliformes	Anguillidae	Anguilla	Anguilla_japonica	aquatic	5	Sino_Japanese	Asia	Japan
Proteocephalidae_Proteocephalus_ambloplitis_FM956084	Actinopterygii	Amiiformes	Amiidae	Amia	Amia_calva	aquatic	2	Nearctic	North_America	USA
Proteocephalidae_Proteocephalus_ambloplitis_FM956085	Actinopterygii	Siluriformes	Ictaluridae	Ictalurus	Ictalurus_punctatus	aquatic	2	Nearctic	North_America	USA
Proteocephalidae_Proteocephalus_ambloplitis_AJ388633	Actinopterygii	Centrarchiformes	Centrarchidae	Lepomis	Lepomis_macrochirus	aquatic	2	Nearctic	North_America	USA
Proteocephalidae_Proteocephalus_ambloplitis_LC723860	Actinopterygii	Centrarchiformes	Centrarchidae	Micropterus	Micropterus_salmonoides	aquatic	2	Sino_Japanese	Asia	Japan
Proteocephalidae_Proteocephalidae_gen_sp_1_FM956088	Actinopterygii	Amiiformes	Amiidae	Amia	Amia_calva	aquatic	2	Nearctic	North_America	USA
Proteocephalidae_Proteocephalidae_gen_sp_9_PD160	Actinopterygii	Siluriformes	Pimelodidae	Hypophthalmus	Hypophthalmus_edentatus	aquatic	2	Neotropical	South_America	Brazil
Proteocephalidae_Proteocephalidae_gen_sp_9_PD161	Actinopterygii	Siluriformes	Pimelodidae	Hypophthalmus	Hypophthalmus_edentatus	aquatic	2	Neotropical	South_America	Brazil
Proteocephalidae_Proteocephalidae_gen_sp_8_PD162	Actinopterygii	Siluriformes	Auchenipteridae	Ageneiosus	Ageneiosus_ucayalensis	aquatic	2	Neotropical	South_America	Brazil
Proteocephalidae_Proteocephalidae_gen_sp_7_PD163	Actinopterygii	Siluriformes	Pimelodidae	Phractocephalus	Phractocephalus_hemioliopterus	aquatic	2	Neotropical	South_America	Brazil
Proteocephalidae_Proteocephalidae_gen_sp_6_PD165	Actinopterygii	Siluriformes	Pimelodidae	Pinirampus	Pinirampus_pirinampu	aquatic	2	Neotropical	South_America	Brazil
Proteocephalidae_Proteocephalidae_gen_sp_5_PD166	Actinopterygii	Siluriformes	Pimelodidae	Pseudoplatystoma	Pseudoplatystoma_fasciatum	aquatic	2	Neotropical	South_America	Brazil
Proteocephalidae_Proteocephalidae_gen_sp_4_PD167	Actinopterygii	Siluriformes	Pimelodidae	Pseudoplatystoma	Pseudoplatystoma_reticulatum	aquatic	2	Neotropical	South_America	Brazil
Proteocephalidae_Proteocephalidae_gen_sp_4_PD168	Actinopterygii	Siluriformes	Pimelodidae	Pseudoplatystoma	Pseudoplatystoma_reticulatum	aquatic	2	Neotropical	South_America	Brazil
Proteocephalidae_Postgangesia_inarmata_AM931032	Actinopterygii	Siluriformes	Siluridae	Silurus	Silurus_glanis	aquatic	2	Saharo_Arabian	Asia	Iraq
Proteocephalidae_Postgangesia_inarmata_JX477441	Actinopterygii	Siluriformes	Siluridae	Silurus	Silurus_glanis	aquatic	2	Saharo_Arabian	Asia	Iraq
Proteocephalidae_Postgangesia_inarmata_MZ052221	Actinopterygii	Siluriformes	Siluridae	Silurus	Silurus_triostegus	aquatic	2	Saharo_Arabian	Asia	Iraq
Proteocephalidae_Peltidocotyle_sp_PD179	Actinopterygii	Siluriformes	Pimelodidae	Pseudoplatystoma	Pseudoplatystoma_fasciatum	aquatic	2	Neotropical	South_America	Brazil
Proteocephalidae_Peltidocotyle_rugosa_AJ238835	Actinopterygii	Siluriformes	Pimelodidae	Pseudoplatystoma	Pseudoplatystoma_fasciatum	aquatic	2	Neotropical	South_America	Paraguay
Proteocephalidae_Peltidocotyle_lenha_AJ238834	Actinopterygii	Siluriformes	Pimelodidae	Zungaro	Zungaro_zungaro	aquatic	2	Neotropical	South_America	Brazil
Proteocephalidae_Peltidocotyle_lenha_AJ238836	Actinopterygii	Siluriformes	Pimelodidae	Sorubimichthys	Sorubimichthys_planiceps	aquatic	2	Neotropical	South_America	Brazil
Proteocephalidae_Peltidocotyle_lenha_AJ238837	Actinopterygii	Siluriformes	Pimelodidae	Zungaro	Zungaro_zungaro	aquatic	2	Neotropical	South_America	Brazil
Proteocephalidae_Peltidocotyle_lenha_PD185	Actinopterygii	Siluriformes	Pimelodidae	Sorubimichthys	Sorubimichthys_planiceps	aquatic	2	Neotropical	South_America	Brazil
Proteocephalidae_Paraproteocephalus_parasiluri_KX768938	Actinopterygii	Siluriformes	Siluridae	Silurus	Silurus_asotus	aquatic	2	Palearctic	Europe	Russia
Proteocephalidae_Paraproteocephalus_parasiluri_AJ388604	Actinopterygii	Siluriformes	Siluridae	Silurus	Silurus_asotus	aquatic	2	Sino_Japanese	Asia	Japan
Proteocephalidae_Ophiotaenia_tigrina_MG372008	Amphibia	Anura	Dicroglossidae	Hoplobatrachus	Hoplobatrachus_tigerinus	terrestrial	6	Oriental	Asia	India
Proteocephalidae_Ophiotaenia_tigrina_KY574290	Amphibia	Anura	Dicroglossidae	Hoplobatrachus	Hoplobatrachus_tigerinus	terrestrial	6	Oriental	Asia	India
Proteocephalidae_Australophiotaenia_sp_2_KC785989	Reptilia	Squamata	Elapidae	Notechis	Notechis_scutatus	terrestrial	6	Australian	Oceania	Australia
Proteocephalidae_Ophiotaenia_sp_MHNG_PLAT_82498_PBI_357_OL845866	Reptilia	Squamata	Viperidae	Trimeresurus	Trimeresurus_flavomaculatus	terrestrial	6	Oriental	Asia	Philippines
Proteocephalidae_Ophiotaenia_sp_LFR_2014_KJ507659	Amphibia	Anura	Brachycephalidae	Brachycephalus	Brachycephalus_pernix	terrestrial	6	Neotropical	South_America	Brazil
Proteocephalidae_Ophiotaenia_sp_GGA_2016_KT375455	Reptilia	Squamata	Viperidae	Crotalus	Crotalus_durissus	terrestrial	6	Neotropical	South_America	Brazil
Proteocephalidae_Ophiotaenia_sp_KP729402	Amphibia	Anura	Ranidae	Lithobates	Lithobates_pipiens	terrestrial	6	Nearctic	North_America	USA
Proteocephalidae_Ophiotaenia_perspicua_KP729415	Reptilia	Squamata	Colubridae	Nerodia	Nerodia_rhombifer	terrestrial	6	Nearctic	North_America	USA
Proteocephalidae_Ophiotaenia_ophiodex_AJ388620	Reptilia	Squamata	Viperidae	Causus	Causus_maculatus	terrestrial	6	Afrotropical	Africa	Ivory_Coast
Proteocephalidae_Australophiotaenia_longmani_KC785991	Reptilia	Squamata	Pythonidae	Aspidites	Aspidites_ramsayi	terrestrial	6	Australian	Oceania	Australia
Proteocephalidae_Ophiotaenia_marenzelleri_AJ388632	Reptilia	Squamata	Viperidae	Agkistrodon	Agkistrodon_piscivorus	terrestrial	6	Nearctic	North_America	USA
Proteocephalidae_Australophiotaenia_sp_2_AJ388615	Reptilia	Squamata	Elapidae	Notechis	Notechis_scutatus	terrestrial	6	Australian	Oceania	Australia
Proteocephalidae_Ophiotaenia_filaroides_KP729416	Amphibia	Urodela	Ambystomidae	Ambystoma	Ambystoma_tigrinum	terrestrial	6	Nearctic	North_America	USA
Proteocephalidae_Ophiotaenia_europaea_AJ388598	Reptilia	Squamata	Colubridae	Natrix	Natrix_maura	terrestrial	6	Palearctic	Europe	France
Proteocephalidae_Nupelia_portoriquensis_KP729401	Actinopterygii	Siluriformes	Pimelodidae	Sorubim	Sorubim_lima	aquatic	2	Neotropical	South_America	Paraguay
Proteocephalidae_Nomimoscolex_suspectus_AJ275067	Actinopterygii	Siluriformes	Pimelodidae	Brachyplatystoma	Brachyplatystoma_filamentosum	aquatic	2	Neotropical	South_America	Brazil
Proteocephalidae_Nomimoscolex_suspectus_AJ388602	Actinopterygii	Siluriformes	Pimelodidae	Brachyplatystoma	Brachyplatystoma_vaillantii	aquatic	2	Neotropical	South_America	Brazil
Proteocephalidae_Nomimoscolex_suspectus_AJ275068	Actinopterygii	Siluriformes	Pimelodidae	Brachyplatystoma	Brachyplatystoma_rousseauxii	aquatic	2	Neotropical	South_America	Brazil
Proteocephalidae_Nomimoscolex_sudobim_AJ388597	Actinopterygii	Siluriformes	Pimelodidae	Pseudoplatystoma	Pseudoplatystoma_fasciatum	aquatic	2	Neotropical	South_America	Brazil
Proteocephalidae_Nomimoscolex_sudobim_PD233	Actinopterygii	Siluriformes	Pimelodidae	Pseudoplatystoma	Pseudoplatystoma_cf_reticulatum	aquatic	2	Neotropical	South_America	Brazil
Proteocephalidae_Nomimoscolex_sudobim_PD235	Actinopterygii	Siluriformes	Pimelodidae	Pseudoplatystoma	Pseudoplatystoma_fasciatum	aquatic	2	Neotropical	South_America	Brazil
Proteocephalidae_Nomimoscolex_sudobim_PD236	Actinopterygii	Siluriformes	Pimelodidae	Pseudoplatystoma	Pseudoplatystoma_fasciatum	aquatic	2	Neotropical	South_America	Brazil
Proteocephalidae_Nomimoscolex_piraeeba_AJ388608	Actinopterygii	Siluriformes	Pimelodidae	Brachyplatystoma	Brachyplatystoma_filamentosum	aquatic	2	Neotropical	South_America	Brazil
Proteocephalidae_Nomimoscolex_piraeeba_AF286936	Actinopterygii	Siluriformes	Pimelodidae	Brachyplatystoma	Brachyplatystoma_filamentosum	aquatic	2	Neotropical	South_America	Brazil
Proteocephalidae_Nomimoscolex_microacetabula_MW244596	Actinopterygii	Siluriformes	Pimelodidae	Pimelodus	Pimelodus_maculatus	aquatic	2	Neotropical	South_America	Brazil
Proteocephalidae_Nomimoscolex_lopesi_AJ388618	Actinopterygii	Siluriformes	Pimelodidae	Pseudoplatystoma	Pseudoplatystoma_fasciatum	aquatic	2	Neotropical	South_America	Paraguay
Proteocephalidae_Nomimoscolex_lenha_MN626404	Actinopterygii	Siluriformes	Pimelodidae	Sorubimichthys	Sorubimichthys_planiceps	aquatic	2	Neotropical	South_America	Peru
Proteocephalidae_Nomimoscolex_lenha_MN626403	Actinopterygii	Siluriformes	Pimelodidae	Sorubimichthys	Sorubimichthys_planiceps	aquatic	2	Neotropical	South_America	Peru
Proteocephalidae_Nomimoscolex_dorad_AJ388613	Actinopterygii	Siluriformes	Pimelodidae	Brachyplatystoma	Brachyplatystoma_rousseauxii	aquatic	2	Neotropical	South_America	Brazil
Proteocephalidae_Nomimoscolex_chubbi_AJ388625	Actinopterygii	Gymnotiformes	Gymnotidae	Gymnotus	Gymnotus_carapo	aquatic	2	Neotropical	South_America	Paraguay
Proteocephalidae_Nomimoscolex_admonticellia_AJ388628	Actinopterygii	Siluriformes	Pimelodidae	Pinirampus	Pinirampus_pirinampu	aquatic	2	Neotropical	South_America	Brazil
Proteocephalidae_Nomimoscolex_admonticellia_PD250	Actinopterygii	Siluriformes	Pimelodidae	Pinirampus	Pinirampus_pirinampu	aquatic	2	Neotropical	South_America	Brazil
Proteocephalidae_Monticellia_ventrei_PD251	Actinopterygii	Siluriformes	Pimelodidae	Pinirampus	Pinirampus_pirinampu	aquatic	2	Neotropical	South_America	Brazil
Proteocephalidae_Monticellia_ventrei_PD252	Actinopterygii	Siluriformes	Pimelodidae	Pinirampus	Pinirampus_pirinampu	aquatic	2	Neotropical	South_America	Brazil
Proteocephalidae_Monticellia_ventrei_PD253	Actinopterygii	Siluriformes	Pimelodidae	Pinirampus	Pinirampus_pirinampu	aquatic	2	Neotropical	South_America	Brazil
Proteocephalidae_Monticellia_ophisterni_AY307121	Actinopterygii	Synbranchiformes	Synbranchidae	Ophisternon	Ophisternon_aenigmaticum	aquatic	4	Panamanian	North_America	Mexico
Proteocephalidae_Monticellia_magna_PD261	Actinopterygii	Siluriformes	Pimelodidae	Pimelodus	Pimelodus_maculatus	aquatic	2	Neotropical	South_America	Brazil
Proteocephalidae_Monticellia_magna_PD262	Actinopterygii	Siluriformes	Pimelodidae	Pimelodus	Pimelodus_maculatus	aquatic	2	Neotropical	South_America	Brazil
Proteocephalidae_Monticellia_cf_ventrei_PD266	Actinopterygii	Siluriformes	Pimelodidae	Pinirampus	Pinirampus_pirinampu	aquatic	2	Neotropical	South_America	Brazil
Proteocephalidae_Monticellia_cf_ventrei_PD268	Actinopterygii	Siluriformes	Pimelodidae	Pinirampus	Pinirampus_pirinampu	aquatic	2	Neotropical	South_America	Brazil
Proteocephalidae_Megathylacoides_giganteum_FM956087	Actinopterygii	Amiiformes	Amiidae	Amia	Amia_calva	aquatic	2	Nearctic	North_America	USA
Proteocephalidae_Megathylacoides_giganteum_FM956086	Actinopterygii	Amiiformes	Amiidae	Amia	Amia_calva	aquatic	2	Nearctic	North_America	USA
Proteocephalidae_Megathylacoides_lamothei_AY548165	Actinopterygii	Siluriformes	Ictaluridae	Ictalurus	Ictalurus_furcatus	aquatic	2	Panamanian	North_America	Mexico
Proteocephalidae_Megathylacoides_lamothei_AY548166	Actinopterygii	Siluriformes	Ictaluridae	Ictalurus	Ictalurus_furcatus	aquatic	2	Panamanian	North_America	Mexico
Proteocephalidae_Megathylacoides_lamothei_AY307119	Actinopterygii	Siluriformes	Ictaluridae	Ictalurus	Ictalurus_furcatus	aquatic	2	Panamanian	North_America	Mexico
Proteocephalidae_Megathylacoides_lamothei_AY307120	Actinopterygii	Siluriformes	Ictaluridae	Ictalurus	Ictalurus_furcatus	aquatic	2	Panamanian	North_America	Mexico
Proteocephalidae_Megathylacoides_giganteum_AY307117	Actinopterygii	Siluriformes	Ictaluridae	Ictalurus	Ictalurus_dugesii	aquatic	2	Nearctic	North_America	Mexico
Proteocephalidae_Megathylacoides_giganteum_AY307118	Actinopterygii	Siluriformes	Ictaluridae	Ictalurus	Ictalurus_punctatus	aquatic	2	Nearctic	North_America	Canada
Proteocephalidae_Marsypocephalus_rectangulus_KP729405	Actinopterygii	Siluriformes	Clariidae	Clarias	Clarias_anguillaris	aquatic	2	Afrotropical	Africa	Sudan
Proteocephalidae_Marsypocephalus_heterobranchus_KP729408	Actinopterygii	Siluriformes	Clariidae	Heterobranchus	Heterobranchus_bidorsalis	aquatic	2	Afrotropical	Africa	Sudan
Proteocephalidae_Mariauxiella_brevifilis_AJ388600	Actinopterygii	Siluriformes	Auchenipteridae	Ageneiosus	Ageneiosus_inermis	aquatic	2	Neotropical	South_America	Paraguay
Proteocephalidae_Manaosia_bracodemoca_MW798191	Actinopterygii	Siluriformes	Pimelodidae	Sorubim	Sorubim_lima	aquatic	2	Neotropical	South_America	Brazil
Proteocephalidae_Manaosia_bracodemoca_KP729414	Actinopterygii	Siluriformes	Pimelodidae	Sorubim	Sorubim_lima	aquatic	2	Neotropical	South_America	Paraguay
Proteocephalidae_Manaosia_bracodemoca_MW798192	Actinopterygii	Siluriformes	Pimelodidae	Sorubim	Sorubim_lima	aquatic	2	Neotropical	South_America	Brazil
Proteocephalidae_Kapsulotaenia_tidswelli_MW092173	Reptilia	Squamata	Varanidae	Varanus	Varanus_giganteus	terrestrial	6	Australian	Oceania	Australia
Proteocephalidae_Kapsulotaenia_tidswelli_MW092174	Reptilia	Squamata	Varanidae	Varanus	Varanus_gouldii	terrestrial	6	Australian	Oceania	Australia
Proteocephalidae_Jauella_glandicephalus_KP729399	Actinopterygii	Siluriformes	Pimelodidae	Zungaro	Zungaro_jahu	aquatic	2	Neotropical	South_America	Brazil
Proteocephalidae_Houssayela_sudobim_KP729404	Actinopterygii	Siluriformes	Pimelodidae	Pseudoplatystoma	Pseudoplatystoma_fasciatum	aquatic	2	Neotropical	South_America	Peru
Proteocephalidae_Harriscolex_nathaliae_PD327	Actinopterygii	Siluriformes	Pimelodidae	Pseudoplatystoma	Pseudoplatystoma_corrucans	aquatic	2	Neotropical	South_America	Brazil
Proteocephalidae_Harriscolex_kaparari_AJ275227	Actinopterygii	Siluriformes	Pimelodidae	Pseudoplatystoma	Pseudoplatystoma_tigrinum	aquatic	2	Neotropical	South_America	Brazil
Proteocephalidae_Goezeella_mariae_MF370208	Actinopterygii	Siluriformes	Heptapteridae	Pimelodella	Pimelodella_cristata	aquatic	2	Neotropical	South_America	Brazil
Proteocephalidae_Glanitaenia_osculata_AJ388619	Actinopterygii	Siluriformes	Siluridae	Silurus	Silurus_glanis	aquatic	2	Palearctic	Europe	Czech_Republic
Proteocephalidae_Gibsoniela_mandube_KP729412	Actinopterygii	Siluriformes	Auchenipteridae	Ageneiosus	Ageneiosus_sp	aquatic	2	Neotropical	South_America	Peru
Proteocephalidae_Gangesia_mukutmanipuensis_ON181456	Actinopterygii	Siluriformes	Siluridae	Ompok	Ompok_bimaculatus	aquatic	4	Oriental	Asia	India
Proteocephalidae_Gangesia_mukutmanipuensis_ON181457	Actinopterygii	Siluriformes	Siluridae	Ompok	Ompok_bimaculatus	aquatic	4	Oriental	Asia	India
Proteocephalidae_Gangesia_parasiluri_AF286935	Actinopterygii	Siluriformes	Siluridae	Silurus	Silurus_asotus	aquatic	2	Sino_Japanese	Asia	Japan
Proteocephalidae_Gangesia_parasiluri_AJ388590	Actinopterygii	Siluriformes	Siluridae	Silurus	Silurus_asotus	aquatic	2	Sino_Japanese	Asia	Japan
Proteocephalidae_Gangesia_parasiluri_ON176181	Actinopterygii	Siluriformes	Siluridae	Silurus	Silurus_biwaensis	aquatic	2	Sino_Japanese	Asia	Japan
Proteocephalidae_Gangesia_oligonchis_MH665414	Actinopterygii	Siluriformes	Bagridae	Tachysurus	Tachysurus_fulvidraco	aquatic	2	Sino_Japanese	Asia	China
Proteocephalidae_Gangesia_oligonchis_MH665420	Actinopterygii	Siluriformes	Bagridae	Tachysurus	Tachysurus_fulvidraco	aquatic	2	Sino_Japanese	Asia	China
Proteocephalidae_Gangesia_oligonchis_MH665415	Actinopterygii	Siluriformes	Bagridae	Tachysurus	Tachysurus_fulvidraco	aquatic	2	Sino_Japanese	Asia	China
Proteocephalidae_Gangesia_oligonchis_MH665421	Actinopterygii	Siluriformes	Bagridae	Tachysurus	Tachysurus_fulvidraco	aquatic	2	Sino_Japanese	Asia	China
Proteocephalidae_Gangesia_oligonchis_MH665416	Actinopterygii	Siluriformes	Bagridae	Tachysurus	Tachysurus_fulvidraco	aquatic	2	Sino_Japanese	Asia	China
Proteocephalidae_Gangesia_oligonchis_MH665422	Actinopterygii	Siluriformes	Bagridae	Tachysurus	Tachysurus_fulvidraco	aquatic	2	Sino_Japanese	Asia	China
Proteocephalidae_Gangesia_oligonchis_MH665417	Actinopterygii	Siluriformes	Bagridae	Tachysurus	Tachysurus_fulvidraco	aquatic	2	Sino_Japanese	Asia	China
Proteocephalidae_Gangesia_oligonchis_MH665423	Actinopterygii	Siluriformes	Bagridae	Tachysurus	Tachysurus_fulvidraco	aquatic	2	Sino_Japanese	Asia	China
Proteocephalidae_Gangesia_oligonchis_MH665418	Actinopterygii	Siluriformes	Bagridae	Tachysurus	Tachysurus_fulvidraco	aquatic	2	Sino_Japanese	Asia	China
Proteocephalidae_Gangesia_oligonchis_MH665419	Actinopterygii	Siluriformes	Bagridae	Tachysurus	Tachysurus_fulvidraco	aquatic	2	Sino_Japanese	Asia	China
Proteocephalidae_Gangesia_oligonchis_JX477448	Actinopterygii	Siluriformes	Bagridae	Tachysurus	Tachysurus_fulvidraco	aquatic	2	Palearctic	Asia	Russia
Proteocephalidae_Gangesia_oligonchis_JX477451	Actinopterygii	Siluriformes	Bagridae	Tachysurus	Tachysurus_fulvidraco	aquatic	2	Palearctic	Asia	Russia
Proteocephalidae_Gangesia_oligonchis_MF314173	Actinopterygii	Siluriformes	Bagridae	Tachysurus	Tachysurus_fulvidraco	aquatic	2	Sino_Japanese	Asia	China
Proteocephalidae_Gangesia_oligonchis_MF537487	Actinopterygii	Siluriformes	Bagridae	Tachysurus	Tachysurus_fulvidraco	aquatic	2	Sino_Japanese	Asia	China
Proteocephalidae_Gangesia_macrones_JX477444	Actinopterygii	Siluriformes	Bagridae	Sperata	Sperata_seenghala	aquatic	4	Oriental	Asia	India
Proteocephalidae_Gangesia_macrones_JX477445	Actinopterygii	Siluriformes	Bagridae	Sperata	Sperata_seenghala	aquatic	4	Oriental	Asia	India
Proteocephalidae_Gangesia_bengalensis_JX477427	Actinopterygii	Siluriformes	Siluridae	Wallago	Wallago_attu	aquatic	2	Oriental	Asia	India
Proteocephalidae_Gangesia_bengalensis_JX477428	Actinopterygii	Siluriformes	Siluridae	Wallago	Wallago_attu	aquatic	2	Oriental	Asia	India
Proteocephalidae_Gangesia_bengalensis_KY018599	Actinopterygii	Siluriformes	Siluridae	Wallago	Wallago_attu	aquatic	2	Oriental	Asia	India
Proteocephalidae_Gangesia_agraensis_JX477431	Actinopterygii	Siluriformes	Siluridae	Wallago	Wallago_attu	aquatic	2	Oriental	Asia	India
Proteocephalidae_Gangesia_agraensis_JX477436	Actinopterygii	Siluriformes	Siluridae	Wallago	Wallago_attu	aquatic	2	Oriental	Asia	India
Proteocephalidae_Electrotaenia_malopteruri_JX477434	Actinopterygii	Siluriformes	Malapteruridae	Malapterurus	Malapterurus_electricus	aquatic	2	Saharo_Arabian	Africa	Egypt
Proteocephalidae_Electrotaenia_malopteruri_MG649379	Actinopterygii	Siluriformes	Malapteruridae	Malapterurus	Malapterurus_electricus	aquatic	2	Saharo_Arabian	Africa	Egypt
Proteocephalidae_Crepidobothrium_sp_INVE_22108_AJ238833	Actinopterygii	Siluriformes	Pimelodidae	Phractocephalus	Phractocephalus_hemioliopterus	aquatic	2	Neotropical	South_America	Brazil
Proteocephalidae_Crepidobothrium_sp_AJ275063	Actinopterygii	Siluriformes	Pimelodidae	Phractocephalus	Phractocephalus_hemioliopterus	aquatic	2	Neotropical	South_America	Brazil
Proteocephalidae_Crepidobothrium_gerrardii_KC786018	Reptilia	Squamata	Boidae	Boa	Boa_constrictor	terrestrial	6	Neotropical	South_America	Peru
Proteocephalidae_Pseudocrepidobothrium_eirasi_AJ388623	Actinopterygii	Siluriformes	Pimelodidae	Phractocephalus	Phractocephalus_hemioliopterus	aquatic	2	Neotropical	South_America	Brazil
Proteocephalidae_Corallotaenia_parafimbriata_AY548163	Actinopterygii	Siluriformes	Ictaluridae	Ameiurus	Ameiurus_melas	aquatic	2	Nearctic	North_America	Canada
Proteocephalidae_Corallotaenia_minutia_AY548164	Actinopterygii	Siluriformes	Ictaluridae	Ameiurus	Ameiurus_melas	aquatic	2	Nearctic	North_America	Canada
Proteocephalidae_Corallotaenia_intermedia_AJ275232	Actinopterygii	Siluriformes	Ictaluridae	Ameiurus	Ameiurus_melas	aquatic	2	Nearctic	North_America	Canada
Proteocephalidae_Corallobothrium_sp_KM538086	Actinopterygii	Siluriformes	Ictaluridae	Ameiurus	Ameiurus_nebulosus	aquatic	2	Nearctic	North_America	Canada
Proteocephalidae_Corallobothrium_solidum_AJ583450	Actinopterygii	Siluriformes	Malapteruridae	Malapterurus	Malapterurus_electricus	aquatic	2	Saharo_Arabian	Africa	Egypt
Proteocephalidae_Essexiella_fimbriata_AY548162	Actinopterygii	Siluriformes	Ictaluridae	Ictalurus	Ictalurus_balsanus	aquatic	2	Nearctic	North_America	Mexico
Proteocephalidae_Essexiella_fimbriata_AY548160	Actinopterygii	Siluriformes	Ictaluridae	Ictalurus	Ictalurus_dugesii	aquatic	2	Nearctic	North_America	Mexico
Proteocephalidae_Essexiella_fimbriata_AY548161	Actinopterygii	Siluriformes	Ictaluridae	Ictalurus	Ictalurus_punctatus	aquatic	2	Nearctic	North_America	Mexico
Proteocephalidae_Corallobothrium_cf_solidum_JM_2011_JN005780	Actinopterygii	Siluriformes	Malapteruridae	Malapterurus	Malapterurus_monsembeensis	aquatic	2	Afrotropical	Africa	DR_Congo
Proteocephalidae_Cichlidocestus_gillesi_KY403889	Actinopterygii	Cichliformes	Cichlidae	Cichlasoma	Cichlasoma_amazonarum	aquatic	2	Neotropical	South_America	Peru
Proteocephalidae_Cichlidocestus_gillesi_PD420	Actinopterygii	Cichliformes	Cichlidae	Aequidens	Aequidens_tetramerus	aquatic	2	Neotropical	South_America	Brazil
Proteocephalidae_Choanoscolex_cf_abscisus_AJ275064	Actinopterygii	Siluriformes	Pimelodidae	Pseudoplatystoma	Pseudoplatystoma_fasciatum	aquatic	2	Neotropical	South_America	Brazil
Proteocephalidae_Chambriella_megacephala_KY207448	Actinopterygii	Siluriformes	Pimelodidae	Zungaro	Zungaro_zungaro	aquatic	2	Neotropical	South_America	Peru
Proteocephalidae_Chambriella_megacephala_KY207447	Actinopterygii	Siluriformes	Pimelodidae	Zungaro	Zungaro_jahu	aquatic	2	Neotropical	South_America	Brazil
Proteocephalidae_Cangatiella_arandasi_KP729411	Actinopterygii	Siluriformes	Auchenipteridae	Trachelyopterus	Trachelyopterus_galeatus	aquatic	2	Neotropical	South_America	Brazil
Proteocephalidae_Cangatiella_arandasi_PD429	Actinopterygii	Siluriformes	Auchenipteridae	Trachelyopterus	Trachelyopterus_galeatus	aquatic	2	Neotropical	South_America	Brazil
Proteocephalidae_Brooksiella_praeputialis_PD433	Actinopterygii	Siluriformes	Cetopsidae	Cetopsis	Cetopsis_caecutiens	aquatic	2	Neotropical	South_America	Peru
Proteocephalidae_Brayela_karuatayi_KP729406	Actinopterygii	Siluriformes	Pimelodidae	Platynematichthys	Platynematichthys_notatus	aquatic	2	Neotropical	South_America	Peru
Proteocephalidae_Barsonella_lafoni_FM955145	Actinopterygii	Siluriformes	Clariidae	Clarias	Clarias_gariepinus	aquatic	2	Afrotropical	Africa	Tanzania
Proteocephalidae_Barsonella_lafoni_FM955142	Actinopterygii	Siluriformes	Clariidae	Clarias	Clarias_cf_anguillaris	aquatic	2	Afrotropical	Africa	Sudan
Proteocephalidae_Barsonella_lafoni_FM955144	Actinopterygii	Siluriformes	Clariidae	Clarias	Clarias_gariepinus	aquatic	2	Afrotropical	Africa	Ethiopia
Proteocephalidae_Barsonella_lafoni_FM955143	Actinopterygii	Siluriformes	Clariidae	Clarias	Clarias_gariepinus	aquatic	2	Afrotropical	Africa	Ethiopia
Proteocephalidae_Amphoteromorphus_piriformis_AJ275231	Actinopterygii	Siluriformes	Pimelodidae	Brachyplatystoma	Brachyplatystoma_rousseauxii	aquatic	2	Neotropical	South_America	Brazil
Proteocephalidae_Amphoteromorphus_piraeeba_KP729407	Actinopterygii	Siluriformes	Pimelodidae	Brachyplatystoma	Brachyplatystoma_filamentosum	aquatic	2	Neotropical	South_America	Brazil
Proteocephalidae_Amphoteromorphus_peniculus_KP729410	Actinopterygii	Siluriformes	Pimelodidae	Brachyplatystoma	Brachyplatystoma_rousseauxii	aquatic	2	Neotropical	South_America	Peru
Proteocephalidae_Amphoteromorphus_parkamoo_AJ388595	Actinopterygii	Siluriformes	Pimelodidae	Zungaro	Zungaro_zungaro	aquatic	2	Neotropical	South_America	Brazil
Proteocephalidae_Amphoteromorphus_ninoi_AJ388624	Actinopterygii	Siluriformes	Pimelodidae	Brachyplatystoma	Brachyplatystoma_filamentosum	aquatic	2	Neotropical	South_America	Brazil
Proteocephalidae_Amphoteromorphus_ninoi_AJ275066	Actinopterygii	Siluriformes	Pimelodidae	Brachyplatystoma	Brachyplatystoma_vaillantii	aquatic	2	Neotropical	South_America	Brazil
Proteocephalidae_Rostellotaenia_nilotica_INVE_25026_AJ388593	Reptilia	Squamata	Varanidae	Varanus	Varanus_exanthematicus	terrestrial	6	Afrotropical	Africa	Ghana
Proteocephalidae_Acanthotaenia_shipleyi_AJ583453	Reptilia	Squamata	Varanidae	Varanus	Varanus_salvator	terrestrial	6	Oriental	Asia	Malaysia
Proteocephalidae_Proteocephalus_pinguis_KP729395	Actinopterygii	Esociformes	Esocidae	Esox	Esox_lucius	aquatic	4	Nearctic	North_America	USA
Proteocephalidae_Zygobothrium_megacephalum_AJ275053	Actinopterygii	Siluriformes	Pimelodidae	Phractocephalus	Phractocephalus_hemioliopterus	aquatic	2	Neotropical	South_America	Brazil
Proteocephalidae_Vermaia_pseudotropii_MT627465	Actinopterygii	Siluriformes	Ailiidae	Clupisoma	Clupisoma_garua	aquatic	4	Oriental	Asia	India
Proteocephalidae_Thaumasioscolex_didelphidis_KC786019	Mammalia	Didelphiomorphia	Didelphidae	Didelphis	Didelphis_marsupialis	terrestrial	6	Panamanian	North_America	Mexico
Proteocephalidae_Synbranchiella_mabelae_PS012	Actinopterygii	Synbranchiformes	Synbranchidae	Synbranchus	Synbranchus_marmoratus	aquatic	4	Neotropical	South_America	Argentina
Proteocephalidae_Spatulifer_maringaensis_MW811140	Actinopterygii	Siluriformes	Pimelodidae	Sorubim	Sorubim_lima	aquatic	2	Neotropical	South_America	Brazil
Proteocephalidae_Spatulifer_cf_rugosa_PS021	Actinopterygii	Siluriformes	Pimelodidae	Pseudoplatystoma	Pseudoplatystoma_cf_reticulatum	aquatic	2	Neotropical	South_America	Brazil
Proteocephalidae_Spasskyellina_spinulifera_PS023	Actinopterygii	Siluriformes	Pimelodidae	Pseudoplatystoma	Pseudoplatystoma_cf_reticulatum	aquatic	2	Neotropical	South_America	Brazil
Proteocephalidae_Spasskyellina_spinulifera_PS027	Actinopterygii	Siluriformes	Pimelodidae	Pseudoplatystoma	Pseudoplatystoma_reticulatum	aquatic	2	Neotropical	South_America	Brazil
Proteocephalidae_Spasskyellina_mandi_MW244620	Actinopterygii	Siluriformes	Pimelodidae	Pimelodus	Pimelodus_ornatus	aquatic	2	Neotropical	South_America	Brazil
Proteocephalidae_Spasskyellina_mandi_MW244618	Actinopterygii	Siluriformes	Pimelodidae	Pimelodus	Pimelodus_ornatus	aquatic	2	Neotropical	South_America	Brazil
Proteocephalidae_Spasskyellina_mandi_MW244619	Actinopterygii	Siluriformes	Pimelodidae	Pimelodus	Pimelodus_ornatus	aquatic	2	Neotropical	South_America	Brazil
Proteocephalidae_Silurotaenia_siluri_ON181458	Actinopterygii	Siluriformes	Siluridae	Silurus	Silurus_glanis	aquatic	2	Palearctic	Europe	Czech_Republic
Proteocephalidae_Scholzia_emarginata_KC786016	Actinopterygii	Siluriformes	Pimelodidae	Phractocephalus	Phractocephalus_hemioliopterus	aquatic	2	Neotropical	South_America	Brazil
Proteocephalidae_Scholzia_emarginata_PS037	Actinopterygii	Siluriformes	Pimelodidae	Pseudoplatystoma	Pseudoplatystoma_fasciatum	aquatic	2	Neotropical	South_America	Brazil
Proteocephalidae_Scholzia_emarginata_PS038	Actinopterygii	Siluriformes	Pimelodidae	Phractocephalus	Phractocephalus_hemioliopterus	aquatic	2	Neotropical	South_America	Brazil
Proteocephalidae_Rudolphiella_piracatinga_AJ388627	Actinopterygii	Siluriformes	Pimelodidae	Calophysus	Calophysus_macropterus	aquatic	2	Neotropical	South_America	Brazil
Proteocephalidae_Rostellotaenia_nilotica_MT627464	Reptilia	Squamata	Varanidae	Varanus	Varanus_albigularis	terrestrial	2	Afrotropical	Africa	Tanzania
Proteocephalidae_Rostellotaenia_nilotica_MT627450	Reptilia	Squamata	Varanidae	Varanus	Varanus_niloticus	terrestrial	2	Afrotropical	Africa	South_Africa
Proteocephalidae_Rostellotaenia_nilotica_MT627451	Reptilia	Squamata	Varanidae	Varanus	Varanus_niloticus	terrestrial	2	Afrotropical	Africa	Tanzania
Proteocephalidae_Ritacestus_ritaii_MT627467	Actinopterygii	Siluriformes	Bagridae	Rita	Rita_rita	aquatic	4	Oriental	Asia	India
Proteocephalidae_Riggenbachiella_paranaense_MN626405	Actinopterygii	Siluriformes	Pimelodidae	Hemisorubim	Hemisorubim_platyrhynchos	aquatic	2	Neotropical	South_America	Peru
Proteocephalidae_Riggenbachiella_paranaense_MN626406	Actinopterygii	Siluriformes	Pimelodidae	Hemisorubim	Hemisorubim_platyrhynchos	aquatic	2	Neotropical	South_America	Peru
Proteocephalidae_Pseudoendorchis_sp_2_PVA_2020_MW244614	Actinopterygii	Siluriformes	Pimelodidae	Pimelodus	Pimelodus_maculatus	aquatic	2	Neotropical	South_America	Brazil
Proteocephalidae_Pseudoendorchis_sp_2_PVA_2020_MW244615	Actinopterygii	Siluriformes	Pimelodidae	Pimelodus	Pimelodus_maculatus	aquatic	2	Neotropical	South_America	Brazil
Proteocephalidae_Pseudoendorchis_sp_2_PVA_2020_MW244613	Actinopterygii	Siluriformes	Pimelodidae	Pimelodus	Pimelodus_maculatus	aquatic	2	Neotropical	South_America	Brazil
Proteocephalidae_Pseudoendorchis_sp_2_PS055	Actinopterygii	Siluriformes	Pimelodidae	Pimelodus	Pimelodus_maculatus	aquatic	2	Neotropical	South_America	Brazil
Proteocephalidae_Pseudoendorchis_sp_1_PVA_2020_MW244611	Actinopterygii	Siluriformes	Heptapteridae	Pimelodella	Pimelodella_sp	aquatic	2	Neotropical	South_America	Brazil
Proteocephalidae_Pseudoendorchis_sp_1_PVA_2020_MW244612	Actinopterygii	Siluriformes	Pimelodidae	Pimelodus	Pimelodus_maculatus	aquatic	2	Neotropical	South_America	Brazil
Proteocephalidae_Pseudoendorchis_souzalimae_MW244610	Actinopterygii	Siluriformes	Pimelodidae	Pimelodus	Pimelodus_maculatus	aquatic	2	Neotropical	South_America	Brazil
Proteocephalidae_Pseudoendorchis_souzalimae_MW244609	Actinopterygii	Siluriformes	Pimelodidae	Pimelodus	Pimelodus_maculatus	aquatic	2	Neotropical	South_America	Brazil
Proteocephalidae_Pseudoendorchis_megalonemi_MW244616	Actinopterygii	Siluriformes	Pimelodidae	Megalonema	Megalonema_platycephalum	aquatic	2	Neotropical	South_America	Peru
Proteocephalidae_Pseudoendorchis_felipei_MW244608	Actinopterygii	Siluriformes	Pimelodidae	Pimelodus	Pimelodus_fur	aquatic	2	Neotropical	South_America	Brazil
Proteocephalidae_Pseudoendorchis_felipei_MW244607	Actinopterygii	Siluriformes	Pimelodidae	Pimelodus	Pimelodus_fur	aquatic	2	Neotropical	South_America	Brazil
Proteocephalidae_Pseudoendorchis_cristata_MW244604	Actinopterygii	Siluriformes	Heptapteridae	Pimelodella	Pimelodella_cristata	aquatic	2	Neotropical	South_America	Brazil
Proteocephalidae_Pseudoendorchis_cristata_MW244605	Actinopterygii	Siluriformes	Heptapteridae	Pimelodella	Pimelodella_cristata	aquatic	2	Neotropical	South_America	Brazil
Proteocephalidae_Pseudoendorchis_cristata_MW244606	Actinopterygii	Siluriformes	Heptapteridae	Pimelodella	Pimelodella_cristata	aquatic	2	Neotropical	South_America	Brazil
Proteocephalidae_Pseudoendorchis_auchenipteri_MW244600	Actinopterygii	Siluriformes	Pimelodidae	Pimelodus	Pimelodus_maculatus	aquatic	2	Neotropical	South_America	Brazil
Proteocephalidae_Pseudoendorchis_auchenipteri_MW244601	Actinopterygii	Siluriformes	Pimelodidae	Pimelodus	Pimelodus_maculatus	aquatic	2	Neotropical	South_America	Brazil
Proteocephalidae_Pseudoendorchis_auchenipteri_MW244599	Actinopterygii	Siluriformes	Pimelodidae	Pimelodus	Pimelodus_maculatus	aquatic	2	Neotropical	South_America	Brazil
Proteocephalidae_Pseudoendorchis_auchenipteri_MW244602	Actinopterygii	Siluriformes	Pimelodidae	Pimelodus	Pimelodus_maculatus	aquatic	2	Neotropical	South_America	Brazil
Proteocephalidae_Pseudoendorchis_auchenipteri_MW244603	Actinopterygii	Siluriformes	Auchenipteridae	Auchenipterus	Auchenipterus_osteomystax	aquatic	2	Neotropical	South_America	Paraguay
Proteocephalidae_Proteocephalus_vazzolerae_PS073	Actinopterygii	Characiformes	Anostomidae	Leporinus	Leporinus_friderici	aquatic	2	Neotropical	South_America	Brazil
Proteocephalidae_Proteocephalus_vazzolerae_PS074	Actinopterygii	Characiformes	Anostomidae	Schizodon	Schizodon_borellii	aquatic	2	Neotropical	South_America	Brazil
Proteocephalidae_Proteocephalus_tetrastomus_OP972570	Actinopterygii	Osmeriformes	Osmeridae	Hypomesus	Hypomesus_nipponensis	aquatic	5	Sino_Japanese	Asia	Japan
Proteocephalidae_Proteocephalus_sp_Ex28_06_OP972516	Actinopterygii	Salmoniformes	Salmonidae	Salvelinus	Salvelinus_alpinus	aquatic	5	Palearctic	Europe	Norway
Proteocephalidae_Proteocephalus_sagittus_KX768948	Actinopterygii	Cypriniformes	Nemacheilidae	Barbatula	Barbatula_barbatula	aquatic	2	Palearctic	Europe	Czech_Republic
Proteocephalidae_Proteocephalus_renaudi_AJ388638	Actinopterygii	Siluriformes	Doradidae	Platydoras	Platydoras_armatulus	aquatic	2	Neotropical	South_America	Paraguay
Proteocephalidae_Proteocephalus_plecoglossi_KX768946	Actinopterygii	Osmeriformes	Plecoglossidae	Plecoglossus	Plecoglossus_altivelis	aquatic	5	Sino_Japanese	Asia	Japan
Proteocephalidae_Proteocephalus_pirarara_AJ388616	Actinopterygii	Siluriformes	Pimelodidae	Phractocephalus	Phractocephalus_hemioliopterus	aquatic	2	Neotropical	South_America	Brazil
Proteocephalidae_Proteocephalus_pinguis_MN061859	Actinopterygii	Esociformes	Esocidae	Esox	Esox_lucius	aquatic	4	Nearctic	North_America	USA
Proteocephalidae_Proteocephalus_pinguis_MN061860	Actinopterygii	Esociformes	Esocidae	Esox	Esox_lucius	aquatic	4	Nearctic	North_America	USA
Proteocephalidae_Proteocephalus_pinguis_MN061861	Actinopterygii	Esociformes	Esocidae	Esox	Esox_lucius	aquatic	4	Nearctic	North_America	USA
Proteocephalidae_Proteocephalus_percae_OP971517	Actinopterygii	Perciformes	Percidae	Perca	Perca_fluviatilis	aquatic	4	Palearctic	Europe	Switzerland
Proteocephalidae_Proteocephalus_pearsei_MN061858	Actinopterygii	Esociformes	Esocidae	Esox	Esox_niger	aquatic	2	Nearctic	North_America	USA
Proteocephalidae_Proteocephalus_pearsei_MN061857	Actinopterygii	Perciformes	Percidae	Perca	Perca_flavensces	aquatic	4	Nearctic	North_America	USA
Proteocephalidae_Proteocephalus_misgurni_KX768949	Actinopterygii	Cypriniformes	Cobitidae	Misgurnus	Misgurnus_anguillicaudatus	aquatic	2	Palearctic	Asia	Russia
Proteocephalidae_Proteocephalus_microscopicus_PS122	Actinopterygii	Cichliformes	Cichlidae	Cichla	Cichla_kelberi	aquatic	2	Neotropical	South_America	Brazil
Proteocephalidae_Proteocephalus_microscopicus_PS123	Actinopterygii	Cichliformes	Cichlidae	Cichla	Cichla_kelberi	aquatic	2	Neotropical	South_America	Brazil
Proteocephalidae_Proteocephalus_macrocephalus_JQ268552	Actinopterygii	Anguilliformes	Anguillidae	Anguilla	Anguilla_anguilla	aquatic	5	Palearctic	Europe	England
Proteocephalidae_Proteocephalus_luciopercae_MN061856	Actinopterygii	Perciformes	Percidae	Sander	Sander_vitreus	aquatic	4	Nearctic	North_America	Canada
Proteocephalidae_Proteocephalus_luciopercae_MN061853	Actinopterygii	Perciformes	Percidae	Sander	Sander_vitreus	aquatic	4	Nearctic	North_America	USA
Proteocephalidae_Proteocephalus_luciopercae_MN061854	Actinopterygii	Perciformes	Percidae	Sander	Sander_vitreus	aquatic	4	Nearctic	North_America	USA
Proteocephalidae_Proteocephalus_luciopercae_MN061855	Actinopterygii	Perciformes	Percidae	Sander	Sander_vitreus	aquatic	4	Nearctic	North_America	Canada
Proteocephalidae_Proteocephalus_exiguus_MN061862	Actinopterygii	Centrarchiformes	Centrarchidae	Micropterus	Micropterus_dolomieu	aquatic	2	Nearctic	North_America	Canada
Proteocephalidae_Proteocephalus_longicollis_OP971516	Actinopterygii	Salmoniformes	Salmonidae	Salmo	Salmo_trutta	aquatic	5	Palearctic	Europe	Switzerland
Proteocephalidae_Proteocephalus_exiguus_MN061863	Actinopterygii	Salmoniformes	Salmonidae	Coregonus	Coregonus_clupeaformis	aquatic	4	Nearctic	North_America	USA
Proteocephalidae_Proteocephalus_exiguus_MN061864	Actinopterygii	Perciformes	Percidae	Sander	Sander_vitreus	aquatic	4	Nearctic	North_America	USA
Proteocephalidae_Proteocephalus_gobiorum_KX768944	Actinopterygii	Gobiiformes	Gobiidae	Neogobius	Neogobius_fluviatilis	aquatic	4	Palearctic	Europe	Ukraine
Proteocephalidae_Proteocephalus_fluviatilis_KX768945	Actinopterygii	Centrarchiformes	Centrarchidae	Micropterus	Micropterus_dolomieu	aquatic	2	Sino_Japanese	Asia	Japan
Proteocephalidae_Proteocephalus_fallax_OP972571	Actinopterygii	Salmoniformes	Salmonidae	Coregonus	Coregonus_sp	aquatic	6	Palearctic	Europe	Switzerland
Proteocephalidae_Proteocephalus_fallax_OP972515	Actinopterygii	Salmoniformes	Salmonidae	Coregonus	Coregonus_heglingus	aquatic	2	Palearctic	Europe	Switzerland
Proteocephalidae_Proteocephalus_fallax_OP972569	Actinopterygii	Salmoniformes	Salmonidae	Coregonus	Coregonus_sp	aquatic	6	Palearctic	Europe	Switzerland
Proteocephalidae_Proteocephalus_demshini_KX768950	Actinopterygii	Cypriniformes	Nemacheilidae	Barbatula	Barbatula_toni	aquatic	2	Palearctic	Asia	Russia
Proteocephalidae_Proteocephalus_cf_hobergi_PS149	Actinopterygii	Siluriformes	Doradidae	Oxydoras	Oxydoras_niger	aquatic	2	Neotropical	South_America	Brazil
Proteocephalidae_Proteocephalidae_gen_sp_7_PS164	Actinopterygii	Siluriformes	Pimelodidae	Phractocephalus	Phractocephalus_hemioliopterus	aquatic	2	Neotropical	South_America	Brazil
Proteocephalidae_Proteocephalidae_gen_sp_3_PS169	Actinopterygii	Siluriformes	Pimelodidae	Pseudoplatystoma	Pseudoplatystoma_cf_reticulatum	aquatic	2	Neotropical	South_America	Brazil
Proteocephalidae_Proteocephalidae_gen_sp_2_PVA_2020_MW244598	Actinopterygii	Siluriformes	Pimelodidae	Pimelodus	Pimelodus_maculatus	aquatic	2	Neotropical	South_America	Brazil
Proteocephalidae_Postgangesia_orientalis_ON181454	Actinopterygii	Cypriniformes	Xenocyprididae	Chanodichthys	Chanodichthys_dabryi	aquatic	2	Palearctic	Asia	Russia
Proteocephalidae_Postgangesia_orientalis_ON181455	Actinopterygii	Cypriniformes	Xenocyprididae	Chanodichthys	Chanodichthys_dabryi	aquatic	2	Palearctic	Asia	Russia
Proteocephalidae_Postgangesia_inarmata_MT627471	Actinopterygii	Siluriformes	Siluridae	Silurus	Silurus_glanis	aquatic	2	Saharo_Arabian	Asia	Iraq
Proteocephalidae_Peltidocotyle_rugosa_AJ275044	Actinopterygii	Siluriformes	Pimelodidae	Pseudoplatystoma	Pseudoplatystoma_fasciatum	aquatic	2	Neotropical	South_America	Paraguay
Proteocephalidae_Pangasiocestus_romani_MT627466	Actinopterygii	Siluriformes	Pangasiidae	Pangasius	Pangasius_larnaudii	aquatic	2	Oriental	Asia	Cambodia
Proteocephalidae_Ophiotaenia_sp_USA_40_OQ200066	Amphibia	Anura	Ranidae	Lithobates	Lithobates_pipiens	terrestrial	6	Nearctic	North_America	USA
Proteocephalidae_Ophiotaenia_sp_USA_23_OQ200065	Amphibia	Anura	Ranidae	Lithobates	Lithobates_pipiens	terrestrial	6	Nearctic	North_America	USA
Proteocephalidae_Ophiotaenia_sp_US_924a_OQ200068	Amphibia	Anura	Ranidae	Lithobates	Lithobates_sphenocephalus	terrestrial	6	Nearctic	North_America	USA
Proteocephalidae_Ophiotaenia_sp_US_923a_OQ200067	Amphibia	Anura	Ranidae	Lithobates	Lithobates_sphenocephalus	terrestrial	6	Nearctic	North_America	USA
Proteocephalidae_Ophiotaenia_oreae_KC786023	Reptilia	Squamata	Pseudoxyrhophiidae	Compsophis	Compsophis_infralineatus	terrestrial	6	Madagascan	Africa	Madagascar
Proteocephalidae_Australophiotaenia_sp_1_KC786024	Reptilia	Squamata	Pythonidae	Antaresia	Antaresia_maculosa	terrestrial	6	Australian	Oceania	Australia
Proteocephalidae_Ophiotaenia_sp_MHNG_PLAT_36720_PBI_944_OL845862	Reptilia	Squamata	Viperidae	Porthidium	Porthidium_nasutum	terrestrial	6	Panamanian	Central_America	Costa_Rica
Proteocephalidae_Ophiotaenia_sp_MHNG_PLAT_34000_PBI_688_OL845865	Reptilia	Squamata	Lamprophiidae	Boaedon	Boaedon_fuliginosus	terrestrial	6	Afrotropical	Africa	Tanzania
Proteocephalidae_Ophiotaenia_sp_MHNG_PLAT_18250_PBI_946_OL845860	Reptilia	Squamata	Colubridae	Palusophis	Palusophis_bifossatus	terrestrial	6	Neotropical	South_America	Paraguay
Proteocephalidae_Ophiotaenia_saphena_OQ200062	Amphibia	Anura	Ranidae	Lithobates	Lithobates_clamitans	terrestrial	6	Nearctic	North_America	USA
Proteocephalidae_Ophiotaenia_saphena_OQ200061	Amphibia	Anura	Ranidae	Lithobates	Lithobates_clamitans	terrestrial	6	Nearctic	North_America	USA
Proteocephalidae_Ophiotaenia_saphena_OQ200060	Amphibia	Anura	Ranidae	Lithobates	Lithobates_clamitans	terrestrial	6	Nearctic	North_America	USA
Proteocephalidae_Ophiotaenia_saphena_OQ200064	Amphibia	Anura	Ranidae	Lithobates	Lithobates_catesbeianus	terrestrial	6	Nearctic	North_America	USA
Proteocephalidae_Ophiotaenia_saphena_OQ200063	Amphibia	Anura	Ranidae	Lithobates	Lithobates_catesbeianus	terrestrial	6	Nearctic	North_America	USA
Proteocephalidae_Ophiotaenia_sanbernardinensis_AJ388637	Reptilia	Squamata	Colubridae	Helicops	Helicops_leopardinus	terrestrial	6	Neotropical	South_America	Paraguay
Proteocephalidae_Ophiotaenia_paraguayensis_AJ388629	Reptilia	Squamata	Colubridae	Hydrodynastes	Hydrodynastes_gigas	terrestrial	6	Neotropical	South_America	Paraguay
Proteocephalidae_Ophiotaenia_lapata_KC786021	Reptilia	Squamata	Pseudoxyrhophiidae	Madagascarophis	Madagascarophis_colubrinus	terrestrial	6	Madagascan	Africa	Madagascar
Proteocephalidae_Ophiotaenia_jarara_OL845864	Reptilia	Squamata	Viperidae	Bothrops	Bothrops_jararaca	terrestrial	6	Neotropical	South_America	Brazil
Proteocephalidae_Ophiotaenia_jarara_AJ388607	Reptilia	Squamata	Viperidae	Bothrops	Bothrops_jararaca	terrestrial	6	Neotropical	South_America	Brazil
Proteocephalidae_Australophiotaenia_gallardi_KC786025	Reptilia	Squamata	Elapidae	Pseudechis	Pseudechis_porphyriacus	terrestrial	6	Australian	Oceania	Australia
Proteocephalidae_Ophiotaenia_europaea_MZ675527	Actinopterygii	Siluriformes	Ictaluridae	Ameiurus	Ameiurus_nebulosus	aquatic	2	Palearctic	Europe	Czech_Republic
Proteocephalidae_Ophiotaenia_echidis_MW703700	Reptilia	Squamata	Viperidae	Echis	Echis_carinatus	terrestrial	6	Saharo_Arabian	Asia	UAE
Proteocephalidae_Ophiotaenia_catzeflisi_OL845863	Reptilia	Squamata	Viperidae	Bothrops	Bothrops_jararaca	terrestrial	6	Neotropical	South_America	Brazil
Proteocephalidae_Ophiotaenia_bungari_KC786022	Reptilia	Squamata	Elapidae	Bungarus	Bungarus_fasciatus	terrestrial	6	Oriental	Asia	Vietnam
Proteocephalidae_Ophiotaenia_azevedoi_OL845861	Reptilia	Squamata	Viperidae	Bothrops	Bothrops_jararaca	terrestrial	6	Neotropical	South_America	Brazil
Proteocephalidae_Nomimoscolex_sudobim_PS234	Actinopterygii	Siluriformes	Pimelodidae	Pseudoplatystoma	Pseudoplatystoma_cf_reticulatum	aquatic	2	Neotropical	South_America	Brazil
Proteocephalidae_Nomimoscolex_microacetabula_MW244595	Actinopterygii	Siluriformes	Pimelodidae	Pimelodus	Pimelodus_maculatus	aquatic	2	Neotropical	South_America	Brazil
Proteocephalidae_Nomimoscolex_microacetabula_MW244597	Actinopterygii	Siluriformes	Pimelodidae	Pimelodus	Pimelodus_maculatus	aquatic	2	Neotropical	South_America	Brazil
Proteocephalidae_Nomimoscolex_matogrossensis_AJ388614	Actinopterygii	Characiformes	Erythrinidae	Hoplias	Hoplias_malabaricus	aquatic	2	Neotropical	South_America	Paraguay
Proteocephalidae_Nomimoscolex_lenha_AJ388611	Actinopterygii	Siluriformes	Pimelodidae	Sorubimichthys	Sorubimichthys_planiceps	aquatic	2	Neotropical	South_America	Brazil
Proteocephalidae_Nomimoscolex_admonticellia_PS249	Actinopterygii	Siluriformes	Pimelodidae	Pinirampus	Pinirampus_pirinampu	aquatic	2	Neotropical	South_America	Brazil
Proteocephalidae_Monticellia_ventrei_PS254	Actinopterygii	Siluriformes	Pimelodidae	Pinirampus	Pinirampus_pirinampu	aquatic	2	Neotropical	South_America	Brazil
Proteocephalidae_Monticellia_magna_MW244591	Actinopterygii	Siluriformes	Pimelodidae	Pimelodus	Pimelodus_fur	aquatic	2	Neotropical	South_America	Brazil
Proteocephalidae_Monticellia_magna_MW244594	Actinopterygii	Siluriformes	Pimelodidae	Pimelodus	Pimelodus_cf_blochii	aquatic	2	Neotropical	South_America	Brazil
Proteocephalidae_Monticellia_magna_MW244590	Actinopterygii	Siluriformes	Pimelodidae	Pimelodus	Pimelodus_fur	aquatic	2	Neotropical	South_America	Brazil
Proteocephalidae_Monticellia_magna_MW244593	Actinopterygii	Siluriformes	Pimelodidae	Pimelodus	Pimelodus_cf_blochii	aquatic	2	Neotropical	South_America	Brazil
Proteocephalidae_Monticellia_magna_MW244592	Actinopterygii	Siluriformes	Pimelodidae	Pimelodus	Pimelodus_maculatus	aquatic	2	Neotropical	South_America	Brazil
Proteocephalidae_Monticellia_magna_PS263	Actinopterygii	Siluriformes	Pimelodidae	Pimelodus	Pimelodus_maculatus	aquatic	2	Neotropical	South_America	Brazil
Proteocephalidae_Monticellia_magna_PS264	Actinopterygii	Siluriformes	Pimelodidae	Pimelodus	Pimelodus_maculatus	aquatic	2	Neotropical	South_America	Brazil
Proteocephalidae_Monticellia_coryphicephala_AJ275047	Actinopterygii	Characiformes	Bryconidae	Salminus	Salminus_brasiliensis	aquatic	2	Neotropical	South_America	Paraguay
Proteocephalidae_Monticellia_cf_ventrei_PS267	Actinopterygii	Siluriformes	Pimelodidae	Pinirampus	Pinirampus_pirinampu	aquatic	2	Neotropical	South_America	Brazil
Proteocephalidae_Megathylacus_brooksi_AJ388596	Actinopterygii	Siluriformes	Pimelodidae	Zungaro	Zungaro_zungaro	aquatic	2	Neotropical	South_America	Brazil
Proteocephalidae_Megathylacoides_tva_MT151017	Actinopterygii	Siluriformes	Ictaluridae	Pylodictis	Pylodictis_olivaris	aquatic	2	Nearctic	North_America	USA
Proteocephalidae_Megathylacoides_lamothei_MT193867	Actinopterygii	Siluriformes	Ictaluridae	Ictalurus	Ictalurus_furcatus	aquatic	2	Nearctic	North_America	USA
Proteocephalidae_Megathylacoides_lamothei_MT151018	Actinopterygii	Siluriformes	Ictaluridae	Ictalurus	Ictalurus_furcatus	aquatic	2	Nearctic	North_America	USA
Proteocephalidae_Megathylacoides_giganteum_MT193863	Actinopterygii	Siluriformes	Ictaluridae	Ictalurus	Ictalurus_punctatus	aquatic	2	Nearctic	North_America	USA
Proteocephalidae_Megathylacoides_giganteum_MT193862	Actinopterygii	Siluriformes	Ictaluridae	Ictalurus	Ictalurus_punctatus	aquatic	2	Nearctic	North_America	USA
Proteocephalidae_Megathylacoides_giganteum_MT193866	Actinopterygii	Siluriformes	Ictaluridae	Ictalurus	Ictalurus_punctatus	aquatic	2	Nearctic	North_America	USA
Proteocephalidae_Megathylacoides_giganteum_MT151016	Actinopterygii	Siluriformes	Ictaluridae	Ictalurus	Ictalurus_punctatus	aquatic	2	Nearctic	North_America	USA
Proteocephalidae_Megathylacoides_giganteum_MT193861	Actinopterygii	Siluriformes	Ictaluridae	Ictalurus	Ictalurus_punctatus	aquatic	2	Nearctic	North_America	USA
Proteocephalidae_Megathylacoides_giganteum_MT193865	Actinopterygii	Siluriformes	Ictaluridae	Ictalurus	Ictalurus_punctatus	aquatic	2	Nearctic	North_America	USA
Proteocephalidae_Megathylacoides_giganteum_MT193864	Actinopterygii	Siluriformes	Ictaluridae	Ictalurus	Ictalurus_punctatus	aquatic	2	Nearctic	North_America	USA
Proteocephalidae_Megathylacoides_giganteum_MT193860	Actinopterygii	Siluriformes	Ictaluridae	Ictalurus	Ictalurus_punctatus	aquatic	2	Nearctic	North_America	USA
Proteocephalidae_Mariauxiella_pimelodi_MW244589	Actinopterygii	Siluriformes	Pimelodidae	Pimelodus	Pimelodus_ornatus	aquatic	2	Neotropical	South_America	Brazil
Proteocephalidae_Mariauxiella_brevifilis_MW811145	Actinopterygii	Siluriformes	Auchenipteridae	Ageneiosus	Ageneiosus_inermis	aquatic	2	Neotropical	South_America	Brazil
Proteocephalidae_Manaosia_piscatorum_MW811142	Actinopterygii	Siluriformes	Pimelodidae	Hemisorubim	Hemisorubim_platyrhynchos	aquatic	2	Neotropical	South_America	Peru
Proteocephalidae_Manaosia_piscatorum_MW811141	Actinopterygii	Siluriformes	Pimelodidae	Hemisorubim	Hemisorubim_platyrhynchos	aquatic	2	Neotropical	South_America	Peru
Proteocephalidae_Manaosia_bracodemoca_MW811143	Actinopterygii	Siluriformes	Pimelodidae	Sorubim	Sorubim_lima	aquatic	2	Neotropical	South_America	Brazil
Proteocephalidae_Manaosia_bracodemoca_MW811144	Actinopterygii	Siluriformes	Pimelodidae	Sorubim	Sorubim_lima	aquatic	2	Neotropical	South_America	Brazil
Proteocephalidae_Macrobothriotaenia_ficta_KC786020	Reptilia	Squamata	Xenopeltidae	Xenopeltis	Xenopeltis_unicolor	terrestrial	6	Oriental	Asia	Vietnam
Proteocephalidae_Kapsulotaenia_varia_MT611159	Reptilia	Squamata	Varanidae	Varanus	Varanus_varius	terrestrial	6	Australian	Oceania	Australia
Proteocephalidae_Kapsulotaenia_varia_MT627448	Reptilia	Squamata	Varanidae	Varanus	Varanus_varius	terrestrial	6	Australian	Oceania	Australia
Proteocephalidae_Kapsulotaenia_varia_MT627468	Reptilia	Squamata	Varanidae	Varanus	Varanus_varius	terrestrial	6	Australian	Oceania	Australia
Proteocephalidae_Kapsulotaenia_varia_MT627463	Reptilia	Squamata	Varanidae	Varanus	Varanus_varius	terrestrial	6	Australian	Oceania	Australia
Proteocephalidae_Kapsulotaenia_varia_MT627453	Reptilia	Squamata	Varanidae	Varanus	Varanus_varius	terrestrial	6	Australian	Oceania	Australia
Proteocephalidae_Kapsulotaenia_tidswelli_MT627456	Reptilia	Squamata	Varanidae	Varanus	Varanus_varius	terrestrial	6	Australian	Oceania	Australia
Proteocephalidae_Kapsulotaenia_tidswelli_MT627449	Reptilia	Squamata	Varanidae	Varanus	Varanus_varius	terrestrial	6	Australian	Oceania	Australia
Proteocephalidae_Kapsulotaenia_sp_5_MT627462	Reptilia	Squamata	Varanidae	Varanus	Varanus_varius	terrestrial	6	Australian	Oceania	Australia
Proteocephalidae_Kapsulotaenia_sp_6__MT627457	Reptilia	Squamata	Varanidae	Varanus	Varanus_sp	terrestrial	6	Australian	Oceania	Australia
Proteocephalidae_Kapsulotaenia_beveridgei_MT627460	Reptilia	Squamata	Varanidae	Varanus	Varanus_rosenbergi	terrestrial	6	Australian	Oceania	Australia
Proteocephalidae_Kapsulotaenia_sp_2__MT627454	Reptilia	Squamata	Varanidae	Varanus	Varanus_cf_gouldii	terrestrial	6	Australian	Oceania	Australia
Proteocephalidae_Kapsulotaenia_cannoni_MT627458	Reptilia	Squamata	Varanidae	Varanus	Varanus_gouldii	terrestrial	6	Australian	Oceania	Australia
Proteocephalidae_Kapsulotaenia_cannoni_MT627452	Reptilia	Squamata	Varanidae	Varanus	Varanus_gouldii	terrestrial	6	Australian	Oceania	Australia
Proteocephalidae_Kapsulotaenia_beveridgei_MT627461	Reptilia	Squamata	Varanidae	Varanus	Varanus_rosenbergi	terrestrial	6	Australian	Oceania	Australia
Proteocephalidae_Kapsulotaenia_beveridgei_MT627455	Reptilia	Squamata	Varanidae	Varanus	Varanus_rosenbergi	terrestrial	6	Australian	Oceania	Australia
Proteocephalidae_Harriscolex_nathaliae_PS326	Actinopterygii	Siluriformes	Pimelodidae	Pseudoplatystoma	Pseudoplatystoma_corrucans	aquatic	2	Neotropical	South_America	Brazil
Proteocephalidae_Goezeella_siluri_MF370207	Actinopterygii	Siluriformes	Pimelodidae	Pinirampus	Pinirampus_pirinampu	aquatic	2	Neotropical	South_America	Peru
Proteocephalidae_Goezeella_siluri_AJ388612	Actinopterygii	Siluriformes	Pimelodidae	Pinirampus	Pinirampus_pirinampu	aquatic	2	Neotropical	South_America	Brazil
Proteocephalidae_Glanitaenia_osculata_KX768943	Actinopterygii	Siluriformes	Siluridae	Silurus	Silurus_glanis	aquatic	2	Palearctic	Europe	Switzerland
Proteocephalidae_Gibsoniela_meursaulti_AJ388631	Actinopterygii	Siluriformes	Auchenipteridae	Ageneiosus	Ageneiosus_inermis	aquatic	2	Neotropical	South_America	Paraguay
Proteocephalidae_Gibsoniela_meursaulti_MW811139	Actinopterygii	Siluriformes	Auchenipteridae	Ageneiosus	Ageneiosus_inermis	aquatic	2	Neotropical	South_America	Brazil
Proteocephalidae_Gangesia_vachai_ON176170	Actinopterygii	Siluriformes	Siluridae	Wallago	Wallago_attu	aquatic	2	Oriental	Asia	Bangladesh
Proteocephalidae_Gangesia_vachai_ON176177	Actinopterygii	Siluriformes	Bagridae	Mystus	Mystus_cf_tengara	aquatic	2	Oriental	Asia	India
Proteocephalidae_Gangesia_mukutmanipuensis_ON181446	Actinopterygii	Siluriformes	Siluridae	Ompok	Ompok_bimaculatus	aquatic	4	Oriental	Asia	India
Proteocephalidae_Gangesia_sp_CH1512_ON181443	Actinopterygii	Siluriformes	Siluridae	Silurus	Silurus_cf_soldatovi	aquatic	2	Sino_Japanese	Asia	China
Proteocephalidae_Gangesia_sp_CH1476a_ON181442	Actinopterygii	Siluriformes	Siluridae	Silurus	Silurus_cf_soldatovi	aquatic	2	Sino_Japanese	Asia	China
Proteocephalidae_Gangesia_sp_410_09_ON181441	Actinopterygii	Siluriformes	Siluridae	Silurus	Silurus_cf_soldatovi	aquatic	2	Sino_Japanese	Asia	China
Proteocephalidae_Gangesia_sp_351_09_ON181440	Actinopterygii	Siluriformes	Siluridae	Silurus	Silurus_cf_soldatovi	aquatic	2	Sino_Japanese	Asia	China
Proteocephalidae_Gangesia_sp_350_09_ON181439	Actinopterygii	Siluriformes	Siluridae	Silurus	Silurus_cf_soldatovi	aquatic	2	Sino_Japanese	Asia	China
Proteocephalidae_Gangesia_polyonchis_ON181448	Actinopterygii	Siluriformes	Siluridae	Silurus	Silurus_asotus	aquatic	2	Palearctic	Asia	Russia
Proteocephalidae_Gangesia_polyonchis_ON181449	Actinopterygii	Siluriformes	Siluridae	Silurus	Silurus_asotus	aquatic	2	Palearctic	Asia	Russia
Proteocephalidae_Gangesia_polyonchis_ON181452	Actinopterygii	Siluriformes	Siluridae	Silurus	Silurus_asotus	aquatic	2	Palearctic	Asia	Russia
Proteocephalidae_Gangesia_polyonchis_ON181447	Actinopterygii	Siluriformes	Siluridae	Silurus	Silurus_asotus	aquatic	2	Palearctic	Asia	Russia
Proteocephalidae_Gangesia_polyonchis_ON181453	Actinopterygii	Siluriformes	Siluridae	Silurus	Silurus_asotus	aquatic	2	Palearctic	Asia	Russia
Proteocephalidae_Gangesia_parasiluri_ON181444	Actinopterygii	Siluriformes	Siluridae	Silurus	Silurus_asotus	aquatic	2	Sino_Japanese	Asia	Japan
Proteocephalidae_Gangesia_parasiluri_ON181445	Actinopterygii	Siluriformes	Siluridae	Silurus	Silurus_asotus	aquatic	2	Sino_Japanese	Asia	Japan
Proteocephalidae_Gangesia_oligonchis_ON181450	Actinopterygii	Siluriformes	Bagridae	Tachysurus	Tachysurus_fulvidraco	aquatic	2	Palearctic	Asia	Russia
Proteocephalidae_Gangesia_oligonchis_ON181451	Actinopterygii	Siluriformes	Bagridae	Tachysurus	Tachysurus_fulvidraco	aquatic	2	Palearctic	Asia	Russia
Proteocephalidae_Gangesia_oligonchis_MT627472	Actinopterygii	Siluriformes	Bagridae	Tachysurus	Tachysurus_fulvidraco	aquatic	2	Palearctic	Asia	Russia
Proteocephalidae_Gangesia_oligonchis_ON176194	Actinopterygii	Siluriformes	Bagridae	Tachysurus	Tachysurus_fulvidraco	aquatic	2	Palearctic	Asia	Russia
Proteocephalidae_Gangesia_oligonchis_ON176187	Actinopterygii	Siluriformes	Bagridae	Tachysurus	Tachysurus_fulvidraco	aquatic	2	Palearctic	Asia	Russia
Proteocephalidae_Gangesia_macrones_ON176169	Actinopterygii	Siluriformes	Bagridae	Sperata	Sperata_seenghala	aquatic	4	Oriental	Asia	Bangladesh
Proteocephalidae_Gangesia_macrones_ON176183	Actinopterygii	Siluriformes	Bagridae	Sperata	Sperata_seenghala	aquatic	4	Oriental	Asia	India
Proteocephalidae_Gangesia_bengalensis_ON176175	Actinopterygii	Siluriformes	Siluridae	Wallago	Wallago_attu	aquatic	2	Oriental	Asia	India
Proteocephalidae_Gangesia_bengalensis_ON176178	Actinopterygii	Siluriformes	Siluridae	Wallago	Wallago_attu	aquatic	2	Oriental	Asia	India
Proteocephalidae_Gangesia_agraensis_ON176176	Actinopterygii	Siluriformes	Siluridae	Wallago	Wallago_attu	aquatic	2	Oriental	Asia	India
Proteocephalidae_Gangesia_agraensis_ON176179	Actinopterygii	Siluriformes	Siluridae	Wallago	Wallago_attu	aquatic	2	Oriental	Asia	India
Proteocephalidae_Gangesia_agraensis_ON176180	Actinopterygii	Siluriformes	Siluridae	Wallago	Wallago_attu	aquatic	2	Oriental	Asia	India
Proteocephalidae_Gangesia_agraensis_ON176182	Actinopterygii	Siluriformes	Siluridae	Wallago	Wallago_attu	aquatic	2	Oriental	Asia	India
Proteocephalidae_Gangesia_agraensis_MT627473	Actinopterygii	Siluriformes	Siluridae	Wallago	Wallago_attu	aquatic	2	Oriental	Asia	Cambodia
Proteocephalidae_Frezella_vaucheri_PS392	Actinopterygii	Siluriformes	Auchenipteridae	Tocantinsia	Tocantinsia_piresi	aquatic	2	Neotropical	South_America	Brazil
Proteocephalidae_Essexiella_fimbriata_MT193859	Actinopterygii	Siluriformes	Ictaluridae	Ictalurus	Ictalurus_punctatus	aquatic	2	Nearctic	North_America	USA
Proteocephalidae_Essexiella_fimbriata_MT151020	Actinopterygii	Siluriformes	Ictaluridae	Ictalurus	Ictalurus_punctatus	aquatic	2	Nearctic	North_America	USA
Proteocephalidae_Essexiella_fimbriata_MT193858	Actinopterygii	Siluriformes	Ictaluridae	Ictalurus	Ictalurus_punctatus	aquatic	2	Nearctic	North_America	USA
Proteocephalidae_Ephedrocephalus_microcephalus_AJ388605	Actinopterygii	Siluriformes	Pimelodidae	Phractocephalus	Phractocephalus_hemioliopterus	aquatic	2	Neotropical	South_America	Brazil
Proteocephalidae_Ephedrocephalus_microcephalus_KC786017	Actinopterygii	Siluriformes	Pimelodidae	Phractocephalus	Phractocephalus_hemioliopterus	aquatic	2	Neotropical	South_America	Brazil
Proteocephalidae_Endorchis_piraeeba_AJ388603	Actinopterygii	Siluriformes	Pimelodidae	Brachyplatystoma	Brachyplatystoma_filamentosum	aquatic	2	Neotropical	South_America	Brazil
Proteocephalidae_Electrotaenia_malopteruri_MT627469	Actinopterygii	Siluriformes	Malapteruridae	Malapterurus	Malapterurus_electricus	aquatic	2	Afrotropical	Africa	Sudan
Proteocephalidae_Corallotaenia_sp_2_DB_2020_MT193857	Actinopterygii	Siluriformes	Ictaluridae	Ameiurus	Ameiurus_melas	aquatic	2	Nearctic	North_America	USA
Proteocephalidae_Corallotaenia_sp_1_DB_2020_MT193856	Actinopterygii	Siluriformes	Ictaluridae	Ameiurus	Ameiurus_melas	aquatic	2	Nearctic	North_America	USA
Proteocephalidae_Corallotaenia_sp_1_DB_2020_MT193855	Actinopterygii	Siluriformes	Ictaluridae	Ameiurus	Ameiurus_melas	aquatic	2	Nearctic	North_America	USA
Proteocephalidae_Corallotaenia_parafimbriata_MT151019	Actinopterygii	Siluriformes	Ictaluridae	Ameiurus	Ameiurus_melas	aquatic	2	Nearctic	North_America	USA
Proteocephalidae_Choanoscolex_abscisus_AJ388630	Actinopterygii	Siluriformes	Pimelodidae	Pseudoplatystoma	Pseudoplatystoma_corrucans	aquatic	2	Neotropical	South_America	Paraguay
Proteocephalidae_Choanoscolex_abscisus_PS423	Actinopterygii	Siluriformes	Pimelodidae	Pseudoplatystoma	Pseudoplatystoma_corrucans	aquatic	2	Neotropical	South_America	Brazil
Proteocephalidae_Chambriella_megacephala_PS424	Actinopterygii	Siluriformes	Pimelodidae	Sorubimichthys	Sorubimichthys_planiceps	aquatic	2	Neotropical	South_America	Peru
Proteocephalidae_Cangatiella_macdonaghi_PS427	Actinopterygii	Siluriformes	Atheriniformes	Odontesthes	Odontesthes_bonariensis	aquatic	5	Neotropical	South_America	Argentina
Proteocephalidae_Cangatiella_arandasi_PS430	Actinopterygii	Siluriformes	Auchenipteridae	Trachelyopterus	Trachelyopterus_galeatus	aquatic	2	Neotropical	South_America	Brazil
Proteocephalidae_Cangatiella_arandasi_PS431	Actinopterygii	Siluriformes	Auchenipteridae	Trachelyopterus	Trachelyopterus_galeatus	aquatic	2	Neotropical	South_America	Brazil
Proteocephalidae_Cangatiella_arandasi_PS432	Actinopterygii	Siluriformes	Auchenipteridae	Trachelyopterus	Trachelyopterus_galeatus	aquatic	2	Neotropical	South_America	Brazil
Proteocephalidae_Barsonella_lafoni_KC786015	Actinopterygii	Siluriformes	Clariidae	Clarias	Clarias_gariepinus	aquatic	2	Afrotropical	Africa	Ethiopia
Proteocephalidae_Australotaenia_bunthangi_MK328933	Reptilia	Squamata	Homalopsidae	Enhydris	Enhydris_enhydris	terrestrial	6	Oriental	Asia	Cambodia
Proteocephalidae_Acanthotaenia_susanae_MK328932	Reptilia	Squamata	Varanidae	Varanus	Varanus_nebulosus	terrestrial	6	Oriental	Asia	Vietnam
Proteocephalidae_Acanthotaenia_sp_n_JB_2019_MK328927	Reptilia	Squamata	Varanidae	Varanus	Varanus_indicus	terrestrial	6	Australian	Oceania	Australia
Proteocephalidae_Acanthotaenia_sp_n_JB_2019_MK328926	Reptilia	Squamata	Varanidae	Varanus	Varanus_indicus	terrestrial	6	Australian	Oceania	Australia
Proteocephalidae_Acanthotaenia_shipleyi_MK328925	Reptilia	Squamata	Varanidae	Varanus	Varanus_salvator	terrestrial	6	Oriental	Asia	Malaysia
Proteocephalidae_Acanthotaenia_shipleyi_MK328931	Reptilia	Squamata	Varanidae	Varanus	Varanus_salvator	terrestrial	6	Oriental	Asia	Malaysia
Proteocephalidae_Acanthotaenia_shipleyi_MK328930	Reptilia	Squamata	Varanidae	Varanus	Varanus_salvator	terrestrial	6	Oriental	Asia	Vietnam
Proteocephalidae_Acanthotaenia_shipleyi_MK328929	Reptilia	Squamata	Varanidae	Varanus	Varanus_salvator	terrestrial	6	Oriental	Asia	Vietnam
Proteocephalidae_Acanthotaenia_shipleyi_MK328928	Reptilia	Squamata	Varanidae	Varanus	Varanus_salvator	terrestrial	6	Oriental	Asia	Vietnam
