# Supplementary material for: Machine learning models accurately predict clades of proteocephalidean tapeworms (Onchoproteocephalidea) based on host and biogeographical data
Source: Cladistics. 2025 Mar 6;41(3):264–82. doi: 10.1111/cla.12610 (PMC12065121; doi:10.1111/cla.12610)
Supplement: Supplementary file 1 — Appendix S1. List of supplementary tables (both in csv and xlsx formats). Appendix S1a. List of newly collected tapeworms and associated metadata. Appendix S1b. Summary data of all tapeworm sequences used in the phylogenetic analysis. Appendix S1c. Codification of characters and associate states for the character optimization analysis. Appendix S1d. States of character for each terminal used in the character optimization analysis. Appendix S1e. Categorial attributes and associated states used in the random forest analysis. Appendix S1f. Selected clades used for training the Random Forest algorithm. Appendix S1g. List of synonyms used through the analyses. Appendix S2. Individual character optimization files. Appendix S2a. List of non‐ambiguous transformations and their type. Appendix S2b. Detailed character matrix used to generate the TNT file. Appendix S2c. Legend for characters and character states. Appendix S2d. Non‐ambiguous synapomorphies of each node. Appendix S2e. Character matrix in TNT file. Appendix S2f. Tree in Newick format containing branch labels (nodes). Appendix S2g. PDF file of the tree including transformations in nodes with three or more terminals. Appendix S3. Alignment and Tree search files. Appendix S3a. Alignment‐ready for the tree search in TNT (28S rRNA). Appendix S3b. Alignment‐ready for the tree search in TNT (MT‐CO1). Appendix S3c. Alignment‐ready for the tree search in TNT (TOTAL). Appendix S3d. TNT script for the tree search. Appendix S3e. Most parsimonious trees in Newick format. Appendix S3f. TNT script for summarizing the strict consensus tree. Appendix S3g. TNT script for the branch length assessment. Appendix S3h. TNT script for the branch support and frequency analysis. Appendix S3i. Consensus tree in Newick format (no branch lengths or support values). Appendix S3j. Complete consensus tree (including branch lengths, support and frequency values). Appendix S3k. Consensus tree, including Goodman‐Bremer and Jackknife values, in PDF [file CLA-41-264-s001.zip › cla12610-sup-0029-AppendixS4d.txt]

>CladeI:
Outgroup_Matticestus_anneae_MG952949
Outgroup_Matticestus_anneae_MG952948
Outgroup_Matticestus_kathleenae_KF685765
Outgroup_Matticestus_kathleenae_MG952946
Outgroup_Matticestus_kathleenae_MG952947
Outgroup_Acanthobothrium_sp_3_HR_2018_MH688724
Outgroup_Acanthobothrium_sp_3_HR_2018_MH688725
Outgroup_Acanthobothrium_sp_4_HR_2018_MH688726
Outgroup_Acanthobothrium_sp_4_HR_2018_MH688727
Outgroup_Acanthobothrium_filicolle_MH913266
Outgroup_Acanthobothrium_sp_1_MH686155
Outgroup_Acanthobothrium_filicolle_MH913269
Outgroup_Acanthobothrium_filicolle_MH913268
Outgroup_Acanthobothrium_jeanneae_HQ917928
Outgroup_Acanthobothrium_parviuncinatum_EF095264
Outgroup_Acanthobothrium_margieae_MH729998
Outgroup_Acanthobothrium_margieae_HQ437682
Outgroup_Acanthobothrium_margieae_HQ437683
Outgroup_Acanthobothrium_hypermekkolpos_HQ917930
Outgroup_Acanthobothrium_hypermekkolpos_HQ917929
Outgroup_Acanthobothrium_sp_JNC_2009_FJ843593
Outgroup_Acanthobothrium_oceanharvestae_FJ843594
Outgroup_Acanthobothrium_oceanharvestae_FJ843595
Outgroup_Acanthobothrium_sp_6A_KJ_2010_GQ470111
Outgroup_Acanthobothrium_sp_6B_KJ_2010_GQ470110
Outgroup_Acanthobothrium_sp_6B_KJ_2010_GQ470112
Outgroup_Acanthobothrium_sp_6C_KJ_2010_GQ470113
Outgroup_Acanthobothrium_brevissime_EU170363
Outgroup_Acanthobothrium_rodmani_FJ843596
Outgroup_Acanthobothrium_rodmani_FJ843597
Outgroup_Acanthobothrium_katherineae_MT395344
Outgroup_Acanthobothrium_romanowi_FJ843599
Outgroup_Acanthobothrium_romanowi_FJ843598
Outgroup_Acanthobothrium_masnihae_FJ843605
Outgroup_Acanthobothrium_popi_FJ843601
Outgroup_Acanthobothrium_popi_FJ843600
Outgroup_Acanthobothrium_zimmeri_FJ843602
Outgroup_Acanthobothrium_zimmeri_FJ843603
Outgroup_Acanthobothrium_sp_1262Cogv27_MT295366
Outgroup_Acanthobothrium_sp_1_AF286953
Outgroup_Acanthobothrium_santarosaliense_KF685751
Outgroup_Acanthobothrium_wedli_MH924011
Outgroup_Acanthobothrium_sp_2_MH686154
Outgroup_Acanthobothrium_wedli_MH913271
Outgroup_Acanthobothrium_wedli_MH924013
Outgroup_Acanthobothrium_wedli_MH924012

>CladeII:
Proteocephalidae_Acanthotaenia_sp_n_JB_2019_MK328926
Proteocephalidae_Acanthotaenia_sp_n_JB_2019_MK328927
Proteocephalidae_Rostellotaenia_nilotica_MT627450
Proteocephalidae_Rostellotaenia_nilotica_MT627464
Proteocephalidae_Rostellotaenia_nilotica_MT627451
Proteocephalidae_Acanthotaenia_susanae_MK328932
Proteocephalidae_Australotaenia_bunthangi_MK328933
Proteocephalidae_Ophiotaenia_tigrina_KY574290
Proteocephalidae_Ophiotaenia_tigrina_MG372008
Proteocephalidae_Acanthotaenia_shipleyi_MK328925
Proteocephalidae_Acanthotaenia_shipleyi_MK328931
Proteocephalidae_Acanthotaenia_shipleyi_MK328928
Proteocephalidae_Acanthotaenia_shipleyi_MK328929
Proteocephalidae_Acanthotaenia_shipleyi_MK328930
Proteocephalidae_Kapsulotaenia_beveridgei_MT627460
Proteocephalidae_Kapsulotaenia_beveridgei_MT627461
Proteocephalidae_Kapsulotaenia_beveridgei_MT627455
Proteocephalidae_Kapsulotaenia_cannoni_MT627452
Proteocephalidae_Kapsulotaenia_cannoni_MT627458
Proteocephalidae_Kapsulotaenia_tidswelli_MW092173
Proteocephalidae_Kapsulotaenia_tidswelli_MW092174
Proteocephalidae_Kapsulotaenia_sp_5_MT627462
Proteocephalidae_Kapsulotaenia_sp_2__MT627454
Proteocephalidae_Kapsulotaenia_sp_6__MT627457
Proteocephalidae_Kapsulotaenia_tidswelli_MT627456
Proteocephalidae_Kapsulotaenia_tidswelli_MT627449
Proteocephalidae_Kapsulotaenia_varia_MT627448
Proteocephalidae_Kapsulotaenia_varia_MT627468
Proteocephalidae_Kapsulotaenia_varia_MT627453
Proteocephalidae_Kapsulotaenia_varia_MT627463

>CladeIII:
Proteocephalidae_Pangasiocestus_romani_MT627466
Proteocephalidae_Ritacestus_ritaii_MT627467
Proteocephalidae_Vermaia_pseudotropii_MT627465
Proteocephalidae_Postgangesia_orientalis_ON181455
Proteocephalidae_Postgangesia_orientalis_ON181454
Proteocephalidae_Postgangesia_inarmata_MT627471
Proteocephalidae_Postgangesia_inarmata_MZ052221
Proteocephalidae_Postgangesia_inarmata_JX477441
Proteocephalidae_Postgangesia_inarmata_AM931032
Proteocephalidae_Silurotaenia_siluri_ON181458
Proteocephalidae_Silurotaenia_siluri_AJ388592
Proteocephalidae_Electrotaenia_malopteruri_MT627469
Proteocephalidae_Electrotaenia_malopteruri_JX477434
Proteocephalidae_Electrotaenia_malopteruri_MG649379
Proteocephalidae_Gangesia_mukutmanipuensis_ON181446
Proteocephalidae_Gangesia_mukutmanipuensis_ON181456
Proteocephalidae_Gangesia_mukutmanipuensis_ON181457
Proteocephalidae_Gangesia_bengalensis_ON176178
Proteocephalidae_Gangesia_bengalensis_ON176175
Proteocephalidae_Gangesia_bengalensis_JX477427
Proteocephalidae_Gangesia_bengalensis_JX477428
Proteocephalidae_Gangesia_bengalensis_KY018599
Proteocephalidae_Gangesia_vachai_ON176177
Proteocephalidae_Gangesia_vachai_ON176170
Proteocephalidae_Gangesia_macrones_ON176169
Proteocephalidae_Gangesia_macrones_ON176183
Proteocephalidae_Gangesia_macrones_JX477445
Proteocephalidae_Gangesia_macrones_JX477444
Proteocephalidae_Gangesia_agraensis_MT627473
Proteocephalidae_Gangesia_agraensis_ON176182
Proteocephalidae_Gangesia_agraensis_ON176180
Proteocephalidae_Gangesia_agraensis_ON176179
Proteocephalidae_Gangesia_agraensis_ON176176
Proteocephalidae_Gangesia_agraensis_JX477431
Proteocephalidae_Gangesia_agraensis_JX477436
Proteocephalidae_Gangesia_parasiluri_AF286935
Proteocephalidae_Gangesia_parasiluri_AJ388590
Proteocephalidae_Gangesia_parasiluri_ON176181
Proteocephalidae_Gangesia_parasiluri_ON181444
Proteocephalidae_Gangesia_parasiluri_ON181445
Proteocephalidae_Gangesia_sp_410_09_ON181441
Proteocephalidae_Gangesia_sp_CH1512_ON181443
Proteocephalidae_Gangesia_sp_351_09_ON181440
Proteocephalidae_Gangesia_sp_CH1476a_ON181442
Proteocephalidae_Gangesia_sp_350_09_ON181439
Proteocephalidae_Gangesia_polyonchis_ON181448
Proteocephalidae_Gangesia_polyonchis_ON181452
Proteocephalidae_Gangesia_polyonchis_ON181449
Proteocephalidae_Gangesia_polyonchis_ON181447
Proteocephalidae_Gangesia_polyonchis_ON181453
Proteocephalidae_Gangesia_oligonchis_MF314173
Proteocephalidae_Gangesia_oligonchis_MF537487
Proteocephalidae_Gangesia_oligonchis_ON176187
Proteocephalidae_Gangesia_oligonchis_JX477451
Proteocephalidae_Gangesia_oligonchis_MT627472
Proteocephalidae_Gangesia_oligonchis_ON176194
Proteocephalidae_Gangesia_oligonchis_JX477448
Proteocephalidae_Gangesia_oligonchis_ON181451
Proteocephalidae_Gangesia_oligonchis_ON181450
Proteocephalidae_Gangesia_oligonchis_MH665418
Proteocephalidae_Gangesia_oligonchis_MH665422
Proteocephalidae_Gangesia_oligonchis_MH665420
Proteocephalidae_Gangesia_oligonchis_MH665415
Proteocephalidae_Gangesia_oligonchis_MH665414
Proteocephalidae_Gangesia_oligonchis_MH665419
Proteocephalidae_Gangesia_oligonchis_MH665416
Proteocephalidae_Gangesia_oligonchis_MH665417
Proteocephalidae_Gangesia_oligonchis_MH665423
Proteocephalidae_Gangesia_oligonchis_MH665421

>CladeIV:
Proteocephalidae_Sandonella_sandoni_AM931033
Proteocephalidae_Proteocephalus_vazzolerae_PS074
Proteocephalidae_Proteocephalus_vazzolerae_PD072
Proteocephalidae_Proteocephalus_vazzolerae_PS073
Proteocephalidae_Glanitaenia_osculata_KX768943
Proteocephalidae_Glanitaenia_osculata_AJ388619
Proteocephalidae_Paraproteocephalus_parasiluri_KX768938
Proteocephalidae_Paraproteocephalus_parasiluri_AJ388604
Proteocephalidae_Proteocephalus_sp_AI_2022_ON351023
Proteocephalidae_Proteocephalus_pearsei_MN061857
Proteocephalidae_Proteocephalus_pearsei_MN061858
Proteocephalidae_Proteocephalus_gobiorum_KX768944
Proteocephalidae_Proteocephalus_demshini_KX768950
Proteocephalidae_Proteocephalus_sagittus_KX768948
Proteocephalidae_Proteocephalus_misgurni_KX768949
Proteocephalidae_Proteocephalus_midoriensis_AJ388610
Proteocephalidae_Proteocephalus_filicollis_AJ388636
Proteocephalidae_Proteocephalus_macrocephalus_JQ268552
Proteocephalidae_Proteocephalus_macrocephalus_AJ388609
Proteocephalidae_Proteocephalus_pinguis_MN061860
Proteocephalidae_Proteocephalus_pinguis_MN061861
Proteocephalidae_Proteocephalus_pinguis_MN061859
Proteocephalidae_Proteocephalus_sp_KM538108
Proteocephalidae_Proteocephalus_sp_KM538107
Proteocephalidae_Proteocephalus_fluviatilis_KX768945
Proteocephalidae_Proteocephalus_pinguis_KP729395
Proteocephalidae_Ophiotaenia_sp_GGA_2016_KT375455
Proteocephalidae_Proteocephalus_luciopercae_MN061855
Proteocephalidae_Proteocephalus_luciopercae_MN061856
Proteocephalidae_Proteocephalus_luciopercae_MN061854
Proteocephalidae_Proteocephalus_luciopercae_MN061853
Proteocephalidae_Proteocephalus_plecoglossi_KX768946
Proteocephalidae_Proteocephalus_percae_JQ639166
Proteocephalidae_Proteocephalus_neglectus_AF026116
Proteocephalidae_Proteocephalus_longicollis_JQ639165
Proteocephalidae_Proteocephalus_exiguus_MN061862
Proteocephalidae_Proteocephalus_exiguus_MN061863
Proteocephalidae_Proteocephalus_exiguus_MN061864
Proteocephalidae_Proteocephalus_tetrastomus_OP972570
Proteocephalidae_Proteocephalus_tetrastomus_AJ388635
Proteocephalidae_Proteocephalus_plecoglossi_AJ388606
Proteocephalidae_Proteocephalus_pollanicola_AJ388599
Proteocephalidae_Proteocephalus_longicollis_OP971516
Proteocephalidae_Proteocephalus_sp_Ex28_06_OP972516
Proteocephalidae_Proteocephalus_percae_OP971520
Proteocephalidae_Proteocephalus_sp_JN_2006_DQ768192
Proteocephalidae_Proteocephalus_percae_OP971517
Proteocephalidae_Proteocephalus_percae_OP971519
Proteocephalidae_Proteocephalus_percae_OP971518
Proteocephalidae_Proteocephalus_percae_KX768947
Proteocephalidae_Proteocephalus_exiguus_AJ388626
Proteocephalidae_Proteocephalus_fallax_OP972515
Proteocephalidae_Proteocephalus_fallax_OP972569
Proteocephalidae_Proteocephalus_fallax_OP972571
Proteocephalidae_Proteocephalus_sp_PGV_2022_ON133796
Proteocephalidae_Proteocephalus_sp_PGV_2022_ON133797
Proteocephalidae_Proteocephalus_sp_PGV_2022_ON133798
Proteocephalidae_Proteocephalus_sp_PGV_2022_ON133799
Proteocephalidae_Proteocephalus_sp_PGV_2022_ON133800
Proteocephalidae_Proteocephalus_sp_PGV_2022_ON133801
Proteocephalidae_Proteocephalus_sp_PGV_2022_ON133802

>CladeV:
Proteocephalidae_Proteocephalidae_gen_sp_3_PS169
Proteocephalidae_Proteocephalus_hemioliopteri_AJ388622
Proteocephalidae_Zygobothrium_megacephalum_MG429813
Proteocephalidae_Zygobothrium_megacephalum_AJ275053
Proteocephalidae_Zygobothrium_megacephalum_AJ388621
Proteocephalidae_Scholzia_emarginata_PS037
Proteocephalidae_Scholzia_emarginata_PS038
Proteocephalidae_Scholzia_emarginata_KC786016
Proteocephalidae_Proteocephalus_pirarara_AJ388616
Proteocephalidae_Proteocephalus_hobergi_AJ275062
Proteocephalidae_Proteocephalus_cf_hobergi_PS149
Proteocephalidae_Proteocephalus_cf_hobergi_PD150
Proteocephalidae_Sciadocephalus_megalodiscus_KP729403
Proteocephalidae_Cichlidocestus_gillesi_PD420
Proteocephalidae_Cichlidocestus_gillesi_KY403889
Proteocephalidae_Marsypocephalus_rectangulus_KP729405
Proteocephalidae_Marsypocephalus_heterobranchus_KP729408
Proteocephalidae_Corallobothrium_solidum_AJ583450
Proteocephalidae_Corallobothrium_cf_solidum_JM_2011_JN005780
Proteocephalidae_Proteocephalus_sulcatus_KP729396
Proteocephalidae_Proteocephalus_synodontis_JN005778
Proteocephalidae_Proteocephalus_synodontis_JN005779
Proteocephalidae_Proteocephalus_glanduligerus_KP729392
Proteocephalidae_Barsonella_lafoni_FM955142
Proteocephalidae_Barsonella_lafoni_FM955145
Proteocephalidae_Barsonella_lafoni_FM955144
Proteocephalidae_Barsonella_lafoni_KC786015
Proteocephalidae_Barsonella_lafoni_FM955143

>CladeVI:
Proteocephalidae_Megathylacoides_tva_MT151017
Proteocephalidae_Corallotaenia_sp_1_DB_2020_MT193855
Proteocephalidae_Corallotaenia_sp_1_DB_2020_MT193856
Proteocephalidae_Corallotaenia_sp_2_DB_2020_MT193857
Proteocephalidae_Corallobothrium_sp_KM538086
Proteocephalidae_Corallotaenia_parafimbriata_MT151019
Proteocephalidae_Corallotaenia_intermedia_AJ275232
Proteocephalidae_Corallotaenia_parafimbriata_AY548163
Proteocephalidae_Corallotaenia_minutia_AY548164
Proteocephalidae_Essexiella_fimbriata_MT151020
Proteocephalidae_Essexiella_fimbriata_MT193858
Proteocephalidae_Essexiella_fimbriata_MT193859
Proteocephalidae_Corallobothrium_fimbriatum_AY548162
Proteocephalidae_Corallobothrium_fimbriatum_AY548161
Proteocephalidae_Corallobothrium_fimbriatum_AY548160
Proteocephalidae_Megathylacoides_giganteum_MT151016
Proteocephalidae_Megathylacoides_lamothei_MT193867
Proteocephalidae_Megathylacoides_lamothei_MT151018
Proteocephalidae_Megathylacoides_giganteum_MT193861
Proteocephalidae_Megathylacoides_giganteum_MT193860
Proteocephalidae_Megathylacoides_giganteum_MT193866
Proteocephalidae_Megathylacoides_giganteum_MT193864
Proteocephalidae_Megathylacoides_giganteum_MT193863
Proteocephalidae_Megathylacoides_giganteum_MT193865
Proteocephalidae_Megathylacoides_giganteum_MT193862
Proteocephalidae_Megathylacoides_giganteum_AY307117
Proteocephalidae_Megathylacoides_giganteum_AY307118
Proteocephalidae_Megathylacoides_lamothei_AY307119
Proteocephalidae_Megathylacoides_lamothei_AY307120
Proteocephalidae_Megathylacoides_giganteum_FM956087
Proteocephalidae_Megathylacoides_giganteum_FM956086
Proteocephalidae_Megathylacoides_lamothei_AY548166
Proteocephalidae_Megathylacoides_lamothei_AY548165

>CladeVII:
Proteocephalidae_Frezella_vaucheri_PS392
Proteocephalidae_Pseudocrepidobothrium_eirasi_AJ388623
Proteocephalidae_Proteocephalus_macrophallus_KP729394
Proteocephalidae_Crepidobothrium_sp_AJ275063
Proteocephalidae_Proteocephalus_microscopicus_PS123
Proteocephalidae_Proteocephalus_microscopicus_PS122
Proteocephalidae_Proteocephalidae_gen_sp_4_PD168
Proteocephalidae_Proteocephalidae_gen_sp_4_PD167
Proteocephalidae_Brooksiella_praeputialis_PD433
Proteocephalidae_Rudolphiella_piracatinga_AJ388627
Proteocephalidae_Rudolphiella_sp_OLBM1_AF286938
Proteocephalidae_Rudolphiella_szidati_AJ388617
Proteocephalidae_Cangatiella_macdonaghi_PS427
Proteocephalidae_Cangatiella_arandasi_KP729411
Proteocephalidae_Cangatiella_arandasi_PS432
Proteocephalidae_Cangatiella_arandasi_PD429
Proteocephalidae_Cangatiella_arandasi_PS431
Proteocephalidae_Cangatiella_arandasi_PS430
Proteocephalidae_Ephedrocephalus_microcephalus_KC786017
Proteocephalidae_Ephedrocephalus_microcephalus_AJ388605
Proteocephalidae_Crepidobothrium_gerrardii_KC786018
Proteocephalidae_Ophiotaenia_ophiodex_AJ388620
Proteocephalidae_Ophiotaenia_catzeflisi_OL845863
Proteocephalidae_Ophiotaenia_sp_MHNG_PLAT_36720_PBI_944_OL845862
Proteocephalidae_Ophiotaenia_jarara_OL845864
Proteocephalidae_Ophiotaenia_jarara_AJ388607
Proteocephalidae_Thaumasioscolex_didelphidis_KC786019
Proteocephalidae_Thaumasioscolex_didelphidis_AJ275065
Proteocephalidae_Ophiotaenia_marenzelleri_AJ388632
Proteocephalidae_Ophiotaenia_sp_MHNG_PLAT_18250_PBI_946_OL845860
Proteocephalidae_Ophiotaenia_azevedoi_OL845861
Proteocephalidae_Ophiotaenia_lapata_KC786021
Proteocephalidae_Ophiotaenia_echidis_MW703700
Proteocephalidae_Ophiotaenia_sp_MHNG_PLAT_34000_PBI_688_OL845865
Proteocephalidae_Ophiotaenia_sp_MHNG_PLAT_82498_PBI_357_OL845866
Proteocephalidae_Ophiotaenia_oreae_KC786023
Proteocephalidae_Macrobothriotaenia_ficta_KC786020
Proteocephalidae_Ophiotaenia_sp_LFR_2014_KJ507659
Proteocephalidae_Ophiotaenia_bungari_KC786022
Proteocephalidae_Australophiotaenia_gallardi_KC786025
Proteocephalidae_Australophiotaenia_longmani_KC785991
Proteocephalidae_Australophiotaenia_sp_1_KC786024
Proteocephalidae_Australophiotaenia_sp_2_KC785989
Proteocephalidae_Australophiotaenia_gallardi_AJ388615

>CladeVIII:
Proteocephalidae_Houssayela_sudobim_KP729404
Proteocephalidae_Proteocephalidae_gen_sp_5_PD166
Proteocephalidae_Nomimoscolex_lenha_MN626403
Proteocephalidae_Nomimoscolex_lenha_MN626404
Proteocephalidae_Travassiella_jandia_KP729400
Proteocephalidae_Proteocephalus_renaudi_AJ388638
Proteocephalidae_Proteocephalus_kuyukuyu_KP729388
Proteocephalidae_Proteocephalus_sophiae_PD096
Proteocephalidae_Proteocephalus_sophiae_PD095
Proteocephalidae_Jauella_glandicephalus_KP729399
Proteocephalidae_Nomimoscolex_piraeeba_AF286936
Proteocephalidae_Nomimoscolex_piraeeba_AJ388608
Proteocephalidae_Nomimoscolex_dorad_AJ388613
Proteocephalidae_Nomimoscolex_suspectus_AJ275067
Proteocephalidae_Nomimoscolex_suspectus_AJ275068
Proteocephalidae_Nomimoscolex_suspectus_AJ388602
Proteocephalidae_Monticellia_ophisterni_AY307121
Proteocephalidae_Testudotaenia_sp_WL_2016_KU761587
Proteocephalidae_Proteocephalus_sp_KM538109
Proteocephalidae_Nomimoscolex_microacetabula_MW244596
Proteocephalidae_Nomimoscolex_microacetabula_MW244595
Proteocephalidae_Nomimoscolex_microacetabula_MW244597
Proteocephalidae_Spasskyellina_mandi_MW244620
Proteocephalidae_Spasskyellina_mandi_MW244618
Proteocephalidae_Spasskyellina_mandi_MW244619
Proteocephalidae_Ophiotaenia_europaea_MZ675527
Proteocephalidae_Ophiotaenia_saphena_OQ200060
Proteocephalidae_Ophiotaenia_saphena_OQ200063
Proteocephalidae_Ophiotaenia_saphena_OQ200061
Proteocephalidae_Ophiotaenia_saphena_OQ200062
Proteocephalidae_Ophiotaenia_saphena_OQ200064
Proteocephalidae_Ophiotaenia_sp_KP729402
Proteocephalidae_Ophiotaenia_sp_USA_40_OQ200066
Proteocephalidae_Ophiotaenia_sp_US_924a_OQ200068
Proteocephalidae_Ophiotaenia_sp_USA_23_OQ200065
Proteocephalidae_Ophiotaenia_sp_US_923a_OQ200067
Proteocephalidae_Proteocephalus_chamelensis_AJ275233
Proteocephalidae_Proteocephalidae_gen_sp_1_FM956088
Proteocephalidae_Testudotaenia_cf_testudo_AJ583456
Proteocephalidae_Testudotaenia_testudo_FM956083
Proteocephalidae_Testudotaenia_testudo_FM956082
Proteocephalidae_Ophiotaenia_filaroides_KP729416
Proteocephalidae_Ophiotaenia_perspicua_KP729415
Proteocephalidae_Ophiotaenia_europaea_AJ388598
Proteocephalidae_Proteocephalus_perplexus_FM956090
Proteocephalidae_Proteocephalus_perplexus_KF685873
Proteocephalidae_Proteocephalus_perplexus_AF286940
Proteocephalidae_Proteocephalus_perplexus_FM956089
Proteocephalidae_Proteocephalus_ambloplitis_AJ388633
Proteocephalidae_Proteocephalus_ambloplitis_LC723861
Proteocephalidae_Proteocephalus_ambloplitis_LC723860
Proteocephalidae_Proteocephalus_ambloplitis_FM956084
Proteocephalidae_Proteocephalus_sp_AJ275230
Proteocephalidae_Proteocephalus_ambloplitis_FM956085
Proteocephalidae_Mariauxiella_pimelodi_MW244589
Proteocephalidae_Mariauxiella_brevifilis_MW811145
Proteocephalidae_Mariauxiella_brevifilis_AJ388600
Proteocephalidae_Synbranchiella_mabelae_PS012
Proteocephalidae_Endorchis_piraeeba_AJ388603
Proteocephalidae_Amphoteromorphus_peniculus_KP729410
Proteocephalidae_Gibsoniela_mandube_KP729412
Proteocephalidae_Gibsoniela_meursaulti_MW811139
Proteocephalidae_Gibsoniela_meursaulti_AJ388631
Proteocephalidae_Proteocephalidae_gen_sp_7_PS164
Proteocephalidae_Proteocephalidae_gen_sp_7_PD163
Proteocephalidae_Megathylacus_brooksi_AJ388596
Proteocephalidae_Brayela_karuatayi_KP729406
Proteocephalidae_Riggenbachiella_paranaense_MN626406
Proteocephalidae_Riggenbachiella_paranaense_MN626405
Proteocephalidae_Nomimoscolex_lenha_AJ388611
Proteocephalidae_Crepidobothrium_sp_INVE_22108_AJ238833
Proteocephalidae_Riggenbachiella_amazonense_MN624071
Proteocephalidae_Riggenbachiella_amazonense_KY207450
Proteocephalidae_Ophiotaenia_paraguayensis_AJ388629
Proteocephalidae_Ophiotaenia_sanbernardinensis_AJ388637
Proteocephalidae_Monticellia_magna_MW244590
Proteocephalidae_Monticellia_magna_MW244591
Proteocephalidae_Monticellia_magna_MW244593
Proteocephalidae_Monticellia_magna_MW244594
Proteocephalidae_Monticellia_magna_MW244592
Proteocephalidae_Monticellia_magna_PS264
Proteocephalidae_Monticellia_magna_PS263
Proteocephalidae_Monticellia_magna_PD262
Proteocephalidae_Monticellia_magna_PD261
Proteocephalidae_Pseudoendorchis_auchenipteri_MW244603
Proteocephalidae_Pseudoendorchis_auchenipteri_MW244602
Proteocephalidae_Pseudoendorchis_auchenipteri_MW244601
Proteocephalidae_Pseudoendorchis_auchenipteri_MW244599
Proteocephalidae_Pseudoendorchis_auchenipteri_MW244600
Proteocephalidae_Pseudoendorchis_felipei_AY193879
Proteocephalidae_Pseudoendorchis_felipei_AY193878
Proteocephalidae_Pseudoendorchis_felipei_AY193877
Proteocephalidae_Pseudoendorchis_felipei_MW244607
Proteocephalidae_Pseudoendorchis_felipei_MW244608
Proteocephalidae_Pseudoendorchis_megalonemi_MW244616
Proteocephalidae_Pseudoendorchis_megalonemi_MW244617
Proteocephalidae_Pseudoendorchis_cristata_MW244606
Proteocephalidae_Pseudoendorchis_cristata_MW244604
Proteocephalidae_Pseudoendorchis_cristata_MW244605
Proteocephalidae_Pseudoendorchis_sp_2_PS055
Proteocephalidae_Pseudoendorchis_sp_2_PVA_2020_MW244613
Proteocephalidae_Pseudoendorchis_sp_2_PVA_2020_MW244614
Proteocephalidae_Pseudoendorchis_sp_2_PVA_2020_MW244615
Proteocephalidae_Pseudoendorchis_souzalimae_MW244609
Proteocephalidae_Pseudoendorchis_souzalimae_MW244610
Proteocephalidae_Pseudoendorchis_sp_1_PVA_2020_MW244611
Proteocephalidae_Pseudoendorchis_sp_1_PVA_2020_MW244612
Proteocephalidae_Chambriella_megacephala_PS424
Proteocephalidae_Chambriella_megacephala_KY207447
Proteocephalidae_Chambriella_megacephala_KY207448
Proteocephalidae_Manaosia_piscatorum_MW811141
Proteocephalidae_Manaosia_piscatorum_MW811142
Proteocephalidae_Manaosia_bracodemoca_MW811143
Proteocephalidae_Manaosia_bracodemoca_MW811144
Proteocephalidae_Manaosia_bracodemoca_KP729414
Proteocephalidae_Manaosia_bracodemoca_MW798191
Proteocephalidae_Manaosia_bracodemoca_MW798192
Proteocephalidae_Nomimoscolex_admonticellia_AJ388628
Proteocephalidae_Nomimoscolex_admonticellia_PS249
Proteocephalidae_Nomimoscolex_admonticellia_PD250
Proteocephalidae_Monticellia_cf_ventrei_PS267
Proteocephalidae_Monticellia_cf_ventrei_PD268
Proteocephalidae_Monticellia_cf_ventrei_PD266
Proteocephalidae_Monticellia_ventrei_PS254
Proteocephalidae_Monticellia_ventrei_PD253
Proteocephalidae_Monticellia_ventrei_PD252
Proteocephalidae_Monticellia_ventrei_PD251
Proteocephalidae_Goezeella_mariae_MF370208
Proteocephalidae_Goezeella_siluri_PS329
Proteocephalidae_Goezeella_siluri_AJ388612
Proteocephalidae_Amphoteromorphus_ninoi_AJ275066
Proteocephalidae_Amphoteromorphus_ninoi_AJ388624
Proteocephalidae_Amphoteromorphus_piraeeba_KP729407
Proteocephalidae_Amphoteromorphus_parkamoo_AJ388595
Proteocephalidae_Amphoteromorphus_piriformis_AJ275231
Proteocephalidae_Monticellia_coryphicephala_AJ275047
Proteocephalidae_Spatulifer_maringaensis_MW811140
Proteocephalidae_Spatulifer_maringaensis_PD019
Proteocephalidae_Spatulifer_maringaensis_AJ275048
Proteocephalidae_Spatulifer_maringaensis_MW798197
Proteocephalidae_Spatulifer_maringaensis_MW798199
Proteocephalidae_Spatulifer_maringaensis_AJ388634
Proteocephalidae_Nupelia_portoriquensis_KP729401
Proteocephalidae_Nomimoscolex_lopesi_AJ388618
Proteocephalidae_Proteocephalidae_gen_sp_2_PVA_2020_MW244598
Proteocephalidae_Nomimoscolex_chubbi_AJ388625
Proteocephalidae_Proteocephalus_perplexus_AJ275228
Proteocephalidae_Harriscolex_kaparari_AJ275227
Proteocephalidae_Regoella_brevis_KP729389
Proteocephalidae_Proteocephalidae_gen_sp_6_PD165
Proteocephalidae_Harriscolex_nathaliae_PS326
Proteocephalidae_Harriscolex_nathaliae_PD327
Proteocephalidae_Nomimoscolex_matogrossensis_AJ388614
Proteocephalidae_Spasskyellina_lenha_KP729413
Proteocephalidae_Spasskyellina_sp_PD028
Proteocephalidae_Spasskyellina_spinulifera_PS027
Proteocephalidae_Spasskyellina_spinulifera_PS023
Proteocephalidae_Spasskyellina_spinulifera_PD026
Proteocephalidae_Spasskyellina_spinulifera_PD025
Proteocephalidae_Spasskyellina_spinulifera_PD024
Proteocephalidae_Spasskyellina_spinulifera_KP729417
Proteocephalidae_Nomimoscolex_sudobim_AJ388597
Proteocephalidae_Choanoscolex_cf_abscisus_AJ275064
Proteocephalidae_Spatulifer_sp_PD013
Proteocephalidae_Spatulifer_cf_rugosa_PS021
Proteocephalidae_Spatulifer_cf_rugosa_PD020
Proteocephalidae_Choanoscolex_abscisus_PS423
Proteocephalidae_Choanoscolex_abscisus_AJ388630
Proteocephalidae_Nomimoscolex_sudobim_PD236
Proteocephalidae_Nomimoscolex_sudobim_PD235
Proteocephalidae_Nomimoscolex_sudobim_PS234
Proteocephalidae_Nomimoscolex_sudobim_PD233
Proteocephalidae_Proteocephalidae_gen_sp_8_PD162
Proteocephalidae_Proteocephalidae_gen_sp_9_PD161
Proteocephalidae_Proteocephalidae_gen_sp_9_PD160
Proteocephalidae_Peltidocotyle_lenha_PD185
Proteocephalidae_Peltidocotyle_sp_PD179
Proteocephalidae_Peltidocotyle_rugosa_AJ275044
Proteocephalidae_Peltidocotyle_rugosa_AJ238835
Proteocephalidae_Peltidocotyle_lenha_AJ238837
Proteocephalidae_Peltidocotyle_lenha_AJ238836
Proteocephalidae_Peltidocotyle_lenha_AJ238834
