# Supplementary material for: Machine learning models accurately predict clades of proteocephalidean tapeworms (Onchoproteocephalidea) based on host and biogeographical data
Source: Cladistics. 2025 Mar 6;41(3):264–82. doi: 10.1111/cla.12610 (PMC12065121; doi:10.1111/cla.12610)
Supplement: Supplementary file 1 — Appendix S1. List of supplementary tables (both in csv and xlsx formats). Appendix S1a. List of newly collected tapeworms and associated metadata. Appendix S1b. Summary data of all tapeworm sequences used in the phylogenetic analysis. Appendix S1c. Codification of characters and associate states for the character optimization analysis. Appendix S1d. States of character for each terminal used in the character optimization analysis. Appendix S1e. Categorial attributes and associated states used in the random forest analysis. Appendix S1f. Selected clades used for training the Random Forest algorithm. Appendix S1g. List of synonyms used through the analyses. Appendix S2. Individual character optimization files. Appendix S2a. List of non‐ambiguous transformations and their type. Appendix S2b. Detailed character matrix used to generate the TNT file. Appendix S2c. Legend for characters and character states. Appendix S2d. Non‐ambiguous synapomorphies of each node. Appendix S2e. Character matrix in TNT file. Appendix S2f. Tree in Newick format containing branch labels (nodes). Appendix S2g. PDF file of the tree including transformations in nodes with three or more terminals. Appendix S3. Alignment and Tree search files. Appendix S3a. Alignment‐ready for the tree search in TNT (28S rRNA). Appendix S3b. Alignment‐ready for the tree search in TNT (MT‐CO1). Appendix S3c. Alignment‐ready for the tree search in TNT (TOTAL). Appendix S3d. TNT script for the tree search. Appendix S3e. Most parsimonious trees in Newick format. Appendix S3f. TNT script for summarizing the strict consensus tree. Appendix S3g. TNT script for the branch length assessment. Appendix S3h. TNT script for the branch support and frequency analysis. Appendix S3i. Consensus tree in Newick format (no branch lengths or support values). Appendix S3j. Complete consensus tree (including branch lengths, support and frequency values). Appendix S3k. Consensus tree, including Goodman‐Bremer and Jackknife values, in PDF [file CLA-41-264-s001.zip › cla12610-sup-0031-AppendixS4f.xlsx]

## Sheet: importances
Replicate	Perturbation_Level	Feature	Importance
0	0	CatL1_Neotropical	0.0493352
0	0	CatL2_Asia	0.0419788
0	0	CatHO_Siluriformes	0.0382965
0	0	CatHF_Pimelodidae	0.0353063
0	0	CatE2_1	0.0324025
0	0	CatHC_Chondrichthyes	0.0297852
0	0	CatHC_Actinopterygii	0.0253896
0	0	CatHF_Ictaluridae	0.0243182
0	0	CatL2_South_America	0.0236557
0	0	CatL1_Palearctic	0.0231377
0	0	CatHF_Siluridae	0.0220614
0	0	CatE2_2	0.0212451
0	0	CatHG_Varanus	0.0177802
0	0	CatL5_Brazil	0.0158889
0	0	CatHF_Varanidae	0.0157366
0	0	CatL2_North_America	0.0153299
0	0	CatE1_terrestrial	0.0136589
0	0	CatHO_Squamata	0.0128337
0	0	CatL1_Australian	0.0127495
0	0	CatL5_USA	0.0120121
0	0	CatHG_Phractocephalus	0.0118857
0	0	CatL2_Oceania	0.0118715
0	0	CatL2_Africa	0.0113429
0	0	CatHG_Silurus	0.0113098
0	0	CatL1_Nearctic	0.0112733
0	0	CatHC_Reptilia	0.0111889
0	0	CatL1_Afrotropical	0.0109546
0	0	CatE2_6	0.0105604
0	0	CatHG_Ictalurus	0.0103352
0	0	CatE1_aquatic	0.00961562
0	0	CatL2_Europe	0.00960863
0	0	CatHF_Bagridae	0.00933682
0	0	CatHS_Phractocephalus_hemioliopterus	0.0083769
0	0	CatHS_Trachelyopterus_galeatus	0.00780203
0	0	CatL1_Oriental	0.00762261
0	0	CatHG_Trachelyopterus	0.00708197
0	0	CatE2_4	0.00669648
0	0	CatL5_China	0.00669362
0	0	CatHS_Tachysurus_fulvidraco	0.00606703
0	0	CatHF_Clariidae	0.00606671
0	0	CatHO_Salmoniformes	0.00598221
0	0	CatHG_Tachysurus	0.00540653
0	0	CatHF_Salmonidae	0.00501579
0	0	CatHO_Myliobatiformes	0.00501243
0	0	CatHF_Viperidae	0.00488632
0	0	CatHF_Dasyatidae	0.00463127
0	0	CatHO_Perciformes	0.00451681
0	0	CatHO_Cichliformes	0.00451309
0	0	CatHG_Coregonus	0.00444418
0	0	CatHG_Ameiurus	0.0042789
0	0	CatHF_Percidae	0.00420816
0	0	CatHC_Amphibia	0.00418933
0	0	CatHF_Cichlidae	0.00416652
0	0	CatL5_India	0.00406451
0	0	CatL1_Sino_Japanese	0.0038341
0	0	CatL5_Australia	0.00372413
0	0	CatHF_Anostomidae	0.00369407
0	0	CatL5_Sudan	0.00362173
0	0	CatL5_Russia	0.00355103
0	0	CatHS_Amia_calva	0.00338588
0	0	CatE2_5	0.00337367
0	0	CatHO_Amiiformes	0.00336387
0	0	CatHS_Ictalurus_punctatus	0.00336385
0	0	CatHG_Cichla	0.00333489
0	0	CatL5_Switzerland	0.00317134
0	0	CatHG_Clarias	0.00315819
0	0	CatHG_Pimelodus	0.00306896
0	0	CatHS_Cichla_kelberi	0.00305683
0	0	CatHS_Pseudoplatystoma_reticulatum	0.00302106
0	0	CatHG_Oxydoras	0.00300004
0	0	CatL5_Paraguay	0.0028534
0	0	CatHG_Luciopimelodus	0.00276785
0	0	CatHG_Calophysus	0.00257884
0	0	CatL1_Panamanian	0.00257246
0	0	CatL5_Peru	0.00251066
0	0	CatHS_Malapterurus_electricus	0.00250907
0	0	CatHG_Amia	0.00248856
0	0	CatHF_Centrarchidae	0.00247783
0	0	CatHS_Calophysus_macropterus	0.00246127
0	0	CatL5_Canada	0.00243762
0	0	CatHO_Rajiformes	0.00243254
0	0	CatHF_Ranidae	0.00242188
0	0	CatHG_Pseudoplatystoma	0.00238453
0	0	CatHG_Perca	0.00228793
0	0	CatHG_Leporinus	0.00223161
0	0	CatHS_Leporinus_friderici	0.00222418
0	0	CatHF_Auchenipteridae	0.00217854
0	0	CatHG_Micropterus	0.00209933
0	0	CatHG_Bothrops	0.00207465
0	0	CatHF_Cetopsidae	0.00204043
0	0	CatHG_Lithobates	0.00203042
0	0	CatHF_Esocidae	0.00197487
0	0	CatHS_Silurus_glanis	0.0019592
0	0	CatHG_Malapterurus	0.00193862
0	0	CatHS_Micropterus_dolomieu	0.00189712
0	0	CatHS_Oxydoras_kneri	0.00189476
0	0	CatL5_Mexico	0.00188857
0	0	CatHS_Pseudoplatystoma_fasciatum	0.00187186
0	0	CatHF_Amiidae	0.00185524
0	0	CatHS_Silurus_asotus	0.00184591
0	0	CatHF_Malapteruridae	0.00180475
0	0	CatHS_Clarias_gariepinus	0.0017934
0	0	CatHS_Luciopimelodus_pati	0.00177482
0	0	CatHS_Plecoglossus_altivelis	0.00174932
0	0	CatHO_Anura	0.0017195
0	0	CatHO_Characiformes	0.00164978
0	0	CatHS_Pseudoplatystoma_cf_reticulatum	0.00164356
0	0	CatHS_Micropterus_salmonoides	0.00162838
0	0	CatL1_Saharo_Arabian	0.00161396
0	0	CatHG_Esox	0.00160626
0	0	CatHS_Perca_fluviatilis	0.00158437
0	0	CatHO_Cypriniformes	0.00157272
0	0	CatHG_Pimelodella	0.0015477
0	0	CatL5_Czech_Republic	0.00151311
0	0	CatHS_Cichla_monoculus	0.00149428
0	0	CatHF_Colubridae	0.0014806
0	0	CatHS_Ameiurus_melas	0.00147211
0	0	CatHO_Esociformes	0.00146523
0	0	CatHG_Wallago	0.00145832
0	0	CatL5_Argentina	0.00145413
0	0	CatHS_Wallago_attu	0.00143669
0	0	CatHS_Cetopsis_caecutiens	0.00142305
0	0	CatHS_Oxydoras_niger	0.00139947
0	0	CatHF_Doradidae	0.00138877
0	0	CatHS_Pimelodus_maculatus	0.00137822
0	0	CatHG_Apalone	0.00131745
0	0	CatHG_Ageneiosus	0.00131714
0	0	CatL5_Egypt	0.00129182
0	0	CatHF_Trionychidae	0.00128478
0	0	CatHO_Testudines	0.00128309
0	0	CatHS_Bothrops_jararaca	0.00124504
0	0	CatHF_Anguillidae	0.00123522
0	0	CatL5_Iraq	0.00123143
0	0	CatHS_Apalone_spinifera	0.00122707
0	0	CatHG_Helicops	0.00121782
0	0	CatHS_Schizodon_borellii	0.00118056
0	0	CatHS_Himantura_sp	0.00117905
0	0	CatHG_Bathyraja	0.00117257
0	0	CatHF_Nemacheilidae	0.00115613
0	0	CatHG_Plecoglossus	0.00114978
0	0	CatHS_Ictalurus_furcatus	0.00113156
0	0	CatHF_Heptapteridae	0.00112909
0	0	CatHS_Antaresia_maculosa	0.00111584
0	0	CatL5_Japan	0.00111571
0	0	CatHG_Cetopsis	0.00111349
0	0	CatHO_Osmeriformes	0.00109015
0	0	CatHG_Crotalus	0.00106476
0	0	CatHF_Doraridae	0.00105941
0	0	CatHF_Rajidae	0.00104547
0	0	CatHS_Chanodichthys_dabryi	0.00104116
0	0	CatHS_Dipturus_nasutus	0.000999068
0	0	CatHG_Synodontis	0.000994431
0	0	CatHS_Esox_lucius	0.000988367
0	0	CatHF_Pythonidae	0.000982639
0	0	CatHF_Dicroglossidae	0.000978263
0	0	CatHO_Centrarchiformes	0.000976505
0	0	CatHS_Helicops_leopardinus	0.000949853
0	0	CatHO_Rhinopristiformes	0.000949807
0	0	CatHS_Varanus_salvator	0.00091058
0	0	CatHG_Pelodiscus	0.000910173
0	0	CatHO_Synbranchiformes	0.000897396
0	0	CatHS_Hypanus_say	0.000890022
0	0	CatHG_Hypanus	0.00086388
0	0	CatHS_Coregonus_lavaretus	0.000861315
0	0	CatHO_Anguilliformes	0.00084137
0	0	CatHG_Lefua	0.000840301
0	0	CatL5_Norway	0.000835541
0	0	CatHF_Cobitidae	0.000834902
0	0	CatHS_Natrix_maura	0.000830796
0	0	CatHS_Crotalus_durissus	0.000828639
0	0	CatHG_Barbatula	0.000823705
0	0	CatHG_Natrix	0.00082108
0	0	CatHF_Mochokidae	0.000812668
0	0	CatL5_Tanzania	0.000782691
0	0	CatHS_Synodontis_caudovittatus	0.000780898
0	0	CatHG_Chanodichthys	0.000752976
0	0	CatHG_Sander	0.000747656
0	0	CatL5_Madagascar	0.000744735
0	0	CatHG_Schizodon	0.000731527
0	0	CatHG_Hoplobatrachus	0.000702205
0	0	CatHS_Varanus_varius	0.000702008
0	0	CatHG_Pinirampus	0.000698805
0	0	CatHG_Agkistrodon	0.000698115
0	0	CatHG_Zungaro	0.000690921
0	0	CatHG_Synbranchus	0.000686057
0	0	CatHG_Palusophis	0.000681731
0	0	CatHS_Pseudoplatystoma_corrucans	0.000681045
0	0	CatHG_Dipturus	0.000679646
0	0	CatHG_Didelphis	0.000664592
0	0	CatHG_Pseudechis	0.000653065
0	0	CatHF_Plecoglossidae	0.000643539
0	0	CatHS_Agkistrodon_piscivorus	0.000616356
0	0	CatHF_Xenocyprididae	0.000612424
0	0	CatHS_Sander_vitreus	0.000611939
0	0	CatHG_Anguilla	0.00060059
0	0	CatHG_Brachyplatystoma	0.000599059
0	0	CatHF_Pristidae	0.000591302
0	0	CatL5_Vietnam	0.000576324
0	0	CatHS_Pristis_clavata	0.000575964
0	0	CatL5_Ethiopia	0.000561995
0	0	CatHF_Elapidae	0.000552969
0	0	CatHS_Anguilla_japonica	0.000550768
0	0	CatL5_New_Zealand	0.000547018
0	0	CatHG_Nerodia	0.000543712
0	0	CatHS_Hypomesus_nipponensis	0.000536515
0	0	CatHS_Lefua_echigonia	0.000530153
0	0	CatHS_Varanus_niloticus	0.000506457
0	0	CatHS_Sorubim_lima	0.00049055
0	0	CatHG_Ompok	0.000490372
0	0	CatHG_Enhydris	0.000488704
0	0	CatHG_Causus	0.000473063
0	0	CatHG_Gobiomorus	0.000459498
0	0	CatHS_Madagascarophis_colubrinus	0.000458477
0	0	CatHG_Sorubim	0.00045002
0	0	CatHS_Causus_maculatus	0.000442864
0	0	CatHS_Pimelodella_cristata	0.000439592
0	0	CatHS_Enhydris_enhydris	0.000436887
0	0	CatHS_Ophisternon_aenigmaticum	0.000432038
0	0	CatHO_Gobiiformes	0.000427694
0	0	CatHS_Didelphis_marsupialis	0.00042716
0	0	CatHS_Esox_niger	0.000422252
0	0	CatL5_Costa_Rica	0.000417623
0	0	CatHG_Misgurnus	0.000417361
0	0	CatHF_Eleotridae	0.000410732
0	0	CatHF_Arhynchobatidae	0.00039867
0	0	CatHG_Clarotes	0.000388831
0	0	CatHS_Ageneiosus_inermis	0.000388478
0	0	CatL1_Madagascan	0.00037958
0	0	CatHS_Nerodia_rhombifer	0.000378333
0	0	CatHS_Lithobates_sphenocephalus	0.000377898
0	0	CatHG_Sorubimichthys	0.000376967
0	0	CatHO_Urodela	0.000361428
0	0	CatHC_Mammalia	0.000357256
0	0	CatHG_Heterodontus	0.000356305
0	0	CatHS_Pinirampus_pirinampu	0.000355352
0	0	CatHO_Cyprinodontiformes	0.00034553
0	0	CatHG_Porthidium	0.000339483
0	0	CatHG_Lepomis	0.000335556
0	0	CatL5_Ivory_Coast	0.000331524
0	0	CatHF_Synbranchidae	0.000331253
0	0	CatHG_Antaresia	0.000328035
0	0	CatHS_Gobiomorus_maculatus	0.000324533
0	0	CatL5_France	0.000322758
0	0	CatHS_Lepomis_macrochirus	0.000322107
0	0	CatHS_Misgurnus_anguillicaudatus	0.000315818
0	0	CatHS_Clarotes_laticeps	0.000311723
0	0	CatHS_Ameiurus_nebulosus	0.000311655
0	0	CatHS_Hoplias_malabaricus	0.000309632
0	0	CatHS_Hoplobatrachus_tigerinus	0.000305821
0	0	CatHG_Hypomesus	0.00030284
0	0	CatHG_Himantura	0.000289262
0	0	CatHS_Bathyraja_magellanica	0.000283839
0	0	CatHF_Pseudoxyrhophiidae	0.000283784
0	0	CatHG_Fundulus	0.000280408
0	0	CatHS_Varanus_nebulosus	0.000278885
0	0	CatHS_Sorubimichthys_planiceps	0.000274531
0	0	CatHS_Palusophis_bifossatus	0.000274447
0	0	CatHF_Erythrinidae	0.000272811
0	0	CatHS_Barbatula_toni	0.00027211
0	0	CatHS_Brachyplatystoma_filamentosum	0.000259768
0	0	CatHF_Fundulidae	0.000259502
0	0	CatHF_Didelphidae	0.000259069
0	0	CatHS_Ictalurus_dugesii	0.000258429
0	0	CatHF_Osmeridae	0.000257105
0	0	CatHS_Fundulus_heteroclitus	0.000256512
0	0	CatHS_Lithobates_pipiens	0.000253649
0	0	CatHS_Zungaro_zungaro	0.000251644
0	0	CatL5_Taiwan	0.000250747
0	0	CatHS_Pelodiscus_sinensis	0.00025053
0	0	CatHS_Coregonus_heglingus	0.000249366
0	0	CatHS_Pseudechis_porphyriacus	0.000243594
0	0	CatHG_Hoplias	0.000239264
0	0	CatHF_Brachycephalidae	0.000237615
0	0	CatHS_Varanus_gouldii	0.000235865
0	0	CatHG_Auchenipterus	0.000232783
0	0	CatHF_Ambystomidae	0.000230986
0	0	CatHF_Gymnotidae	0.000227446
0	0	CatHS_Ompok_bimaculatus	0.000208821
0	0	CatHS_Auchenipterus_osteomystax	0.000202486
0	0	CatHS_Squaliolus_aliae	0.000202453
0	0	CatHF_Bryconidae	0.000201492
0	0	CatL2_Central_America	0.000200344
0	0	CatHS_Raja_montagui	0.000200177
0	0	CatHG_Heterobranchus	0.000196875
0	0	CatHG_Salminus	0.000195279
0	0	CatHS_Pylodictis_olivaris	0.000194807
0	0	CatHG_Gymnotus	0.000194647
0	0	CatHS_Ageneiosus_ucayalensis	0.000194609
0	0	CatHG_Pylodictis	0.000187622
0	0	CatHF_Claroteidae	0.000186988
0	0	CatHS_Rita_rita	0.000180822
0	0	CatHO_Didelphiomorphia	0.00018041
0	0	CatHS_Sperata_seenghala	0.000179393
0	0	CatHG_Leucoraja	0.000178008
0	0	CatHS_Pimelodus_ornatus	0.000176812
0	0	CatHS_Hypanus_longus	0.000175851
0	0	CatHS_Pterodoras_granulosus	0.000174036
0	0	CatHG_Pterodoras	0.000172532
0	0	CatHG_Ambystoma	0.000170033
0	0	CatHO_Heterodontiformes	0.000169596
0	0	CatHS_Barbatula_barbatula	0.000164601
0	0	CatHS_Pimelodella_sp	0.000163325
0	0	CatHS_Anguilla_anguilla	0.000159909
0	0	CatL5_Cambodia	0.000159415
0	0	CatHS_Hypophthalmus_edentatus	0.000159334
0	0	CatHG_Madagascarophis	0.000158757
0	0	CatHS_Urobatis_maculatus	0.000155356
0	0	CatHS_Silurus_cf_soldatovi	0.00015501
0	0	CatHS_Salvelinus_alpinus	0.000154405
0	0	CatHG_Brachycephalus	0.000149361
0	0	CatHS_Leucoraja_naevus	0.000145834
0	0	CatHO_Squaliformes	0.000144635
0	0	CatHS_Pimelodus_fur	0.000142934
0	0	CatHF_Heterodontidae	0.000139686
0	0	CatHS_Perca_flavensces	0.000139052
0	0	CatHS_Varanus_albigularis	0.000136325
0	0	CatHS_Synbranchus_marmoratus	0.000134643
0	0	CatHG_Sperata	0.000134602
0	0	CatHS_Pseudoplatystoma_tigrinum	0.000133341
0	0	CatHS_Gymnotus_carapo	0.000131929
0	0	CatHS_Zungaro_jahu	0.000128488
0	0	CatHS_Clarias_sp	0.000127194
0	0	CatHS_Clarias_anguillaris	0.000126929
0	0	CatHG_Rita	0.000126752
0	0	CatHS_Bathyraja_cousseauae	0.000125948
0	0	CatHS_Heterodontus_mexicanus	0.000125501
0	0	CatL5_Ireland	0.000123133
0	0	CatL5_Malaysia	0.000119927
0	0	CatHG_Hypophthalmus	0.000118395
0	0	CatHS_Brachyplatystoma_vaillantii	0.000117245
0	0	CatHS_Ageneiosus_sp	0.0001138
0	0	CatHF_Rhinidae	0.00010327
0	0	CatHG_Pristis	9.86977e-05
0	0	CatHS_Hemisorubim_platyrhynchos	9.8234e-05
0	0	CatHG_Ophisternon	9.24773e-05
0	0	CatHS_Salminus_brasiliensis	9.07034e-05
0	0	CatHS_Heterobranchus_bidorsalis	8.61447e-05
0	0	CatHS_Varanus_rosenbergi	8.59124e-05
0	0	CatHS_Pimelodus_cf_blochii	8.47771e-05
0	0	CatHS_Orectolobus_ornatus	8.35357e-05
0	0	CatL5_England	8.08281e-05
0	0	CatHS_Brachyplatystoma_rousseauxii	8.0574e-05
0	0	CatHO_Gymnotiformes	7.52428e-05
0	0	CatHS_Ambystoma_tigrinum	7.01844e-05
0	0	CatHS_Rhynchobatus_laevis	6.81088e-05
0	0	CatL5_South_Africa	6.74109e-05
0	0	CatL5_Bangladesh	6.5087e-05
0	0	CatHS_Brachycephalus_pernix	6.49633e-05
0	0	CatHF_Homalopsidae	6.09558e-05
0	0	CatHG_Raja	5.99121e-05
0	0	CatHS_Clarias_cf_anguillaris	5.93724e-05
0	0	CatHS_Megalonema_platycephalum	5.85279e-05
0	0	CatHG_Rhynchobatus	5.75665e-05
0	0	CatHG_Squaliolus	5.63742e-05
0	0	CatHG_Hemisorubim	5.55966e-05
0	0	CatHS_Coregonus_sp	4.99964e-05
0	0	CatHG_Salvelinus	4.09651e-05
0	0	CatHG_Orectolobus	3.81922e-05
0	0	CatHS_Silurus_biwaensis	3.57414e-05
0	0	CatHG_Megalonema	2.4885e-05
0	0	CatHS_Lithobates_catesbeianus	1.9625e-05
0	0	CatHG_Salmo	1.88102e-05
0	0	CatHS_Varanus_sp	1.87025e-05
0	0	CatHS_Lithobates_clamitans	1.80457e-05
0	0	CatHG_Platynematichthys	1.42042e-05
0	0	CatHS_Porthidium_nasutum	8.5306e-06
0	0	CatHS_Varanus_cf_gouldii	8.01807e-06
0	0	CatL5_Germany	7.99949e-06
0	0	CatHS_Salmo_trutta	7.54294e-06
0	0	CatHS_Silurus_triostegus	7.06538e-06
0	0	CatHS_Platynematichthys_notatus	3.98678e-06
0	1	CatL1_Neotropical	0.0524217
0	1	CatL2_Asia	0.0399375
0	1	CatHO_Siluriformes	0.0387007
0	1	CatHF_Pimelodidae	0.0334093
0	1	CatHF_Ictaluridae	0.030071
0	1	CatE2_1	0.0289676
0	1	CatHC_Chondrichthyes	0.0271391
0	1	CatHC_Actinopterygii	0.0254982
0	1	CatL2_South_America	0.0252849
0	1	CatL1_Palearctic	0.022724
0	1	CatHF_Siluridae	0.0222054
0	1	CatE2_2	0.0198968
0	1	CatHF_Varanidae	0.0175581
0	1	CatHG_Varanus	0.0165165
0	1	CatL2_North_America	0.0163871
0	1	CatL5_Brazil	0.0161989
0	1	CatHO_Squamata	0.0135253
0	1	CatL1_Australian	0.013037
0	1	CatE1_terrestrial	0.0123634
0	1	CatL2_Europe	0.0121598
0	1	CatL5_USA	0.0120862
0	1	CatE2_6	0.012034
0	1	CatL1_Afrotropical	0.0120146
0	1	CatL2_Africa	0.011655
0	1	CatHC_Reptilia	0.0113677
0	1	CatHG_Phractocephalus	0.0111646
0	1	CatL2_Oceania	0.0111283
0	1	CatL1_Nearctic	0.0108596
0	1	CatHF_Bagridae	0.0102976
0	1	CatE1_aquatic	0.0102287
0	1	CatHS_Phractocephalus_hemioliopterus	0.00926437
0	1	CatHG_Silurus	0.00867835
0	1	CatHG_Ictalurus	0.00850762
0	1	CatL1_Oriental	0.00756859
0	1	CatHS_Trachelyopterus_galeatus	0.00679407
0	1	CatHG_Tachysurus	0.00650668
0	1	CatHG_Trachelyopterus	0.00639858
0	1	CatE2_4	0.00618984
0	1	CatL5_China	0.00614194
0	1	CatHO_Perciformes	0.00588153
0	1	CatHO_Salmoniformes	0.00579887
0	1	CatHS_Tachysurus_fulvidraco	0.00556771
0	1	CatHF_Clariidae	0.0051605
0	1	CatHF_Viperidae	0.0050168
0	1	CatL1_Sino_Japanese	0.00491178
0	1	CatHF_Cichlidae	0.00470878
0	1	CatL5_Australia	0.00465891
0	1	CatHF_Salmonidae	0.00446821
0	1	CatHG_Ameiurus	0.00443301
0	1	CatHG_Coregonus	0.00440378
0	1	CatHF_Anostomidae	0.00434111
0	1	CatHO_Myliobatiformes	0.00413466
0	1	CatHF_Percidae	0.00397057
0	1	CatHF_Dasyatidae	0.00396405
0	1	CatE2_5	0.00386805
0	1	CatHS_Amia_calva	0.00381974
0	1	CatL5_India	0.00377771
0	1	CatHO_Cichliformes	0.00370319
0	1	CatHG_Clarias	0.00360058
0	1	CatHG_Cichla	0.00357228
0	1	CatHS_Pseudoplatystoma_reticulatum	0.00333828
0	1	CatL5_Switzerland	0.0033151
0	1	CatL5_Russia	0.00310065
0	1	CatHG_Oxydoras	0.00307615
0	1	CatHO_Amiiformes	0.00304472
0	1	CatHS_Calophysus_macropterus	0.00299088
0	1	CatHS_Ictalurus_punctatus	0.00292064
0	1	CatHC_Amphibia	0.00286796
0	1	CatHF_Auchenipteridae	0.00286584
0	1	CatHF_Ranidae	0.00281736
0	1	CatHG_Pimelodus	0.00281658
0	1	CatL5_Sudan	0.00280345
0	1	CatL1_Panamanian	0.00269619
0	1	CatL5_Paraguay	0.00261629
0	1	CatHS_Cichla_kelberi	0.00257693
0	1	CatL5_Canada	0.00241298
0	1	CatHG_Luciopimelodus	0.00241147
0	1	CatHO_Anura	0.00239249
0	1	CatL5_Peru	0.0023827
0	1	CatHG_Perca	0.00233572
0	1	CatHO_Rajiformes	0.00231359
0	1	CatHG_Micropterus	0.00230503
0	1	CatHS_Luciopimelodus_pati	0.0022798
0	1	CatHG_Pseudoplatystoma	0.00227679
0	1	CatL1_Saharo_Arabian	0.00226597
0	1	CatHG_Amia	0.00225338
0	1	CatHS_Malapterurus_electricus	0.00223987
0	1	CatHF_Esocidae	0.00218157
0	1	CatHG_Wallago	0.00211362
0	1	CatHS_Oxydoras_kneri	0.00210778
0	1	CatHG_Calophysus	0.00209683
0	1	CatHG_Leporinus	0.00208784
0	1	CatHS_Silurus_asotus	0.00208007
0	1	CatHS_Micropterus_dolomieu	0.00204889
0	1	CatHS_Pseudoplatystoma_fasciatum	0.00198132
0	1	CatL5_Mexico	0.00193803
0	1	CatHG_Malapterurus	0.00190442
0	1	CatHS_Leporinus_friderici	0.00188472
0	1	CatHS_Micropterus_salmonoides	0.00187315
0	1	CatHS_Silurus_glanis	0.00185317
0	1	CatHS_Clarias_gariepinus	0.00185316
0	1	CatHF_Cetopsidae	0.00178676
0	1	CatHF_Centrarchidae	0.00177254
0	1	CatHG_Ageneiosus	0.00174512
0	1	CatHG_Cetopsis	0.00172315
0	1	CatHO_Cypriniformes	0.00168902
0	1	CatHF_Amiidae	0.00165365
0	1	CatHS_Perca_fluviatilis	0.00162896
0	1	CatHF_Rajidae	0.0016195
0	1	CatHS_Wallago_attu	0.00159728
0	1	CatHS_Ictalurus_furcatus	0.00159468
0	1	CatL5_Czech_Republic	0.00157183
0	1	CatHS_Pimelodus_maculatus	0.00157053
0	1	CatHG_Lithobates	0.0015552
0	1	CatHF_Malapteruridae	0.00153658
0	1	CatHO_Characiformes	0.00152171
0	1	CatHS_Cichla_monoculus	0.00151786
0	1	CatHS_Cetopsis_caecutiens	0.00149243
0	1	CatHS_Plecoglossus_altivelis	0.00147318
0	1	CatHG_Esox	0.00146496
0	1	CatHS_Pseudoplatystoma_cf_reticulatum	0.00146043
0	1	CatHO_Testudines	0.00145859
0	1	CatHF_Trionychidae	0.00145516
0	1	CatHG_Bothrops	0.0014546
0	1	CatHF_Colubridae	0.00142583
0	1	CatHS_Antaresia_maculosa	0.00142481
0	1	CatHS_Dipturus_nasutus	0.00139151
0	1	CatHG_Apalone	0.00136539
0	1	CatL5_Iraq	0.00132716
0	1	CatL5_Japan	0.00128727
0	1	CatHO_Rhinopristiformes	0.00128651
0	1	CatL5_Egypt	0.00128103
0	1	CatHO_Osmeriformes	0.00127978
0	1	CatL5_Argentina	0.00125727
0	1	CatHF_Doradidae	0.00125622
0	1	CatHS_Apalone_spinifera	0.00125566
0	1	CatHS_Oxydoras_niger	0.00124656
0	1	CatHG_Crotalus	0.00122934
0	1	CatHS_Ameiurus_melas	0.00121694
0	1	CatHS_Esox_lucius	0.00120864
0	1	CatHF_Heptapteridae	0.00119557
0	1	CatHS_Helicops_leopardinus	0.00119075
0	1	CatHS_Coregonus_lavaretus	0.00109873
0	1	CatHS_Hypanus_say	0.00109412
0	1	CatHG_Plecoglossus	0.00107771
0	1	CatHO_Esociformes	0.00107356
0	1	CatHF_Nemacheilidae	0.00105495
0	1	CatHG_Bathyraja	0.00103692
0	1	CatHG_Pimelodella	0.00101011
0	1	CatHS_Varanus_salvator	0.00100647
0	1	CatHF_Doraridae	0.00100349
0	1	CatHS_Bothrops_jararaca	0.00098718
0	1	CatHS_Schizodon_borellii	0.000981727
0	1	CatHF_Pythonidae	0.000933764
0	1	CatHG_Barbatula	0.000925841
0	1	CatHG_Lefua	0.000925809
0	1	CatHO_Synbranchiformes	0.000921729
0	1	CatHO_Centrarchiformes	0.000916181
0	1	CatHG_Pelodiscus	0.000893882
0	1	CatHG_Gobiomorus	0.000891878
0	1	CatHG_Synodontis	0.000888013
0	1	CatHG_Helicops	0.000875335
0	1	CatHS_Synodontis_caudovittatus	0.000863966
0	1	CatHF_Cobitidae	0.000846064
0	1	CatL5_Vietnam	0.000838928
0	1	CatHG_Dipturus	0.00082658
0	1	CatHF_Xenocyprididae	0.000825714
0	1	CatHS_Crotalus_durissus	0.00081964
0	1	CatHS_Varanus_varius	0.000804801
0	1	CatHF_Anguillidae	0.000803639
0	1	CatHG_Pinirampus	0.000789854
0	1	CatHG_Schizodon	0.000780818
0	1	CatHS_Chanodichthys_dabryi	0.000766436
0	1	CatHS_Lepomis_macrochirus	0.000759988
0	1	CatHO_Anguilliformes	0.000751924
0	1	CatHS_Natrix_maura	0.000748283
0	1	CatHG_Zungaro	0.000734323
0	1	CatL5_Madagascar	0.000714796
0	1	CatHG_Natrix	0.000707191
0	1	CatHS_Agkistrodon_piscivorus	0.000695221
0	1	CatHS_Pristis_clavata	0.000683134
0	1	CatHG_Palusophis	0.000682231
0	1	CatHF_Synbranchidae	0.000681238
0	1	CatHS_Himantura_sp	0.000674744
0	1	CatHS_Sorubim_lima	0.000674637
0	1	CatHG_Hypanus	0.000663426
0	1	CatHG_Chanodichthys	0.000658101
0	1	CatL5_Tanzania	0.000657992
0	1	CatHS_Esox_niger	0.0006396
0	1	CatHG_Anguilla	0.00063668
0	1	CatHG_Ompok	0.000628303
0	1	CatHS_Pseudoplatystoma_corrucans	0.000621463
0	1	CatHF_Mochokidae	0.00061069
0	1	CatHS_Palusophis_bifossatus	0.00057563
0	1	CatHG_Agkistrodon	0.000572014
0	1	CatHS_Sander_vitreus	0.000568268
0	1	CatHS_Ageneiosus_inermis	0.000555737
0	1	CatL5_Norway	0.000554975
0	1	CatHS_Varanus_niloticus	0.00054606
0	1	CatHG_Nerodia	0.000536776
0	1	CatL5_Costa_Rica	0.000498615
0	1	CatHS_Lefua_echigonia	0.000497178
0	1	CatHS_Pseudechis_porphyriacus	0.000494395
0	1	CatHS_Causus_maculatus	0.000493558
0	1	CatHO_Cyprinodontiformes	0.000491901
0	1	CatL5_Ivory_Coast	0.000488562
0	1	CatHS_Hypomesus_nipponensis	0.000482026
0	1	CatHC_Mammalia	0.000476218
0	1	CatHS_Ophisternon_aenigmaticum	0.00047356
0	1	CatHF_Dicroglossidae	0.000472473
0	1	CatHG_Enhydris	0.000469006
0	1	CatHG_Synbranchus	0.000458506
0	1	CatHS_Enhydris_enhydris	0.000456968
0	1	CatHS_Anguilla_japonica	0.000452834
0	1	CatHF_Gymnotidae	0.000450473
0	1	CatHS_Didelphis_marsupialis	0.000449952
0	1	CatHF_Brachycephalidae	0.000449736
0	1	CatHF_Elapidae	0.000446386
0	1	CatHF_Arhynchobatidae	0.000440184
0	1	CatHG_Hoplobatrachus	0.000434497
0	1	CatL5_New_Zealand	0.000432176
0	1	CatHG_Brachyplatystoma	0.000429186
0	1	CatHS_Pelodiscus_sinensis	0.000424464
0	1	CatL1_Madagascan	0.000419337
0	1	CatHS_Brachyplatystoma_filamentosum	0.000405688
0	1	CatHS_Lithobates_pipiens	0.000404994
0	1	CatHG_Sorubim	0.000402332
0	1	CatHS_Misgurnus_anguillicaudatus	0.000396442
0	1	CatHS_Nerodia_rhombifer	0.000383828
0	1	CatHG_Pseudechis	0.000378785
0	1	CatHG_Antaresia	0.000376589
0	1	CatHG_Didelphis	0.000375277
0	1	CatHF_Plecoglossidae	0.000368385
0	1	CatHS_Barbatula_toni	0.000361092
0	1	CatHG_Causus	0.000359598
0	1	CatHS_Lithobates_sphenocephalus	0.000347028
0	1	CatHG_Pristis	0.000345949
0	1	CatHS_Pimelodella_cristata	0.000342248
0	1	CatL5_France	0.00033198
0	1	CatHF_Erythrinidae	0.000326996
0	1	CatHO_Didelphiomorphia	0.000324718
0	1	CatHF_Fundulidae	0.000323043
0	1	CatHS_Pterodoras_granulosus	0.00032123
0	1	CatHG_Hoplias	0.000320713
0	1	CatHG_Porthidium	0.00032067
0	1	CatL5_Ethiopia	0.000314942
0	1	CatHF_Didelphidae	0.000314267
0	1	CatHO_Urodela	0.00030931
0	1	CatHG_Heterodontus	0.000309262
0	1	CatHF_Claroteidae	0.000305913
0	1	CatHG_Sorubimichthys	0.000296299
0	1	CatHS_Zungaro_zungaro	0.000292119
0	1	CatHS_Sorubimichthys_planiceps	0.000288135
0	1	CatHG_Misgurnus	0.000287426
0	1	CatHS_Urobatis_maculatus	0.000282186
0	1	CatHS_Gobiomorus_maculatus	0.000278041
0	1	CatHS_Madagascarophis_colubrinus	0.000274176
0	1	CatHG_Lepomis	0.000273401
0	1	CatHG_Pylodictis	0.000272651
0	1	CatHF_Eleotridae	0.000272349
0	1	CatHG_Gymnotus	0.000267744
0	1	CatHS_Clarotes_laticeps	0.000266309
0	1	CatHS_Ictalurus_dugesii	0.000263576
0	1	CatHS_Hoplobatrachus_tigerinus	0.000262213
0	1	CatHS_Coregonus_heglingus	0.000261832
0	1	CatHO_Gobiiformes	0.000255776
0	1	CatHS_Rita_rita	0.000254452
0	1	CatL2_Central_America	0.000253806
0	1	CatL5_Taiwan	0.000251658
0	1	CatHG_Clarotes	0.000250989
0	1	CatHG_Sander	0.000249145
0	1	CatHF_Pseudoxyrhophiidae	0.000246586
0	1	CatHF_Bryconidae	0.000239888
0	1	CatHS_Leucoraja_naevus	0.000237203
0	1	CatHS_Fundulus_heteroclitus	0.000236705
0	1	CatHF_Pristidae	0.000236594
0	1	CatHG_Auchenipterus	0.000234532
0	1	CatHO_Heterodontiformes	0.000229885
0	1	CatHS_Clarias_anguillaris	0.000228509
0	1	CatHS_Sperata_seenghala	0.000218182
0	1	CatHS_Bathyraja_magellanica	0.00021817
0	1	CatHG_Madagascarophis	0.000217311
0	1	CatHG_Himantura	0.000215418
0	1	CatHG_Fundulus	0.000213889
0	1	CatHS_Lithobates_clamitans	0.000212634
0	1	CatHS_Pinirampus_pirinampu	0.0002121
0	1	CatHS_Ambystoma_tigrinum	0.000211671
0	1	CatHS_Pimelodus_ornatus	0.000207997
0	1	CatHS_Hoplias_malabaricus	0.00020704
0	1	CatHS_Hypophthalmus_edentatus	0.00020607
0	1	CatHS_Squaliolus_aliae	0.000205289
0	1	CatHS_Synbranchus_marmoratus	0.000203527
0	1	CatHS_Pylodictis_olivaris	0.000195505
0	1	CatHG_Ambystoma	0.000193789
0	1	CatHS_Hemisorubim_platyrhynchos	0.000191141
0	1	CatHS_Perca_flavensces	0.000182828
0	1	CatHF_Osmeridae	0.000181481
0	1	CatHS_Ageneiosus_sp	0.000174547
0	1	CatHS_Varanus_gouldii	0.000170463
0	1	CatHS_Ameiurus_nebulosus	0.000169851
0	1	CatHS_Salvelinus_alpinus	0.00016773
0	1	CatHS_Gymnotus_carapo	0.000162726
0	1	CatHS_Pseudoplatystoma_tigrinum	0.000161552
0	1	CatHS_Ageneiosus_ucayalensis	0.000160957
0	1	CatHS_Varanus_albigularis	0.000159189
0	1	CatHF_Ambystomidae	0.000159039
0	1	CatHS_Raja_montagui	0.000156762
0	1	CatHS_Pimelodus_fur	0.000156208
0	1	CatHO_Gymnotiformes	0.000154688
0	1	CatHS_Ompok_bimaculatus	0.000149681
0	1	CatHS_Salminus_brasiliensis	0.000149583
0	1	CatHG_Heterobranchus	0.000148301
0	1	CatHS_Heterobranchus_bidorsalis	0.000147462
0	1	CatHO_Squaliformes	0.000145995
0	1	CatHF_Rhinidae	0.00014322
0	1	CatHS_Barbatula_barbatula	0.000142057
0	1	CatHF_Heterodontidae	0.000140844
0	1	CatL5_Cambodia	0.000131125
0	1	CatHS_Brachyplatystoma_rousseauxii	0.000130065
0	1	CatHG_Brachycephalus	0.000128972
0	1	CatHG_Leucoraja	0.000124534
0	1	CatL5_Ireland	0.000123777
0	1	CatHG_Ophisternon	0.000119165
0	1	CatHG_Hypophthalmus	0.000109328
0	1	CatHS_Brachycephalus_pernix	0.000109316
0	1	CatL5_Malaysia	0.000107876
0	1	CatHS_Silurus_biwaensis	9.95753e-05
0	1	CatL5_England	9.91562e-05
0	1	CatHS_Hypanus_longus	9.89062e-05
0	1	CatHS_Brachyplatystoma_vaillantii	9.6505e-05
0	1	CatHS_Zungaro_jahu	9.27752e-05
0	1	CatHG_Rhynchobatus	8.97851e-05
0	1	CatHS_Anguilla_anguilla	8.78213e-05
0	1	CatHS_Orectolobus_ornatus	8.47237e-05
0	1	CatHG_Salminus	8.32735e-05
0	1	CatL5_Bangladesh	8.19371e-05
0	1	CatHS_Pimelodella_sp	8.12011e-05
0	1	CatHS_Porthidium_nasutum	7.94129e-05
0	1	CatHS_Clarias_sp	7.79871e-05
0	1	CatHS_Auchenipterus_osteomystax	7.335e-05
0	1	CatHS_Megalonema_platycephalum	7.22056e-05
0	1	CatHS_Silurus_cf_soldatovi	6.79542e-05
0	1	CatHS_Varanus_rosenbergi	6.48895e-05
0	1	CatHG_Sperata	6.48085e-05
0	1	CatHF_Homalopsidae	6.46949e-05
0	1	CatHG_Raja	6.05547e-05
0	1	CatHG_Pterodoras	6.05291e-05
0	1	CatHG_Hypomesus	5.97992e-05
0	1	CatHS_Coregonus_sp	5.67165e-05
0	1	CatHG_Rita	5.43359e-05
0	1	CatHS_Clarias_cf_anguillaris	5.16792e-05
0	1	CatHG_Hemisorubim	5.02474e-05
0	1	CatHS_Varanus_nebulosus	4.81765e-05
0	1	CatL5_South_Africa	4.71194e-05
0	1	CatHS_Silurus_triostegus	4.6915e-05
0	1	CatL5_Germany	4.66878e-05
0	1	CatHG_Salvelinus	4.56525e-05
0	1	CatHS_Pimelodus_cf_blochii	4.36886e-05
0	1	CatHS_Varanus_sp	3.25409e-05
0	1	CatHS_Varanus_cf_gouldii	3.17246e-05
0	1	CatHS_Heterodontus_mexicanus	3.099e-05
0	1	CatHG_Megalonema	1.87927e-05
0	1	CatHS_Lithobates_catesbeianus	1.85881e-05
0	1	CatHG_Salmo	1.4887e-05
0	1	CatHS_Coregonus_pollan	1.39226e-05
0	1	CatHS_Salmo_trutta	1.37736e-05
0	1	CatHS_Rhynchobatus_laevis	1.2575e-05
0	1	CatHG_Platynematichthys	1.07339e-05
0	1	CatHS_Platynematichthys_notatus	1.01108e-05
0	1	CatHO_Orectolobiformes	1.00189e-05
0	1	CatHG_Squaliolus	8.5565e-06
0	1	CatHG_Orectolobus	2.75932e-06
0	1	CatHF_Orectolobidae	1.21431e-06
0	1	CatHF_Urotrygonidae	6.38751e-08
0	2	CatL1_Neotropical	0.0503819
0	2	CatL2_Asia	0.043164
0	2	CatHO_Siluriformes	0.0339335
0	2	CatE2_1	0.0317216
0	2	CatHF_Pimelodidae	0.0316135
0	2	CatL2_South_America	0.0297633
0	2	CatHF_Ictaluridae	0.0292695
0	2	CatHC_Chondrichthyes	0.028173
0	2	CatHC_Actinopterygii	0.0243551
0	2	CatE2_2	0.0221687
0	2	CatL1_Palearctic	0.0216018
0	2	CatHF_Siluridae	0.0202953
0	2	CatHF_Varanidae	0.016991
0	2	CatL5_USA	0.0156488
0	2	CatL2_North_America	0.0151579
0	2	CatHG_Varanus	0.0147471
0	2	CatL5_Brazil	0.014565
0	2	CatE1_terrestrial	0.0144664
0	2	CatHG_Phractocephalus	0.013207
0	2	CatL2_Oceania	0.0126418
0	2	CatHC_Reptilia	0.0125912
0	2	CatHO_Squamata	0.012277
0	2	CatL2_Africa	0.0117007
0	2	CatL2_Europe	0.0114564
0	2	CatHG_Silurus	0.0114131
0	2	CatL1_Australian	0.0113699
0	2	CatE2_6	0.0108972
0	2	CatE1_aquatic	0.00951137
0	2	CatHG_Trachelyopterus	0.00939371
0	2	CatL1_Nearctic	0.00873636
0	2	CatL1_Afrotropical	0.00830694
0	2	CatHS_Phractocephalus_hemioliopterus	0.0082841
0	2	CatHG_Ictalurus	0.00821022
0	2	CatHF_Bagridae	0.00730438
0	2	CatHF_Clariidae	0.0072095
0	2	CatE2_4	0.00663687
0	2	CatHO_Salmoniformes	0.00647609
0	2	CatHF_Salmonidae	0.00603443
0	2	CatHG_Tachysurus	0.00592755
0	2	CatHS_Tachysurus_fulvidraco	0.00587208
0	2	CatL1_Oriental	0.00567259
0	2	CatHF_Anostomidae	0.00552753
0	2	CatL5_Sudan	0.00550729
0	2	CatHF_Dasyatidae	0.00539525
0	2	CatHS_Trachelyopterus_galeatus	0.00536358
0	2	CatHF_Percidae	0.00505324
0	2	CatHO_Myliobatiformes	0.0048615
0	2	CatHF_Viperidae	0.00478481
0	2	CatL5_China	0.0047194
0	2	CatHG_Clarias	0.00460214
0	2	CatL5_India	0.00458486
0	2	CatHO_Perciformes	0.00441251
0	2	CatHG_Ameiurus	0.00430742
0	2	CatHO_Cichliformes	0.00422601
0	2	CatHF_Cichlidae	0.00401805
0	2	CatHC_Amphibia	0.00398917
0	2	CatHG_Cichla	0.00393615
0	2	CatL5_Switzerland	0.0039163
0	2	CatL5_Russia	0.00379252
0	2	CatE2_5	0.00369364
0	2	CatHG_Pimelodus	0.00360193
0	2	CatHG_Coregonus	0.00334111
0	2	CatHG_Oxydoras	0.00323322
0	2	CatHS_Pseudoplatystoma_reticulatum	0.00299053
0	2	CatHS_Amia_calva	0.00292673
0	2	CatL5_Australia	0.00288932
0	2	CatHG_Calophysus	0.00287061
0	2	CatHF_Amiidae	0.00274498
0	2	CatHF_Auchenipteridae	0.00273155
0	2	CatHF_Ranidae	0.00271704
0	2	CatHS_Malapterurus_electricus	0.00260873
0	2	CatL5_Peru	0.00258741
0	2	CatHG_Luciopimelodus	0.00257559
0	2	CatL5_Canada	0.00256923
0	2	CatHS_Bothrops_jararaca	0.00253704
0	2	CatHG_Amia	0.00247094
0	2	CatHG_Wallago	0.00246794
0	2	CatHS_Calophysus_macropterus	0.00241033
0	2	CatHS_Himantura_sp	0.00240144
0	2	CatL1_Sino_Japanese	0.00236548
0	2	CatHG_Perca	0.00236133
0	2	CatL1_Panamanian	0.0023547
0	2	CatL5_Mexico	0.0022314
0	2	CatHS_Luciopimelodus_pati	0.00223038
0	2	CatHS_Silurus_asotus	0.0022024
0	2	CatHG_Pseudoplatystoma	0.00215913
0	2	CatHS_Micropterus_dolomieu	0.00211594
0	2	CatHO_Amiiformes	0.00211327
0	2	CatHS_Wallago_attu	0.00206255
0	2	CatHF_Centrarchidae	0.00205998
0	2	CatHS_Cichla_kelberi	0.00205624
0	2	CatL5_Czech_Republic	0.00203057
0	2	CatHG_Micropterus	0.00202804
0	2	CatHG_Leporinus	0.00200117
0	2	CatHO_Anura	0.00199884
0	2	CatHF_Esocidae	0.00196234
0	2	CatHG_Cetopsis	0.00192423
0	2	CatHF_Malapteruridae	0.0018991
0	2	CatHS_Oxydoras_kneri	0.00189485
0	2	CatHS_Coregonus_lavaretus	0.00189446
0	2	CatHS_Ictalurus_punctatus	0.00185869
0	2	CatHG_Bothrops	0.00181585
0	2	CatHF_Colubridae	0.00180858
0	2	CatL5_Paraguay	0.00179979
0	2	CatHS_Perca_fluviatilis	0.00179928
0	2	CatHO_Esociformes	0.00176424
0	2	CatHS_Ictalurus_furcatus	0.00169032
0	2	CatHG_Malapterurus	0.00167224
0	2	CatHS_Leporinus_friderici	0.00167079
0	2	CatHF_Trionychidae	0.00165614
0	2	CatHO_Rajiformes	0.00164215
0	2	CatHO_Cypriniformes	0.0016098
0	2	CatHS_Cichla_monoculus	0.00159781
0	2	CatHS_Pseudoplatystoma_fasciatum	0.00159361
0	2	CatHF_Rajidae	0.00158144
0	2	CatL5_Egypt	0.00156509
0	2	CatHS_Cetopsis_caecutiens	0.00155879
0	2	CatHS_Oxydoras_niger	0.00154047
0	2	CatHS_Pseudoplatystoma_cf_reticulatum	0.00150966
0	2	CatHS_Esox_lucius	0.00150897
0	2	CatHF_Nemacheilidae	0.00147009
0	2	CatHS_Micropterus_salmonoides	0.00145378
0	2	CatHS_Clarias_gariepinus	0.00142831
0	2	CatHS_Sander_vitreus	0.00141835
0	2	CatHO_Osmeriformes	0.00140147
0	2	CatHF_Cetopsidae	0.00140105
0	2	CatHF_Doradidae	0.00137207
0	2	CatHG_Lithobates	0.00137188
0	2	CatHO_Characiformes	0.00136329
0	2	CatHS_Antaresia_maculosa	0.00134989
0	2	CatHS_Apalone_spinifera	0.00133266
0	2	CatHF_Doraridae	0.00130411
0	2	CatHO_Centrarchiformes	0.0012962
0	2	CatHO_Rhinopristiformes	0.00125115
0	2	CatL5_Argentina	0.00123554
0	2	CatHG_Esox	0.00121277
0	2	CatHF_Plecoglossidae	0.00120079
0	2	CatHS_Silurus_glanis	0.00117647
0	2	CatL5_Japan	0.00117603
0	2	CatHF_Anguillidae	0.00115981
0	2	CatHG_Hypanus	0.00112585
0	2	CatL1_Saharo_Arabian	0.00110658
0	2	CatHO_Testudines	0.00110326
0	2	CatHS_Plecoglossus_altivelis	0.00108708
0	2	CatHG_Anguilla	0.00107466
0	2	CatHS_Crotalus_durissus	0.00107328
0	2	CatHS_Ameiurus_melas	0.00107027
0	2	CatHS_Pimelodus_maculatus	0.0010637
0	2	CatHG_Helicops	0.00104522
0	2	CatHF_Elapidae	0.0010319
0	2	CatHG_Pimelodella	0.00103045
0	2	CatHF_Heptapteridae	0.000984387
0	2	CatHO_Synbranchiformes	0.000973239
0	2	CatHG_Palusophis	0.000943574
0	2	CatHG_Ageneiosus	0.000938275
0	2	CatHF_Dicroglossidae	0.00092509
0	2	CatHS_Hoplobatrachus_tigerinus	0.000892781
0	2	CatHS_Agkistrodon_piscivorus	0.000872694
0	2	CatHG_Chanodichthys	0.000862222
0	2	CatHG_Lefua	0.000850066
0	2	CatHG_Synodontis	0.000847293
0	2	CatHS_Pinirampus_pirinampu	0.000831391
0	2	CatHG_Bathyraja	0.000816344
0	2	CatHO_Anguilliformes	0.00080665
0	2	CatHG_Schizodon	0.00079116
0	2	CatHS_Pseudoplatystoma_corrucans	0.000789326
0	2	CatHF_Pristidae	0.000772297
0	2	CatHS_Dipturus_nasutus	0.000761648
0	2	CatHG_Misgurnus	0.000753341
0	2	CatHS_Varanus_salvator	0.000753218
0	2	CatHF_Mochokidae	0.000737903
0	2	CatHG_Apalone	0.000735438
0	2	CatHG_Dipturus	0.000727712
0	2	CatL5_New_Zealand	0.000710577
0	2	CatHG_Pinirampus	0.000710077
0	2	CatHG_Barbatula	0.000705025
0	2	CatHF_Pythonidae	0.000692381
0	2	CatHS_Lefua_echigonia	0.000687181
0	2	CatHG_Agkistrodon	0.000674138
0	2	CatHS_Synodontis_caudovittatus	0.000672182
0	2	CatHG_Antaresia	0.00067121
0	2	CatHG_Sander	0.000661066
0	2	CatHS_Didelphis_marsupialis	0.000658652
0	2	CatHO_Squaliformes	0.000656924
0	2	CatHS_Nerodia_rhombifer	0.000656904
0	2	CatHG_Didelphis	0.000642564
0	2	CatHG_Sorubim	0.000636898
0	2	CatL5_Vietnam	0.000632573
0	2	CatL5_Norway	0.000629009
0	2	CatHG_Crotalus	0.00061614
0	2	CatHS_Misgurnus_anguillicaudatus	0.000614767
0	2	CatHG_Natrix	0.000605604
0	2	CatHG_Causus	0.000599506
0	2	CatL5_Costa_Rica	0.000596534
0	2	CatHS_Varanus_niloticus	0.000595214
0	2	CatHS_Schizodon_borellii	0.000584974
0	2	CatHF_Arhynchobatidae	0.000580712
0	2	CatHS_Varanus_varius	0.000580319
0	2	CatHG_Synbranchus	0.000576789
0	2	CatHG_Brachyplatystoma	0.00056744
0	2	CatL5_Iraq	0.000559127
0	2	CatL5_Tanzania	0.00055833
0	2	CatHS_Ageneiosus_inermis	0.000557533
0	2	CatHS_Hypanus_say	0.000553615
0	2	CatHF_Cobitidae	0.000541217
0	2	CatHS_Chanodichthys_dabryi	0.000541215
0	2	CatHS_Barbatula_toni	0.000540038
0	2	CatHO_Gobiiformes	0.000534401
0	2	CatHS_Helicops_leopardinus	0.000524497
0	2	CatHG_Ompok	0.00052324
0	2	CatHS_Esox_niger	0.000519096
0	2	CatHS_Anguilla_japonica	0.00051483
0	2	CatHG_Zungaro	0.000513293
0	2	CatL5_Ethiopia	0.000507068
0	2	CatHC_Mammalia	0.00050328
0	2	CatHG_Pelodiscus	0.000494596
0	2	CatHG_Pseudechis	0.000483941
0	2	CatHF_Fundulidae	0.000482704
0	2	CatL5_France	0.000473761
0	2	CatHG_Gobiomorus	0.000473313
0	2	CatHS_Pseudechis_porphyriacus	0.000468511
0	2	CatHS_Raja_montagui	0.000468005
0	2	CatHS_Gobiomorus_maculatus	0.000466177
0	2	CatHS_Pristis_clavata	0.000463886
0	2	CatHS_Lepomis_macrochirus	0.000463496
0	2	CatHS_Enhydris_enhydris	0.000456387
0	2	CatHS_Brachycephalus_pernix	0.000447056
0	2	CatHF_Synbranchidae	0.00044486
0	2	CatHG_Enhydris	0.000438462
0	2	CatL5_Madagascar	0.000431537
0	2	CatHS_Hoplias_malabaricus	0.00042567
0	2	CatHS_Bathyraja_magellanica	0.000419908
0	2	CatHG_Hoplobatrachus	0.000416684
0	2	CatHS_Causus_maculatus	0.000414513
0	2	CatL1_Madagascan	0.000387848
0	2	CatHS_Zungaro_zungaro	0.000386359
0	2	CatHF_Erythrinidae	0.00036751
0	2	CatHS_Pimelodella_cristata	0.00036585
0	2	CatHS_Hypomesus_nipponensis	0.00036255
0	2	CatHG_Brachycephalus	0.000362034
0	2	CatHS_Sorubim_lima	0.000354041
0	2	CatHS_Brachyplatystoma_filamentosum	0.000352212
0	2	CatHS_Madagascarophis_colubrinus	0.000349713
0	2	CatHG_Nerodia	0.000348053
0	2	CatHF_Xenocyprididae	0.000337501
0	2	CatHS_Coregonus_heglingus	0.000334025
0	2	CatHS_Ameiurus_nebulosus	0.000332943
0	2	CatL5_Ivory_Coast	0.000330521
0	2	CatHF_Brachycephalidae	0.000317316
0	2	CatHS_Natrix_maura	0.000316975
0	2	CatHO_Didelphiomorphia	0.000313405
0	2	CatHO_Cyprinodontiformes	0.000310986
0	2	CatL5_Taiwan	0.000293827
0	2	CatHF_Eleotridae	0.000292671
0	2	CatHS_Pelodiscus_sinensis	0.000291359
0	2	CatHG_Madagascarophis	0.000290149
0	2	CatHF_Claroteidae	0.000289878
0	2	CatHS_Palusophis_bifossatus	0.000280206
0	2	CatHG_Porthidium	0.000276248
0	2	CatL2_Central_America	0.000275342
0	2	CatHG_Hoplias	0.000263338
0	2	CatHG_Sperata	0.000262826
0	2	CatHF_Osmeridae	0.000254278
0	2	CatHF_Dalatiidae	0.000252879
0	2	CatHS_Clarias_cf_anguillaris	0.000252145
0	2	CatHS_Clarotes_laticeps	0.000251485
0	2	CatL5_England	0.000250539
0	2	CatHS_Heterodontus_mexicanus	0.000249953
0	2	CatHS_Clarias_anguillaris	0.000249856
0	2	CatHS_Silurus_cf_soldatovi	0.000248751
0	2	CatHF_Urotrygonidae	0.000247869
0	2	CatHS_Salminus_brasiliensis	0.000247403
0	2	CatHG_Lepomis	0.000246581
0	2	CatHS_Bathyraja_cousseauae	0.000242428
0	2	CatHS_Ompok_bimaculatus	0.000241954
0	2	CatHG_Sorubimichthys	0.000237502
0	2	CatHS_Lithobates_pipiens	0.000237203
0	2	CatHS_Synbranchus_marmoratus	0.000234461
0	2	CatHG_Leucoraja	0.00023282
0	2	CatHG_Clarotes	0.000230155
0	2	CatHG_Pristis	0.000224723
0	2	CatHS_Ophisternon_aenigmaticum	0.000216183
0	2	CatHS_Lithobates_clamitans	0.000214314
0	2	CatHS_Barbatula_barbatula	0.000212094
0	2	CatHS_Salvelinus_alpinus	0.000209907
0	2	CatHS_Varanus_gouldii	0.000209867
0	2	CatL5_Malaysia	0.000198823
0	2	CatL5_Cambodia	0.000196547
0	2	CatHS_Pylodictis_olivaris	0.000196114
0	2	CatHS_Lithobates_sphenocephalus	0.000193675
0	2	CatHS_Sorubimichthys_planiceps	0.000191481
0	2	CatHG_Auchenipterus	0.000190237
0	2	CatHS_Sperata_seenghala	0.000190149
0	2	CatHF_Homalopsidae	0.000187538
0	2	CatHO_Urodela	0.00018503
0	2	CatHF_Gymnotidae	0.000178959
0	2	CatHF_Heterodontidae	0.000177709
0	2	CatHG_Pterodoras	0.000175918
0	2	CatHG_Hypophthalmus	0.000175584
0	2	CatHF_Ambystomidae	0.000174258
0	2	CatHS_Anguilla_anguilla	0.000171164
0	2	CatHS_Rita_rita	0.000165049
0	2	CatHS_Gymnotus_carapo	0.000164903
0	2	CatHF_Pseudoxyrhophiidae	0.000164716
0	2	CatHG_Heterodontus	0.000164259
0	2	CatHF_Bryconidae	0.000162693
0	2	CatHG_Plecoglossus	0.000162398
0	2	CatHS_Pterodoras_granulosus	0.000160855
0	2	CatHS_Perca_flavensces	0.00015794
0	2	CatHG_Himantura	0.000155668
0	2	CatHS_Porthidium_nasutum	0.000153103
0	2	CatHG_Hypomesus	0.000150189
0	2	CatHS_Varanus_rosenbergi	0.000149347
0	2	CatHF_Didelphidae	0.000147337
0	2	CatHG_Raja	0.000146609
0	2	CatHS_Pimelodus_ornatus	0.000144384
0	2	CatHS_Fundulus_heteroclitus	0.000141474
0	2	CatHS_Ageneiosus_ucayalensis	0.000139053
0	2	CatHG_Fundulus	0.000135021
0	2	CatHS_Pimelodus_fur	0.000133327
0	2	CatHS_Pseudoplatystoma_tigrinum	0.000132055
0	2	CatHS_Brachyplatystoma_rousseauxii	0.000130239
0	2	CatHS_Squaliolus_aliae	0.000129766
0	2	CatHG_Salminus	0.000123778
0	2	CatHG_Rhynchobatus	0.000122432
0	2	CatHO_Heterodontiformes	0.000119224
0	2	CatHG_Ophisternon	0.000118068
0	2	CatHS_Ictalurus_dugesii	0.000116187
0	2	CatHG_Hemisorubim	0.000114654
0	2	CatHS_Orectolobus_ornatus	0.000106974
0	2	CatHS_Brachyplatystoma_vaillantii	0.000105996
0	2	CatHS_Ambystoma_tigrinum	0.000102499
0	2	CatHS_Coregonus_sp	9.97402e-05
0	2	CatHO_Gymnotiformes	9.60012e-05
0	2	CatHG_Rita	9.53803e-05
0	2	CatHS_Hemisorubim_platyrhynchos	9.45235e-05
0	2	CatHG_Pylodictis	9.37412e-05
0	2	CatL5_Germany	9.13632e-05
0	2	CatHF_Rhinidae	8.76846e-05
0	2	CatHS_Hypophthalmus_edentatus	8.75658e-05
0	2	CatHS_Rhynchobatus_laevis	8.57789e-05
0	2	CatHS_Coregonus_pollan	8.37071e-05
0	2	CatHO_Orectolobiformes	8.09317e-05
0	2	CatHS_Leucoraja_naevus	7.78163e-05
0	2	CatHS_Ageneiosus_sp	7.10936e-05
0	2	CatHS_Pimelodella_sp	6.88902e-05
0	2	CatL5_South_Africa	6.7139e-05
0	2	CatHS_Heterobranchus_bidorsalis	6.14702e-05
0	2	CatHS_Megalonema_platycephalum	6.12837e-05
0	2	CatHG_Urobatis	6.00006e-05
0	2	CatHS_Hypanus_longus	5.71209e-05
0	2	CatHS_Zungaro_jahu	5.41698e-05
0	2	CatHS_Clarias_sp	5.12447e-05
0	2	CatHS_Urobatis_maculatus	4.57826e-05
0	2	CatHG_Heterobranchus	3.98867e-05
0	2	CatHS_Auchenipterus_osteomystax	3.8416e-05
0	2	CatHS_Lithobates_catesbeianus	3.29429e-05
0	2	CatHS_Pimelodus_cf_blochii	3.00279e-05
0	2	CatHS_Varanus_albigularis	2.96509e-05
0	2	CatHS_Silurus_biwaensis	2.66269e-05
0	2	CatHS_Varanus_cf_gouldii	2.59582e-05
0	2	CatHS_Varanus_sp	2.46325e-05
0	2	CatHS_Silurus_triostegus	2.40494e-05
0	2	CatHG_Gymnotus	1.80061e-05
0	2	CatL5_Ireland	1.67513e-05
0	2	CatHG_Megalonema	1.65634e-05
0	2	CatHG_Platynematichthys	1.59549e-05
0	2	CatHG_Salmo	1.13311e-05
0	2	CatHG_Ambystoma	7.25714e-06
0	2	CatHG_Squaliolus	6.79291e-06
0	2	CatHG_Orectolobus	4.71832e-06
0	2	CatHS_Platynematichthys_notatus	4.46572e-06
0	2	CatHS_Salmo_trutta	4.31722e-06
0	2	CatHS_Varanus_nebulosus	2.76964e-06
0	2	CatHG_Salvelinus	1.61471e-06
0	2	CatHF_Orectolobidae	1.6108e-06
0	2	CatL5_Bangladesh	4.09081e-07
0	3	CatL1_Neotropical	0.0507431
0	3	CatL2_Asia	0.043403
0	3	CatHF_Pimelodidae	0.0394588
0	3	CatHO_Siluriformes	0.0337252
0	3	CatHC_Chondrichthyes	0.0294154
0	3	CatE2_1	0.0275805
0	3	CatHC_Actinopterygii	0.0252433
0	3	CatL2_South_America	0.0243855
0	3	CatE2_2	0.023919
0	3	CatL1_Palearctic	0.0237416
0	3	CatHF_Ictaluridae	0.0229942
0	3	CatHF_Siluridae	0.0194529
0	3	CatHG_Varanus	0.0169592
0	3	CatL5_Brazil	0.0161345
0	3	CatL2_North_America	0.014881
0	3	CatL1_Australian	0.0145705
0	3	CatHF_Varanidae	0.0139928
0	3	CatL2_Oceania	0.0136732
0	3	CatHO_Squamata	0.0135313
0	3	CatE1_aquatic	0.0129034
0	3	CatHC_Reptilia	0.0128405
0	3	CatL5_USA	0.0128342
0	3	CatL1_Nearctic	0.0116726
0	3	CatE2_6	0.0116276
0	3	CatHG_Ictalurus	0.0107409
0	3	CatHS_Phractocephalus_hemioliopterus	0.0107133
0	3	CatHG_Phractocephalus	0.0104952
0	3	CatE1_terrestrial	0.010327
0	3	CatL1_Afrotropical	0.010234
0	3	CatHG_Silurus	0.00996381
0	3	CatL2_Africa	0.0096246
0	3	CatL2_Europe	0.00917649
0	3	CatL5_China	0.00820549
0	3	CatHF_Bagridae	0.00778153
0	3	CatL1_Oriental	0.00670549
0	3	CatE2_4	0.00629565
0	3	CatHO_Salmoniformes	0.00629196
0	3	CatHF_Salmonidae	0.00574418
0	3	CatHF_Clariidae	0.00563739
0	3	CatHO_Myliobatiformes	0.00561916
0	3	CatHF_Dasyatidae	0.00536398
0	3	CatHG_Coregonus	0.00524451
0	3	CatHG_Ameiurus	0.0052123
0	3	CatL5_India	0.00488474
0	3	CatHO_Cichliformes	0.0047806
0	3	CatHG_Tachysurus	0.00441063
0	3	CatHO_Perciformes	0.00419269
0	3	CatHF_Viperidae	0.0040644
0	3	CatL5_Sudan	0.00405023
0	3	CatHF_Anostomidae	0.00400279
0	3	CatHS_Tachysurus_fulvidraco	0.00397841
0	3	CatHF_Percidae	0.0038252
0	3	CatHS_Ictalurus_punctatus	0.0036135
0	3	CatL5_Switzerland	0.00357722
0	3	CatHS_Pseudoplatystoma_reticulatum	0.00355736
0	3	CatHS_Trachelyopterus_galeatus	0.00351706
0	3	CatHG_Cichla	0.00351195
0	3	CatL5_Australia	0.00345853
0	3	CatHO_Anura	0.00344294
0	3	CatHG_Clarias	0.00343423
0	3	CatHF_Cichlidae	0.00335209
0	3	CatHC_Amphibia	0.00331306
0	3	CatHG_Trachelyopterus	0.00318969
0	3	CatL5_Russia	0.00318639
0	3	CatE2_5	0.00306568
0	3	CatHF_Auchenipteridae	0.00305802
0	3	CatL5_Paraguay	0.00301895
0	3	CatHS_Cichla_kelberi	0.00299894
0	3	CatHS_Luciopimelodus_pati	0.00277399
0	3	CatHG_Perca	0.00267085
0	3	CatL1_Sino_Japanese	0.00266808
0	3	CatHS_Calophysus_macropterus	0.00266614
0	3	CatHS_Malapterurus_electricus	0.00266039
0	3	CatHF_Trionychidae	0.00264687
0	3	CatL5_Peru	0.00261869
0	3	CatL5_Mexico	0.00259292
0	3	CatHG_Pimelodus	0.00259273
0	3	CatHO_Amiiformes	0.00256233
0	3	CatHG_Calophysus	0.0025544
0	3	CatHG_Pseudoplatystoma	0.00249911
0	3	CatL5_Canada	0.00246691
0	3	CatHG_Amia	0.00243507
0	3	CatHS_Amia_calva	0.00243126
0	3	CatHF_Malapteruridae	0.00235312
0	3	CatHO_Cypriniformes	0.00231432
0	3	CatHF_Ranidae	0.00229173
0	3	CatHG_Oxydoras	0.00228891
0	3	CatHF_Doraridae	0.00226033
0	3	CatHS_Silurus_asotus	0.00224772
0	3	CatHF_Esocidae	0.00224185
0	3	CatHG_Luciopimelodus	0.00223463
0	3	CatHS_Micropterus_dolomieu	0.00220583
0	3	CatHO_Rajiformes	0.00215994
0	3	CatHS_Ameiurus_melas	0.00214443
0	3	CatHO_Characiformes	0.00211124
0	3	CatHG_Micropterus	0.00210698
0	3	CatHS_Leporinus_friderici	0.00208257
0	3	CatHG_Leporinus	0.00199215
0	3	CatHS_Bothrops_jararaca	0.00199098
0	3	CatHF_Doradidae	0.00197368
0	3	CatHS_Cetopsis_caecutiens	0.00196434
0	3	CatL1_Panamanian	0.00196073
0	3	CatHF_Amiidae	0.00193868
0	3	CatHS_Perca_fluviatilis	0.00192322
0	3	CatHO_Centrarchiformes	0.00189707
0	3	CatHG_Malapterurus	0.00187876
0	3	CatHF_Centrarchidae	0.00187216
0	3	CatHO_Esociformes	0.00184696
0	3	CatHF_Colubridae	0.00179959
0	3	CatHS_Silurus_glanis	0.00179916
0	3	CatL5_Argentina	0.00177587
0	3	CatHG_Lithobates	0.00176811
0	3	CatHS_Clarias_gariepinus	0.00175308
0	3	CatL5_Japan	0.00174866
0	3	CatHG_Ageneiosus	0.00171911
0	3	CatHG_Bothrops	0.00166867
0	3	CatL1_Saharo_Arabian	0.00165873
0	3	CatHG_Pterodoras	0.00161275
0	3	CatHO_Testudines	0.00157721
0	3	CatHS_Apalone_spinifera	0.00154563
0	3	CatHS_Pseudoplatystoma_cf_reticulatum	0.00150134
0	3	CatHO_Osmeriformes	0.00147387
0	3	CatHG_Wallago	0.0014157
0	3	CatHS_Himantura_sp	0.00141215
0	3	CatHS_Dipturus_nasutus	0.00139373
0	3	CatHS_Oxydoras_kneri	0.00139155
0	3	CatHS_Micropterus_salmonoides	0.00136604
0	3	CatHS_Wallago_attu	0.00136021
0	3	CatL5_Czech_Republic	0.00127542
0	3	CatHS_Pseudoplatystoma_fasciatum	0.00127442
0	3	CatHS_Pimelodus_maculatus	0.0012591
0	3	CatHF_Anguillidae	0.00125047
0	3	CatHS_Oxydoras_niger	0.00120669
0	3	CatHG_Agkistrodon	0.00119878
0	3	CatHF_Heptapteridae	0.00119767
0	3	CatHF_Nemacheilidae	0.00119725
0	3	CatHS_Ictalurus_furcatus	0.00115809
0	3	CatHS_Pterodoras_granulosus	0.00115035
0	3	CatHS_Pimelodella_cristata	0.00114849
0	3	CatHS_Crotalus_durissus	0.00109661
0	3	CatHG_Synodontis	0.00108647
0	3	CatHF_Arhynchobatidae	0.00103907
0	3	CatHS_Sander_vitreus	0.00103127
0	3	CatHF_Rajidae	0.00103114
0	3	CatHF_Plecoglossidae	0.00103088
0	3	CatHS_Antaresia_maculosa	0.00102726
0	3	CatHG_Helicops	0.00102042
0	3	CatHG_Cetopsis	0.00101616
0	3	CatHO_Synbranchiformes	0.00101611
0	3	CatHG_Dipturus	0.00101402
0	3	CatHO_Rhinopristiformes	0.00101395
0	3	CatHS_Esox_lucius	0.00100611
0	3	CatHS_Cichla_monoculus	0.000973715
0	3	CatHG_Pimelodella	0.00096399
0	3	CatHF_Dicroglossidae	0.000961586
0	3	CatHG_Apalone	0.00094905
0	3	CatHS_Schizodon_borellii	0.000946392
0	3	CatHS_Plecoglossus_altivelis	0.000944334
0	3	CatHG_Esox	0.000943224
0	3	CatHF_Pythonidae	0.000899057
0	3	CatL5_Ethiopia	0.000888871
0	3	CatHF_Cetopsidae	0.000876431
0	3	CatHS_Synodontis_caudovittatus	0.000863968
0	3	CatHS_Ageneiosus_inermis	0.000853904
0	3	CatHG_Barbatula	0.000841564
0	3	CatHS_Anguilla_japonica	0.000822536
0	3	CatHS_Coregonus_lavaretus	0.000814353
0	3	CatHG_Hoplobatrachus	0.000811099
0	3	CatHS_Varanus_salvator	0.0008072
0	3	CatHG_Nerodia	0.00079676
0	3	CatL5_Egypt	0.000793486
0	3	CatL5_Iraq	0.00078688
0	3	CatHF_Xenocyprididae	0.000786864
0	3	CatHS_Silurus_cf_soldatovi	0.000782845
0	3	CatHG_Anguilla	0.000775812
0	3	CatHO_Anguilliformes	0.000775206
0	3	CatHG_Pelodiscus	0.000771616
0	3	CatHS_Chanodichthys_dabryi	0.000769198
0	3	CatHS_Hoplobatrachus_tigerinus	0.000768338
0	3	CatHS_Helicops_leopardinus	0.000760732
0	3	CatHC_Mammalia	0.000752728
0	3	CatHF_Elapidae	0.000744841
0	3	CatHS_Pseudoplatystoma_corrucans	0.000739174
0	3	CatHG_Plecoglossus	0.000721936
0	3	CatHG_Synbranchus	0.000720561
0	3	CatHS_Pristis_clavata	0.000701206
0	3	CatHG_Himantura	0.000696502
0	3	CatHS_Agkistrodon_piscivorus	0.000695996
0	3	CatHG_Palusophis	0.000686855
0	3	CatHG_Schizodon	0.000684668
0	3	CatHS_Varanus_varius	0.000682535
0	3	CatHG_Gobiomorus	0.000675859
0	3	CatL5_Madagascar	0.000673919
0	3	CatL5_Vietnam	0.000668215
0	3	CatHG_Antaresia	0.000662957
0	3	CatHG_Hypanus	0.00066131
0	3	CatHG_Crotalus	0.000657785
0	3	CatHS_Lefua_echigonia	0.000630568
0	3	CatHG_Sander	0.000619674
0	3	CatHS_Gobiomorus_maculatus	0.000613118
0	3	CatHF_Eleotridae	0.000611104
0	3	CatHG_Causus	0.000609807
0	3	CatHF_Cobitidae	0.000597462
0	3	CatHG_Lefua	0.000584534
0	3	CatHS_Esox_niger	0.000567173
0	3	CatL5_Norway	0.000556029
0	3	CatHS_Palusophis_bifossatus	0.000556029
0	3	CatHS_Varanus_niloticus	0.000550646
0	3	CatHG_Ompok	0.000550128
0	3	CatHG_Fundulus	0.000548836
0	3	CatL5_Taiwan	0.000547302
0	3	CatHS_Lepomis_macrochirus	0.000533182
0	3	CatHF_Synbranchidae	0.000528117
0	3	CatHG_Pinirampus	0.000523954
0	3	CatL5_Costa_Rica	0.000522315
0	3	CatHS_Didelphis_marsupialis	0.000508156
0	3	CatHG_Misgurnus	0.000502721
0	3	CatHO_Urodela	0.000502311
0	3	CatHF_Mochokidae	0.000501346
0	3	CatHG_Brachyplatystoma	0.000492261
0	3	CatHS_Ophisternon_aenigmaticum	0.00049199
0	3	CatHG_Bathyraja	0.000482176
0	3	CatHG_Enhydris	0.000477375
0	3	CatHS_Causus_maculatus	0.000475557
0	3	CatHS_Sorubim_lima	0.000475263
0	3	CatHG_Lepomis	0.000473757
0	3	CatHS_Nerodia_rhombifer	0.000467265
0	3	CatHG_Clarotes	0.000464446
0	3	CatHF_Osmeridae	0.000463522
0	3	CatL5_New_Zealand	0.000457695
0	3	CatHG_Porthidium	0.000450362
0	3	CatHS_Barbatula_toni	0.000440423
0	3	CatHS_Madagascarophis_colubrinus	0.000435852
0	3	CatHG_Sorubim	0.000429305
0	3	CatHS_Hypanus_say	0.000427992
0	3	CatHS_Auchenipterus_osteomystax	0.000426308
0	3	CatHG_Chanodichthys	0.000411318
0	3	CatHG_Zungaro	0.000407755
0	3	CatHO_Gobiiformes	0.000406435
0	3	CatHS_Natrix_maura	0.000400933
0	3	CatHG_Heterobranchus	0.000398726
0	3	CatHS_Lithobates_sphenocephalus	0.000397257
0	3	CatL2_Central_America	0.000387481
0	3	CatL5_Ivory_Coast	0.000385416
0	3	CatHF_Heterodontidae	0.000381892
0	3	CatL5_Tanzania	0.000380293
0	3	CatHG_Didelphis	0.000380234
0	3	CatHG_Natrix	0.000372069
0	3	CatHS_Enhydris_enhydris	0.00036943
0	3	CatHS_Sperata_seenghala	0.000366195
0	3	CatHS_Ictalurus_dugesii	0.000366043
0	3	CatHS_Hoplias_malabaricus	0.000361461
0	3	CatHS_Pseudechis_porphyriacus	0.000358344
0	3	CatHS_Hypomesus_nipponensis	0.00035564
0	3	CatL5_Cambodia	0.000340171
0	3	CatHG_Sperata	0.00033351
0	3	CatHF_Brachycephalidae	0.000332264
0	3	CatHS_Bathyraja_magellanica	0.000319361
0	3	CatHG_Pseudechis	0.000313031
0	3	CatHG_Squaliolus	0.000307777
0	3	CatHF_Pristidae	0.000283499
0	3	CatHG_Sorubimichthys	0.000281587
0	3	CatHS_Clarotes_laticeps	0.000273835
0	3	CatHS_Anguilla_anguilla	0.000271776
0	3	CatHS_Bathyraja_cousseauae	0.000270495
0	3	CatHS_Salminus_brasiliensis	0.000269041
0	3	CatHS_Rhynchobatus_laevis	0.000264161
0	3	CatHG_Madagascarophis	0.000263869
0	3	CatHS_Synbranchus_marmoratus	0.000262923
0	3	CatHO_Cyprinodontiformes	0.000262239
0	3	CatHS_Misgurnus_anguillicaudatus	0.000261608
0	3	CatHS_Pylodictis_olivaris	0.000260863
0	3	CatHS_Pinirampus_pirinampu	0.000256447
0	3	CatHS_Pimelodella_sp	0.000256105
0	3	CatHF_Claroteidae	0.000254841
0	3	CatHS_Raja_montagui	0.000250677
0	3	CatHS_Barbatula_barbatula	0.000247705
0	3	CatHF_Homalopsidae	0.000242968
0	3	CatHG_Hypomesus	0.000240019
0	3	CatL1_Madagascan	0.000239174
0	3	CatHF_Erythrinidae	0.000235524
0	3	CatL5_France	0.000234625
0	3	CatHG_Auchenipterus	0.000231646
0	3	CatHS_Leucoraja_naevus	0.000218189
0	3	CatHF_Ambystomidae	0.000215639
0	3	CatHS_Rita_rita	0.00021555
0	3	CatHS_Ameiurus_nebulosus	0.000213643
0	3	CatHG_Heterodontus	0.000209037
0	3	CatHS_Varanus_gouldii	0.000208482
0	3	CatHS_Ageneiosus_ucayalensis	0.000208148
0	3	CatHS_Coregonus_sp	0.000206953
0	3	CatHG_Gymnotus	0.000198826
0	3	CatHS_Clarias_sp	0.000198454
0	3	CatHS_Coregonus_heglingus	0.00019634
0	3	CatHS_Brachyplatystoma_filamentosum	0.000192041
0	3	CatHS_Squaliolus_aliae	0.0001913
0	3	CatHO_Didelphiomorphia	0.000187254
0	3	CatHG_Rita	0.000184972
0	3	CatHG_Salminus	0.000179698
0	3	CatHS_Zungaro_zungaro	0.000178544
0	3	CatHS_Pelodiscus_sinensis	0.000174347
0	3	CatHF_Didelphidae	0.000171679
0	3	CatHS_Ageneiosus_sp	0.000169071
0	3	CatHS_Sorubimichthys_planiceps	0.000168282
0	3	CatHG_Hypophthalmus	0.000167921
0	3	CatHG_Pylodictis	0.000167829
0	3	CatHS_Gymnotus_carapo	0.000162996
0	3	CatHG_Pristis	0.000159847
0	3	CatHS_Hemisorubim_platyrhynchos	0.000155565
0	3	CatHF_Bryconidae	0.00015246
0	3	CatHG_Brachycephalus	0.000142436
0	3	CatHS_Hypophthalmus_edentatus	0.000140092
0	3	CatHS_Clarias_anguillaris	0.000137951
0	3	CatHS_Lithobates_pipiens	0.000136269
0	3	CatHS_Varanus_rosenbergi	0.000133233
0	3	CatHF_Gymnotidae	0.000128574
0	3	CatHS_Pimelodus_fur	0.000128242
0	3	CatHG_Leucoraja	0.000124082
0	3	CatHS_Pimelodus_ornatus	0.000123659
0	3	CatHS_Porthidium_nasutum	0.000122174
0	3	CatHS_Heterobranchus_bidorsalis	0.000120343
0	3	CatHS_Fundulus_heteroclitus	0.000117975
0	3	CatHS_Varanus_albigularis	0.000116475
0	3	CatHG_Rhynchobatus	0.000108432
0	3	CatHS_Brachyplatystoma_rousseauxii	0.000108299
0	3	CatHO_Heterodontiformes	0.000107028
0	3	CatHS_Lithobates_clamitans	0.000106185
0	3	CatHS_Perca_flavensces	0.000105593
0	3	CatHS_Clarias_cf_anguillaris	0.000105326
0	3	CatHF_Fundulidae	0.00010424
0	3	CatHF_Urotrygonidae	0.00010188
0	3	CatL5_South_Africa	9.95356e-05
0	3	CatHS_Pseudoplatystoma_tigrinum	9.5571e-05
0	3	CatHG_Hoplias	9.51139e-05
0	3	CatHS_Brachyplatystoma_vaillantii	9.45234e-05
0	3	CatHS_Coregonus_pollan	9.28614e-05
0	3	CatHG_Ambystoma	9.00054e-05
0	3	CatHS_Brachycephalus_pernix	8.12224e-05
0	3	CatHS_Silurus_biwaensis	7.64941e-05
0	3	CatHS_Heterodontus_mexicanus	7.17612e-05
0	3	CatHF_Rhinidae	6.9232e-05
0	3	CatHS_Zungaro_jahu	6.46242e-05
0	3	CatHS_Megalonema_platycephalum	6.36685e-05
0	3	CatL5_Bangladesh	6.29007e-05
0	3	CatHO_Squaliformes	6.26507e-05
0	3	CatHF_Pseudoxyrhophiidae	6.15999e-05
0	3	CatHG_Salvelinus	6.03286e-05
0	3	CatHS_Pimelodus_cf_blochii	5.95391e-05
0	3	CatHG_Hemisorubim	5.69747e-05
0	3	CatHF_Dalatiidae	5.48609e-05
0	3	CatHS_Salvelinus_alpinus	5.21143e-05
0	3	CatHS_Varanus_cf_gouldii	4.47669e-05
0	3	CatHG_Salmo	4.4174e-05
0	3	CatHS_Silurus_triostegus	3.99676e-05
0	3	CatHG_Ophisternon	3.7808e-05
0	3	CatHS_Orectolobus_ornatus	3.75372e-05
0	3	CatHS_Varanus_sp	3.40937e-05
0	3	CatL5_Malaysia	2.45687e-05
0	3	CatHO_Gymnotiformes	2.37232e-05
0	3	CatHG_Megalonema	1.85829e-05
0	3	CatHS_Ambystoma_tigrinum	1.51505e-05
0	3	CatL5_Germany	1.32093e-05
0	3	CatHS_Varanus_nebulosus	1.25898e-05
0	3	CatL5_England	1.22247e-05
0	3	CatHS_Platynematichthys_notatus	1.21661e-05
0	3	CatHS_Ompok_bimaculatus	1.16341e-05
0	3	CatHG_Platynematichthys	9.63881e-06
0	3	CatHS_Urobatis_maculatus	7.80734e-06
0	3	CatHS_Lithobates_catesbeianus	7.0472e-06
0	3	CatHG_Orectolobus	1.85308e-07
0	4	CatL1_Neotropical	0.0409107
0	4	CatHF_Pimelodidae	0.0388675
0	4	CatE2_1	0.0332678
0	4	CatHO_Siluriformes	0.0330501
0	4	CatL2_Asia	0.0299239
0	4	CatL2_South_America	0.0287897
0	4	CatHC_Chondrichthyes	0.0285685
0	4	CatHF_Ictaluridae	0.025624
0	4	CatHC_Actinopterygii	0.0244396
0	4	CatE2_2	0.021516
0	4	CatL1_Palearctic	0.0201162
0	4	CatHF_Siluridae	0.0187916
0	4	CatL2_North_America	0.0180106
0	4	CatHG_Varanus	0.0173203
0	4	CatL5_Brazil	0.0163831
0	4	CatHF_Varanidae	0.015577
0	4	CatHO_Squamata	0.0141285
0	4	CatL5_USA	0.0138675
0	4	CatE2_6	0.0126239
0	4	CatL1_Australian	0.0121962
0	4	CatL2_Oceania	0.0120049
0	4	CatE1_terrestrial	0.0117412
0	4	CatHG_Phractocephalus	0.0108256
0	4	CatL2_Africa	0.0104747
0	4	CatL2_Europe	0.0101767
0	4	CatHS_Phractocephalus_hemioliopterus	0.0100831
0	4	CatHC_Reptilia	0.0099738
0	4	CatHG_Ictalurus	0.00989045
0	4	CatHF_Bagridae	0.00948969
0	4	CatE1_aquatic	0.00913186
0	4	CatHF_Clariidae	0.00905751
0	4	CatHG_Silurus	0.00888925
0	4	CatL1_Nearctic	0.00872026
0	4	CatHF_Salmonidae	0.00765715
0	4	CatL5_China	0.00731759
0	4	CatHG_Tachysurus	0.00720547
0	4	CatHG_Trachelyopterus	0.00669687
0	4	CatHS_Tachysurus_fulvidraco	0.00655832
0	4	CatL1_Afrotropical	0.00648477
0	4	CatL1_Oriental	0.00641029
0	4	CatHO_Salmoniformes	0.00615208
0	4	CatHO_Myliobatiformes	0.00601557
0	4	CatHS_Trachelyopterus_galeatus	0.00582313
0	4	CatE2_4	0.00538806
0	4	CatL5_Switzerland	0.0052704
0	4	CatL5_India	0.00515153
0	4	CatHF_Viperidae	0.00497911
0	4	CatHG_Ameiurus	0.00485871
0	4	CatHF_Dasyatidae	0.00468428
0	4	CatHF_Percidae	0.00462825
0	4	CatL5_Australia	0.00442468
0	4	CatHG_Coregonus	0.00430717
0	4	CatE2_5	0.00429848
0	4	CatHF_Cichlidae	0.00396536
0	4	CatL5_Russia	0.00390718
0	4	CatHG_Cichla	0.00388204
0	4	CatHG_Clarias	0.00386791
0	4	CatHC_Amphibia	0.00378047
0	4	CatL5_Sudan	0.00361064
0	4	CatL5_Germany	0.00360207
0	4	CatHO_Cichliformes	0.00346683
0	4	CatL1_Sino_Japanese	0.00339553
0	4	CatHS_Pseudoplatystoma_reticulatum	0.0033586
0	4	CatHO_Perciformes	0.00326781
0	4	CatL5_Peru	0.00326298
0	4	CatHF_Auchenipteridae	0.00320261
0	4	CatHF_Anostomidae	0.00309409
0	4	CatHG_Luciopimelodus	0.00305083
0	4	CatL5_Paraguay	0.00303589
0	4	CatHO_Cypriniformes	0.00291008
0	4	CatHG_Perca	0.00290122
0	4	CatHG_Malapterurus	0.00287267
0	4	CatHG_Oxydoras	0.00285566
0	4	CatHS_Calophysus_macropterus	0.00282768
0	4	CatHO_Anura	0.00280119
0	4	CatHS_Amia_calva	0.00275194
0	4	CatL5_Canada	0.00274399
0	4	CatHS_Ictalurus_punctatus	0.00267525
0	4	CatHS_Bothrops_jararaca	0.00261304
0	4	CatL5_Japan	0.00257004
0	4	CatHS_Malapterurus_electricus	0.00256687
0	4	CatHS_Clarias_gariepinus	0.00246491
0	4	CatHS_Cichla_kelberi	0.00244496
0	4	CatHS_Wallago_attu	0.00243526
0	4	CatHG_Lithobates	0.00239982
0	4	CatHG_Calophysus	0.00239697
0	4	CatHG_Pseudoplatystoma	0.00239115
0	4	CatHF_Heptapteridae	0.00238924
0	4	CatHG_Ageneiosus	0.00235049
0	4	CatHF_Ranidae	0.00228876
0	4	CatHS_Micropterus_dolomieu	0.00224137
0	4	CatHG_Wallago	0.00221826
0	4	CatHF_Colubridae	0.00219995
0	4	CatHO_Characiformes	0.00219548
0	4	CatHO_Rajiformes	0.00218407
0	4	CatHG_Pimelodus	0.00216634
0	4	CatHS_Pseudoplatystoma_fasciatum	0.00212937
0	4	CatHO_Esociformes	0.00212572
0	4	CatHO_Osmeriformes	0.00209609
0	4	CatHG_Hypanus	0.00208343
0	4	CatHS_Silurus_glanis	0.00207168
0	4	CatHG_Bothrops	0.00204546
0	4	CatHG_Amia	0.00202068
0	4	CatHG_Leporinus	0.00201675
0	4	CatHS_Leporinus_friderici	0.00200754
0	4	CatHF_Doradidae	0.00197779
0	4	CatL1_Panamanian	0.00196414
0	4	CatHO_Amiiformes	0.0019333
0	4	CatHF_Rajidae	0.00185484
0	4	CatHF_Amiidae	0.00177422
0	4	CatHS_Silurus_asotus	0.0017585
0	4	CatHO_Centrarchiformes	0.00174474
0	4	CatHS_Pimelodus_fur	0.00173077
0	4	CatL5_Argentina	0.00168357
0	4	CatHS_Luciopimelodus_pati	0.00162249
0	4	CatHS_Ameiurus_melas	0.00161127
0	4	CatHF_Cetopsidae	0.00159476
0	4	CatHO_Testudines	0.00157599
0	4	CatHG_Cetopsis	0.00157238
0	4	CatL5_Czech_Republic	0.00155322
0	4	CatHS_Dipturus_nasutus	0.00151299
0	4	CatL5_Mexico	0.00149632
0	4	CatHG_Micropterus	0.00149377
0	4	CatHS_Cetopsis_caecutiens	0.00146578
0	4	CatHS_Micropterus_salmonoides	0.00145808
0	4	CatL5_France	0.00143693
0	4	CatHS_Perca_fluviatilis	0.00142477
0	4	CatHG_Synodontis	0.0014152
0	4	CatHF_Centrarchidae	0.00140073
0	4	CatHS_Pseudoplatystoma_cf_reticulatum	0.00139472
0	4	CatHS_Apalone_spinifera	0.00139342
0	4	CatHF_Arhynchobatidae	0.00136897
0	4	CatHF_Nemacheilidae	0.00136864
0	4	CatHF_Malapteruridae	0.00133461
0	4	CatHG_Esox	0.00132339
0	4	CatHF_Trionychidae	0.00131159
0	4	CatHF_Esocidae	0.00130315
0	4	CatHG_Pimelodella	0.00126008
0	4	CatHG_Sorubimichthys	0.00125321
0	4	CatHS_Antaresia_maculosa	0.00123839
0	4	CatHS_Sander_vitreus	0.00123141
0	4	CatL1_Saharo_Arabian	0.00121355
0	4	CatHF_Doraridae	0.00119174
0	4	CatHS_Coregonus_lavaretus	0.00118951
0	4	CatHF_Anguillidae	0.00113483
0	4	CatHS_Oxydoras_niger	0.00113124
0	4	CatHF_Dicroglossidae	0.00111117
0	4	CatHG_Agkistrodon	0.00110018
0	4	CatHG_Schizodon	0.00105653
0	4	CatHS_Sorubimichthys_planiceps	0.0010563
0	4	CatHG_Brachyplatystoma	0.0010199
0	4	CatHG_Anguilla	0.00101422
0	4	CatL5_Tanzania	0.000998764
0	4	CatHG_Synbranchus	0.00099168
0	4	CatHS_Schizodon_borellii	0.000988417
0	4	CatHG_Dipturus	0.000986636
0	4	CatHG_Crotalus	0.000966781
0	4	CatHG_Chanodichthys	0.000952829
0	4	CatHS_Himantura_sp	0.000942581
0	4	CatL5_Iraq	0.000941539
0	4	CatHG_Antaresia	0.000940745
0	4	CatL5_Vietnam	0.000926586
0	4	CatHG_Sander	0.00090894
0	4	CatHO_Rhinopristiformes	0.000889694
0	4	CatHS_Varanus_varius	0.000871616
0	4	CatHG_Helicops	0.000858502
0	4	CatHO_Anguilliformes	0.000854107
0	4	CatHS_Nerodia_rhombifer	0.000829735
0	4	CatHG_Barbatula	0.000828607
0	4	CatHS_Varanus_salvator	0.000809704
0	4	CatHG_Palusophis	0.000801185
0	4	CatHS_Pimelodus_maculatus	0.000798905
0	4	CatHG_Sorubim	0.00078629
0	4	CatHS_Oxydoras_kneri	0.000785573
0	4	CatHS_Cichla_monoculus	0.000778855
0	4	CatHS_Ictalurus_furcatus	0.000774886
0	4	CatHS_Helicops_leopardinus	0.000769024
0	4	CatHF_Xenocyprididae	0.000755967
0	4	CatHS_Ageneiosus_inermis	0.000728363
0	4	CatHS_Pseudoplatystoma_corrucans	0.0007166
0	4	CatHS_Agkistrodon_piscivorus	0.000713172
0	4	CatHS_Crotalus_durissus	0.000699466
0	4	CatHG_Zungaro	0.000696124
0	4	CatHS_Varanus_niloticus	0.000694613
0	4	CatHG_Apalone	0.000690993
0	4	CatHS_Synodontis_caudovittatus	0.000689081
0	4	CatHF_Pythonidae	0.00068733
0	4	CatHF_Elapidae	0.000674159
0	4	CatHC_Mammalia	0.000670673
0	4	CatHS_Sorubim_lima	0.000658232
0	4	CatHS_Didelphis_marsupialis	0.000646533
0	4	CatHS_Chanodichthys_dabryi	0.000643239
0	4	CatHS_Natrix_maura	0.00063287
0	4	CatHF_Mochokidae	0.000619743
0	4	CatHS_Ophisternon_aenigmaticum	0.000615668
0	4	CatHS_Anguilla_japonica	0.000610852
0	4	CatHG_Gobiomorus	0.000606892
0	4	CatHS_Hypanus_say	0.000602646
0	4	CatHG_Pristis	0.000602615
0	4	CatHG_Clarotes	0.000598367
0	4	CatHG_Salminus	0.000596046
0	4	CatHO_Synbranchiformes	0.000591383
0	4	CatHG_Hoplobatrachus	0.000588097
0	4	CatHO_Gobiiformes	0.000587974
0	4	CatHS_Pinirampus_pirinampu	0.000576325
0	4	CatHS_Enhydris_enhydris	0.0005748
0	4	CatHS_Silurus_cf_soldatovi	0.000571598
0	4	CatHS_Pimelodella_cristata	0.00056069
0	4	CatHG_Misgurnus	0.000556735
0	4	CatHG_Lepomis	0.000553667
0	4	CatHS_Plecoglossus_altivelis	0.00054787
0	4	CatHS_Hoplobatrachus_tigerinus	0.000546157
0	4	CatHS_Hypomesus_nipponensis	0.000543551
0	4	CatHG_Pseudechis	0.000532212
0	4	CatHS_Pseudechis_porphyriacus	0.000529436
0	4	CatL5_Ethiopia	0.000529361
0	4	CatHG_Plecoglossus	0.000521864
0	4	CatHO_Didelphiomorphia	0.000520593
0	4	CatHF_Cobitidae	0.000518595
0	4	CatHG_Pinirampus	0.000508853
0	4	CatHS_Palusophis_bifossatus	0.000506659
0	4	CatHG_Enhydris	0.000497641
0	4	CatHS_Lepomis_macrochirus	0.000487412
0	4	CatHG_Pelodiscus	0.000472079
0	4	CatHG_Bathyraja	0.000467023
0	4	CatHG_Natrix	0.000466741
0	4	CatHF_Erythrinidae	0.000464576
0	4	CatL5_Costa_Rica	0.0004632
0	4	CatHF_Fundulidae	0.000455239
0	4	CatL5_Madagascar	0.000447119
0	4	CatL5_New_Zealand	0.000444079
0	4	CatHS_Gobiomorus_maculatus	0.000443745
0	4	CatL2_Central_America	0.000441511
0	4	CatHG_Heterobranchus	0.00044014
0	4	CatHS_Raja_montagui	0.000439141
0	4	CatHS_Madagascarophis_colubrinus	0.000436243
0	4	CatHF_Claroteidae	0.00043567
0	4	CatHS_Lefua_echigonia	0.000434927
0	4	CatHG_Himantura	0.000426398
0	4	CatHS_Zungaro_zungaro	0.00042611
0	4	CatHG_Lefua	0.000422593
0	4	CatHS_Pelodiscus_sinensis	0.000420571
0	4	CatHS_Ageneiosus_ucayalensis	0.000418079
0	4	CatHO_Urodela	0.000409167
0	4	CatL5_Taiwan	0.000396731
0	4	CatHS_Brachycephalus_pernix	0.000395123
0	4	CatHF_Plecoglossidae	0.00038955
0	4	CatL5_Norway	0.000384032
0	4	CatHG_Brachycephalus	0.00037798
0	4	CatHS_Esox_lucius	0.000377682
0	4	CatHF_Pseudoxyrhophiidae	0.000373149
0	4	CatHS_Esox_niger	0.000369071
0	4	CatHS_Fundulus_heteroclitus	0.000346976
0	4	CatHS_Lithobates_sphenocephalus	0.000340683
0	4	CatHG_Fundulus	0.000331278
0	4	CatHS_Coregonus_sp	0.000325208
0	4	CatHG_Causus	0.000324093
0	4	CatL5_Egypt	0.000323347
0	4	CatHF_Eleotridae	0.000321248
0	4	CatHS_Misgurnus_anguillicaudatus	0.000321168
0	4	CatHS_Barbatula_toni	0.000317073
0	4	CatHS_Perca_flavensces	0.000311622
0	4	CatHF_Bryconidae	0.000306394
0	4	CatHG_Ophisternon	0.000305459
0	4	CatHS_Squaliolus_aliae	0.000303601
0	4	CatHS_Clarias_anguillaris	0.000301168
0	4	CatHS_Hoplias_malabaricus	0.00029551
0	4	CatHG_Didelphis	0.000290109
0	4	CatHS_Varanus_albigularis	0.000289372
0	4	CatHS_Causus_maculatus	0.000288484
0	4	CatHS_Clarotes_laticeps	0.000282375
0	4	CatHG_Leucoraja	0.000274383
0	4	CatHS_Rhynchobatus_laevis	0.000269518
0	4	CatL5_Ivory_Coast	0.000269394
0	4	CatHG_Porthidium	0.000266407
0	4	CatHO_Gymnotiformes	0.000258278
0	4	CatHS_Coregonus_heglingus	0.000256502
0	4	CatHG_Pterodoras	0.00025648
0	4	CatHG_Ompok	0.000255772
0	4	CatHS_Pimelodus_ornatus	0.000255107
0	4	CatHS_Salvelinus_alpinus	0.000251095
0	4	CatHS_Auchenipterus_osteomystax	0.00024457
0	4	CatHF_Didelphidae	0.000230965
0	4	CatHS_Lithobates_pipiens	0.000229304
0	4	CatHG_Sperata	0.000227229
0	4	CatHS_Ameiurus_nebulosus	0.000225455
0	4	CatHS_Varanus_gouldii	0.000225143
0	4	CatHS_Synbranchus_marmoratus	0.000222526
0	4	CatHS_Orectolobus_ornatus	0.00022181
0	4	CatHG_Hypomesus	0.000221671
0	4	CatHF_Brachycephalidae	0.000220637
0	4	CatHF_Pristidae	0.000218792
0	4	CatHF_Ambystomidae	0.000216421
0	4	CatHF_Synbranchidae	0.00021595
0	4	CatHS_Silurus_triostegus	0.000211144
0	4	CatHS_Pseudoplatystoma_tigrinum	0.000210874
0	4	CatHG_Urobatis	0.000205237
0	4	CatHS_Ictalurus_dugesii	0.000204821
0	4	CatHS_Varanus_rosenbergi	0.000199115
0	4	CatHS_Heterobranchus_bidorsalis	0.000197479
0	4	CatHF_Homalopsidae	0.000195207
0	4	CatHO_Squaliformes	0.000191728
0	4	CatHS_Brachyplatystoma_filamentosum	0.000191195
0	4	CatL5_Cambodia	0.000185796
0	4	CatHG_Nerodia	0.000185634
0	4	CatHS_Hypophthalmus_edentatus	0.000179876
0	4	CatHO_Heterodontiformes	0.000179204
0	4	CatHS_Ageneiosus_sp	0.000175448
0	4	CatHS_Ompok_bimaculatus	0.000171564
0	4	CatHG_Gymnotus	0.000170799
0	4	CatHS_Clarias_sp	0.000170247
0	4	CatHG_Hoplias	0.000160103
0	4	CatHG_Heterodontus	0.000160005
0	4	CatHG_Pylodictis	0.000159923
0	4	CatHS_Salminus_brasiliensis	0.00015855
0	4	CatHS_Brachyplatystoma_vaillantii	0.000156569
0	4	CatHF_Heterodontidae	0.000156253
0	4	CatHF_Gymnotidae	0.000151269
0	4	CatHF_Osmeridae	0.000148504
0	4	CatL5_Malaysia	0.000144397
0	4	CatHF_Urotrygonidae	0.000144108
0	4	CatHS_Zungaro_jahu	0.000143906
0	4	CatHO_Cyprinodontiformes	0.000139141
0	4	CatHS_Pimelodus_cf_blochii	0.000137692
0	4	CatHS_Sperata_seenghala	0.000129193
0	4	CatL1_Madagascan	0.000126433
0	4	CatL5_England	0.000125815
0	4	CatHG_Hypophthalmus	0.000121824
0	4	CatHF_Dalatiidae	0.000120769
0	4	CatHS_Pterodoras_granulosus	0.000119741
0	4	CatHG_Orectolobus	0.000118067
0	4	CatL5_Ireland	0.000111341
0	4	CatHF_Rhinidae	0.000106178
0	4	CatHG_Auchenipterus	0.000104582
0	4	CatHS_Brachyplatystoma_rousseauxii	0.000100835
0	4	CatHS_Leucoraja_naevus	9.80844e-05
0	4	CatHG_Ambystoma	9.7678e-05
0	4	CatHS_Pimelodella_sp	9.64334e-05
0	4	CatHS_Lithobates_clamitans	9.53612e-05
0	4	CatHS_Hypanus_longus	9.48029e-05
0	4	CatHS_Pylodictis_olivaris	9.08395e-05
0	4	CatHS_Anguilla_anguilla	8.87078e-05
0	4	CatHS_Pristis_clavata	8.26472e-05
0	4	CatHS_Urobatis_maculatus	7.91829e-05
0	4	CatHS_Barbatula_barbatula	7.54609e-05
0	4	CatHS_Heterodontus_mexicanus	7.09252e-05
0	4	CatHG_Squaliolus	6.8367e-05
0	4	CatHG_Rhynchobatus	6.69648e-05
0	4	CatHS_Clarias_cf_anguillaris	6.57826e-05
0	4	CatHS_Varanus_sp	6.36551e-05
0	4	CatHS_Rita_rita	6.23504e-05
0	4	CatHG_Madagascarophis	5.83746e-05
0	4	CatHS_Lithobates_catesbeianus	5.55169e-05
0	4	CatHS_Ambystoma_tigrinum	5.14737e-05
0	4	CatHO_Orectolobiformes	5.01028e-05
0	4	CatHS_Hemisorubim_platyrhynchos	4.71499e-05
0	4	CatHS_Silurus_biwaensis	4.48e-05
0	4	CatHS_Porthidium_nasutum	4.39532e-05
0	4	CatHG_Hemisorubim	4.30782e-05
0	4	CatHS_Platynematichthys_notatus	4.2203e-05
0	4	CatL5_Bangladesh	3.91794e-05
0	4	CatHG_Platynematichthys	3.85746e-05
0	4	CatHS_Gymnotus_carapo	3.84883e-05
0	4	CatHG_Megalonema	2.38171e-05
0	4	CatHS_Megalonema_platycephalum	1.54778e-05
0	4	CatHF_Orectolobidae	1.41518e-05
0	4	CatHS_Varanus_cf_gouldii	1.1043e-05
0	4	CatHS_Salmo_trutta	1.04767e-05
0	4	CatHG_Salmo	6.21377e-06
0	4	CatHS_Varanus_nebulosus	5.80057e-06
0	4	CatL5_South_Africa	5.07521e-06
0	4	CatHG_Salvelinus	1.54151e-06
0	4	CatHG_Rita	2.24953e-07
0	5	CatL1_Neotropical	0.0523246
0	5	CatHO_Siluriformes	0.0392288
0	5	CatL2_Asia	0.0346196
0	5	CatHF_Pimelodidae	0.0337732
0	5	CatE2_1	0.0323194
0	5	CatHC_Chondrichthyes	0.0295108
0	5	CatHC_Actinopterygii	0.0279663
0	5	CatHF_Siluridae	0.0246142
0	5	CatL2_South_America	0.0232143
0	5	CatE2_2	0.0221483
0	5	CatHF_Ictaluridae	0.0186447
0	5	CatL1_Palearctic	0.0175673
0	5	CatL2_North_America	0.0171845
0	5	CatL5_Brazil	0.0168868
0	5	CatHF_Varanidae	0.0164037
0	5	CatHG_Varanus	0.0149115
0	5	CatHG_Phractocephalus	0.0143595
0	5	CatHO_Squamata	0.013321
0	5	CatL1_Australian	0.0127214
0	5	CatHC_Reptilia	0.0126726
0	5	CatHS_Phractocephalus_hemioliopterus	0.0126323
0	5	CatL5_USA	0.0126104
0	5	CatL1_Nearctic	0.0124859
0	5	CatL2_Oceania	0.0124799
0	5	CatL2_Europe	0.010781
0	5	CatL2_Africa	0.0107128
0	5	CatL1_Afrotropical	0.0106263
0	5	CatE1_aquatic	0.0104183
0	5	CatE1_terrestrial	0.00993807
0	5	CatE2_6	0.00952226
0	5	CatHG_Silurus	0.0089298
0	5	CatHG_Tachysurus	0.00842549
0	5	CatHS_Trachelyopterus_galeatus	0.00707548
0	5	CatHG_Ictalurus	0.00657234
0	5	CatHF_Salmonidae	0.0063612
0	5	CatHF_Clariidae	0.00631387
0	5	CatHO_Salmoniformes	0.00619154
0	5	CatHF_Bagridae	0.00612389
0	5	CatL5_China	0.00591914
0	5	CatHG_Trachelyopterus	0.00587422
0	5	CatE2_4	0.00581022
0	5	CatHG_Coregonus	0.00547647
0	5	CatL1_Oriental	0.00537137
0	5	CatHS_Tachysurus_fulvidraco	0.00535978
0	5	CatHF_Viperidae	0.00513456
0	5	CatHO_Myliobatiformes	0.00506103
0	5	CatL5_Sudan	0.00505141
0	5	CatHO_Perciformes	0.00478627
0	5	CatHF_Cichlidae	0.00463851
0	5	CatHG_Ameiurus	0.00441031
0	5	CatL1_Sino_Japanese	0.00431857
0	5	CatHF_Dasyatidae	0.00426448
0	5	CatHG_Cichla	0.00401002
0	5	CatL5_Australia	0.00393027
0	5	CatL5_India	0.00392407
0	5	CatE2_5	0.00373062
0	5	CatHF_Anostomidae	0.00370001
0	5	CatHG_Oxydoras	0.00361274
0	5	CatHG_Pimelodus	0.00342765
0	5	CatHO_Cypriniformes	0.00339698
0	5	CatHG_Clarias	0.00338432
0	5	CatHF_Percidae	0.00336376
0	5	CatHO_Characiformes	0.00330846
0	5	CatHC_Amphibia	0.00318707
0	5	CatHF_Auchenipteridae	0.00295726
0	5	CatHS_Luciopimelodus_pati	0.00293571
0	5	CatL5_Peru	0.00293457
0	5	CatHS_Amia_calva	0.0028979
0	5	CatHO_Esociformes	0.00287176
0	5	CatHO_Amiiformes	0.00286863
0	5	CatHS_Leporinus_friderici	0.00285884
0	5	CatHG_Pseudoplatystoma	0.00281728
0	5	CatL5_Switzerland	0.00279342
0	5	CatL5_Russia	0.00274705
0	5	CatHS_Pseudoplatystoma_cf_reticulatum	0.00270066
0	5	CatHG_Calophysus	0.00266038
0	5	CatHO_Anura	0.0026188
0	5	CatHS_Pseudoplatystoma_reticulatum	0.00258261
0	5	CatL1_Panamanian	0.00255987
0	5	CatL5_Canada	0.00250199
0	5	CatHG_Amia	0.00244334
0	5	CatHS_Silurus_asotus	0.0024103
0	5	CatHS_Wallago_attu	0.00236503
0	5	CatHG_Malapterurus	0.00233667
0	5	CatHG_Perca	0.00231696
0	5	CatHS_Ameiurus_melas	0.00231106
0	5	CatHF_Ranidae	0.0022753
0	5	CatHS_Ictalurus_punctatus	0.00225468
0	5	CatHO_Cichliformes	0.00220764
0	5	CatHS_Micropterus_dolomieu	0.00215641
0	5	CatHS_Calophysus_macropterus	0.00208119
0	5	CatL5_Paraguay	0.00205099
0	5	CatHS_Malapterurus_electricus	0.00205033
0	5	CatHO_Osmeriformes	0.00204169
0	5	CatL1_Saharo_Arabian	0.00199892
0	5	CatHF_Amiidae	0.00199882
0	5	CatHG_Lithobates	0.0019956
0	5	CatHF_Trionychidae	0.00197429
0	5	CatHS_Clarias_gariepinus	0.00194348
0	5	CatHG_Bothrops	0.00192625
0	5	CatHG_Ageneiosus	0.00191694
0	5	CatHS_Pseudoplatystoma_fasciatum	0.00186977
0	5	CatL5_Mexico	0.00183298
0	5	CatHF_Heptapteridae	0.00178275
0	5	CatHO_Centrarchiformes	0.00177286
0	5	CatHF_Malapteruridae	0.00171601
0	5	CatHF_Colubridae	0.00168216
0	5	CatL5_Czech_Republic	0.00168136
0	5	CatL5_Japan	0.00168025
0	5	CatHG_Cetopsis	0.00167104
0	5	CatHS_Silurus_glanis	0.00162498
0	5	CatHG_Luciopimelodus	0.00159841
0	5	CatHS_Cetopsis_caecutiens	0.00157934
0	5	CatHO_Rajiformes	0.00155093
0	5	CatHS_Cichla_kelberi	0.00151302
0	5	CatHS_Oxydoras_niger	0.00150057
0	5	CatHG_Crotalus	0.00149961
0	5	CatHF_Nemacheilidae	0.00149634
0	5	CatHG_Wallago	0.00149157
0	5	CatHS_Bothrops_jararaca	0.00147414
0	5	CatHS_Pimelodus_maculatus	0.00144446
0	5	CatHF_Doraridae	0.00144332
0	5	CatHF_Doradidae	0.0014323
0	5	CatHG_Micropterus	0.00141196
0	5	CatHF_Rajidae	0.00138485
0	5	CatHS_Perca_fluviatilis	0.00137487
0	5	CatHS_Micropterus_salmonoides	0.0013552
0	5	CatHG_Esox	0.00135179
0	5	CatHO_Testudines	0.00132685
0	5	CatHS_Dipturus_nasutus	0.00132096
0	5	CatL5_Argentina	0.00130728
0	5	CatHF_Centrarchidae	0.0013045
0	5	CatHS_Himantura_sp	0.00127114
0	5	CatHG_Sperata	0.00123407
[truncated: 387,757+ more rows]

## Sheet: perturbation_0
Histogram of the top five most important features
Perturbation level = 0%
Feature	Count
CatL1_Neotropical	9
CatL2_Asia	9
CatHO_Siluriformes	9
CatHF_Pimelodidae	9
CatE2_1	4
CatL2_South_America	6
CatHC_Chondrichthyes	3
CatHF_Ictaluridae	1

## Sheet: perturbation_49
Histogram of the top five most important features
Perturbation level = 49%
Feature	Count
CatL1_Neotropical	6
CatHF_Pimelodidae	5
CatL5_Brazil	6
CatHC_Chondrichthyes	3
CatE2_2	3
CatL2_Asia	6
CatHF_Siluridae	2
CatHO_Siluriformes	5
CatL2_South_America	4
CatE2_1	4
CatL1_Palearctic	1
CatL2_Europe	1
CatL5_USA	1
CatHG_Phractocephalus	1
CatHF_Varanidae	1
CatHF_Ictaluridae	1

## Sheet: perturbation_99
Histogram of the top five most important features
Perturbation level = 99%
Feature	Count
CatL5_Peru	7
CatL5_Paraguay	6
CatL1_Oriental	1
CatHS_Pseudoplatystoma_cf_reticulatum	1
CatL5_USA	7
CatHS_Pimelodus_fur	1
CatHS_Pseudoplatystoma_corrucans	3
CatL5_Canada	5
CatHS_Pimelodus_maculatus	1
CatL5_Switzerland	2
CatHG_Brachyplatystoma	1
CatHG_Pseudoplatystoma	1
CatL5_China	1
CatL5_Argentina	1
CatHS_Pseudoplatystoma_reticulatum	1
CatHS_Pseudoplatystoma_fasciatum	1
