# Supplementary material for: Machine learning models accurately predict clades of proteocephalidean tapeworms (Onchoproteocephalidea) based on host and biogeographical data
Source: Cladistics. 2025 Mar 6;41(3):264–82. doi: 10.1111/cla.12610 (PMC12065121; doi:10.1111/cla.12610)
Supplement: Supplementary file 1 — Appendix S1. List of supplementary tables (both in csv and xlsx formats). Appendix S1a. List of newly collected tapeworms and associated metadata. Appendix S1b. Summary data of all tapeworm sequences used in the phylogenetic analysis. Appendix S1c. Codification of characters and associate states for the character optimization analysis. Appendix S1d. States of character for each terminal used in the character optimization analysis. Appendix S1e. Categorial attributes and associated states used in the random forest analysis. Appendix S1f. Selected clades used for training the Random Forest algorithm. Appendix S1g. List of synonyms used through the analyses. Appendix S2. Individual character optimization files. Appendix S2a. List of non‐ambiguous transformations and their type. Appendix S2b. Detailed character matrix used to generate the TNT file. Appendix S2c. Legend for characters and character states. Appendix S2d. Non‐ambiguous synapomorphies of each node. Appendix S2e. Character matrix in TNT file. Appendix S2f. Tree in Newick format containing branch labels (nodes). Appendix S2g. PDF file of the tree including transformations in nodes with three or more terminals. Appendix S3. Alignment and Tree search files. Appendix S3a. Alignment‐ready for the tree search in TNT (28S rRNA). Appendix S3b. Alignment‐ready for the tree search in TNT (MT‐CO1). Appendix S3c. Alignment‐ready for the tree search in TNT (TOTAL). Appendix S3d. TNT script for the tree search. Appendix S3e. Most parsimonious trees in Newick format. Appendix S3f. TNT script for summarizing the strict consensus tree. Appendix S3g. TNT script for the branch length assessment. Appendix S3h. TNT script for the branch support and frequency analysis. Appendix S3i. Consensus tree in Newick format (no branch lengths or support values). Appendix S3j. Complete consensus tree (including branch lengths, support and frequency values). Appendix S3k. Consensus tree, including Goodman‐Bremer and Jackknife values, in PDF [file CLA-41-264-s001.zip › cla12610-sup-0032-AppendixS5a.nexus]

#NEXUS

BEGIN DATA;
DIMENSIONS  NTAX=537 NCHAR=1942;
FORMAT DATATYPE=DNA GAP=- MISSING=N;
MATRIX

Clistobothrium_   ATTCCCCTA--GTAA-CGGCGAGTGAAGAGGGAATAGCCCAGCAC-CGAAGCCTGCGACAGTTTTGTTGTTAGGCAATGTGGTGTTTGGGTCGGCTAGTGGGATTGCCACTCCACTCGAAGTCCAGCATTGAGTATGG-TCACTGGATTTGGCCCAGAGAGGGTGAAAGGCCCGTA--CGGGTGGAGGTCTCAGACAAGTAAG--GCAATTCACCAGGCCGGCCTTAGAGTCGGGTTGTTTGTGAATGCAGCCCAAAGTGGGTGGTAAACTCCATCCAAGGCTAAATACAAGCACGAGTCCGATAGCGAACAAGTACCGTGAGGGAAAGTTGAAAAGTACTTT-GAAGAGAGAGTAAACAGTACGTGAAACCGC-ATGCAGGTAAACGGGTGGC-GTCAAGCTGCAAG-CCCAGAGGATTCA-GCTGGCT--AGGATGT-TGTGTA-TG--CGCTT---GCG--CA-TCTA--TCAGTC--AGAATA----AG------ATGTGATAGTCCACTGG-TA-AA-CGGTGGGCCC-----GGC------CGC----AAG-----GTT-GG-----------GATATGT-GTACC-GGGCGGAAGCC--GGAGCATGCTA-TTCG-----T--CTGTTGGGCTGT-CTAGTCAGTGCAC-TTTCTCTGT--GGTGAACACCACGAC-CGGTGGAATTGC--CAGTCTGCTGTAGTCAA--GTCGTA--TTCAG--TCG---GTTC----T------T-----G----TAG-----C----------CAACTGGGT------GCGATCACAGGCAAAC---TC-AGTAAACGGCGTAGGGGTG---TT-TCGGCATCCCTGCGTGTTATCGGCTGCTGGT---TGTCAACGG---GCCTG--CC------TGATGA---TT--------GTTGTAAC------CGT--CATTG------GGTG-GT--CTGGTGGGCTATGGTGGTAAGAA-TAACTGTGCAAGGCATCGGAGTTCTCGGCCTC-------AA---AT---GCAT---CCTGC----ATACACGTTA---CAAG--TGGA---------G------------TGGG-G-TGC----------C--------ATTGCA--GC---CTGCCTGTT------GTTGG--GTCTGATTGT-CGTGTCGCCTGCG---CAAAG---TGGGCCCG-G-CAGTGGC-CTGATGCG-GGATGGGTTGT------GGATG---GTGC----TTC-----CTGTGTAG-G---GTGCG-GTG-GGTCA-AATAG-TCAGTGGTGTAGTGGTAG-ACGAGCTACCCGACCCGTCTTGAAACACGGACCAAGGAGTTTAACA-TGTATGCGAGTCAAGGGGTCCTACGAAACCCAAAGGCGCAGTGAAAGTAAAGCTT-----CGACTTG-----------------T------CTC------GGA--GTGAGGTGAGATCCTGCCGTTACTCGCATCAGTCTTTTGT-------CAGCAT-CAGGC------TAAGAGCGGTGGGCGCATCACCGGCCCGTCCCAT-G-A-TGTGGTCATTGGA-----TGT-CTGCAG----------------TCGTTGCTT-------------------------------------------------G---------------------------------CAGCGGCT-----G---------TGGTG----CCAGTGCGTCATC-GGGGCGGAGCATGAGCATACATGTTGAGACCCGAAAGATGGTGAACTATGCTTGCGTAGGTTG--AAGCCAGAGGAAACTCTGGTGGAGGACCGCAGCGATTCTGACGTGCAAATCGATCGTCAAA-CGTGAGTATAGGGGC--GAAAGACTAATCGAAC-CATCTAGTAGCTGG--TTCCCTC
PS129_            NNTCCCCTA--GTAA-CGGCGAGTGAAGAGGGAAAAGCCCAGCAC-CGAAGCCTGCGGCAGTTTTGCTGCTAGGCAATGTGGTGTTTGGGTCGGCTCGTGGGATTGCCACTCCACTCCAAGTCCAGCATTGAGTATGGTTTACTGGATTTGGCCCAGAGAGGGTGAAAGGCCCGTA--GGGGTGGAGTA-TCAGAAATGTGAG--GCAGTTCACCAGGTCGACCTTAGAGTCGGGTTGTTTGGGAATGCAGCCCAAAGCGGGTGGTAAACTCCATCCAAGGCTAAATACAAGCACGAGTCCGATAGCGAACAAGTACCGTGAGGGAAAGTTGAAAAGTACTCT-GAAGAGAGAGTAAACAGTACGTGAAACCGC-ATGCAGGTAAACGGGTGGC-GTCAAGCTGCAGG-CCCAGAGGATTCA-GTCGACT--AGGTTGT-AGTGTA-TGT--GCCT--GGC-G-CA-TCCA--TCAGTC--AGAGTGT----GA-----TTGAGT-AGTCCA-TGGGTA-AA-CCGTGGG-CCT----GGC------CGC----AAG-----GTC-AG-----------GATGTGT-GTACC-GGATGGGTGCC--GGAGCATGCTA---CT--CG-T--CTG-TGGACTGT-CTAGTCGGTGCAC-TTTCTCTGT--GGTCAACACCACGAC-CGGTGGTATTGC--CAGTCTGCTGTGCTCAA--GTTGTGC-T--CGGTTGG-----TC---CT----------------TGTG---G-----------CTAGCTGGGT------GCGATCACAGGCAAAT---TC-AGTGAACGGCGCGGGGGTG---CT-TCGGTATCTTCGCGTGTTATCGGCCACTGGT---TGTCAACGG---GTCTG--CC------CGATGT---TT--------GTTGTAAC------CGG--CATT------GGGTG-GT--CTGGTGGAGCACGGTGGTAAGAA-TAACTGTGCAGGGCACCGGAGTTGTCGGCCTC-------AA---AT---GC-GT--CCCGCACA----CACGTTA---CAAG--TGGTGCTT-----------AGT----GGCG-G-CGT-------C-----------GTGGCC--AT---CTGCCTGGT------GTTGG--GTGTGATTGG-CGTGTTGCCCGCG---AAAAG---CGGGCCCG--TCAGTGGCTC-GATTCA-GGATGGGTGGT------TTGCG---GCGT----TGT-----CGGTGTGGG----ACGTG-GTG-GGCCC-AATAG-TCAGTGGTGTAGTGGTAG-ACGAGCTACCCGACCCGTCTTGAAACACGGACCAAGGAGTTTAACA-TGTATGCGAGTCAATGGGTCCTACGAAACCCAAAGGCGCAGTGAAAGTGAAGCTT-----CGAGGT------------T-----------ACT------CGGA--GTGTGGTGAGATCCCGCTGTTACTCGCACCAGCC--TAATGC-----CAGCAT-CAGGC------TAAGAGCAGCGGGCGCATCACCGGCCCGTCCCAT-G-A-TGTGGTCGCAGG----A-TGG-CTGTGG-------T---------TGTTGCTGCTT------------------------------------------------------------C-----------------GGTGGTGGCG----------G-CTGCAGTGC----CTGTGCGTCATC-GGGGCGGTGCATGAGCATACACGTTGAGACCCGAAAGATGGTGAACTATGCTTGCGTAGGTTG--AAGCCAGAGGAAACTCTGGTGGAGGACCGCAGCGATTCTGACGTGCAAATCGATCGTCAAA-CGTGAGCATAGGGGC--GAANNNNNNNNNNNNNNNNNNNNNNNNNNNNNNNNNNNNN
PS064_            ATTCCCCTA--GTAA-CGGCGAGTGAAGAGGGAAAAGCCCAGCAC-CGAAGCCTGCGGCAGATTTGCTGTTAGGCAATGTGGTGTTTGGGTCGGCTAGTGGGACCACCACTCCACTCGAAGTCCAGCATTGAGTATGG-TTACTGGATTTGGCCCAGAGAGGGTGAAAGGCCCGTA--CGGGTGGAGTA-TCAGACATGTGAG--GTGGTTCACCAGGTCGACCTTAGAGTCGGGTTGTTTGGGAATGCAGCCCAAAGCGGGTGGTAAACTCCATCCAAGGCTAAATACAAGCACGAGTCCGATAGCGAACAAGTACCGTGAGGGAAAGTTGAAAAGTACTCT-GAAGAGAGAGTAAACAGTACGTGAAACCGC-ATGCAGGTAAACGGGTGGC-GTCAAGCTGCAAG-CCCGGAGAATTCA-GCCGGCT--AGGTTGT-TGTGTA-TG--CGCCT--GGC-G-CA-TCCA--TCAGTC--GGAGTAT----GA-----TTGGAT-AGTCCACTAG-TA-GA-CAGTGGG-CCT----GTC------CGC----AAG-----GGC-AG-----------GATATGT-GTACC-GGGTGGGTGCC--GGAGCATGCTA--TC---CG-T--CTA-TGGACTGT-CTAGCCGGTGCAC-TTTCTCCGT--GGTCAACACCACGAC-CGGTGGTATTGC--CAGTCTGCTGTGTCCAA--GTCGCAT-TT--GG-TAG---G-TC---CT----------------TGTG---G-----------CCAACCGAGT------GTGATCACAGGCAAAC---TC-AGTAAACGGCGTGAGGGTG---CC-TCGGCACTTTCATGTGTTATCGGCTACTGGT---TGTCAACGG---GCCTG--CT------CTGTGT---TT--------GTTGTAAC------CGA--CATG------GGGTGGCT---CGGTGGGGCATGGTGGTAAGAA-TAACTGTGCAAGGCACCGGGGTCATCGGCCTC-------AA---AT---GC-GT--CCTGC--GTC--CACGTTA---CAAG--TG-----T-----------AGG----TACT-T-TGC-------T-----------ACCGCT--GC---CTGCTCGGT------GCTGG--GTGTGATTGG-CGTGTCGCCTGCG---CAAAG---TAGGCCCG--CCAATGGCTC-GGTTCG-AGGTGGGTAGT------TGGTG---GCCT----TGTCGC--CGGCGTGGGG----CGTG-GTG-GGCCT-AATAG-TCAGTGGTGTAGTGGTAG-ACGAGCTACCCGACCCGTCTTGAAACACGGACCAAGGAGTTTAACA-TGTATGCGAGTCAATGGGTCCTACGAAACCCAAAGGCGCAGTGAAAGTGAAGCTT-----CGACTT------------G-----------TCT------CGAA--GTGAGGTGAGATCCTGCTGTTTCTCGCACCAGCC--TAATGC-----CAGCAT-CAGGC------TAAGAGCAGTGGGCGCATCACCGGCCCGTCCCAT-G-A-TGTGGTCATTGG----A-TGA-CCGTGG-------T---------TGCTGTTGCCT------------------------------------------------------------C-----------------GGTAGTGGCA----------G-CCGCGGTGC----CAGTGCGTCATC-GGGGCGGTGCATGAGCATACATGTTGAGACCCGAAAGATGGTGAACTATGCTTGCGTAGGTTG--AAGCCAGAGGAAACTCTGGTGGAGGACCGCAGCGATTCTGACGTGCAAATCGATCGTCAAA-CGTGAGCATAGGGGC--GAAAGACTAATCGAAC-CATCTAGTAGCTGG--TTCCCTC
PS066_            ATTCCCCTA--GTAA-CGGCGAGTGAAGAGGGAAAAGCCCAGCAC-CGAAGCCTGCGGCAGATTTGCTGTTAGGCAATGTGGTGTTTGGGTCGGCTAGTGGGACCACCACTCCACTCGAAGTCCAGCATTGAGTATGG-TTACTGGATTTGGCCCAGAGAGGGTGAAAGGCCCGTA--CGGGTGGAGTA-TCAGACATGTGAG--GTGGTTCACCAGGTCGACCTTAGAGTCGGGTTGTTTGGGAATGCAGCCCAAAGCGGGTGGTAAACTCCATCCAAGGCTAAATACAAGCACGAGTCCGATAGCGAACAAGTACCGTGAGGGAAAGTTGAAAAGTACTCT-GAAGAGAGAGTAAACAGTACGTGAAACCGC-ATGCAGGTAAACGGGTGGC-GTCAAGCTGCAAG-CCCGGAGAATTCA-GCCGGCT--AGGTTGT-TGTGTA-TG--CGCCT--GGC-G-CA-TCCA--TCAGTC--GGAGTAT----GA-----TTGGAT-AGTCCACTAG-TA-GA-CAGTGGG-CCT----GTC------CGC----AAG-----GGC-AG-----------GATATGT-GTACC-GGGTGGGTGCC--GGAGCATGCTA--TC---CG-T--CTA-TGGACTGT-CTAGCCGGTGCAC-TTTCTCCGT--GGTCAACACCACGAC-CGGTGGTATTGC--CAGTCTGCTGTGTCCAA--GTCGCAT-TT--GG-TAG---G-TC---CT----------------TGTG---G-----------CCAACCGAGT------GTGATCACAGGCAAAC---TC-AGTAAACGGCGTGAGGGTG---CC-TCGGCACTTTCATGTGTTATCGGCTACTGGT---TGTCAACGG---GCCTG--CT------CTGTGT---TT--------GTTGTAAC------CGA--CATG------GGGTGGCT---CGGTGGGGCATGGTGGTAAGAA-TAACTGTGCAAGGCACCGGGGTCATCGGCCTC-------AA---AT---GC-GT--CCTGC--GTC--CACGTTA---CAAG--TG-----T-----------AGG----TACT-T-TGC-------T-----------ACCGCT--GC---CTGCTCGGT------GCTGG--GTGTGATTGG-CGTGTCGCCTGCG---CAAAG---TAGGCCCG--CCAATGGCTC-GGTTCG-AGGTGGGTAGT------TGGTG---GCCT----TGTCGC--CGGCGTGGGG----CGTG-GTG-GGCCT-AATAG-TCAGTGGTGTAGTGGTAG-ACGAGCTACCCGACCCGTCTTGAAACACGGACCAAGGAGTTTAACA-TGTATGCGAGTCAATGGGTCCTACGAAACCCAAAGGCGCAGTGAAAGTGAAGCTT-----CGACTT------------G-----------TCT------CGAA--GTGAGGTGAGATCCTGCTGTTTCTCGCACCAGCC--TAATGC-----CAGCAT-CAGGC------TAAGAGCAGTGGGCGCATCACCGGCCCGTCCCAT-G-A-TGTGGTCATTGG----A-TGA-CCGTGG-------T---------TGCTGTTGCCT------------------------------------------------------------C-----------------GGTAGTGGCA----------G-CCGCGGTGC----CAGTGCGTCATC-GGGGCGGTGCATGAGCATACATGTTGAGACCCGAAAGATGGTGAACTATGCTTGCGTAGGTTG--AAGCCAGAGGAAACTCTGGTGGAGGACCGCAGCGATTCTGACGTGCAAATCGATCGTCAAA-CGTGAGCATAGGGGC--GAAAGACTAATCGAAC-CATCTAGTAGCTGG--TTCCCTC
PS128_            NNTCCCCTA--GTAA-CGGCGAGTGAAGAGGGAAAAGCCCAGCAC-CGAAGCCTGCGGCAGTTTTGCTGCTAGGCAATGTGGTGTTTGGGTCGGCTCGTGGGATTGCCACTCCACTCCAAGTCCAGCATTGAGTATGGTTTACTGGATTTGGCCCAGAGAGGGTGAAAGGCCCGTA--GGGGTGGAGTA-TCAGAAATGTGAG--GCAGTTCACCAGGTCGACCTTAGAGTCGGGTTGTTTGGGAATGCAGCCCAAAGCGGGTGGTAAACTCCATCCAAGGCTAAATACAAGCACGAGTCCGATAGCGAACAAGTACCGTGAGGGAAAGTTGAAAAGTACTCT-GAAGAGAGAGTAAACAGTACGTGAAACCGC-ATGCAGGTAAACGGGTGGC-GTCAAGCTGCAGG-CCCAGAGGATTCA-GTCGACT--AGGTTGT-AGTGTA-TGT--GCCT--GGC-G-CA-TCCA--TCAGTC--AGAGTGT----GA-----TTGAGT-AGTCCA-TGGGTA-AA-CCGTGGG-CCT----GGC------CGC----AAG-----GTC-AG-----------GATGTGT-GTACC-GGATGGGTGCC--GGAGCATGCTA---CT--CG-T--CTG-TGGACTGT-CTAGTCGGTGCAC-TTTCTCTGT--GGTCAACACCACGAC-CGGTGGTATTGC--CAGTCTGCTGTGCTCAA--GTTGTGC-T--CGGTTGG-----TC---CT----------------TGTG---G-----------CTAGCTGGGT------GCGATCACAGGCAAAT---TC-AGTGAACGGCGCGGGGGTG---CT-TCGGTATCTTCGCGTGTTATCGGCCACTGGT---TGTCAACGG---GTCTG--CC------CGATGT---TT--------GTTGTAAC------CGG--CATT------GGGTG-GT--CTGGTGGAGCACGGTGGTAAGAA-TAACTGTGCAGGGCACCGGAGTTGTCGGCCTC-------AA---AT---GC-GT--CCCGCACA----CACGTTA---CAAG--TGGTGCTT-----------AGT----GGCG-G-CGT-------C-----------GTGGCC--AT---CTGCCTGGT------GTTGG--GTGTGATTGG-CGTGTTGCCCGCG---AAAAG---CGGGCCCG--TCAGTGGCTC-GATTCA-GGATGGGTGGT------TTGCG---GCGT----TGT-----CGGTGTGGG----ACGTG-GTG-GGCCC-AATAG-TCAGTGGTGTAGTGGTAG-ACGAGCTACCCGACCCGTCTTGAAACACGGACCAAGGAGTTTAACA-TGTATGCGAGTCAATGGGTCCTACGAAACCCAAAGGCGCAGTGAAAGTGAAGCTT-----CGAGGT------------T-----------ACT------CGGA--GTGTGGTGAGATCCCGCTGTTACTCGCACCAGCC--TAATGC-----CAGCAT-CAGGC------TAAGAGCAGCGGGCGCATCACCGGCCCGTCCCAT-G-A-TGTGGTCGCAGG----A-TGG-CTGTGG-------T---------TGTTGCTGCTT------------------------------------------------------------C-----------------GGTGGTGGCG----------G-CTGCAGTGC----CTGTGCGTCATC-GGGGCGGTGCATGAGCATACACGTTGAGACCCGAAAGATGGTGAACTATGCTTGCGTAGGTTG--AAGCCAGAGGAAACTCTGGTGGAGGACCGCAGCGATTCTGACGTGCAAATCGATCGTCAAA-CGTGAGCATAGGGGC--GAANNNNNNNNNNNNNNNNNNNNNNNNNNNNNNNNNNNNN
PS300_            ATTCCCCTA--GTAA-CGGCGAGTGAAGAGGGAAAAGCCCAGCAC-CGAAGCCTGCGGCAGATTTGCTGTTAGGCAATGTGGTGTTTGGGTCGGCTCGTGGGACTACCACTCCACTCGAAGTCCAGCATTGAGTATGG-TTACTGGATTTGGCCCAGAGAGGGTGAAAGGCCCGTA--CGGGTGGAGTA-TCAGACATGTGAG--GTGGTTCACCAGGCCGACCTTAGAGTCGGGTTGTTTGGGAATGCAGCCCAAAGTGGGTGGTAAACTCCATCCAAGGCTAAATACAAGCACGAGTCCGATAGCGAACAAGTACCGTGAGGGAAAGTTGAAAAGTACTCT-GAAGAGAGAGTAAACAGTACGTGAAACCGC-ATGCAGGTAAACGGGTGGC-GTCAAGCTGCAAG-CCCGGAGAATTCA-GTCGGCT--AGGTTGT-AGTGTA-TG--CGCCT--GGC-G-CA-TCCA--TCAGTC--AGAGTAT----GA-----TTGGGT-AGTCCACTAG-TA-AA-CAGTGGG-CCT----GTC------CGC----AAG-----GGC-AG-----------GATATGT-GTACC-GGGTGGGTGCC--GGAGCATGCTA--TC---CG-T--CTG-AGGACTGT-CTAGCCGGTGCAC-TTTCTCCGT--GGTCAACACCACGAC-CGGTGGTATTGC--CAGTCTACTGTGTCCAA--GTCGCAT-TT--GG-TAG---G-TC---CT----------------TGTG---G-----------CCAACTGAGT------GCGATCACAGGCAAAC---TC-AGTAAACGGCGTGAGGGTG---TT-TCGGCACTTTCATGTGTTATCGGTTACTGGT---TGTCAACGG---GCCTG--CT------TTGTGT---TT--------GTTGTAAC------CGACGCA--------GGGTG-GT--CCGGTGGGGCATGGTGGTAAGAA-TAACTGTGCAAGGCACTGGGGTTATCGGCCTC-------AA---AT---GC-GT--CCTGC--GTC--CACGTTA---CAAG--TG-----T-----------AGG----TGCT-G-TGT-------C-----------GCCGCT--GC---TTGCTCGAT------GCTGG--GTGTGATTGG-CGTGTCGCCTGCG---CAAAG---TAGGCCCG--CTGATGGCTC-GGTTCG-AGGTGGGCAGT------TGGTG---GCGT----TGTCG--ACGGCGTGGGG----CGTG-GTG-GGCCT-AATAG-TCAGTGGTGTAGTGGTAG-ACGAGCTACCCGACCCGTCTTGAAACACGGACCAAGGAGTTTAACA-TGTATGCGAGTCAATGGGTCTTACGAAACCCAAAGGCGCAGTGAAAGTGAAGCTT-----CGACTC------------G-----------TCT------CGGA--GTGAGGTGAGATCCTGCTGTTTCTCGCACCAGCC--TAATGC-----CAGCAT-CAGGC------TAAGAGCAGTGGGCGCATCACCGGCCCGTCCCAT-G-A-TGTGGTCATTGG----A-TGT-CTGTGG-------T---------TGTTGTTGCTT------------------------------------------------------------C-----------------GGTAGCGACG----------G-CCGCGGTGC----CAGTGCGTCATC-GGGGCGGTGCATGAGCATACACGTTGAGACCCGAAAGATGGTGAACTATGCTTGCGTAGGTTG--AAGCCAGAGGAAACTCTGGTGGAGGACCGCAGCGATTCTGACGTGCAAATCGATCGTCAAA-CGTGAGCATAGGGGC--GAAAGACTAATCGAAC-CATCTAGTAGCTGG--TTCCCTC
PS130_            ATTCCCCTA--GTAA-CGGCGAGTGAAGAGGGAAAAGCCCAGCAC-CGAAGCCTGCGGCAGTTTTGCTGCTAGGCAATGTGGTGTTTGGGTCGGCTCGTGGGATTGCCACTCCACTCCAAGTCCAGCATTGAGTATGGTTTACTGGATTTGGCCCAGAGAGGGTGAAAGGCCCGTA--GGGGTGGAGTA-TCAGAAATGTGAG--GCAGTTCACCAGGTCGACCTTAGAGTCGGGTTGTTTGGGAATGCAGCCCAAAGCGGGTGGTAAACTCCATCCAAGGCTAAATACAAGCACGAGTCCGATAGCGAACAAGTACCGTGAGGGAAAGTTGAAAAGTACTCT-GAAGAGAGAGTAAACAGTACGTGAAACCGC-ATGCAGGTAAACGGGTGGC-GTCAAGCTGCAGG-CCCAGAGGATTCA-GTCGACT--AGGTTGT-AGTGTA-TGT--GCCT--GGC-G-CA-TCCA--TCAGTC--AGAGTGT----GA-----TTGAGT-AGTCCA-TGGGTA-AA-CCGTGGG-CCT----GGC------CGC----AAG-----GTC-AG-----------GATGTGT-GTACC-GGATGGGTGCC--GGAGCATGCTA---CT--CG-T--CTG-TGGACTGT-CTAGTCGGTGCAC-TTTCTCTGT--GGTCAACACCACGAC-CGGTGGTATTGC--CAGTCTGCTGTGCTCAA--GTTGTGC-T--CGGTTGG-----TC---CT----------------TGTG---G-----------CTAGCTGGGT------GCGATCACAGGCAAAT---TC-AGTGAACGGCGCGGGGGTG---CT-TCGGTATCTTCGCGTGTTATCGGCCACTGGT---TGTCAACGG---GTCTG--CC------CGATGT---TT--------GTTGTAAC------CGG--CATT------GGGTG-GT--CTGGTGGAGCACGGTGGTAAGAA-TAACTGTGCAGGGCACCGGAGTTGTCGGCCTC-------AA---AT---GC-GT--CCCGCACA----CACGTTA---CAAG--TGGTGCTT-----------AGT----GGCG-G-CGT-------C-----------GTGGCC--AT---CTGCCTGGT------GTTGG--GTGTGATTGG-CGTGTTGCCCGCG---AAAAG---CGGGCCCG--TCAGTGGCTC-GATTCA-GGATGGGTGGT------TTGCG---GCGT----TGT-----CGGTGTGGG----ACGTG-GTG-GGCCC-AATAG-TCAGTGGTGTAGTGGTAG-ACGAGCTACCCGACCCGTCTTGAAACACGGACCAAGGAGTTTAACA-TGTATGCGAGTCAATGGGTCCTACGAAACCCAAAGGCGCAGTGAAAGTGAAGCTT-----CGAGGT------------T-----------ACT------CGGA--GTGTGGTGAGATCCCGCTGTTACTCGCACCAGCC--TAATGC-----CAGCAT-CAGGC------TAAGAGCAGCGGGCGCATCACCGGCCCGTCCCAT-G-A-TGTGGTCGCAGG----A-TGG-CTGTGG-------T---------TGTTGCTGCTT------------------------------------------------------------C-----------------GGTGGTGGCG----------G-CTGCAGTGC----CTGTGCGTCATC-GGGGCGGTGCATGAGCATACACGTTGAGACCCGAAAGATGGTGAACTATGCTTGCGTAGGTTG--AAGCCAGAGGAAACTCTGGTGGAGGACCGCAGCGATTCTGACGTGCAAATCGATCGTCAAA-CGTGAGCATAGGGGC--GAANNNNNNNNNNNNNNNNNNNNNNNNNNNNNNNNNNNNN
PS408_            ATTCCCCTA--GTAA-CGGCGAGTGAAGAGGGAAGAGCCCAGCAC-CGAAGCCTGCGGCAGTTTTGCTGTTAGGCAATGTGGTGTTTGGGTCGGCTCGTGGGACCGCCACTCCACTCGAAGTCCAGCATTGAGTATGG-TTTCTGGATTTGGCCCAGAGAGGGTGAAAGGCCCGTA--CGGGTGGAGTA-TCAGACATGTGAG--GTGGTTCACCAGGCCGGCCTTAGAGTCGGGTTGTTTGGGAATGCAGCCCAAAGCGGGTGGTAAACTCCATCCAAGGCTAAATACTAGCACGAGTCCGATAGCGAACAAGTACCGTGAGGGAAAGTTGAAAAGTACTCT-GAAGAGAGAGTAAACAGTACGTGAAACCGC-ATGCAGGTAAACGGGTGGC-GTCAAGCTGCAGG-CCCGGAGAATTCA-GTCGGCT--AGGATGT-TGTGTA-TG--CGCCT--GGC-G-CA-TCTA--TCAGTC--GGAGTAG----GA-----TTGGGT-AGTCCACCAG-TA-AA-CGGTGGG-CCT----GGC------CGC----AAG-----GTC-GG-----------GATATGT-GTACC-GGACGGGTGCC--GGAGCATGCTA--TC----CAT--CTG-TGGACTGT-CTAGCCGGTGCAC-TTTCTCTGT--GGTCAACACCACGAC-CGGTGGTATTGC--CAGTCTGCTGTGTCCAA--GTCGCAT-TT--GGTGGG-----TC---CT----------------CGTG---G-----------CCTACCGGGT------GTGATCACAGGCAAAG---TC-AGTAAACGGCGTAGAGGTG---TT-TCGGCACTTTTGCGTGTTATCGGATGCTGTT---TGTGAACGG---GCCTG--CT------CGGCGT---TT--------GTTGTGAC------CGACGCT--------GGGTG-GT--CCGGTGGGACATGGTGGTAAGAA-TAACTGTGCAAGGCACCGGGGTTATCGGCCTC-------AA---AT---GCGCT---CTGCA--CC--CACGTTG---CAAG--TGGTAT-T---------TAATAT--CGGCG-A-TGT-------C-----------GCTGCT--GC---CTGCCCGGT------GTTGG--GTGTGATTGG-CGTGTTGCCTGCT---CAAAGTGGTAGGTCCG--CCAGTGGCTC-GACTCG-GGATGGGTTGT------CGGCG---GTGT----TGT-----CGGTGTGGGG----TGTT-GTG-GGCCA-AATAG-TCTGTGGTGTAGTGGTAG-ACGAGCTACCCGACCCGTCTTGAAACACGGACCAAGGAGTTTAACA-TGTATGCGAGTCAATGGGTCGTACGAAACCCAAAGGCGCAGTGAAAGTGAAGCTT-----CGAATT------------G-----------TCT------CGGA--GTGAGGTGAGATCCTGCTGTTTCTCGCACCAGCC--TTATGC-----CAGCAT-CAGGC------TAAGAGCAGTGGGCGCATCACCGGCCCGTCCCAT-G-A-TGTGGTCATTGG----A-TGT-CTGCGG-------T---------TATTGCTGCTT------------------------------------------------------------C-----------------GGTGGTGGTG----------G-CCGTGGTGC----CAGTGCGTCATC-GGGGCGGTGCATGAGCATACACGTTGAGACCCGAAAGATGGTGAACTATGCTTGCGTAGGTTG--AAGCCAGAGGAAACTCTGGTGGAGGACCGCAGCGATTCTGACGTGCAAATCGATCGTCAAA-CGTGAGCATAGGGGC--GAAAGACTAATCGAAC-CATCTAGTAGCTGG--TTCCCTC
PS126_            ATTCCCCTA--GTAA-CGGCGAGTGAAGAGGGAAAAGCCCAGCAC-CGAAGCCTGCGGCAGTTTTGCTGTTAGGCAATGTGGTGTTCGGGTCGGCTCGAGGGACTGCCACTCCACTCCAAGTCCAGCATTGAGTATGGTTAACTGGAATTGGCCCAGAGAGGGTGAAAGGCCCGTA--GGGGTGGAGTA-TCAGAAATGTGAG--GCAGTTCACCAGGTCGGCCTTAGAGTCGGGTTGTTTGGGAATGCAGCCCAAAGCGGGTGGTAAACTCCATCCAAGGCTAAATACAAGCACGAGTCCGATAGCGAACAAGTACCGTGAGGGAAAGTTGAAAAGTACTCT-GAAGAGAGAGTAAACAGTACGTGAAACCGC-ATGCAGGTAAACGGGTGGC-GTCAAGCTGCAGG-CCCAGAGGATTCA-GTCGACT--AGGTTGT-AGTGTA-TG--TGCCT--GGCG--CA-TCCA--TCAGTCG--GAGTGT----GA-----TTGAGT-AGTGCATGGGAAA----CCGTGAGCCT-----GGC------CGC----AAG-----GTCAGG------------ATGTGT-GTACC-GGATGGGTGCC--GGAGCACGCTAC-TC----GT---CTG-TGGACTGT-CTAGTCGGTGCAC-TTTCTCTGT--GGTCAACACCACGAC-CGGTGGTACTGC--CAGTCTGCTGTGCTCAA--GTTGTGC-T--CGGCTGG-----TC---CT----------------TGTG---G-----------CTAGCGGGGT------GCGATCACAGGCAATT---TC-AGTGAACGGCGCCGGGGTG----CCTCGGTATCTTGGCGTGTTATCGGCCACTGGT---TGTGAACAG---GCCTGC-C-------CGGTGT---TT--------GTTGTAAC------CGG--CATTG------GGTG-GT--CTGGTGGAGCATAGTGGTAAGAA-TAACTGTGCAGGGCACCGGAGTTGTCGGCCTC-------AA---AT---GC-GT--CCCGCACA----CACGTTA---CAAG--TGGTGCT-------------------TAGTGG-CGG--------C----------GTCGTG--GTCATCTGCCTGGG------GTTGG--GTGTGATTGG-CGTGTTGCCCGCGA---AAAG---CGGGCCCG--TCAGTGGCTC-GGCTCG-GGATGGGTGGCT------TGCG---AGGT----TGT-----CGGTGTGGG----ACGTG-GTG-GGCCC-AATAG-TCAGTGGTGTAGTGGTAG-ACGAGCTACCCGACCCGTCTTGAAACACGGACCAAGGAGTTTAACA-TGTATGCGAGTCAATGGGTCCTACGAAACCCAAAGGCGCAGTGAAAGTGAAGCTCCGAGGCTACT--------------C--------------------GGA--GTGTGGTGAGATCCCGCTGTTACTCGCACCAGTC--TAATGC-----CAGCAT-CAGGC------TAAGAGCGGCGGGCGCATCACCGGCCCGTCCCAT-G-A-TGTGGTCGCAGGA-----TGT-CTGTGG-------T------------TGCTGCCA-----------------------------------------------------------------------T-----TGGTGGCGG---C-----------TGCAGTGC----CTGTGCGTCATC-GGGGCGGTGCATGAGCATACACGTTGAGACCCGAAAGATGGTGAACTATGCTTGCGTAGGTTG--AAGCCAGAGGAAACTCTGGTGGAGGACCGCAGCGATTCTGACGTGCAAATCGATCGTCAAA-CGTGAGCATAGGGGCG--AAAGACTAATCGAAC-CATCTAGTAGCTGGT--TCCCTC
PS406_            ATTCCCCTA--GTAA-CGGCGAGTGAAGAGGGAAGAGCCCAGCAC-CGAAGCCTGCGGCAGTTTTGCTGTTAGGCAATGTGGTGTTTGGGTCGGCTCGTGGGACCGCCACTCCACTCGAAGTCCAGCATAGAGTATGG-TTTCTGGATTTGGCCCAGAGAGGGTGAAAGGCCCGTA--CGGGTGGAGTA-TCAGACATGTGAG--GTGGTTCACCAGGCCGGCCTTAGAGTCGGGTTGTTTGGGAATGCAGCCCAAAGCGGGTGGTAAACTCCATCCAAGGCTAAATACTAGCACGAGTCCGATAGCGAACAAGTACCGTGAGGGAAAGTTGAAAAGTACTCT-GAAGAGAGAGTAAACAGTACGTGAAACCGC-ATGCAGGTAAACGGGTGGC-GTCAAGCTGCAGG-CCCAGAGAATTCA-GTCGGCT--AGGATGT-TGTGTA-TG--CGCCT--GGC-G-CA-TCTA--TCAGTC--GGAGTAT----GA-----TTGGGT-AGTCCACCAG-TA-AA-CGGTGGG-CCT----GGC------CGC----AAG-----GTC-GG-----------GATATGT-GTACC-GGACGGGTGCC--GGAGCATGCTA--TC----CAT--CTG-TGGACTGT-CTAGCCGGTGCAC-TTTCTCTGT--GGTCAACACCACGAC-CGGTGGTATTGC--CAGTCTGCTGTGTCCAA--GTTGCAT-CT--GGTGGG-----TC---CT----------------CGTG---G-----------CTTACTGGGT------GTGATCACAGGCAAAG---TC-AGTAAACGGCGTAGAGGTG---TC-TCGGCACTTTTGCGTGTTATCGGATGCTGTT---TGTGAACGG---GCCTG--CT------CGGTGT---TT--------GTTGTAAC------CGACGCT--------GGGTG-GT--CCGGTGGGACATGGTGGTAAGAA-TAACTGTGCAAGGCACCGGGGTTATCGGCCTC-------AA---AT---GCGC---CCTGCA--CC--CACGTTG---CAAG--TGGTAT-T---------TAATAT--CGGCG-G-TGT-------C-----------GCTGCT--GC---CTGCCCGTT------GTTGG--GTGTGATTGG-CGTGTTGCCTGCT---CAAAGTGGTAGGTCCG--CCAGTGGCTC-GACTCG-GGATGGGTAGT------TGGCG---GTGT----TGT-----CGGTGTGGGG----CGTC-GTG-GGCCA-AATAG-TCTGTGGTGTAGTGGTAG-ACGAGCTACCCGACCCGTCTTGAAACACGGACCAAGGAGTTTAACA-TGTATGCGAGTCAATGGGTCTTACGAAACCCAAAGGCGCAGTGAAAGTGAAGCTT-----CGAATT------------G-----------TCT------CGGA--GTGAGGTGAGATCCTGCTGTTTCTCGCACCAGCC--TTATGC-----CAGCAT-CAGGC------TAAGAGCAGTGGGCGCATCACCGGCCCGTCCCAT-G-A-TGTGGTCATTGG----A-TGT-CTGCGG-------T---------TATTGCTGCTT------------------------------------------------------------C-----------------GGTGGTGGTG----------G-CCGTGGTGC----CAGTGCGTCATC-GGGGCGGTGCATGAGCATACACGTTGAGACCCGAAAGATGGTGAACTATGCTTGCGTAGGTTG--AAGCCAGAGGAAACTCTGGTGGAGGACCGCAGCGATTCTGACGTGCAAATCGATCGTCAAA-CGTGAGCATAGGGGC--GAAAGACTAATCGAAC-CATCTAGTAGCTGG--TTCCCTC
PS299_            NTTCCCCTA--GTAA-CGGCGAGTGAAGAGGGAAAAGCCCAGCAC-CGAAGCCTGCGGCAGATTTGCTGTTAGGCAATGTGGTGTTTGGGTCGGCTCGTGGGACTACCACTCCACTCGAAGTCCAGCATTGAGTATGG-TTACTGGATTTGGCCCAGAGAGGGTGAAAGGCCCGTA--CGGGTGGAGTA-TCAGACATGTGAG--GTGGTTCACCAGGCCGACCTTAGAGTCGGGTTGTTTGGGAATGCAGCCCAAAGTGGGTGGTAAACTCCATCCAAGGCTAAATACAAGCACGAGTCCGATAGCGAACAAGTACCGTGAGGGAAAGTTGAAAAGTACTCT-GAAGAGAGAGTAAACAGTACGTGAAACCGC-ATGCAGGTAAACGGGTGGC-GTCAAGCTGCAAG-CCCGGAGAATTCA-GTCGGCT--AGGTTGT-AGTGTA-TG--CGCCT--GGC-G-CA-TCCA--TCAGTC--AGAGTAT----GA-----TTGGGT-AGTCCACTAG-TA-AA-CAGTGGG-CCT----GTC------CGC----AAG-----GGC-AG-----------GATATGT-GTACC-GGGTGGGTGCC--GGAGCATGCTA--TC---CG-T--CTG-AGGACTGT-CTAGCCGGTGCAC-TTTCTCCGT--GGTCAACACCACGAC-CGGTGGTATTGC--CAGTCTACTGTGTCCAA--GTCGCAT-TT--GG-TAG---G-TC---CT----------------TGTG---G-----------CCAACTGAGT------GCGATCACAGGCAAAC---TC-AGTAAACGGCGTGAGGGTG---TT-TCGGCACTTTCATGTGTTATCGGTTACTGGT---TGTCAACGG---GCCTG--CT------TTGTGT---TT--------GTTGTAAC------CGACGCA--------GGGTG-GT--CCGGTGGGGCATGGTGGTAAGAA-TAACTGTGCAAGGCACTGGGGTTATCGGCCTC-------AA---AT---GC-GT--CCTGC--GTC--CACGTTA---CAAG--TG-----T-----------AGG----TGCT-G-TGT-------C-----------GCCGCT--GC---TTGCTCGAT------GCTGG--GTGTGATTGG-CGTGTCGCCTGCG---CAAAG---TAGGCCCG--CTGATGGCTC-GGTTCG-AGGTGGGCAGT------TGGTG---GCGT----TGTCG--ACGGCGTGGGG----CGTG-GTG-GGCCT-AATAG-TCAGTGGTGTAGTGGTAG-ACGAGCTACCCGACCCGTCTTGAAACACGGACCAAGGAGTTTAACA-TGTATGCGAGTCAATGGGTCTTACGAAACCCAAAGGCGCAGTGAAAGTGAAGCTT-----CGACTC------------G-----------TCT------CGGA--GTGAGGTGAGATCCTGCTGTTTCTCGCACCAGCC--TAATGC-----CAGCAT-CAGGC------TAAGAGCAGTGGGCGCATCACCGGCCCGTCCCAT-G-A-TGTGGTCATTGG----A-TGT-CTGTGG-------T---------TGTTGTTGCTT------------------------------------------------------------C-----------------GGTAGCGACG----------G-CCGCGGTGC----CAGTGCGTCATC-GGGGCGGTGCATGAGCATACACGTTGAGACCCGAAAGATGGTGAACTATGCTTGCGTAGGTTG--AAGCCAGAGGAAACTCTGGTGGAGGACCGCAGCGATTCTGACGTGCAAATCGATCGTCAAA-CGTGAGCATAGGGGC--GAAAGACTNNNNNNNNNNNNNNNNNNNNNNNNNNNNNNNN
PD049_            ATTCCCCTA--GTAA-CGGCGAGTGAAGAGGGAAAAGCCCAGCAC-CGAAGCCTGCGGCAGATTTGCTGTTAGGCAATGTGGTGTTTGGGTCGGCTCGTGGGACCACCACTCCACTCGAAGTCCAGCATTGAGTATGG-TTACTGGATTTGGCCCAGAGAGGGTGAAAGGCCCGTA--CGGGTGGAGTA-TCAGACATGTGAG--GTGGTTCACCAGGTCGACCTTAGAGTCGGGTTGTTTGGGAATGCAGCCCAAAGTGGGTGGTAAACTCCATCCAAGGCTAAATACAAGCACGAGTCCGATAGCGAACAAGTACCGTGAGGGAAAGTTGAAAAGTACTCT-GAAGAGAGAGTAAACAGTACGTGAAACCGC-ATGCAGGTAAACGGGTGGC-GTCAAGCTGCAAG-CCCGGAGAATTCA-GTCGGCT--AGGTTGT-TGTGTA-TG--CGCCT--GGC-G-CA-TCCA--TCAGTC--AGAGTAT----GA-----TTGGGT-AGTCCACTAG-TA-AA-CAGTGGG-CCT----GTC------CGC----AAG-----GGC-AG-----------GATATGT-GTACC-GGGTGGGTGCC--GGAGCATGCTA--TC---CG-T--CTA-TGGACTGT-CTAGCCGGTGCAC-TTTCTCCGT--GGTTGACACCACGAC-CGGTGGTATTGC--CAGTCTGCTGTGTCCAA--GTCGCAT-TT--GG-TAG---G-TC---CT----------------TGTG---G-----------CCAACCGAGT------GCGATCACAGGCAAAC---TC-AGTAAACGGCGTGAGGGTG---CT-TCGGTACTTTCATGTGTTATCGGCTACTGGT---TGTCAACGG---GCCTG--CT------CTGTGT---TT--------GTTGTAAT------CGA--CATG------GGGTG-GT--CCGGTGGGGCATGGTGGTAAGAA-AAACTGTGCAAGGCACTGGGGTTATCGGCCTC-------AA---AT---GC-GT--CCTGC--GTC--CACGTTA---CAAG--TG-----T-----------AGG----TACT-G-TGT-------C-----------GCCGCT--GC---TTGCTCGCT------GCCGG--GTGTGATTCG-CGTGTTGCCTGCG---CAAAG---TAGGCCCG--CCAATGGCTC-GGTACG-AGGTGGGTAGT------TGGTG---GCGT----TGTCG--ATGGCGTGGGG----CGCG-GTG-GGCCT-AATAG-TCAGTGGTGTAGTGGTAG-ACGAGCTACCCGACCCGTCTTGAAACACGGACCAAGGAGTTTAACA-TGTATGCGAGTCAATGGGTCCTACGAAACCCAAAGGCGCAGTGAAAGTGAAGCTT-----CGACTT------------G-----------TCT------CGGA--GTGAGGTGAGATCCTGCTGTTTCTCGCACCAGCC--TAATGC-----CAGCAT-CAGGC------TAAGAGCAGTGGGCGCATCACCGGCCCGTCCCAT-G-A-TGTGGTCATTGG----A-TTT-CCGTGG-------T---------TGTTGTTGCCT------------------------------------------------------------C-----------------GGTAGTGGCA----------G-CCGCGGTGC----CAGTGCGTCATC-GGGGCGGTGCATGAGCATACACGTTGAGACCCGAAAGATGGTGAACTATGCTTGCGTAGGTTG--AAGCCAGAGGAAACTCTGGTGGAGGACCGCAGCGATTCTGACGTGCAAATCGATCGTCAAA-CGTGAGCATAGGGGCG--AAAGACTAATCGAAC-CATCTAGTAGCTGG--TTCCCTC
PS048_            ATTCCCCTA--GTAA-CGGCGAGTGAAGAGGGAAAAGCCCAGCAC-CGAAGCCTGCGGCAGATTTGCTGTTAGGCAATGTGGTGTTTGGGTCGGCTCGTGGGACCACCACTCCACTCGAAGTCCAGCATTGAGTATGG-TTACTGGATTTGGCCCAGAGAGGGTGAAAGGCCCGTA--CGGGTGGAGTA-TCAGACATGTGAG--GTGGTTCACCAGGTCGACCTTAGAGTCGGGTTGTTTGGGAATGCAGCCCAAAGTGGGTGGTAAACTCCATCCAAGGCTAAATACAAGCACGAGTCCGATAGCGAACAAGTACCGTGAGGGAAAGTTGAAAAGTACTCT-GAAGAGAGAGTAAACAGTACGTGAAACCGC-ATGCAGGTAAACGGGTGGC-GTCAAGCTGCAAG-CCCGGAGAATTCA-GTCGGCT--AGGTTGT-TGTGTA-TG--CGCCT--GGC-G-CA-TCCA--TCAGTC--AGAGTAT----GA-----TTGGGT-AGTCCACTAG-TA-AA-CAGTGGG-CCT----GTC------CGC----AAG-----GGC-AG-----------GATATGT-GTACC-GGGTGGGTGCC--GGAGCATGCTA--TC---CG-T--CTA-AGGACTGT-CTAGCCGGTGCAC-TTTCTCCGT--GGTCGACACCACGAC-CGGTGGTATTGC--CAGTCTGCTGTGTCCAA--GTCGCAT-TT--GG-TAG---G-TC---CT----------------TGTG---G-----------CCAACTGAGT------GTGATCACAGGCAAAC---TC-AGTAAACGGCGTGAGGGTG---CT-TCGGTACTTTCATGTGTTATCGGCTACTGGT---TGTCAACGG---GCCTG--CT------CTGTGT---TT--------GTTGTAAT------CGA--CATG------GGGTG-GT--CCGGTGGGGCATGGTGGTAAGAA-TAACTGTGCAAGGCACTGGGGTTATCGGCCTC-------AA---AT---GC-GT--CCTGC--GTC--CACGTTA---CAAG--TG-----T-----------AGG----TACT-G-TGT-------C-----------GCCGCT--GC---TTGCTCGGT------GCTGG--GTGTGATTGG-CGTGTTGCCTGCG---CAAAG---TAGGCCCG--CCAATGGCTC-GGTTCG-AGGTGGGTAGT------TGGTG---GCGT----TGTAG--ATGGCGTGGGG----CGCG-GTG-GGCCT-AATAG-TCAGTGGTGTAGTGGTAG-ACGAGCTACCCGACCCGTCTTGAAACACGGACCAAGGAGTTTAACA-TGTATGCGAGTCAATGGGTCCTACGAAACCCAAAGGCGCAGTGAAAGTGAAGCTT-----CGACTT------------G-----------TCT------CGAA--GTGAGGTGAGATCCTGCTGTTACTCGCACCAGCC--TAATGC-----CAGCAT-CAGGC------TAAGAGCAGTGGGCGCATCACCGGCCCGTCCCAT-G-A-TGTGGTCATTGG----A-TTT-CTGTGG-------T---------TGCTGTTGCCT------------------------------------------------------------C-----------------GGTAGTGGCA----------G-CCGCGGTGC----CAGTGCGTCATC-GGGGCGGTGCATGAGCATACACGTTGAGACCCGAAAGATGGTGAACTATGCTTGCGTAGGTTG--AAGCCAGAGGAAACTCTGGTGGAGGACCGCAGCGATTCTGACGTGCAAATCGATCGTCAAA-CGTGAGCATAGGGGC--GAAAGACTAATCGAAC-CATCTAGTAGCTGG--TTCCCTC
PS407_            ATTCCCCTA--GTAA-CGGCGAGTGAAGAGGGAAGAGCCCAGCAC-CGAAGCCTGCGGCAGTTTTGCTGTTAGGCAATGTGGTGTTTGGGTCGGCTCGTGGGACCGCCACTCCACTCGAAGTCCAGCATTGAGTATGG-TTTCTGGATTTGGCCCAGAGAGGGTGAAAGGCCCGTA--CGGGTGGAGTA-TCAGACATGTGAG--GTGGTTCACCAGGCCGGCCTTAGAGTCGGGTTGTTTGGGAATGCAGCCCAAAGCGGGTGGTAAACTCCATCCAAGGCTAAATACTAGCACGAGTCCGATAGCGAACAAGTACCGTGAGGGAAAGTTGAAAAGTACTCT-GAAGAGAGAGTAAACAGTACGTGAAACCGC-ATGCAGGTAAACGGGTGGC-GTCAAGCTGCAGG-CCCGGAGAATTCA-GTCGGCT--AGGATGT-TGTGTA-TG--CGCCT--GGC-G-CA-TCTA--TCAGTC--GGAGTAG----GA-----TTGGGT-AGTCCACCAG-TA-AA-CGGTGGG-CCT----GGC------TGC----AAG-----GTC-GG-----------GATATGT-GTACC-GGACGGGTGCC--GGAGCATGCTA--TC----CAT--CTG-TGGACTGT-CTAGCCGGTGCAC-TTTCTCTGT--GGTCAACACCACGAC-CGGTGGTATTGC--CAGTCTGCTGTGTCCAA--GTCGCAT-TT--GGTGGG-----TC---CT----------------CGTG---G-----------CCTACCGGGT------GTGATCACAGGCAAAG---TC-AGTAAACGGCGTAGAGGTG---TT-TCGGCACTTTTGCGTGTTATCGGATGCTGTT---TGTGAACGG---GCCTG--CT------CGGCGT---TT--------GTTGTGAC------CGACGCT--------GGGTG-GT--CCGGTGGGACATGGTGGTAAGAA-TAACTGTGCAAGGCACCGGGGTTATCGGCCTC-------AA---AT---GCACT---CTGCA--CC--CACGTTG---CAAG--TGGTAT-T---------TAATAT--CGGCG-A-TGT-------C-----------GCTGCT--GC---CTGCCCGGT------GTTGG--GTGTGATTGG-CGTGTTGCCTGCT---CAAAGTGGTAGGTCCG--CCAGTGGCTC-GACTCG-GGATGGGTTGT------TGGCG---GTGT----TGT-----CGGTGTGGGG----TGTT-GTG-GGCCA-AATAG-TCTGTGGTGTAGTGGTAG-ACGAGCTACCCGACCCGTCTTGAAACACGGACCAAGGAGTTTAACA-TGTATGCGAGTCAATGGGTCGTACGAAACCCAAAGGCGCAGTGAAAGTGAAGCTT-----CGAATT------------G-----------TCT------CGGA--GTGAGGTGAGATCCTGCTGTTTCTCGCACCAGCC--TTATGC-----CAGCAT-CAGGC------TAAGAGCAGTGGGCGCATCACCGGCCCGTCCCAT-G-A-TGTGGTCATTGG----A-TGT-CTGCGG-------T---------TATTGCTGCTT------------------------------------------------------------C-----------------GGTGGTGGTG----------G-CCGTGGTGC----CAGTGCGTCATC-GGGGCGGTGCATGAGCATACACGTTGAGACCCGAAAGATGGTGAACTATGCTTGCGTAGGTTG--AAGCCAGAGGAAACTCTGGTGGAGGACCGCAGCGATTCTGACGTGCAAATCGATCGTCAAA-CGTGAGCATAGGGGC--GAAAGACTAATCGAAC-CATCTAGTAGCTGG--TTCCCTC
PS047_            ATTCCCCTA--GTAA-CGGCGAGTGAAGAGGGAAAAGCCCAGCAC-CGAAGCCTGCGGCAGATTTGCTGTTAGGCAATGTGGTGTTTGGGTCGGCTCGTGGGACCACCACTCCACTCGAAGTCCAGCATTGAGTATGG-TTACTGGATTTGGCCCAGAGAGGGTGAAAGGCCCGTA--CGGGTGGAGTA-TCAGACATGTGAG--GTGGTTCACCAGGTCGACCTTAGAGTCGGGTTGTTTGGGAATGCAGCCCAAAGTGGGTGGTAAACTCCATCCAAGGCTAAATACAAGCACGAGTCCGATAGCGAACAAGTACCGTGAGGGAAAGTTGAAAAGTACTCT-GAAGAGAGAGTAAACAGTACGTGAAACCGC-ATGCAGGTAAACGGGTGGC-GTCAAGCTGCAAG-CCCGGAGAATTCA-GTCGGCT--AGGTTGT-TGTGTA-TG--CGCCT--GGC-G-CA-TCCA--TCAGTC--AGAGTAT----GA-----TTGGGT-AGTCCACTAG-TA-AA-CAGTGGG-CCT----GTC------CGC----AAG-----GGC-AG-----------GATATGT-GTACC-GGGTGGGTGCC--GGAGCATGCTA--TC---CG-T--CTA-AGGACTGT-CTAGCCGGTGCAC-TTTCTCCGT--GGTCGACACCACGAC-CGGTGGTATTGC--CAGTCTGCTGTGTCCAA--GTCGCAT-TT--GG-TAG---G-TC---CT----------------TGTG---G-----------CCAACTGAGT------GTGATCACAGGCAAAC---TC-AGTAAACGGCGTGAGGGTG---CT-TCGGTACTTTCATGTGTTATCGGCTACTGGT---TGTCAACGG---GCCTG--CT------CTGTGT---TT--------GTTGTAAT------CGA--CATG------GGGTG-GT--CCGGTGGGGCATGGTGGTAAGAA-TAACTGTGCAAGGCACTGGGGTTATCGGCCTC-------AA---AT---GC-GT--CCTGC--GTC--CACGTTA---CAAG--TG-----T-----------AGG----TACT-G-TGT-------C-----------GCCGCT--GC---TTGCTCGGT------GCTGG--GTGTGATTGG-CGTGTTGCCTGCG---CAAAG---TAGGCCCG--CCAATGGCTC-GGTTCG-AGGTGGGTAGT------TGGTG---GCGT----TGTAG--ATGGCGTGGGG----CGCG-GTG-GGCCT-AATAG-TCAGTGGTGTAGTGGTAG-ACGAGCTACCCGACCCGTCTTGAAACACGGACCAAGGAGTTTAACA-TGTATGCGAGTCAATGGGTCCTACGAAACCCAAAGGCGCAGTGAAAGTGAAGCTT-----CGACTT------------G-----------TCT------CGAA--GTGAGGTGAGATCCTGCTGTTACTCGCACCAGCC--TAATGC-----CAGCAT-CAGGC------TAAGAGCAGTGGGCGCATCACCGGCCCGTCCCAT-G-A-TGTGGTCATTGG----A-TTT-CTGTGG-------T---------TGCTGTTGCCT------------------------------------------------------------C-----------------GGTAGTGGCA----------G-CCGCGGTGC----CAGTGCGTCATC-GGGGCGGTGCATGAGCATACACGTTGAGACCCGAAAGATGGTGAACTATGCTTGCGTAGGTTG--AAGCCAGAGGAAACTCTGGTGGAGGACCGCAGCGATTCTGACGTGCAAATCGATCGTCAAA-CGTGAGCATAGGGGC--GAAAGACTAATCGAAC-CATCTAGTAGCTGG--TTCCCTC
PS045_            ATTCCCCTA--GTAA-CGGCGAGTGAAGAGGGAAAAGCCCAGCAC-CGAAGCCTGCGGCAGATTTGCTGTTAGGCAATGTGGTGTTTGGGTCGGCTCGTGGGATTGCCACTCCACTCGAAGTCCAGCATTGAGTATGG-TCACTGGATTTGGCCCAGAGAGGGTGAAAGGCCCGTA--CGGGTGGAGGT-TCAGACATGTAAG--GCAGTTCACCAGGCCGACCTTAGAGTCGGGTTGTTTGAGAATGCAGCCCAAAGCGGGTGGTAAACTCCATCCAAGGCTAAATACAAGCACGAGTCCGATAGCGAACAAGTACCGTGAGGGAAAGTTGAAAAGTACTCT-GAAGAGAGAGTAAACAGTACGTGAAACCGC-ATGCAGGTAAACGGGTGGC-GTCAAGCTGCAAG-CCCAGAGGATTCA-GCCGGCT--AGGATGT-TGTGTA-TG--CGCCT--GGCG--CA-TCTA--TCAGTC--GGAGTAT----GA-----TTGGAT-AGTCCACCGG--AAGA-CGGTGGGCCC-----GGC------CGC----AAG-----GTCGGG----A--------TATGT-GTACC-GGGTGGGTGCC--GGAGCATGCTA--TC---CGT---CTA-GGGACTGT-CTAGCCGGTGCAC-TTTCTCTGT--GGTGAACACCACGAC-CGGTGGTATTGC--CAGTCTGCTGTGTCCAA--GTCGTGCTT---GG-TAGGT----C---CT----------------TGTG---G-----------CCAACTGGGTG------CGATGACAGGCAAAC---TC-AGTAAACGGCGTAGAGGTA----TCTCGGTATCTTTGCGTGTTATCGGCTACTGGT---TGTCAACGG---GCCTGCCCG------ATGTGTG-CT---------GTTGTAAC------CGG--CATC------GGGTG-GT--CTGGTGGGGCATGGTGGTAAGAA-TAACTGTGCAAGGCACCGGAGTTATCGGCCTC-------AA---AT---GCCTT---CTGC--GCC--CATGTTA---CAG---TGGCA--A------------------TAGCAG-TGT---------C---------GTTGCT--GC---CTGCCCGGT------GTTGG--GTCTGATTGT-CGTGTCGCCTGCA---CAAAG---TAGGCCCG--GCAGTGG-TCCGACTCG-GGATGGGTAGT------GGATG---ATGT----TGT-----TAGTGCAGG----AGGTG-GTG-GGCCC-AATAG-TCAGTGGTGTAGTGGTAG-ACGAGCTACCCGACCCGTCTTGAAACACGGACCAAGGAGTTTAACA-TGTATGCGAGTCAATGGGCGTTACGAAACCCAAAGGCGCAGTGAAAGTGAAGCTT-----CGACTTG------------T-----------CT------CGGA--GTGAGGTGAGATCCTGCTGTTACTCGCATCAGCC--TAATGT-----CAGCAT-CAGGCT-----CAAGAGCAGTAGGCGCATCACCGGCCCGTCCCATGA---TGTGGTCATTGGA-----TGT-CTGTGGT------T----------GTTGCCCTTCAC---------------------------------------------------------------------G-----GGGTGGTGGC--C------------ATGGTGC----CAGTGCGTCATC-GGGGCGGTGCATGAGCATACATGTTGAGACCCGAAAGATGGTGAACTATGCTTGCGTAGGTTG--AAGCCAGAGGAAACTCTGGTGGAGGACCGCAGCGATTCTGACGTGCAAATCGATCGTCAAA-CGTGAGCATAGGGGCG--AAAGACTAATCGAAC-CATCTAGTAGCTGGT--TCCCTC
PS127_            NNTCCCCTA--GTAA-CGGCGAGTGAAGAGGGAAAAGCCCAGCAC-CGAAGCCTGCGGCAGTTTTGCTGCTAGGCAATGTGGTGTTTGGGTCGGCTCGTGGGATTGCCACTCCACTCCAAGTCCAGCATTGAGTATGGTTTACTGGATTTGGCCCAGAGAGGGTGAAAGGCCCGTA--GGGGTGGAGTA-TCAGAAATGTGAG--GCAGTTCACCAGGTCGACCTTAGAGTCGGGTTGTTTGGGAATGCAGCCCAAAGCGGGTGGTAAACTCCATCCAAGGCTAAATACAAGCACGAGTCCGATAGCGAACAAGTACCGTGAGGGAAAGTTGAAAAGTACTCT-GAAGAGAGAGTAAACAGTACGTGAAACCGC-ATGCAGGTAAACGGGTGGC-GTCAAGCTGCAGG-CCCAGAGGATTCA-GTCGACT--AGGTTGT-AGTGTA-TGT--GCCT--GGC-G-CA-TCCA--TCAGTC--AGAGTGT----GA-----TTGAGT-AGTCCA-TGGGTA-AA-CCGTGGG-CCT----GGC------CGC----AAG-----GTC-AG-----------GATGTGT-GTACC-GGATGGGTGCC--GGAGCATGCTA---CT--CG-T--CTG-TGGACTGT-CTAGTCGGTGCAC-TTTCTCTGT--GGTCAACACCACGAC-CGGTGGTATTGC--CAGTCTGCTGTGCTCAA--GTTGTGC-T--CGGTTGG-----TC---CT----------------TGTG---G-----------CTAGCTGGGT------GCGATCACAGGCAAAT---TC-AGTGAACGGCGCGGGGGTG---CT-TCGGTATCTTCGCGTGTTATCGGCCACTGGT---TGTCAACGG---GTCTG--CC------CGATGT---TT--------GTTGTAAC------CGG--CATT------GGGTG-GT--CTGGTGGAGCACGGTGGTAAGAA-TAACTGTGCAGGGCACCGGAGTTGTCGGCCTC-------AA---AT---GC-GT--CCCGCACA----CACGTTA---CAAG--TGGTGCTT-----------AGT----GGCG-G-CGT-------C-----------GTGGCC--AT---CTGCCTGGT------GTTGG--GTGTGATTGG-CGTGTTGCCCGCG---AAAAG---CGGGCCCG--TCAGTGGCTC-GATTCA-GGATGGGTGGT------TTGCG---GCGT----TGT-----CGGTGTGGG----ACGTG-GTG-GGCCC-AATAG-TCAGTGGTGTAGTGGTAG-ACGAGCTACCCGACCCGTCTTGAAACACGGACCAAGGAGTTTAACA-TGTATGCGAGTCAATGGGTCCTACGAAACCCAAAGGCGCAGTGAAAGTGAAGCTT-----CGAGGT------------T-----------ACT------CGGA--GTGTGGTGAGATCCCGCTGTTACTCGCACCAGCC--TAATGC-----CAGCAT-CAGGC------TAAGAGCAGCGGGCGCATCACCGGCCCGTCCCAT-G-A-TGTGGTCGCAGG----A-TGG-CTGTGG-------T---------TGTTGCTGCTT------------------------------------------------------------C-----------------GGTGGTGGCG----------G-CTGCAGTGC----CTGTGCGTCATC-GGGGCGGTGCATGAGCATACACGTTGAGACCCGAAAGATGGTGAACTATGCTTGCGTAGGTTG--AAGCCAGAGGAAACTCTGGTGGAGGACCGCAGCGATTCTGACGTGCAAATCGATCGTCAAA-CGTGAGCATAGGGGC--GAANNNNNNNNNNNNNNNNNNNNNNNNNNNNNNNNNNNNN
PS060_            NTTCCCCTA--GTAA-CGGCGAGTGAAGAGGGAAAAGCCCAGCAC-CGAAGCCTGCGGCAGATTTGCTGTTAGGCAATGTGGTGTTTGGGTCGGCTCGTGGGACCACCACTCCACTCGAAGTCCAGCATTGAGTATGG-TTACTGGATTTGGCCCAGAGAGGGTGAAAGGCCCGTA--CGGGTGGAGTA-TCAGACATGTGAG--GTGGTTCACCAGGTCGACCTTAGAGTCGGGTTGTTTGGGAATGCAGCCCAAAGCGGGTGGTAAACTCCATCCAAGGCTAAATACAAGCACGAGTCCGATAGCGAACAAGTACCGTGAGGGAAAGTTGAAAAGTACTCT-GAAGAGAGAGTAAACAGTACGTGAAACCGC-ATGCAGGTAAACGGGTGGC-GTCAAGCTGCAAG-CCCGGAGAATTCA-GCCGGCT--AGGTTGT-TGTGTA-TG--CGCCT--GGC-G-CA-TCCA--TCAGTC--GGAGTAT----GA-----TTGGAT-AGTCCACTAG-TA-GA-CAGTGGG-CCT----GTC------CGC----AAG-----GGC-AG-----------GATATGT-GTACC-GGGTGGGTGCC--GGAGCATGCTA--TC---CG-T--CTA-TGGACTGT-CTAGCCGGTGCAC-TTTCTCCGT--GGTCAACACCACGAC-CGGTGGTATTGC--CAGTCTGCTGTGTCCAA--GTCGCAT-TT--GG-TAG---G-TC---CT----------------TGTG---G-----------CCAACCGAGT------GTGATCACAGGCAAAC---TC-AGTAAACGGCGTGAGGGTG---CC-TCGGCACTTTCATGTGTTATCGGCTACTGGT---TGTCAACGG---GCCTG--CT------CTGTGT---TT--------GTTGTAAT------CGA--CATG------GGGTGGCT---CGGTGGGGCACGGTGGTAAGAA-TAACTGTGCAAGGCACCGGGGTTATCGGCCTC-------AA---AT---GC-GT--CCTGC--GTC--CACGTTA---CAAG--TG-----T-----------AGG----TACT-T-TGC-------T-----------ACCGCT--GC---CTGCTCGGT------GCTGG--GTGTGATTGG-CGTGTCGCCTGCG---CAAAG---TAGGCCCG--CCAATGGCTC-GGTTCG-AGGTGGGTAGT------TGGTG---GCCT----TGTCGC--CGGCGTGGGG----CGTG-GTG-GGCCT-AATAG-TCAGTGGTGTAGTGGTAG-ACGAGCTACCCGACCCGTCTTGAAACACGGACCAAGGAGTTTAACA-TGTATGCGAGTCAATGGGTCCTACGAAACCCAAAGGCGCAGTGAAAGTGAAGCTT-----CGACTT------------G-----------TCT------CGAA--GTGAGGTGAGATCCTGCTGTTTCTCGCACCAGTC--TAATGCC----CAGCAT-CAGGC------TAAGAGCAGTGGGCGCATCACCGGCCCGTCCCAT-G-A-TGTGGTCATTGG----A-TGA-CCGTGG-------T---------TGCTGTTGCCT------------------------------------------------------------C-----------------GGTAGTGGCA----------G-CCGCGGTGC----CAGTGCGTCATC-GGGGCGGTGCATGAGCATACACGTTGAGACCCGAAAGATGGTGAACTATGCTTGCGTAGGTTG--AAGCCAGAGGAAACTCTGGTGGAGGACCGCAGCGATTCTGACGTGCAAATCGATCGTCAAA-CGTGAGCATAGGGGC--GAAAGACTAANNNNNNNNNNNNNNNNNNNNNNNNNNNNNN
PS043_            NTTCCCCTA--GTAA-CGGCGAGTGAAGAGGGAAAAGCCCAGCAC-CGAAGCCTGCGGCAGATTTGCTGTTAGGCAATGTGGTGTTTGGGTCGGCTCGTGGGATTGCCACTCCACTCGAAGTCCAGCATTGAGTATGG-TCACTGGATTTGGCCCAGAGAGGGTGAAAGGCCCGTA--CGGGTGGAGGT-TCAGACATGTAAG--GCAGTTCACCAGGCCGACCTTAGAGTCGGGTTGTTTGAGAATGCAGCCCAAAGCGGGTGGTAAACTCCATCCAAGGCTAAATACAAGCACGAGTCCGATAGCGAACAAGTACCGTGAGGGAAAGTTGAAAAGTACTCT-GAAGAGAGAGTAAACAGTACGTGAAACCGC-ATGCAGGTAAACGGGTGGC-GTCAAGCTGCAAG-CCCAGAGGATTCA-GCCGGCT--AGGATGT-TGTGTA-TG--CGCCT--GGC-G-CA-TCTA--TCAGTC--GGAGTAT----GA-----TTGGAT-AGTCCACCGG-AA-GA-CGGTGGGCCC-----GGC------CGC----AAG-----GTC-GG-----------GATATGT-GTACC-GGGTGGGTGCC--GGAGCATGCTA--TC---CG-T--CTA-GGGACTGT-CTAGCCGGTGCAC-TTTCTCTGT--GGTGAACACCACGAC-CGGTGGTATTGC--CAGTCTGCTGTGTCCAA--GTCGTGC-TT--GG-TAG---G-TC---CT----------------TGTG---G-----------CCAACTGGGT------GCGATGACAGGCAAAC---TC-AGTAAACGGCGTAGAGGTA---TC-TCGGTATCTTTGCGTGTTATCGGCTACTGGT---TGTCAACGG---GCCTG--CC------CGATGTGTGCT--------GTTGTAAC------CGG--CATC------GGGTG-GT--CTGGTGGGGCATGGTGGTAAGAA-TAACTGTGCAAGGCACCGGAGTTATCGGCCTC-------AA---AT---GCCTT---CTGC--GCC--CATGTTA----CAG--TGGCAA-T------------------AGCA-G-TGT-------C-----------GTTGCT--GC---CTGCCCGGT------GTTGG--GTCTGATTGT-CGTGTCGCCTGCA---CAAAG---TAGGCCCG--GCAGTGG-TCCGACTCG-GGATGGGTAGT------GGATG---ATGT----TGT-----TAGTGCAG-----GAGGTGGTG-GGCCC-AATAG-TCAGTGGTGTAGTGGTAG-ACGAGCTACCCGACCCGTCTTGAAACACGGACCAAGGAGTTTAACA-TGTATGCGAGTCAATGGGCGTTACGAAACCCAAAGGCGCAGTGAAAGTGAAGCTT-----CGACTT------------G-----------TCT------CGGA--GTGAGGTGAGATCCTGCTGTTACTCGCATCAGCC--TAATGT-----CAGCAT-CAGGCT-----CAAGAGCAGTAGGCGCATCACCGGCCCGTCCCAT-G-A-TGTGGTCATTGG----A-TGT-CTGTGG-------T---------TGTTGCCCTTCA-----------------------------------------------------------C---------------GGGGTGGTGGC--------------CATGGTGC----CAGTGCGTCATC-GGGGCGGTGCATGAGCATACATGTTGAGACCCGAAAGATGGTGAACTATGCTTGCGTAGGTTG--AAGCCAGAGGAAACTCTGGTGGAGGACCGCAGCGATTCTGACGTGCAAATCGATCGTCAAA-CGTGAGCATAGGGGC--GAAAGACTANNNNNNNNNNNNNNNNNNNNNNNNNNNNNNN
PS044_            NTTCCCCTA--GTAA-CGGCGAGTGAAGAGGGAAAAGCCCAGCAC-CGAAGCCTGCGGCAGATTTGCTGTTAGGCAATGTGGTGTTTGGGTCGGCTCGTGGGATTGCCACTCCACTCGAAGTCCAGCATTGAGTATGG-TCACTGGATTTGGCCCAGAGAGGGTGAAAGGCCCGTA--CGGGTGGAGGT-TCAGACATGTAAG--GCAGTTCACCAGGCCGACCTTAGAGTCGGGTTGTTTGGGAATGCAGCCCAAAGCGGGTGGTAAACTCCATCCAAGGCTAAATACAAGCACGAGTCCGATAGCGAACAAGTACCGTGAGGGAAAGTTGAAAAGTACTCT-GAAGAGAGAGTAAACAGTACGTGAAACCGC-ATGCAGGTAAACGGGTGGC-GTCAAGCTGCAAG-CCCAGAGGATTCA-GCCGGCT--AGGATGT-TGTGTA-TG--CGCCT--GGC-G-CA-TCTA--TCAGTC--GGAGTAT----GA-----TTGGAT-AGTCCACCGG-AA-GA-CGGTGGGCCC-----GGC------CGC----AAG-----GTC-GG-----------GATATGT-GTACC-GGGTGGGTGCC--GGAGCATGCTA--TC---CG-T--CTA-GGGACTGT-CTAGCCGGTGCAC-TTTCTCTGT--GGTGAACACCACGAC-CGGTGGTATTGC--CAGTCTGCTGTGTCCAA--GTCGTGC-TT--GG-TAG---G-TC---CT----------------TGTG---G-----------CCAACTGGGT------GCGATGACAGGCAAAC---TC-AGTAAACGGCGTAGAGGTA---TC-TCGGTATCTTTGCGTGTTATCGGCTACTGGT---TGTCAACGG---GCCTG--CC------CGATGTGTGCT--------GTTGTAAC------CGG--CATC------GGGTG-GT--CTGGTGGGGCATGGTGGTAAGAA-TAACTGTGCAAGGCACCGGAGTTATCGGCCTC-------AA---AT---GCCTT---CTGC--GCC--CATGTTA----CAG--TGGCAA-T------------------GGCA-G-TGT-------C-----------GTTGCT--GC---CTGCCCGGT------GTTGG--GTCTGATTGT-CGTGTCGCCTGCA---CAAAG---TAGGCCCG--GCAGTGG-TCCGACTCG-GGATGGGTAGT------GGATG---ATGT----TGT-----TAGTGCAG-----GAGGTGGTG-GGCCC-AATAG-TCAGTGGTGTAGTGGTAG-ACGAGCTACCCGACCCGTCTTGAAACACGGACCAAGGAGTTTAACA-TGTATGCGAGTCAATGGGCGTTACGAAACCCAAAGGCGCAGTGAAAGTGAAGCTT-----CGACTT------------G-----------TCT------CGGA--GTGAGGTGAGATCCTGCTGTTACTCGCATCAGCC--TAATGT-----CAGCAT-CAGGCT-----CAAGAGCAGTAGGCGCATCACCGGCCCGTCCCAT-G-A-TGTGGTCATTGG----A-TGT-CTGTGG-------T---------TGTTGCCCTTCA-----------------------------------------------------------C---------------GGGGTGGTGGC--------------CATGGTGC----CAGTGCGTCATC-GGGGCGGTGCATGAGCATACATGTTGAGACCCGAAAGATGGTGAACTATGCTTGCGTAGGTTG--AAGCCAGAGGAAACTCTGGTGGAGGACCGCAGCGATTCTGACGTGCAAATCGATCGTCAAA-CGTGAGCATAGGGGC--GAAAGANNNNNNNNNNNNNNNNNNNNNNNNNNNNNNNNNN
PS391_            ATTCCCCTA--GTAA-CGGCGAGTGAAGAGGGAAAAGCCCAGCAC-CGAAGCCTGCGGCAGTTTTGCTGTTAGGCAATGTGGTGTTTGGGTCGGCTCGTGGGATCGCCACTCCACTCGAAGTCCAGCATTGAGTATGG-TTACTGGATTTGGCCCAGAGAGGGTGAAAGGCCCGTA--CGGGTGGAGGT-TCAGACATGTGAG--GCGGTTCACCAGGTCGACCTTAGAGTCGGGTTGTTTGGGAATGCAGCCCAAAGTGGGTGGTAAACTCCATCCAAGGCTAAATACAAGCACGAGTCCGATAGCGAACAAGTACCGTGAGGGAAAGTTGAAAAGTACTCT-GAAGAGAGAGTAAACAGTACGTGAAACCGC-ATGCAGGTAAACGGGTGGC-GTCAAGCTGCAAG-CCCAGAGGATTCA-GCCGACT--AGGATGT-AGTGTA-TG--CGCCT--GGCG--CA-TCTA--TCAGCC--AGAGTAG----GA-----TTGGAT-GGTCCACTGG--AAGA-CAGTGGGCCC-----GGC----GGTCC----TTGTGGCCGTCGGG----A--------TGTGT-GTACC-GGGTGGGTGCC--GGAGCATGCTG--TC---CGT---CTG-GGGGCTGT-CTAGTCGGTGCAC-TTTCTCTGT--GGTGAACACCACGAC-CGGTGGTATTGC--CAGTCTGCTGTGTCCAA--GTTGTGCTC---GGTAGG-----TC---CT--------------TTTGTG---G-----------CCAACTGGGTG---CAGCGATCACGCGCAAAT---TC-AGTAAACGGCGTAGAGGTG----TCTCGGCATTTCTGCGTGCTATCGGCTACTGGT---TGTGAACGG---GCCTG--CT------CGGTGC---TT--------GTTGTAGT------CGGCATCTA------GGGTGGCT---CGGTGGGGCATGGTGGTAAGAA-TAACTGTGCAAGGCACCGGAGTTCTCGGCCTCA-------A---AT---GCATT---CTGC--GCC--CAGGCTA---CAAC--TGGAT---------------------GGATGG-TGG-------C-----------GCCGTT--GYTGTCTGCCCGGT------GTTGG--GTCTGATCGT-CGTGTTGTCCGCG---AAAAG---TGGACCCGG--CGGTGGCTC-GACTCG-GGATGGGCAGT------TGGCG---GTGT----TGC-----CAGTGCAG------AGTG-CTGTGGGCCCAATAG-TCAGTGGTGYAGTGGTAG-ACGAGCTACCCGACCCGTCTTGAAACACGGACCAAGGAGTTTAACG-TGTATGCAAGTCAATGGGCCCTACGAAACCCAAAGGCGCAGTGAAAGTGAAGCTC-----CGACTCG----------T-------------CT------CGGA--GTGAGGTGAGATCCTGCTGTTACTCGCATCAGTC--TAATGTG---TCAGCAT-CAGGC------TAAGAGCAGTGGGCGCATCACCGGCCCGTCCCATGA---CGTGGTCATTGGA-----TGT-CCGCGG----T-------------GTTCTTCTTCA--------------------------------------------------------------------G-----CGCAGTGGTAACATT-GCGTTGGGGTCGCCGCGGT-GCCAGTGCGTCGTC-GGGGCGGTGCATGAGCATACACGTTGAGACCCGAAAGATGGTGAACTATGCTTGCGTAGGTTG--AAGCCAGAGGAAACTCTGGTGGAGGACCGCAGCGATTCTGACGTGCAAATCGATCGTCAAA-CGTGAGCATAGGGGC--GAAAGACTAATCGAAC-CATCTAGTAGCTGG--TTCCCTC
PS390_            ATTCCCCTA--GTAA-CGGCGAGTGAAGAGGGAAAAGCCCAGCAC-CGAAGCCTGCGGCAGTTTTGCTGTTAGGCAATGTGGTGTTTGGGTCGGCTCGTGGGATCGCCACTCCACTCGAAGTCCAGCATTGAGTATGG-TTACTGGATTTGGCCCAGAGAGGGTGAAAGGCCCGTA--CGGGTGGAGGT-TCAGACATGTGAG--GCGGTTCACCAGGTCGACCTTAGAGTCGGGTTGTTTGGGAATGCAGCCCAAAGTGGGTGGTAAACTCCATCCAAGGCTAAATACAAGCACGAGTCCGATAGCGAACAAGTACCGTGAGGGAAAGTTGAAAAGTACTCT-GAAGAGAGAGTAAACAGTACGTGAAACCGC-ATGCAGGTAAACGGGTGGC-GTCAAGCTGCAAG-CCCAGAGGATTCA-GCCGACT--AGGATGT-AGTGTA-TG--CGCCT--GGCG--CA-TCTA--TCAGCC--AGAGTAG----GA-----TTGGAT-GGTCCACTGG--AAGA-CAGTGGGCCC-----GGCG--GTCCTT---GTGGT---CGTCGGG------------ATGTGT-GTACC-GGGTGGGTGCC--GGAGCATGCTG--TC---CGT---CTG-GGGGCTGT-CTAGTCGGTGCAC-TTTCTCTGT--GGTGAACACCACGAC-CGGTGGTATTGC--CAGTCTGCTGTGTCCAA--GTTGTGC-T--CGG-TAGG----TCCTTTT-----------------GTG---G-----------CCAACTGGGTGC---AGCGATCACGCGCAAAT---TC-AGTAAACGGCGTAGAGGTG----TCTCGGCATTTCTGCGTGCTATCGGCTACTGGT---TGTGAACGA---GCCTG--CT------TGGTGC---TT--------GTTGTAGT------CGGCATCTCG------GGTGGCT---CGGTGGGGCATGGTGGTAAGAA-TAACTGTGCAAGGCACCGGAGTTCTCGGCCTC-------AA---AT---GCATT---CTGC--GCC--CAGGCTA---CAAC--TGGC--T-------------------GGATGG-TGG--------C-------GCCGTTGCT--GT---CTGCCCGGT------GTTGG--GTCTGATCGT-CGTGTTGTCCGCGA---AAAG---TGGACCCG--GCGGTGGCTC-GACTCG-GGATGGGCAGTT------GGCG---GTGT----TGC-----CAGTGCAG------AGTG-CTGTGGGCCCAATAG-TCAGTGGTGTAGTGGTAG-ACGAGCTACCCGACCCGTCTTGAAACACGGACCAAGGAGTTTAACG-TGTATGCAAGTCAATGGGCCCTACGAAACCCAAAGGCGCAGTGAAAGTGAAGCTC-----CGACTCG------------T-----------CT------CGGA--GTGAGGTGAGATCCTGCTGTTACTCGCATCAGTC--TAATGTG---TCAGCAT-CAGGC------TAAGAGCAGTGGGCGCATCACCGGCCCGTCCCAT-G-A-CGTGGTCATTGGA-----TGT-CCGCGG-------T----------GTTCTTCAGC-----------------------------------------------------------------------G-----CAGTGGTAACATT-GCGTTGGGGTCGCCGCGGT-GCCAGTGCGTCGTC-GGGGCGGTGCATGAGCATACACGTTGAGACCCGAAAGATGGTGAACTATGCTTGCGTAGGTTG--AAGCCAGAGGAAACTCTGGTGGAGGACCGCAGCGATTCTGACGTGCAAATCGATCGTCAAA-CGTGAGCATAGGGGCG--AAAGACTAATCGAAC-CATCTAGTAGCTGGT--TCCCTC
PS386_            ATTCCCCTA--GTAA-CGGCGAGTGAAGAGGGAAAAGCCCAGCAC-CGAAGCCTGCGGCAGTTTTGCTGTTAGGCAATGTGGTGTTTGGGTCGGCTCGTGGGATCGCCACTCCACTCGAAGTCCAGCATTGAGTATGG-TTACTGGATTTGGCCCAGAGAGGGTGAAAGGCCCGTA--CGGGTGGAGGT-TCAGACATGTGAG--GCGGTTCACCAGGTCGACCTTAGAGTCGGGTTGTTTGGGAATGCAGCCCAAAGTGGGTGGTAAACTCCATCCAAGGCTAAATACAAGCACGAGTCCGATAGCGAACAAGTACCGTGAGGGAAAGTTGAAAAGTACTCT-GAAGAGAGAGTAAACAGTACGTGAAACCGC-ATGCAGGTAAACGGGTGGC-GTCAAGCTGCAAG-CCCAGAGGATTCA-GCCGACT--AGGATGT-AGTGTA-TG--CGCCT--GGCG--CA-TCTA--TCAGCC--AGAGTA----GGA-----TTGGAT-GGTCCACTGGAA--GA-CAGTGGGCCCGGCGGTCC-----TTG-----TGGT---CGTCGGG------------ATGTGT-GTACC-GGGTGGGTGCC--GGAGCATGCTG--TC---CGT---CTG-GGGGCTGT-CTAGTCGGTGCAC-TTTCTCTGT--GGTGAACACCACGAC-CGGTGGTATTGC--CAGTCTGCTGTGTCCAA--GTTGTGC-TC--GG-TAGG----TCCTTTT-----------------GTG---G-----------CCAACTGGGTG---CAGCGATCACGCGCAAAT---TC-AGTAAACGGCGTAGAGGTG---TC-TCGGCATTTCTGCGTGCTATCGGCTACTGGT---TGTGAACGR---GCCTG--CT------CGGTGC---TT--------GTTGTAGT------CGG--CATCTCG----GGTGGCT---CGGTGGGGCATGGTGGTAAGAA-TAACTGTGCAAGGCACCGGAGTTCTCGGCCTC-------AA---AT---GCATT---CTGC--GCC--CAGGCTA---CAAC--TGGC---T------------------GGATGG-TGG-------C--------GCCGTTGCT--GT---CTGCCCGGT------GTTGG--GTCTGATCGT-CGTGTTGTCCGCG---AAAAG---TGGACCCG--GCGGTGGCTC-GACTCG-GGATGGGCAGT------TGGCG---GTGT----TGC-----CAGTGCAG------AGTGC-TGTGGGCCCAATAG-TCAGTGGTGTAGTGGTAG-ACGAGCTACCCGACCCGTCTTGAAACACGGACCAAGGAGTTTAACG-TGTATGCAAGTCAATGGGCCCTACGAAACCCAAAGGCGCAGTGAAAGTGAAGCTC-----CGACTCG----------T-------------CT------CGGA--GTGAGGTGAGATCCTGCTGTTACTCGCATCAGTC--TAATGT---GTCAGCAT-CAGGC------TAAGAGCAGTGGGCGCATCACCGGCCCGTCCCAT-GA--CGTGGTCATTGG----A-TGT-CCGCGG-----T------------GTTCTTCAGC----------------------------------------------------------------------G------CAGTGGTAACATT-GCGTTGGGGTCGCCGCGGT-GCCAGTGCGTCGTC-GGGGCGGTGCATGAGCATACACGTTGAGACCCGAAAGATGGTGAACTATGCTTGCGTAGGTTG--AAGCCAGAGGAAACTCTGGTGGAGGACCGCAGCGATTCTGACGTGCAAATCGATCGTCAAA-CGTGAGCATAGGGGCG--AAAGACTAATCGAAC-CATCTAGTAGCTGGT--TCCCTC
PS389_            ATTCCCCTA--GTAA-CGGCGAGTGAAGAGGGAAAAGCCCAGCAC-CGAAGCCTGCGGCAGTTTTGCTGTTAGGCAATGTGGTGTTTGGGTCGGCTCGTGGGATCGCCACTCCACTCGAAGTCCAGCATTGAGTATGG-TTACTGGATTTGGCCCAGAGAGGGTGAAAGGCCCGTA--CGGGTGGAGGT-TCAGACATGTGAG--GCGGTTCACCAGGTCGACCTTAGAGTCGGGTTGTTTGGGAATGCAGCCCAAAGTGGGTGGTAAACTCCATCCAAGGCTAAATACAAGCACGAGTCCGATAGCGAACAAGTACCGTGAGGGAAAGTTGAAAAGTACTCT-GAAGAGAGAGTAAACAGTACGTGAAACCGC-ATGCAGGTAAACGGGTGGC-GTCAAGCTGCAAG-CCCAGAGGATTCA-GCCGACT--AGGATGT-AGTGTA-TG--CGCCT--GGCG--CA-TCTA--TCAGCC--AGAGTAG----GA-----TTGGAT-GGTCCACTGG--AAGA-CAGTGGGCCC-----GGCG--GTCCTT---GTGGT---CGTCGGG------------ATGTGT-GTACC-GGGTGGGTGCC--GGAGCATGCTG--TC---CGT---CTG-GGGGCTGT-CTAGTCGGTGCAC-TTTCTCTGT--GGTGAACACCACGAC-CGGTGGTATTGC--CAGTCTGCTGTGTCCAA--GTTGTGC-T--CGG-TAGG----TCCTTTT-----------------GTG---G-----------CCAACTGGGTGC---AGCGATCACGCGCAAAT---TC-AGTAAACGGCGTAGAGGTG----TCTCGGCATTTCTGCGTGCTATCGGCTACTGGT---TGTGAACGA---GCCTG--CT------TGGTGC---TT--------GTTGTAGT------CGGCATCTCG------GGTGGCT---CGGTGGGGCATGGTGGTAAGAA-TAACTGTGCAAGGCACCGGAGTTCTCGGCCTC-------AA---AT---GCATT---CTGC--GCC--CAGGCTA---CAAC--TGGC--T-------------------GGATGG-TGG--------C-------GCCGTTGCT--GT---CTGCCCGGT------GTTGG--GTCTGATCGT-CGTGTTGTCCGCGA---AAAG---TGGACCCG--GCGGTGGCTC-GACTCG-GGATGGGCAGTT------GGCG---GTGT----TGC-----CAGTGCAG------AGTG-CTGTGGGCCCAATAG-TCAGTGGTGTAGTGGTAG-ACGAGCTACCCGACCCGTCTTGAAACACGGACCAAGGAGTTTAACG-TGTATGCAAGTCAATGGGCCCTACGAAACCCAAAGGCGCAGTGAAAGTGAAGCTC-----CGACTCG------------T-----------CT------CGGA--GTGAGGTGAGATCCTGCTGTTACTCGCATCAGTC--TAATGTG---TCAGCAT-CAGGC------TAAGAGCAGTGGGCGCATCACCGGCCCGTCCCAT-G-A-CGTGGTCATTGGA-----TGT-CCGCGG-------T----------GTTCTTCAGC-----------------------------------------------------------------------G-----CAGTGGTAACATT-GCGTTGGGGTCGCCGCGGT-GCCAGTGCGTCGTC-GGGGCGGTGCATGAGCATACACGTTGAGACCCGAAAGATGGTGAACTATGCTTGCGTAGGTTG--AAGCCAGAGGAAACTCTGGTGGAGGACCGCAGCGATTCTGACGTGCAAATCGATCGTCAAA-CGTGAGCATAGGGGCG--AAAGACTAATCGAAC-CATCTAGTAGCTGGT--TCCCTC
PS383_            ATTCCCCTA--GTAA-CGGCGAGTGAAGAGGGAAAAGCCCAGCAC-CGAAGCCTGCGGCAGTTTTGCTGTTAGGCAATGTGGTGTTTGGGTCGGCTCGTGGGATCGCCACTCCACTCGAAGTCCAGCATTGAGTATGG-TTACTGGATTTGGCCCAGAGAGGGTGAAAGGCCCGTA--CGGGTGGAGGT-TCAGACATGTGAG--GCGGTTCACCAGGTCGACCTTAGAGTCGGGTTGTTTGGGAATGCAGCCCAAAGTGGGTGGTAAACTCCATCCAAGGCTAAATACAAGCACGAGTCCGATAGCGAACAAGTACCGTGAGGGAAAGTTGAAAAGTACTCT-GAAGAGAGAGTAAACAGTACGTGAAACCGC-ATGCAGGTAAACGGGTGGC-GTCAAGCTGCAAG-CCCAGAGGATTCA-GCCGACT--AGGATGT-AGTGTA-TG--CGCCT--GGCG--CA-TCTA--TCAGCC--AGAGTAG----GA-----TCGTAT-GGTCCACTAGGATATA---GTGGGCCC-----GTC---GTCCTT---GTGG----CGGCGGG------------ATGCGT-GTACC-GGGTGGGTGCC--GGAACGTGCTA--TA---CGTT---TG-AGGGCTGT-CTAGTCGGTGCAC-TTTCTCTGT--GGTGAACACCACGAC-CGGTGGTATTGC--CAGTCTGCTGTGTCCAA--GTTGTGC-T--CGG-TAGG----TC---GT----------------CATG---G-----------CCAACCGGGTGC---AGCGATCACACGCAAAC---TC-AGTAAACGGCGTAGAGGTG----TTTCGGCATTTCTGCGTGTTATCGGCTACTGGT---TGTGAACGG---GCCTG--CT------CGGTGC---TT--------GTTGTAGT------TGG--CATCG------GGTGGCT---CGGTGGGACACGGTGGTAAGAA-TAACTGTGCAAGGCACCGGAGTTCGCGGCCTC-------AA---AT---GCATT---CTGC--GCC--CAGGCTA---CAAC--TGGTTTGT------------------GGGTGG-CGC--------C----------GTTGCT--GT---CTGCCCGGTC---TTGTTGG--GTCTGATCGT-CGTGTTGTCTGCGT---AAAG---TGGACCCG--GCGGTGGCTC-GACTCG-GGATGGGCAGTT------GGCG---GTGT----TGC-----CAGTGCAG------AGTG-CTGTGGGCCCAATAG-TCAGTGGTGTAGTGGTAG-ACGAGCTACCCGACCCGTCTTGAAACACGGACCAAGGAGTTTAACG-TGTATGCGAGTCAATGGGCCCTACGAAACCCAAAGGCGCAGTGAAAGTGAAGCTC-----CGACTTG------------T-----------CT------CGGG--GTGAGGTGAGATCCTGCTGTTACTCGCATCAGTC--TAATGTG---TCAGCAT-CAGGC------TAAGAGCAGTGGGCGCATCACCGGCCCGTCCCAT-G-A-CGTGGTCATTGGA---TGTCTGCGGCGGC-----G-----------GCGGCGGCTC-----------------------------------------------------------------------T------TGTCGTCGTCTT-----------CGTCGTGGT-GCCAGTGCGTCGTC-GGGGCGGTGCATGAGCATACACGTTGAGACCCGAAAGATGGTGAACTATGCTTGCGTAGGTTG--AAGCCAGAGGAAACTCTGGTGGAGGACCGCAGCGATTCTGACGTGCAAATCGATCGTCAAA-CGTGAGCATAGGGGCG--AAAGACTAATCGAAC-CATCTAGTAGCTGGT--TCCCTC
PS388_            ATTCCCCTA--GTAA-CGGCGAGTGAAGAGGGAAAAGCCCAGCAC-CGAAGCCTGCGGCAGTTTTGCTGTTAGGCAATGTGGTGTTTGGGTCGGCTCGTGGGATCGCCACTCCACTCGAAGTCCAGCATTGAGTATGG-TTACTGGATTTGGCCCAGAGAGGGTGAAAGGCCCGTA--CGGGTGGAGGT-TCAGACATGTGAG--GCGGTTCACCAGGTCGACCTTAGAGTCGGGTTGTTTGGGAATGCAGCCCAAAGTGGGTGGTAAACTCCATCCAAGGCTAAATACAAGCACGAGTCCGATAGCGAACAAGTACCGTGAGGGAAAGTTGAAAAGTACTCT-GAAGAGAGAGTAAACAGTACGTGAAACCGC-ATGCAGGTAAACGGGTGGC-GTCAAGCTGCAAG-CCCAGAGGATTCA-GCCGACT--AGGATGT-AGTGTA-TG--CGCCT--GGCG--CA-TCTA--TCAGCC--AGAGTAG----GA-----TTGGAT-GGTCCACTGG--AAGA-CAGTGGGCCC-----GGCG--GTCCTT---GTGGT---CGTCGGG------------ATGTGT-GTACC-GGGTGGGTGCC--GGAGCATGCTG--TC---CGT---CTG-GGGGCTGT-CTAGTCGGTGCAC-TTTCTCTGT--GGTGAACACCACGAC-CGGTGGTATTGC--CAGTCTGCTGTGTCCAA--GTTGTGC-T--CGG-TAGG----TCCTTTT-----------------GTG---G-----------CCAACTGGGTGC---AGCGATCACGCGCAAAT---TC-AGTAAACGGCGTAGAGGTG----TCTCGGCATTTCTGCGTGCTATCGGCTACTGGT---TGTGAACGA---GCCTG--CT------TGGTGC---TT--------GTTGTAGT------CGGCATCTCG------GGTGGCT---CGGTGGGGCATGGTGGTAAGAA-TAACTGTGCAAGGCACCGGAGTTCTCGGCCTC-------AA---AT---GCATT---CTGC--GCC--CAGGCTA---CAAC--TGGC--T-------------------GGATGG-TGG--------C-------GCCGTTGCT--GT---CTGCCCGGT------GTTGG--GTCTGATCGT-CGTGTTGTCCGCGA---AAAG---TGGACCCG--GCGGTGGCTC-GACTCG-GGATGGGCAGTT------GGCG---GTGT----TGC-----CAGTGCAG------AGTG-CTGTGGGCCCAATAG-TCAGTGGTGTAGTGGTAG-ACGAGCTACCCGACCCGTCTTGAAACACGGACCAAGGAGTTTAACG-TGTATGCAAGTCAATGGGCCCTACGAAACCCAAAGGCGCAGTGAAAGTGAAGCTC-----CGACTCG------------T-----------CT------CGGA--GTGAGGTGAGATCCTGCTGTTACTCGCATCAGTC--TAATGTG---TCAGCAT-CAGGC------TAAGAGCAGTGGGCGCATCACCGGCCCGTCCCAT-G-A-CGTGGTCATTGGA-----TGT-CCGCGG-------T----------GTTCTTCAGC-----------------------------------------------------------------------G-----CAGTGGTAACATT-GCGTTGGGGTCGCCGCGGT-GCCAGTGCGTCGTC-GGGGCGGTGCATGAGCATACACGTTGAGACCCGAAAGATGGTGAACTATGCTTGCGTAGGTTG--AAGCCAGAGGAAACTCTGGTGGAGGACCGCAGCGATTCTGACGTGCAAATCGATCGTCAAA-CGTGAGCATAGGGGCG--AAAGACTAATCGAAC-CATCTAGTAGCTGGT--TCCCTC
PS382_            ATTCCCCTA--GTAA-CGGCGAGTGAAGAGGGAAAAGCCCAGCAC-CGAAGCCTGCGGCAGTTTTGCTGTTAGGCAATGTGGTGTTTGGGTCGGCTCGTGGGATCGCCACTCCACTCGAAGTCCAGCATTGAGTATGG-TTACTGGATTTGGCCCAGAGAGGGTGAAAGGCCCGTA--CGGGTGGAGGT-TCAGACATGTGAG--GCGGTTCACCAGGTCGACCTTAGAGTCGGGTTGTTTGGGAATGCAGCCCAAAGTGGGTGGTAAACTCCATCCAAGGCTAAATACAAGCACGAGTCCGATAGCGAACAAGTACCGTGAGGGAAAGTTGAAAAGTACTCT-GAAGAGAGAGTAAACAGTACGTGAAACCGC-ATGCAGGTAAACGGGTGGC-GTCAAGCTGCAAG-CCCAGAGGATTCA-GCCGACT--AGGATGT-AGTGTA-TG--CGCCT--GGCG--CA-TCTA--TCAGCC--AGAGTAG----GA-----TCGTAT-GGTCCACTAGGATATA---GTGGGCCC-----GTC---GTCCTT---GTGG----CGGCGGG------------ATGCGT-GTACC-GGGTGGGTGCC--GGAACGTGCTA--TA---CGTT---TG-AGGGCTGT-CTAGTCGGTGCAC-TTTCTCTGT--GGTGAACACCACGAC-CGGTGGTATTGC--CAGTCTGCTGTGTCCAA--GTTGTGC-T--CGG-TAGG----TC---GT----------------CATG---G-----------CCAACCGGGTGC---AGCGATCACACGCAAAC---TC-AGTAAACGGCGTAGAGGTG----TTTCGGCATTTCTGCGTGTTATCGGCTACTGGT---TGTGAACGG---GCCTG--CT------CGGTGC---TT--------GTTGTAGT------TGG--CATCG------GGTGGCT---CGGTGGGACACGGTGGTAAGAA-TAACTGTGCAAGGCACCGGAGTTCGCGGCCTC-------AA---AT---GCATT---CTGC--GCC--CAGGCTA---CAAC--TGGTTTGT------------------GGGTGG-CGC--------C----------GTTGCT--GT---CTGCCCGGTC---TTGTTGG--GTCTGATCGT-CGTGTTGTCTGCGT---AAAG---TGGACCCG--GCGGTGGCTC-GACTCG-GGATGGGCAGTT------GGCG---GTGT----TGC-----CAGTGCAG------AGTG-CTGTGGGCCCAATAG-TCAGTGGTGTAGTGGTAG-ACGAGCTACCCGACCCGTCTTGAAACACGGACCAAGGAGTTTAACG-TGTATGCGAGTCAATGGGCCCTACGAAACCCAAAGGCGCAGTGAAAGTGAAGCTC-----CGACTTG------------T-----------CT------CGGG--GTGAGGTGAGATCCTGCTGTTACTCGCATCAGTC--TAATGTG---TCAGCAT-CAGGC------TAAGAGCAGTGGGCGCATCACCGGCCCGTCCCAT-G-A-CGTGGTCATTGGA---TGTCTGCGGCGGC-----G-----------GCGGCGGCTC-----------------------------------------------------------------------T------TGTCGTCGTCTT-----------CGTCGTGGT-GCCAGTGCGTCGTC-GGGGCGGTGCATGAGCATACACGTTGAGACCCGAAAGATGGTGAACTATGCTTGCGTAGGTTG--AAGCCAGAGGAAACTCTGGTGGAGGACCGCAGCGATTCTGACGTGCAAATCGATCGTCAAA-CGTGAGCATAGGGGCG--AAAGACTAATCGAAC-CATCTAGTAGCTGGT--TCCCTC
PS239_            ATTCCCCTA--GTAA-CGGCGAGTGAAGAGGGAAAAGCCCAGCAC-CGAAGCCTGCGGCAGTTTTGCTGTTAGGCAATGTGGTGTTTGGGTCGACTCGTGGGATTGCCACTCCACTCGAAGTCCAGCATTGAGTATGG-TTACTGGATTTGGCCCAGAGAGGGTGAAAGGCCCGTA--CGGGTGGAGTA-TCAGACATGTGAG--GCAGTTCACCAGGTCGGCCTTAGAGTCGGGTTGTTTGGGAATGCAGCCCAAAGTGGGTGGTAAACTCCATCCAAGGCTAAATACAAGCACGAGTCCGATAGCGAACAAGTACCGTGAGGGAAAGTTGAAAAGTACTCT-GAAGAGAGAGTAAACAGTACGTGAAACCGC-ATGCAGGTAAACGGGTGGC-GTCAAGCTGCAAG-CCCGGAGAATTCA-GCCAGCT--AGGATGT-TGTGTA-TG--CGCCT--GGC-G-CA-TCCA--TCAGTC--AGAGTAT----GA-----TTGGGT-AGTCCACTAG-TA-AA-CAGTGGG-CCT----GTC------CGC----AAG-----GGC-AG-----------GATATGT-GTACC-GGGTGGGTGCC--GGAGCATGCTA--TC---CG-T--CTG-GGGACTGT-CTAGCTGGTGCAC-TTTCTCCGT--GGTCGACACCACGAC-CGGTGGTATTGC--CAGTCTACTGTGTCCAA--GTCGTAT-T--CGG-TAG---G-TC---CT----------------CGTG---G-----------CCAACTGAGT------GCGATCACAGGCAAAT---TC-AGTGAACGGCGTAAGGGTG---TT-TCGGCACTCTTATGTGTTATCGGGCACTGGT---TGTCAACGG---GCCTG--CC------CAGTGT---TT--------GTTGTAAC------CGACACA--------GGGTG-GT--CTGGTGGGGCATGGTGGTAAGAA-TAACTGTGCAAGGCACCGGGGTTATCGGCCTC-------AA---AT---GC-GT--CCTGC--GTC--CACGTTG---CAAG--TG-----T-------------------GTGTG-TGC-------T-----T----TGTTACT--GCTGCCTGCTCGGT------GCTGG--GTGTGATTGG-CGTGTTGCCTGCG---CAAAG---TAGGCCCG--CCAGTGGCTC-GGTTCG-AGGTGGGTAGTTG---GTGGCGATAGCGG------------CGGCGTGGGG----CGTG-GTG-GGCCT-AATAG-TCAGTGGTGTAGTGGTAG-ACGAGCTACCCGACCCGTCTTGAAACACGGACCAAGGAGTTTAACA-TGTATGCGAGTCAATGGGTCTTACGAAACCCAAAGGCGCAGTGAAAGTGAAGCTT-----CGACTT------------G-----------TCT------CGGA--GTGAGGTGAGATCCTGCTGTTTCTCGCACCAGCC--TAATGC-----CAGCAT-CAGGC------TAAGAGCAGTGGGCGCATCACCGGCCCGTCCCAT-G-A-TGTGGTCATTGG----A-TGT-CTGTGG-------T---------TGTTGTTGCCTTC----------------------------------------------------------T-----------------GGTGGCGGCG----------G-CCATGGTGC----CAGTGCGTCATC-GGGGCGGTGCATGAGCATACACGTTGAGACCCGAAAGATGGTGAACTATGCTTGCGTAGGTTG--AAGCCAGAGGAAACTCTGGTGGAGGACCGCAGCGATTCTGACGTGCAAATCGATCGTCAAA-CGTGAGCATAGGGGC--GAAAGACTAATCGAAC-CATCTAGTAGCTGG--TTCCCTC
PS240_            ATTCCCCTA--GTAA-CGGCGAGTGAAGAGGGAAAAGCCCAGCAC-CGAAGCCTGCGGCAGTTTTGCTGTTAGGCAATGTGGTGTTTGGGTCGACTCGTGGGATTGCCACTCCACTCGAAGTCCAGCATTGAGTATGG-TTACTGGATTTGGCCCAGAGAGGGTGAAAGGCCCGTA--CGGGTGGAGTA-TCAGACATGTGAG--GCAGTTCACCAGGTCGGCCTTAGAGTCGGGTTGTTTGGGAATGCAGCCCAAAGTGGGTGGTAAACTCCATCCAAGGCTAAATACAAGCACGAGTCCGATAGCGAACAAGTACCGTGAGGGAAAGTTGAAAAGTACTCT-GAAGAGAGAGTAAACAGTACGTGAAACCGC-ATGCAGGTAAACGGGTGGC-GTCAAGCTGCAAG-CCCGGAGAATTCA-GCCAGCT--AGGATGT-TGTGTA-TG--CGCCT--GGC-G-CA-TCCA--TCAGTC--AGAGTAT----GA-----TTGGGT-AGTCCACTAG-TA-AA-CAGTGGG-CCT----GTC------CGC----AAG-----GGC-AG-----------GATATGT-GTACC-GGGTGGGTGCC--GGAGCATGCTA--TC---CG-T--CTG-GGGACTGT-CTAGCTGGTGCAC-TTTCTCCGT--GGTCGACACCACGAC-CGGTGGTATTGC--CAGTCTACTGTGTCCAA--GTCGTAT-T--CGG-TAG---G-TC---CT----------------CGTG---G-----------CCAACTGAGT------GCGATCACAGGCAAAT---TC-AGTGAACGGCGTAAGGGTG---TT-TCGGCACTCTTATGTGTTATCGGGCACTGGT---TGTCAACGG---GCCTG--CC------CAGTGT---TT--------GTTGTAAC------CGACACA--------GGGTG-GT--CTGGTGGGGCATGGTGGTAAGAA-TAACTGTGCAAGGCACCGGGGTTATCGGCCTC-------AA---AT---GC-GT--CCTGC--GTC--CACGTTG---CAAG--TG-----T-------------------GTGTG-TGC-------T-----T----TGTTACT--GCTGCCTGCTCGGT------GCTGG--GTGTGATTGG-CGTGTTGCCTGCG---CAAAG---TAGGCCCG--CCAGTGGCTC-GGTTCG-AGGTGGGTAGTTG---GTGGCGATAGCGG------------CGGCGTGGGG----CGTG-GTG-GGCCT-AATAG-TCAGTGGTGTAGTGGTAG-ACGAGCTACCCGACCCGTCTTGAAACACGGACCAAGGAGTTTAACA-TGTATGCGAGTCAATGGGTCTTACGAAACCCAAAGGCGCAGTGAAAGTGAAGCTT-----CGACTT------------G-----------TCT------CGGA--GTGAGGTGAGATCCTGCTGTTTCTCGCACCAGCC--TAATGC-----CAGCAT-CAGGC------TAAGAGCAGTGGGCGCATCACCGGCCCGTCCCAT-G-A-TGTGGTCATTGG----A-TGT-CTGTGG-------T---------TGTTGTTGCCTTC----------------------------------------------------------T-----------------GGTGGCGGCG----------G-CCATGGTGC----CAGTGCGTCATC-GGGGCGGTGCATGAGCATACACGTTGAGACCCGAAAGATGGTGAACTATGCTTGCGTAGGTTG--AAGCCAGAGGAAACTCTGGTGGAGGACCGCAGCGATTCTGACGTGCAAATCGATCGTCAAA-CGTGAGCATAGGGGC--GAAAGACTAATCGAAC-CATCTAGTAGCTGG--TTCCCTC
PS069_            ATTCCCCTA--GTAA-CGGCGAGTGAAGAGGGAAAAGCCCAGCAC-CGAAGCCTGCGGCAGATTTGCTGTTAGGCAATGTGGTGTTTGGGTCGGCTAGTGGGACCACCACTCCACTCGAAGTCCAGCATTGAGTATGG-TTACTGGATTTGGCCCAGAGAGGGTGAAAGGCCCGTA--CGGGTGGAGTA-TCAGACATGTGAG--GTGGTTCACCAGGTCGACCTTAGAGTCGGGTTGTTTGGGAATGCAGCCCAAAGCGGGTGGTAAACTCCATCCAAGGCTAAATACAAGCACGAGTCCGATAGCGAACAAGTACCGTGAGGGAAAGTTGAAAAGTACTCT-GAAGAGAGAGTAAACAGTACGTGAAACCGC-ATGCAGGTAAACGGGTGGC-GTCAAGCTGCAAG-CCCGGAGAATTCA-GCCGGCT--AGGTTGT-TGTGTA-TG--CGCCT--GGC-G-CA-TCCA--TCAGTC--AGAGTAT----GA-----TTGGAT-AGTCCACTAG-TA-GA-CAGTGGG-CCT----GTC------CGC----AAG-----GGC-AG-----------GATATGT-GTACC--GGTGGGTGCC--GGAGCATGCTA--TC---CG-T--CTA-TGGACTGT-CTAGCCGGTGCAC-TTTCTCCGT--GGTCGGCACCACGAC-CGGTGGTATTGC--CAGTCTGCTGTGTCCAA--GTCGCAT-TT--GG-TAG---G-TC---CT----------------TGTG---G-----------CCAACCGAGT------GTGATCACAGGCAAAC---TC-AGTAAACGGCGTGAGGGTG---TC-TCGGCACTTTCATGTGTTATCGGCTACTGGT---TGTCAACGG---GCCTG--CT------CTGTGT---TT--------GTTGTAAT------CGG--CACG------GGGTGGCT---CGGTGGGGCATGGTGGTAAGAA-TAACTGTGCAAGGCACCGGGGTTATCGGCCTC-------AA---AT---GC-GT--CCTGC--GTC--CACGTTA---CAAG--TG-----T-----------AGG----TACT-T-TGC-------C-----------ACCGCT--GC---CTGCTCGGT------GCTGG--GTGTGATTGG-CGTGTCGCCTGCG---CAAAG---TAGGCCCG--TCAATGGCTC-GGTTCG-AGGTGGGTAGT------TGGTG---GCCT----TGTTG--ACGGCGTGGGG----CGTG-GTG-GGCCT-AATAG-TCAGTGGTGTAGTGGTAG-ACGAGCTACCCGACCCGTCTTGAAACACGGACCAAGGAGTTTAACA-TGTATGCGAGTCAATGGGTCCTACGAAACCCAAAGGCGCAGTGAAAGTAAAGCTT-----CGACTT------------G-----------TCT------CGAA--GTGAGGTGAGATCCTGCTGTTTCTCGCACCAGCC--TAATGC-----CAGCAT-CAGGC------TAAGAGCAGTGGGCGCATCACCGGCCCGTCCCAT-G-A-TGTGGTCATTGG----A-TGT-CTGTGG-------T---------TGTTGTTGCCT------------------------------------------------------------C-----------------GGTAGTGGCA----------G-CCGCGGTGC----CAGTGCGTCATC-GGGGCGGTGCATGAGCATACACGTTGAGACCCGAAAGATGGTGAACTATGCTTGCGTAGGTTG--AAGCCAGAGGAAACTCTGGTGGAGGACCGCAGCGATTCTGACGTGCAAATCGATCGTCAAA-CGTGAGCATAGGGGC--GAAAGACTAATCGAAC-CATCTAGTAGCTGG--TTCCCTC
PS067_            ATTCCCCTA--GTAA-CGGCGAGTGAAGAGGGAAAAGCCCAGCAC-CGAAGCCTGCGGCAGATTTGCTGTTAGGCAATGTGGTGTTTGGGTCGGCTAGTGGGACCACCACTCCACTCGAAGTCCAGCATTGAGTATGG-TTACTGGATTTGGCCCAGAGAGGGTGAAAGGCCCGTA--CGGGTGGAGTA-TCAGACATGTGAG--GTGGTTCACCAGGTCGACCTTAGAGTCGGGTTGTTTGGGAATGCAGCCCAAAGCGGGTGGTAAACTCCATCCAAGGCTAAATACAAGCACGAGTCCGATAGCGAACAAGTACCGTGAGGGAAAGTTGAAAAGTACTCT-GAAGAGAGAGTAAACAGTACGTGAAACCGC-ATGCAGGTAAACGGGTGGC-GTCAAGCTGCAAG-CCCGGAGAATTCA-GCCGGCT--AGGTTGT-TGTGTA-TG--CGCCT--GGC-G-CA-TCCA--TCAGTC--AGAGTAT----GA-----TTGGAT-AGTCCACTAG-TA-GA-CAGTGGG-CCT----GTC------CGC----AAG-----GGC-AG-----------GATATGT-GTACC--GGTGGGTGCC--GGAGCATGCTA--TC---CG-T--CTA-TGGACTGT-CTAGCCGGTGCAC-TTTCTCCGT--GGTCGGCACCACGAC-CGGTGGTATTGC--CAGTCTGCTGTGTCCAA--GTCGCAT-TT--GG-TAG---G-TC---CT----------------TGTG---G-----------CCAACCGAGT------GTGATCACAGGCAAAC---TC-AGTAAACGGCGTGAGGGTG---TC-TCGGCACTTTCATGTGTTATCGGCTACTGGT---TGTCAACGG---GCCTG--CT------CTGTGT---TT--------GTTGTAAT------CGG--CACG------GGGTGGCT---CGGTGGGGCATGGTGGTAAGAA-TAACTGTGCAAGGCACCGGGGTTATCGGCCTC-------AA---AT---GC-GT--CCTGC--GTC--CACGTTA---CAAG--TG-----T-----------AGG----TACT-T-TGC-------C-----------ACCGCT--GC---CTGCTCGGT------GCTGG--GTGTGATTGG-CGTGTCGCCTGCG---CAAAG---TAGGCCCG--TCAATGGCTC-GGTTCG-AGGTGGGTAGT------TGGTG---GCCT----TGTTG--ACGGCGTGGGG----CGTG-GTG-GGCCT-AATAG-TCAGTGGTGTAGTGGTAG-ACGAGCTACCCGACCCGTCTTGAAACACGGACCAAGGAGTTTAACA-TGTATGCGAGTCAATGGGTCCTACGAAACCCAAAGGCGCAGTGAAAGTAAAGCTT-----CGACTT------------G-----------TCT------CGAA--GTGAGGTGAGATCCTGCTGTTTCTCGCACCAGCC--TAATGC-----CAGCAT-CAGGC------TAAGAGCAGTGGGCGCATCACCGGCCCGTCCCAT-G-A-TGTGGTCATTGG----A-TGT-CTGTGG-------T---------TGTTGTTGCCT------------------------------------------------------------C-----------------GGTAGTGGCA----------G-CCGCGGTGC----CAGTGCGTCATC-GGGGCGGTGCATGAGCATACACGTTGAGACCCGAAAGATGGTGAACTATGCTTGCGTAGGTTG--AAGCCAGAGGAAACTCTGGTGGAGGACCGCAGCGATTCTGACGTGCAAATCGATCGTCAAA-CGTGAGCATAGGGGC--GAAAGACTAATCGAAC-CATCTAGTAGCTGG--TTCCCTC
PS068_            ATTCCCCTA--GTAA-CGGCGAGTGAAGAGGGAAAAGCCCAGCAC-CGAAGCCTGCGGCAGATTTGCTGTTAGGCAATGTGGTGTTTGGGTCGGCTAGTGGGACCACCACTCCACTCGAAGTCCAGCATTGAGTATGG-TTACTGGATTTGGCCCAGAGAGGGTGAAAGGCCCGTA--CGGGTGGAGTA-TCAGACATGTGAG--GTGGTTCACCAGGTCGACCTTAGAGTCGGGTTGTTTGGGAATGCAGCCCAAAGCGGGTGGTAAACTCCATCCAAGGCTAAATACAAGCACGAGTCCGATAGCGAACAAGTACCGTGAGGGAAAGTTGAAAAGTACTCT-GAAGAGAGAGTAAACAGTACGTGAAACCGC-ATGCAGGTAAACGGGTGGC-GTCAAGCTGCAAG-CCCGGAGAATTCA-GCCGGCT--AGGTTGT-TGTGTA-TG--CGCCT--GGC-G-CA-TCCA--TCAGTC--AGAGTAT----GA-----TTGGAT-AGTCCACTAG-TA-GA-CAGTGGG-CCT----GTC------CGC----AAG-----GGC-AG-----------GATATGT-GTACC--GGTGGGTGCC--GGAGCATGCTA--TC---CG-T--CTA-TGGACTGT-CTAGCCGGTGCAC-TTTCTCCGT--GGTCGGCACCACGAC-CGGTGGTATTGC--CAGTCTGCTGTGTCCAA--GTCGCAT-TT--GG-TAG---G-TC---CT----------------TGTG---G-----------CCAACCGAGT------GTGATCACAGGCAAAC---TC-AGTAAACGGCGTGAGGGTG---TC-TCGGCACTTTCATGTGTTATCGGCTACTGGT---TGTCAACGG---GCCTG--CT------CTGTGT---TT--------GTTGTAAT------CGG--CACG------GGGTGGCT---CGGTGGGGCATGGTGGTAAGAA-TAACTGTGCAAGGCACCGGGGTTATCGGCCTC-------AA---AT---GC-GT--CCTGC--GTC--CACGTTA---CAAG--TG-----T-----------AGG----TACT-T-TGC-------C-----------ACCGCT--GC---CTGCTCGGT------GCTGG--GTGTGATTGG-CGTGTCGCCTGCG---CAAAG---TAGGCCCG--TCAATGGCTC-GGTTCG-AGGTGGGTAGT------TGGTG---GCCT----TGTTG--ACGGCGTGGGG----CGTG-GTG-GGCCT-AATAG-TCAGTGGTGTAGTGGTAG-ACGAGCTACCCGACCCGTCTTGAAACACGGACCAAGGAGTTTAACA-TGTATGCGAGTCAATGGGTCCTACGAAACCCAAAGGCGCAGTGAAAGTAAAGCTT-----CGACTT------------G-----------TCT------CGAA--GTGAGGTGAGATCCTGCTGTTTCTCGCACCAGCC--TAATGC-----CAGCAT-CAGGC------TAAGAGCAGTGGGCGCATCACCGGCCCGTCCCAT-G-A-TGTGGTCATTGG----A-TGT-CTGTGG-------T---------TGTTGTTGCCT------------------------------------------------------------C-----------------GGTAGTGGCA----------G-CCGCGGTGC----CAGTGCGTCATC-GGGGCGGTGCATGAGCATACACGTTGAGACCCGAAAGATGGTGAACTATGCTTGCGTAGGTTG--AAGCCAGAGGAAACTCTGGTGGAGGACCGCAGCGATTCTGACGTGCAAATCGATCGTCAAA-CGTGAGCATAGGGGC--GAAAGACTAATCGAAC-CATCTAGTAGCTGG--TTCCCTC
PS070_            ATTCCCCTA--GTAA-CGGCGAGTGAAGAGGGAAAAGCCCAGCAC-CGAAGCCTGCGGCAGATTTGCTGTTAGGCAATGTGGTGTTTGGGTCGGCTAGTGGGACCACCACTCCACTCGAAGTCCAGCATTGAGTATGG-TTACTGGATTTGGCCCAGAGAGGGTGAAAGGCCCGTA--CGGGTGGAGTA-TCAGACATGTGAG--GTGGTTCACCAGGTCGACCTTAGAGTCGGGTTGTTTGGGAATGCAGCCCAAAGCGGGTGGTAAACTCCATCCAAGGCTAAATACAAGCACGAGTCCGATAGCGAACAAGTACCGTGAGGGAAAGTTGAAAAGTACTCT-GAAGAGAGAGTAAACAGTACGTGAAACCGC-ATGCAGGTAAACGGGTGGC-GTCAAGCTGCAAG-CCCGGAGAATTCA-GCCGGCT--AGGTTGT-TGTGTA-TG--CGCCT--GGC-G-CA-TCCA--TCAGTC--AGAGTAT----GA-----TTGGAT-AGTCCACTAG-TA-GA-CAGTGGG-CCT----GTC------CGC----AAG-----GGC-AG-----------GATATGT-GTACC-GGGTGGGTGCC--GGAGCATGCTA--TC---CG-T--CTA-TGGACTGT-CTAGCCGGTGCAC-TTTCTCCGT--GGTCGGCACCACGAC-CGGTGGTATTGC--CAGTCTGCTGTGTCCAA--GTCGCAT-TT--GG-TAG---G-TC---CT----------------TGTG---G-----------CCAACCGAGT------GTGATCACAGGCAAAC---TC-AGTAAACGGCGTGAGGGTG---TC-TCGGCACTTTCATGTGTTATCGGCTACTGGT---TGTCAACGG---GCCTG--CT------CTGTGT---TT--------GTTGTAAT------CGG--CACG------GGGTGGCT---CGGTGGGGCATGGTGGTAAGAA-TAACTGTGCAAGGCACCGGGGTTATCGGCCTC-------AA---AT---GC-GT--CCTGC--GTC--CACGTTA---CAAG--TG-----T-----------AGG----TACT-T-TGC-------C-----------ACCGCT--GC---CTGCTCGGT------GCTGG--GTGTGATTGG-CGTGTCGCCTGCG---CAAAG---TAGGCCCG--TCAATGGCTC-GGTTCG-AGGTGGGTAGT------TGGTG---GCCT----TGTTG--ACGGCGTGGGG----CGTG-GTG-GGCCT-AATAG-TCAGTGGTGTAGTGGTAG-ACGAGCTACCCGACCCGTCTTGAAACACGGACCAAGGAGTTTAACA-TGTATGCGAGTCAATGGGTCCTACGAAACCCAAAGGCGCAGTGAAAGTAAAGCTT-----CGACTT------------G-----------TCT------CGAA--GTGAGGTGAGATCCTGCTGTTTCTCGCACCAGCC--TAATGC-----CAGCAT-CAGGC------TAAGAGCAGTGGGCGCATCACCGGCCCGTCCCAT-G-A-TGTGGTCATTGG----A-TGT-CTGTGG-------T---------TGTTGTTGCCT------------------------------------------------------------C-----------------GGTAGTGGCA----------G-CCGCGGTGC----CAGTGCGTCATC-GGGGCGGTGCATGAGCATACACGTTGAGACCCGAAAGATGGTGAACTATGCTTGCGTAGGTTG--AAGCCAGAGGAAACTCTGGTGGAGGACCGCAGCGATTCTGACGTGCAAATCGATCGTCAAA-CGTGAGCATAGGGGC--GAAAGACTAATCGAAC-CATCTAGTAGCTGG--TTCCCTC
PS071_            ATTCCCCTA--GTAA-CGGCGAGTGAAGAGGGAAAAGCCCAGCAC-CGAAGCCTGCGGCAGATTTGCTGTTAGGCAATGTGGTGTTTGGGTCGGCTAGTGGGACCACCACTCCACTCGAAGTCCAGCATTGAGTATGG-TTACTGGATTTGGCCCAGAGAGGGTGAAAGGCCCGTA--CGGGTGGAGTA-TCAGACATGTGAG--GTGGTTCACCAGGTCGACCTTAGAGTCGGGTTGTTTGGGAATGCAGCCCAAAGCGGGTGGTAAACTCCATCCAAGGCTAAATACAAGCACGAGTCCGATAGCGAACAAGTACCGTGAGGGAAAGTTGAAAAGTACTCT-GAAGAGAGAGTAAACAGTACGTGAAACCGC-ATGCAGGTAAACGGGTGGC-GTCAAGCTGCAAG-CCCGGAGAATTCA-GCCGGCT--AGGTTGT-TGTGTA-TG--CGCCT--GGC-G-CA-TCCA--TCAGTC--AGAGTAT----GA-----TTGGAT-AGTCCACTAG-TA-GA-CAGTGGG-CCT----GTC------CGC----AAG-----GGC-AG-----------GATATGT-GTACC-GGGTGGGTGCC--GGAGCATGCTA--TC---CG-T--CTA-TGGACTGT-CTAGCCGGTGCAC-TTTCTCCGT--GGTCGGCACCACGAC-CGGTGGTATTGC--CAGTCTGCTGTGTCCAA--GTCGCAT-TT--GG-TAG---G-TC---CT----------------TGTG---G-----------CCAACCGAGT------GTGATCACAGGCAAAT---TC-AGTAAACGGCGTGAGGGTG---TC-TCGGCACTTTCATGTGTTATCGGCTACTGGT---TGTCAACGG---GCCTG--CT------CTGTGT---TT--------GTTGTAAT------CGG--CACG------GGGTGGCT---CGGTGGGGCATGGTGGTAAGAA-TAACTGTGCAAGGCACCGGGGTTATCGGCCTC-------AA---AT---GC-GT--CCTGC--GTC--CACGTTA---CAAG--TG-----T-----------AGG----TACT-T-TGC-------C-----------ACCGCT--GC---CTGCTCGGT------GCTGG--GTGTGATTGG-CGTGTCGCCTGCG---CAAAG---TAGGCCCG--CCAATGGCTC-GGTTCG-AGGTGGGTAGT------TGGTG---GCCT----TGTTG--ACGGCGTGGGG----CGTG-GTG-GGCCT-AATAG-TCAGTGGTGTAGTGGTAG-ACGAGCTACCCGACCCGTCTTGAAACACGGACCAAGGAGTTTAACA-TGTATGCGAGTCAATGGGTCCTACGAAACCCAAAGGCGCAGTGAAAGTAAAGCTT-----CGACTT------------G-----------TCT------CGAA--GTGAGGTGAGATCCTGCTGTTTCTCGCACCAGCC--TAATGC-----CAGCAT-CAGGC------TAAGAGCAGTGGGCGCATCACCGGCCCGTCCCAT-G-A-TGTGGTCATTGG----A-TGT-CTGTGG-------T---------TGTTGTTGCCT------------------------------------------------------------C-----------------GGTAGTGGCA----------G-CCGCGGTGC----CAGTGCGTCATC-GGGGCGGTGCATGAGCATACACGTTGAGACCCGAAAGATGGTGAACTATGCTTGCGTAGGTTG--AAGCCAGAGGAAACTCTGGTGGAGGACCGCAGCGATTCTGACGTGCAAATCGATCGTCAAA-CGTGAGCATAGGGGC--GAAAGACTAATCGAAC-CATCTAGTAGCTGG--TTCCCTC
PS063_            ATTCCCCTA--GTAA-CGGCGAGTGAAGAGGGAAAAGCCCAGCAC-CGAAGCCTGCGGCAGATTTGCTGTTAGGCAATGTGGTGTTTGGGTCGGCTCGTGGGACCACCACTCCACTCGAAGTCCAGCATTGAGTATGG-TTACTGGATTTGGCCCAGAGAGGGTGAAAGGCCCGTA--CGGGTGGAGTA-TCAGACATGTGAG--GTGGTTCACCAGGTCGACCTTAGAGTCGGGTTGTTTGGGAATGCAGCCCAAAGTGGGTGGTAAACTCCATCCAAGGCTAAATACAAGCACGAGTCCGATAGCGAACAAGTACCGTGAGGGAAAGTTGAAAAGTACTCT-GAAGAGAGAGTAAACAGTACGTGAAACCGC-ATGCAGGTAAACGGGTGGC-GTCAAGCTGCAAG-CCCGGAGAATTCA-GCCGACT--AGGTTGT-TGTGTA-TG--CGCCT--GGC-G-CA-TCCA--TCAGTC--AGAGTAT----GA-----TTGGGT-AGTCCACTAG-TA-GA-CAGTGGG-CCT----GTC------CGC----AAG-----GGC-AG-----------GATATGT-GTACC-GGGTGGGTGCC--GGAGCATGCTA--TC---CG-T--CTG-TGGACTGT-CTAGTCGGTGCAC-TTTCTCCGT--GGTCAACACCACGAC-CGGTGGTATTGC--CAGTCTGCTGTGTCCAA--GTCGCAT-TT--GG-TAG---G-TC---CT----------------TGTG---G-----------CCAACCGAGT------GTGATCACAGGCAAAC---TC-AGTAAACGGCGTGAGGGTG---CC-TCGGCACTTTCATGTGTTATCGGCTACTGGT---TGTCAACGG---GCCTG--CT------CTGTGT---TT--------GTTGTAAC------CGG--CACG------GGGTGGCT---CGGTGGGGCATGGCGGTAAGAA-TAACTGTGCAAGGCACCGGGGTTATCGGCCTC-------AA---AT---GC-GT--CCTGC--GTC--CACGTTA---CAAG--TGT----A-------------------GGTAC-TGT-------G-----C----CGCTGCT--GC---CTGCTCGGT------GCTGG--GTGTGATTGG-CGTGTCGCCTGCG---CAAAG---TAGGCCCG--CCAATGGCTC-GGTTCG-AGGTGGGTAGT------TAGCG---GCGT----TGTCGC--CGGCGTGGGG----CGTG-GTG-GGCCT-AATAG-TCAGTGGTGTAGTGGTAG-ACGAGCTACCCGACCCGTCTTGAAACACGGACCAAGGAGTTTAACA-TGTATGCGAGTCAATGGGTCCTACGAAACCCAAAGGCGCAGTGAAAGTGAAGCTT-----CGACTT------------G-----------TCT------CGGA--GTGAGGTGAGATCCTGCTGTTTCTCGCACCAGCC--TAATGC-----CAGCAT-CAGGC------TAAGAGCAGTGGGCGCATCACCGGCCCGTCCCAT-G-A-TGTGGTCATTGG----A-TGT-CCGTGG-------T---------TGTTGTTGCCT------------------------------------------------------------C-----------------GGTAGTGGCA----------G-CCGCGGTGC----CAGTGCGTCATC-GGGGCGGTGCATGAGCATACATGTTGAGACCCGAAAGATGGTGAACTATGCTTGCGTAGGTTG--AAGCCAGAGGAAACTCTGGTGGAGGACCGCAGCGATTCTGACGTGCAAATCGATCGTCAAA-CGTGAGCATAGGGGC--GAAAGACTAATCGAAC-CATCTAGTAGCTGG--TTCCCTC
PS062_            ATTCCCCTA--GTAA-CGGCGAGTGAAGAGGGAAAAGCCCAGCAC-CGAAGCCTGCGGCAGATTTGCTGTTAGGCAATGTGGTGTTTGGGTCGGCTCGTGGGACCACCACTCCACTCGAAGTCCAGCATTGAGTATGG-TTACTGGATTTGGCCCAGAGAGGGTGAAAGGCCCGTA--CGGGTGGAGTA-TCAGACATGTGAG--GTGGTTCACCAGGTCGACCTTAGAGTCGGGTTGTTTGGGAATGCAGCCCAAAGTGGGTGGTAAACTCCATCCAAGGCTAAATACAAGCACGAGTCCGATAGCGAACAAGTACCGTGAGGGAAAGTTGAAAAGTACTCT-GAAGAGAGAGTAAACAGTACGTGAAACCGC-ATGCAGGTAAACGGGTGGC-GTCAAGCTGCAAG-CCCGGAGAATTCA-GCCGACT--AGGTTGT-TGTGTA-TG--CGCCT--GGC-G-CA-TCCA--TCAGTC--AGAGTAT----GA-----TTGGGT-AGTCCACTAG-TA-GA-CAGTGGG-CCT----GTC------CGC----AAG-----GGC-AG-----------GATATGT-GTACC-GGGTGGGTGCC--GGAGCATGCTA--TC---CG-T--CTG-TGGACTGT-CTAGTCGGTGCAC-TTTCTCCGT--GGTCAACACCACGAC-CGGTGGTATTGC--CAGTCTGCTGTGTCCAA--GTCGCAT-TT--GG-TAG---G-TC---CT----------------TGTG---G-----------CCAACCGAGT------GTGATCACAGGCAAAC---TC-AGTAAACGGCGTGAGGGTG---CC-TCGGCACTTTCATGTGTTATCGGCTACTGGT---TGTCAACGG---GCCTG--CT------CTGTGT---TT--------GTTGTAAC------CGG--CACG------GGGTGGCT---CGGTGGGGCATGGCGGTAAGAA-TAACTGTGCAAGGCACCGGGGTTATCGGCCTC-------AA---AT---GC-GT--CCTGC--GTC--CACGTTA---CAAG--TGT----A-------------------GGTAC-TGT-------G-----C----CGCTGCT--GC---CTGCTCGGT------GCTGG--GTGTGATTGG-CGTGTCGCCTGCG---CAAAG---TAGGCCCG--CCAATGGCTC-GGTTCG-AGGTGGGTAGT------TAGCG---GCGT----TGTCGC--CGGCGTGGGG----CGTG-GTG-GGCCT-AATAG-TCAGTGGTGTAGTGGTAG-ACGAGCTACCCGACCCGTCTTGAAACACGGACCAAGGAGTTTAACA-TGTATGCGAGTCAATGGGTCCTACGAAACCCAAAGGCGCAGTGAAAGTGAAGCTT-----CGACTT------------G-----------TCT------CGGA--GTGAGGTGAGATCCTGCTGTTTCTCGCACCAGCC--TAATGC-----CAGCAT-CAGGC------TAAGAGCAGTGGGCGCATCACCGGCCCGTCCCAT-G-A-TGTGGTCATTGG----A-TGT-CCGTGG-------T---------TGTTGTTGCCT------------------------------------------------------------C-----------------GGTAGTGGCA----------G-CCGCGGTGC----CAGTGCGTCATC-GGGGCGGTGCATGAGCATACATGTTGAGACCCGAAAGATGGTGAACTATGCTTGCGTAGGTTG--AAGCCAGAGGAAACTCTGGTGGAGGACCGCAGCGATTCTGACGTGCAAATCGATCGTCAAA-CGTGAGCATAGGGGC--GAAAGACTAATCGAAC-CATCTAGTAGCTGG--TTCCCTC
PS059_            ATTCCCCTA--GTAA-CGGCGAGTGAAGAGGGAAAAGCCCAGCAC-CGAAGCCTGCGGCAGATTTGCTGTTAGGCAATGTGGTGTTTGGGTCGGCTCGTGGGACCACCACTCCACTCGAAGTCCAGCATTGAGTATGG-TTACTGGATTTGGCCCAGAGAGGGTGAAAGGCCCGTA--CGGGTGGAGTA-TCAGAAATGTGAG--GTGGTTCACCAGGTCGACCTTAGAGTCGGGTTGTTTGGGAATGCAGCCCAAAGCGGGTGGTAAACTCCATCCAAGGCTAAATACAAGCACGAGTCCGATAGCGAACAAGTACCGTGAGGGAAAGTTGAAAAGTACTCT-GAAGAGAGAGTAAACAGTACGTGAAACCGC-ATGCAGGTAAACGGGTGGC-GTCAAGCTGCAAG-CCCGGAGAATTCA-GCCGGCT--AGGTTGT-TGTGTA-TG--CGCCT--GGC-G-CA-TCCA--TCAGTC--AGAGTAT----GA-----TTGGAT-AGTCCACTAG-TA-GA-CAGTGGG-CCT----GTC------CGC----AAG-----GGC-AG-----------GATATGT-GTACC-GGGTGGGTGCC--GGAGCATGCTA--TC---CG-T--CTA-TGGACTGT-CTAGCCGGTGCAC-TTTCTCCGT--GGTCGACACCACGAC-CGGTGGTATTGC--CAGTCTGCTGTGTCCAA--GTCGCAT-TT--GG-TAG---G-TC---CT----------------CGTG---G-----------CCAACCGAGT------GTGATCACAGGCAAAC---TC-AGTAAACGGCGTGAGGGTG---CC-TCGGCACTTTCATGTGTTATCGGCTACTGGT---TGTCAACGG---GCCTG--CT------CTGTGT---TT--------GTTGTAAC------CGG--CACG------GAGTGGCT---CGGTGGGGCATGGTGGTAAGAA-TAACTGTGCAAGGCACCGGGGTTATCGGCCTC-------AA---AT---GC-GT--CCTGC--GTC--CACGTTA---CAAG--TG-----T-----------AGG----TACT-T-TGC-------C-----------ACCGCT--GC---CTGCTCGGT------GCTGG--GTGTGATTGG-CGTGTCGCCTGCG---AAAAG---TAGGCCCG--CCAATGGCTC-GGTTCG-AGGTGGGTAGT------TGGTG---GCCT----TGTCGC--CGGCGTGGGG----CGTG-GTG-GGCCT-AATAG-TCAGTGGTGTAGTGGTAG-ACGAGCTACCCGACCCGTCTTGAAACACGGACCAAGGAGTTTAACA-TGTATGCGAGTCAATGGGTCCTACGAAACCCAAAGGCGCAGTGAAAGTAAAGCTT-----CGACTT------------G-----------TCT------CGAA--GTGAGGTGAGATCCTGCTGTTTCTCGCACCAGCC--TAATGC-----CAGCAT-CAGGC------TAAGAGCAGTGGGCGCATCACCGGCCCGTCCCAT-G-A-TGTGGTCATTGG----A-TGT-CCGTGG-------T---------TGTTGTTGCCT------------------------------------------------------------C-----------------GGTAGTGGCA----------G-CCGCGGTGC----CAGTGCGTCATC-GGGGCGGTGCATGAGCATACACGTTGAGACCCGAAAGATGGTGAACTATGCTTGCGTAGGTTG--AAGCCAGAGGAAACTCTGGTGGAGGACCGCAGCGATTCTGACGTGCAAATCGATCGTCAAA-CGTGAGCATAGGGGC--GAAAGACTAATCGAAC-CATCTAGTAGCTGG--TTCCCTC
PS058_            ATTCCCCTA--GTAA-CGGCGAGTGAAGAGGGAAAAGCCCAGCAC-CGAAGCCTGCGGCAGATTTGCTGTTAGGCAATGTGGTGTTTGGGTCGGCTCGTGGGACCACCACTCCACTCGAAGTCCAGCATTGAGTATGG-TTACTGGATTTGGCCCAGAGAGGGTGAAAGGCCCGTA--CGGGTGGAGTA-TCAGAAATGTGAG--GTGGTTCACCAGGTCGACCTTAGAGTCGGGTTGTTTGGGAATGCAGCCCAAAGCGGGTGGTAAACTCCATCCAAGGCTAAATACAAGCACGAGTCCGATAGCGAACAAGTACCGTGAGGGAAAGTTGAAAAGTACTCT-GAAGAGAGAGTAAACAGTACGTGAAACCGC-ATGCAGGTAAACGGGTGGC-GTCAAGCTGCAAG-CCCGGAGAATTCA-GCCGGCT--AGGTTGT-TGTGTA-TG--CGCCT--GGC-G-CA-TCCA--TCAGTC--AGAGTAT----GA-----TTGGAT-AGTCCACTAG-TA-GA-CAGTGGG-CCT----GTC------CGC----AAG-----GGC-AG-----------GATATGT-GTACC-GGGTGGGTGCC--GGAGCATGCTA--TC---CG-T--CTA-TGGACTGT-CTAGCCGGTGCAC-TTTCTCCGT--GGTCGACACCACGAC-CGGTGGTATTGC--CAGTCTGCTGTGTCCAA--GTCGCAT-TT--GG-TAG---G-TC---CT----------------CGTG---G-----------CCAACCGAGT------GTGATCACAGGCAAAC---TC-AGTAAACGGCGTGAGGGTG---CC-TCGGCACTTTCATGTGTTATCGGCTACTGGT---TGTCAACGG---GCCTG--CT------CTGTGT---TT--------GTTGTAAC------CGG--CACG------GAGTGGCT---CGGTGGGGCATGGTGGTAAGAA-TAACTGTGCAAGGCACCGGGGTTATCGGCCTC-------AA---AT---GC-GT--CCTGC--GTC--CACGTTA---CAAG--TG-----T-----------AGG----TACT-T-TGC-------C-----------ACCGCT--GC---CTGCTCGGT------GCTGG--GTGTGATTGG-CGTGTCGCCTGCG---AAAAG---TAGGCCCG--CCAATGGCTC-GGTTCG-AGGTGGGTAGT------TGGTG---GCCT----TGTCGC--CGGCGTGGGG----CGTG-GTG-GGCCT-AATAG-TCAGTGGTGTAGTGGTAG-ACGAGCTACCCGACCCGTCTTGAAACACGGACCAAGGAGTTTAACA-TGTATGCGAGTCAATGGGTCCTACGAAACCCAAAGGCGCAGTGAAAGTAAAGCTT-----CGACTT------------G-----------TCT------CGAA--GTGAGGTGAGATCCTGCTGTTTCTCGCACCAGCC--TAATGC-----CAGCAT-CAGGC------TAAGAGCAGTGGGCGCATCACCGGCCCGTCCCAT-G-A-TGTGGTCATTGG----A-TGT-CCGTGG-------T---------TGTTGTTGCCT------------------------------------------------------------C-----------------GGTAGTGGCA----------G-CCGCGGTGC----CAGTGCGTCATC-GGGGCGGTGCATGAGCATACACGTTGAGACCCGAAAGATGGTGAACTATGCTTGCGTAGGTTG--AAGCCAGAGGAAACTCTGGTGGAGGACCGCAGCGATTCTGACGTGCAAATCGATCGTCAAA-CGTGAGCATAGGGGC--GAAAGACTAATCGAAC-CATCTAGTAGCTGG--TTCCCTC
PS030_            ATTCCCCTA--GTAA-CGGCGAGTGAAGAGGGAAAAGCCCAGCAC-CGAAGCCTGCGGCAGTTTTGCTGTTAGGCAATGTGGTGTTTGGGTCGACTCGTGGGACTGCCACTCCACTCGAAGTCCAGCATTGAGTATGG-TTACTGGATTTGGCCCAGAGAGGGTGAAAGGCCCGTA--CGGGTGGAGTA-TCAGACATGTGAG--GCAGTTCACCAGGTCGGCCTTAGAGTCGGGTTGTTTGGGAATGCAGCCCAAAGTGGGTGGTAAACTCCATCCAAGGCTAAATACAAGCACGAGTCCGATAGCGAACAAGTACCGTGAGGGAAAGTTGAAAAGTACTCT-GAAGAGAGAGTAAACAGTACGTGAAACCGC-ATGCAGGTAAACGGGTGGC-GTCAAGCTGCAAG-CCCGGAGAATTCA-GCCGGCT--AGGTTGT-TGTGTA-TG--CGCCT--GGC-G-CA-TCCA--TCAGTC--AGAGTAT----GA-----TTGGAT-AGTCCACTAG-TA-AA-CGGTGGGCCC-----GCC------CGC----AAG-----GGT-GG-----------GATATGT-GTACC-GGGTGGGTGCC--GGAGCATGCTA--TC---CG-T--CTG-GGGACTGT-CTAGCCGGTGCAC-TTTCTCCGT--GGTCGACACCACGAC-CGGTGGTATTGC--CAGTCTGCTGTGTCCAA--GTCGCAT-TT--GG-TAG---G-TC---CT----------------TGTG---G-----------CCAACTGAGT------GCGATCACAGGCAAAC---TC-AGTAAACGGCGTAGGGGCG---TC-TCGGCGCTTCTATGTGTTATCGGGTACTGGT---TGTCAACGG---GCCTG--CC------CAGTGT---TT--------GTTGTAAC------CGGCACA--------GGGTG-GT--CTGGTGGGACATGGTGGTAAGAA-TAACTGTGCAAGGCACCGGGGTTATCGGCCTC-------AA---AT---GC-GT--CCTGC--GTC--CACGTTG---CAAG--TGTA---T-----------AGT----GTATGC-TGC-------G-----T----TACTGCT--GC---CTGCTCGGT------GCTGG--GTGTGATTGG-CGTGTCGCCTGCG---AAAAG---TAGGCCCG--CCAGTGGCTC-GGCTCG-AGGTGGGTAGTTG---GTGGCGATAGCGG------------CGGCGTGGGG----CGTG-GTG-GGCCT-AACAG-TCAGTGGTGTAGTGGTAG-ACGAGCTACCCGACCCGTCTTGAAACACGGACCAAGGAGTTTAACA-TGTATGCGAGTCAATGGGTCCTACGAAACCCAAAGGCGCAGTGAAAGTGAAGCTT-----CGACTT------------G-----------TCT------CGGA--GTGAGGTGAGATCCTGCTGTTTCTCGCACCAGCC--TAATGC-----CAGCAT-CAGGC------TAAGAGCAGTGGGCGCATCACCGGCCCGTCCCAT-G-A-TGTGGTCATTGG----A-TTT-CTGTGG-------T---------TGTTGTTGCCT------------------------------------------------------------C-----------------GGTAGCGGCA----------G-CCGCGGTGC----CAGTGCGTCATC-GGGGCGGTGCATGAGCATACATGTTGAGACCCGAAAGATGGTGAACTATGCTTGCGTAGGTTG--AAGCCAGAGGAAACTCTGGTGGAGGACCGCAGCGATTCTGACGTGCAAATCGATCGTCAAA-CGTGAGCATAGGGGC--GAAAGACTAATCGAAC-CATCTAGTAGCTGG--TTCCCTC
PS031_            ATTCCCCTA--GTAA-CGGCGAGTGAAGAGGGAAAAGCCCAGCAC-CGAAGCCTGCGGCAGTTTTGCTGTTAGGCAATGTGGTGTTTGGGTCGACTCGTGGGACTGCCACTCCACTCGAAGTCCAGCATTGAGTATGG-TTACTGGATTTGGCCCAGAGAGGGTGAAAGGCCCGTA--CGGGTGGAGTA-TCAGACATGTGAG--GCAGTTCACCAGGTCGGCCTTAGAGTCGGGTTGTTTGGGAATGCAGCCCAAAGTGGGTGGTAAACTCCATCCAAGGCTAAATACAAGCACGAGTCCGATAGCGAACAAGTACCGTGAGGGAAAGTTGAAAAGTACTCT-GAAGAGAGAGTAAACAGTACGTGAAACCGC-ATGCAGGTAAACGGGTGGC-GTCAAGCTGCAAG-CCCGGAGAATTCA-GCCGGCT--AGGTTGT-TGTGTA-TG--CGCCT--GGC-G-CA-TCCA--TCAGTC--AGAGTAT----GA-----TTGGAT-AGTCCACTAG-TA-AA-CAGTGGG-CCT----GCC------CGC----AAG-----GGT-GG-----------GATATGT-GTACC-GGGTGGGTGCC--GGAGCATGCTA--TC---CG-T--CTG-GGGACTGT-CTAGCCGGTGCAC-TTTCTCCGT--GGTCGACACCACGAC-CGGTGGTATTGC--CAGTCTGCTGTGTCCAA--GTCGCAT-TT--GG-TAG---G-TC---CT----------------TGTG---G-----------CCAACTGAGT------GCGATCACAGGCAAAC---TC-AGTAAACGGCGTAGGGGCG---TC-TCGGCGCTTCTATGTGTTATCGGGTACTGGT---TGTCAACGG---GCCTG--CC------CAGTGT---TT--------GTTGTAAC------CGGCACA--------GGGTG-GT--CTGGTGGGACATGGTGGTAAGAA-TAACTGTGCAAGGCACCGGGGTTATCGGCCTC-------AA---AT---GC-GT--CCTGC--GTC--CACGTTG---CAAG--TGTAT--T-------------GTGTATGCT-G-CGT-------T-----------ACTGCT--GC---CTGCTCGGT------GCTGG--GTGTGATTGG-CGTGTCGCCTGCG---AAAAG---TAGGCCCG--CCGGTGGCTC-GGCTCG-AGGTGGGTAGTTG---GTGGCGATAGCGG------------CGGCGTGGGG----CGTG-GTG-GGCCT-AATAG-TCAGTGGTGTAGTGGTAG-ACGAGCTACCCGACCCGTCTTGAAACACGGACCAAGGAGTTTAACA-TGTATGCGAGTCAATGGGCCCTACGAAACCCAAAGGCGCAGTGAAAGTGAAGCTT-----CGACTT------------G-----------TCT------CGGA--GTGAGGTGAGATCCTGCTGTTTCTCGCACCAGCC--TAATGC-----CAGCAT-CAGGC------TAAGAGCAGTGGGCGCATCACCGGCCCGTCCCAT-G-A-TGTGGTCATTGG----A-TTT-CTGTGG-------T---------TGTTGTTGCCT------------------------------------------------------------C-----------------GGTAGCGGCA----------G-CCGCGGTGC----CAGTGCGTCATC-GGGGCGGTGCATGAGCATACATGTTGAGACCCGAAAGATGGTGAACTATGCTTGCGTAGGTTG--AAGCCAGAGGAAACTCTGGTGGAGGACCGCAGCGATTCTGACGTGCAAATCGATCGTCAAA-CGTGAGCATAGGGGC--GAAAGACTAATCGAAC-CATCTAGTAGCTGG--TTCCCTC
PS029_            ATTCCCCTA--GTAA-CGGCGAGTGAAGAGGGAAAAGCCCAGCAC-CGAAGCCTGCGGCAGTTTTGCTGTTAGGCAATGTGGTGTTTGGGTCGACTCGTGGGACTGCCACTCCACTCGAAGTCCAGCATTGAGTATGG-TTACTGGATTTGGCCCAGAGAGGGTGAAAGGCCCGTA--CGGGTGGAGTA-TCAGACATGTGAG--GCAGTTCACCAGGTCGGCCTTAGAGTCGGGTTGTTTGGGAATGCAGCCCAAAGTGGGTGGTAAACTCCATCCAAGGCTAAATACAAGCACGAGTCCGATAGCGAACAAGTACCGTGAGGGAAAGTTGAAAAGTACTCT-GAAGAGAGAGTAAACAGTACGTGAAACCGC-ATGCAGGTAAACGGGTGGC-GTCAAGCTGCAAG-CCCGGAGAATTCA-GCCGGCT--AGGTTGT-TGTGTA-TG--CGCCT--GGC-G-CA-TCCA--TCAGTC--AGAGTAT----GA-----TTGGAT-AGTCCACTAG-TA-AA-CAGTGGGCCC-----GCC------CGC----AAG-----GGT-GG-----------GATATGT-GTACC-GGGTGGGTGCC--GGAGCATGCTA--TC---CG-T--CTG-GGGACTGT-CTAGCCGGTGCAC-TTTCTCCGT--GGTCGACACCACGAC-CGGTGGTATTGC--CAGTCTGCTGTGTCCAA--GTCGCAT-TT--GG-TAG---G-TC---CT----------------TGTG---G-----------CCAACTGAGT------GCGATCACAGGCAAAC---TC-AGTAAACGGCGTAGGGGCG---CC-TCGGCGCTTCTATGTGTTATCGGGTACTGGT---TGTCAACGG---GCCTG--CC------CAGTGT---TT--------GTTGTAAC------CGGCACA--------GGGTG-GT--CTGGTGGGACATGGTGGTAAGAA-TAACTGTGCAAGGCACCGGGGTTATCGGCCTC-------AA---AT---GC-GT--CCTGC--GTC--CACGTTG---CAAG--TGTA---T-----------AGT----GTATGC-TGC-------G-----T----TACTGCT--GC---CTGCTCGGT------GCTGG--GTGTGATTGG-CGTGTCGCCTGCG---AAAAG---TAGGCCCG--CCAGTGGCTC-GGCTCG-AGGTGGGTAGTTG---GTGGCGATAGCGG------------CGGCGTGGGG----CGTG-GTG-GGCCT-AACAG-TCAGTGGTGTAGTGGTAG-ACGAGCTACCCGACCCGTCTTGAAACACGGACCAAGGAGTTTAACA-TGTATGCGAGTCAATGGGTCCTACGAAACCCAAAGGCGCAGTGAAAGTGAAGCTT-----CGACTT------------G-----------TCT------CGGA--GTGAGGTGAGATCCTGCTGTTTCTCGCACCAGCC--TAATGC-----CAGCAT-CAGGC------TAAGAGCAGTGGGCGCATCACCGGCCCGTCCCAT-G-A-TGTGGTCATTGG----A-TTT-CTGTGG-------T---------TGTTGTTGCCT------------------------------------------------------------C-----------------GGTAGCGGCA----------G-CCGCGGTGC----CAGTGCGTCATC-GGGGCGGTGCATGAGCATACATGTTGAGACCCGAAAGATGGTGAACTATGCTTGCGTAGGTTG--AAGCCAGAGGAAACTCTGGTGGAGGACCGCAGCGATTCTGACGTGCAAATCGATCGTCAAA-CGTGAGCATAGGGGC--GAAAGACTAATCGAAC-CATCTAGTAGCTGG--TTCCCTC
PS131_            ATTCCCCTA--GTAA-CGGCGAGTGAAGAGGGAAAAGCCCAGCAC-CGAAGCCTGCGGCAGTTTTGCTGTTAGGCAATGTGGTGTTTGGGTCGGCTCGTGGGATTGCCACTCCACTCCAAGTCCAGCATTGAGTATGGTTTACTGGATTTGGCCCAGAGAGGGTGAAAGGCCCGTA--GGGGTGGAGTA-TCAGAAATGTAAG--GCAGTTCACCAGGTCGACCTTAGAGTCGGGTTGTTTGGGAATGCAGCCCAAAGCGGGTGGTAAACTCCATCCAAGGCTAAATACAAGCACGAGTCCGATAGCGAACAAGTACCGTGAGGGAAAGTTGAAAAGTACTCT-GAAGAGAGAGTAAACAGTACGTGAAACCGC-ATGCAGGTAAACGGGTGGC-GTCAAGCTGCAGG-CCCAGAGGATTCA-GTCGACT--AGGTTGT-AGTGTA-TGT--GCCT--GGC-G-CA-TCCA--TCAGTC--AGAGTGT----GA-----TTGAGT-AGTCCA-TGGGTA-AA-CCGTGGG-CCT----GGC------CGC----AAG-----GTC-GG-----------GATGTGT-GTACC-GGATGGGTGCC--GGAGCATGCTA---CT--CG-T--CTG-TGGACTGT-CTAGTCGGTGCAC-TTTCTCTGT--GGTCAACACCACGAC-CGGTGGTATTGC--CAGTCTGCTGTGCTCAA--GTTGTGC-TT--GGTTGG-----TC---CT----------------TGTG---G-----------CTAGCTGGGT------GCGATCACAGGCAAAC---TC-AGTGAACGGCGCGGGGGTG---CT-TCGGTATCTTCGCGTGTTATCGGCCACTGGT---TGTCAACAG---GCCTG--CC------CGGTGT---TT--------GTTGTAAC------CGG--CATT------GGGTG-GT--CTGGTGGAGCACGGTGGTAAGAA-TAACTGTGCAAGGCACCGGAGTTGTCGGCCTC-------AA---AT---GC-GT--CCCGCACA----CACGTTA---CAAG--TGGTG--A-------------TTAATGGCG-G-TGT-------C-----------GTGGCC--AT---CTGCCTGGT------GTTGG--GTGTGATTGG-CGTGTTGCCCGCG---AAAAG---CGGGCCCG--CCAGTGGCTC-GATTCA-GGATGGGTGGT------TTGCG---GCGC----TGT-----CGGTGTGGG----ACGTG-GTG-GGCCC-AATAG-TCAGTGGTGTAGTGGTAG-ACGAGCTACCCGACCCGTCTTGAAACACGGACCAAGGAGTTTAACA-TGTATGCGAGTCAATGGGTCCTACGAAACCCAAAGGCGCAGTGAAAGTGAAGCTT-----CGAGGT------------T-----------ACT------CGGA--GTGTGGTGAGATCCCGCTGTTACTCGCACCAGCC--TAATGC-----CAGCAT-CAGGC------TAAGAGCAGCGGGCGCATCACCGGCCCGTCCCAT-G-A-TGTGGTCGCAGG----A-TGT-CTGTGG-------T---------TGTTGCTGCTT------------------------------------------------------------C-----------------GGTGGTGGCG----------G-CTGCAGTGC----CTGTGCGTCATC-GGGGCGGTGCATGAGCATACACGTTGAGACCCGAAAGATGGTGAACTATGCTTGCGTAGGTTG--AAGCCAGAGGAAACTCTGGTGGAGGACCGCAGCGATTCTGACGTGCAAATCGATCGTCAAA-CGTGAGCANNNNNNNNNNNNNNNNNNNNNNNNNNNNNNNNNNNNNNNNNNNNNNNNN
PS033_            ATTCCCCTA--GTAA-CGGCGAGTGAAGAGGGAAAAGCCCAGCAC-CGAAGCCTGCGGCAGTTTTGCTGTTAGGCAATGTGGTGTTTGGGTCGGCTCGTGGGATCGCCACTCCACTCGAAGTCCAGCATTGAGTATGG-TTACTGGATTTGGCCCAGAGAGGGTGAAAGGCCCGTA--CGGGTGGAGGT-TCAGACATGTGAG--GCGGTTCACCAGGTCGACCTTAGAGTCGGGTTGTTTGGGAATGCAGCCCAAAGTGGGTGGTAAACTCCATCCAAGGCTAAATACAAGCACGAGTCCGATAGCGAACAAGTACCGTGAGGGAAAGTTGAAAAGTACTCT-GAAGAGAGAGTAAACAGTACGTGAAACCGC-ATGCAGGTAAACGGGTGGC-GTCAAGCTGCAAG-CCCAGAGGATTCA-GCCGACT--AGGATGT-AGTGTA-TG--CGCCT--GGCG--CA-TCTA--TCAGCC--GGAGTAT----GA-----TTGGAT-GGTCCACTGG-TA-GA-CAGTGGGCCCGG------------CGACCTTTGGGTT--GTC-GG-G----------ATGTGT-GTACC-GGGTGGGTGCC--GGAGCATGCTG--TC---CGT---CTG-GGGGCTGT-CTAGTCGGTGCAC-TTTCTCTGT--GGTGAACACCACGAC-CGGTGGTATTGC--CAGTCTGCTGTGTCCAA--GTTGTGC-TC--GG-TAGG----TC---CT----------------TGTG---G-----------CCTGCTGGGTG---CGGCGATCACGAGCAAAT---TC-AGTAAACGGCGTGGAGGTGT-TTT-TCGGCACTTCTGCGTGTTATCGGCTACTGGT---TGTTAACGA---GCCTG--CC------CGGTGTGCTGT---------GTGTAGT------CGG--CATC------GGGTGGTT---CGGTGGGACATGGTGGTAAGAA-TAACTGTGCAAGGCACCGGAGTTATCGGCCTC-------AA---AT---GC-GTCCTGTGCAGCTGTGCAGGCTACTACAAA--T------A------------GCTGGATGGTGG-TGC-------C-----------GTTGCT--GC---CTGCCCGGT------GTTGG--GTGTGATCGT-CGTGTTGTCTGCG---AAAAG---TGGACCCG--GCGTTGACTC-GACTCG-GGATGGGTAGT------TGGCG---GTGT----CGC-----TGGTGCAG------GGTGC-TGTGGGCCTAATAG-TCAGTGGTGTAGTGGTAG-ACGAGCTACCCGACCCGTCTTGAAACACGGACCAAGGAGTTTAACG-TGTATGCGAGTCAATGGGTCCTACGAAACCCAAAGGCGCAGTGAAAGTGAAGCTT-----CGACTTATT---------G-----------TCT------CGGA--GTGAGGTGAGATCCCACTGTTACTCGCATCAGTC--TAATGT---GTCAGCAT-CAGGCTA---CTAAGAGCAGTGGGCGCATCACCGGCCCGTCCCAT-GA--CGTGGTCATTGGATGTG-TCTGCGTTGT-----T------------GTTGCTGCTGGCGTCGCGC-------------------------------------------------------------A----AGCGGTGTTAGTGGT-G-GTGGTGGCTGCAGTGCG-TCCAGTGCGTCGTC-GGGGCGGTGCATGAGCATACACGTTGAGACCCGAAAGATGGTGAACTATGCTTGCGTAGGTTG--AAGCCAGAGGAAACTCTGGTGGAGGACCGCAGCGATTCTGACGTGCAAATCGATCGTCAAA-CGTGAGCATAGGGGCG--AAAGACTAATCGAAC-CATCTAGTAGCTGGT--TCCCTC
OD171_            NNNNNNNNNNNNNNNNNNNNNNNNNNNNNNNNNNNNNNNNNNNNNNNNNNNNNNNNNNNNNNNNNNNNNNNNNNNNNNNNNNNNNNNNNNNNNNNNNNNNNNNNNNNNNNNNNNNNNNNNNNNNNNNNNNNNNNNNNNNNNNNNNNNNNNNNNNNNNNNNNNNNNNNNNNNNNNNNNNNNNNNNNNNNNNNNNNNNNNNNNNNNNNNNNNNNNNNNNNNNNNNNNNNNNNNNNNNNNNNNNNNNNNNNNNNNNNNNNNNNNNNNNNNNNNNNNNNNNNNNNNNNNNNNNNNNNNNNNNNNNNNNNNNNNNNNNNNNNNNNNNNNNNNNNNNNNNNNNNNNNNNNNNNNNNNNNNNNNNNNNNNNNNNNNNNNNNNNNNNNNNNNNNNNNNNNNNNNNNNNNNNNNNNNNNNNNNNNNNNNNNNNNNNNNNNNNNNNNNNNNNNNNNNNNNNNNNNNNNNNNNNNNNNNNNNNNNNNNNNNNNNNNNNNNNNNNNNNNNNNNNNNNNNNNNNNNNNNNNNNNNNNNNNNNNNNNNNNNNNNNNNNNNNNNNNNNNNNNNNNNNNNNNNNNNNNNNNNNNNNNNNNNNNNNNNNNNNNNNNNNNNNNNNNNNNNNNNNNNNNNNNNNNNNNNNNNNNNNNNNNNNNNNNNNNNNNNNNNNNNNNNNNNNNNNNNNNNNNNNNNNNNNNNNNNNNNNNNNNNNNNNNNNNNNNNNNNNNNNNNNNNNNNNNNNNNNNNNNNNNNNNNNNNNNNNNNNNNNNNNNNNNNNNNNNNNNNNNNNNNNNNNNNNNNNNNNNNNNNNNNNNNNNNNNNNNNNNNNNNNNNNNNNNNNNNNNNNNNNNNNNNNNNNNNNNNNNNNNNNNNNNNNNNNNNNNNNNNNNNNNNNNNNNNNNNNNNNNNNNNNNNNNNNNNNNNNNNNNNNNNNNNNNNNNNNNNNNNNNNNNNNNNNNNNNNNNNNNNNNNNNNNNNNNNNNNNNNNNNNNNNNNNNNNNNNNNNNNNNNNNNNNNNNNNNNNNNNNNNNNNNNNNNNNNNNNNNNNNNNNNNNNNNNNNNNNNNNNNNNNNNNNNNNNNNNNNNNNNNNNNNNNNNNNNNNNNNNNNNNNNNNNNNNNNNNNNNNNNNNNNNNNNNNNNNNNNNNNNNNNNNNNNNNNNNNNNNNNNNNNNNNNNNNNNNNNNNNNNNNNNNNNNNNNNNNNNNNNNNNNNNNNNNNNNNNNNNNNNNNNNNNNNNNNNNNNNNNNNNNNNNNNNNNNNNNNNNNNNNNNNNNNNNNNNNNNNNNNNNNNNNNNNNNNNNNNNNNNNNNNNNNNNNNNNNNNNNNNNNNNNNNNNNNNNNNNNNNNNNNNNNNNNNNNNNNNNNNNNNNNNNNNNNNNNNNNNNNNNNNNNNNNNNNNNNNNNNNNNNNNNNNNNNNNNNNNNNNNNNNNNNNNNNNNNNNNNNNNNNNNNNNNNNNNNNNNNNNNNNNNNNNNNNNNNNNNNNNNNNNNNNNNNNNNNNNNNNNNNNNNNNNNNNNNNNNNNNNNNNNNNNNNNNNNNNNNNNNNNNNNNNNNNNNNNNNNNNNNNNNNNNNNNNNNNNNNNNNNNNNNNNNNNNNNNNNNNNNNNNNNNNNNNNNNNNNNNNNNNNNNNNNNNNNNNNNNNNNNNNNNNNNNNNNNNNNNNNNNNNNNNNNNNNNNNNNNNNNNNNNNNNNNNNNNNNNNNNNNNNNNNNNNNNNNNNNNNNNNNNNNNNNNNNNNNNNNNNNNNNNNNNNNNNNNNNNNNNNNNNNNNNNNNNNNNNNNNNNNNNNNNNNNNNNNNNNNNNNNNNNNNNNNNNNNNNNNNNNNNNNNNNNNNNNNNNNNNNNNNNNNNNNNNNNNNNNNNNNNNNNNNNNNNNNNNNNNNNNNNNNNNNNNNNNNNNNNNNNNNNNNNNNNNNNNNNNNNNNNNNNNNNNNNNNNNNNNNNNNNNNNNN
PS395_            ATTCCCCTA--GTAA-CGGCGAGTGAAGAGGGAAGAGCCCAGCAC-CGAAGCCTGCGGCAGTTTTGCTGTTAGGCAATGTGGTGTTTGGGTCGGCTCGTGGGACCGCCACTCCACTCGAAGTCCAGCATTGAGTATGG-TTTCTGGATTTGGCCCAGAGAGGGTGAAAGGCCCGTA--CGGGTGGAGTA-TCAGACATGTGAG--GTGGTTCACCAGGCCGGCCTTAGAGTCGGGTTGTTTGGGAATGCAGCCCAAAGCGGGTGGTAAACTCCATCCAAGGCTAAATACTAACACGAGTCCGATAGCGAACAAGTACCGTGAGGGAAAGTTGAAAAGTACTCT-GAAGAGAGAGTAAACAGTACGTGAAACCGC-ATGCAGGTAAACGGGTGGC-GTCAAGCTGCAGG-CCCGGAGAATTCA-GTCGGCT--AGGATGT-TGTGTA-TG--CGCCT--GGC-G-CA-TCTA--TCAGTC--GGAGTAT----GA-----TTGGGT-AGTCCACCAG-TA-AA-CGGTGGGCCC-----GGC------CGC----AAG-----GTC-GG-----------GATACGT-GTACC-GGACGGGTGCC--GGAGCGTGCTA--TC----CAT--CTG-TGGACTGT-CTAGCCGGTGCAC-TTTCTCTGT--GGTCAACACCACGAC-CGGTGGTATTGC--CAGTCTGCTGTGTCCAA--GTTGCAT-CT--GGTGGG-----TC---CT----------------CGTG---G-----------CTTACTGGGT------GTGATCACAGGCAAAG---TC-AGTAAACGGCGTAGAGGTG---TT-TCGGCACTTTTGCGTGTTATCGGATGCTGTT---TGTGAACGG---GCCTG--CT------CGGTGT---TT--------GTTGTAAC------CGACTCT--------GGGTG-GT--CCGGTGGGACATGGTGGTAAGAA-TAACTGTGCAAGGCACCGGGGTTATCGGCCTC-------AA---AT---GCGC---CCTGCA--CC--CACGTTG---CAAG--TGGTA--T--------GTAATAT--CGGCG-G-TGT-------C-----------GTTGCT--GC---CTGCCCGGT------GTTGG--GTGTGATTGG-CGTGTTGCCTGCT---CAAAGTGGTAGGTCCG--CCAGTGGCTC-GACTCG-GGATGGGTAGT------TGGCG---GTGC----TGT-----CGGTGTGGGG----CGTT-GTG-GGCCA-AATAG-TCTGTGGTGTAGTGGTAG-ACGAGCTACCCGACCCGTCTTGAAACACGGACCAAGGAGTTTAACA-TGTATGCGAGTCAATGGGTCTTACGAAACCCAAAGGCGCAGTGAAAGTGAAGCTT-----CGAATT------------G-----------TCT------CGGA--GTGAGGTGAGATCCTGCTGTTTCTCGCACCAGCC--TTATGC-----CAGCAT-CAGGC------TAAGAGCAGTGGGCGCATCACCGGCCCGTCCCAT-G-A-TGTGGTCATTGG----A-TGT-CTGCGG-------T---------TATTGCTGCTT------------------------------------------------------------C-----------------GGTGGTGGTG----------G-CCGTGGTGC----CAGTGCGTCATC-GGGGCGGTGCATGAGCATACACGTTGAGACCCGAAAGATGGTGAACTATGCTTGCGTAGGTTG--AAGCCAGAGGAAACTCTGGTGGAGGACCGCAGCGATTCTGACGTGCAAATCGATCGTCAAA-CGTGAGCATAGGGGC--GAAAGACTAATCGAAC-CATCTAGTAGCTGG--TTCCCTC
PS335_            ATTCCCCTA--GTAA-CGGCGAGTGAAGAGGGAAAAGCCCAGCAC-CGAAGCCTGCGGCAGTTTTGCTGCTAGGCAATGTGGTGTTTGGGTCGGCTCGTGGGACCACCACTCCACTCGAAGTCCAGCATTGAGTATGG-TTACTGGATTTGGCCCAGAGAGGGTGAAAGGCCCGTA--CGGGTGGAGTA-TCAGACATGTGAG--GTGGTTCACCAGGTCGACCTTAGAGTCGGGTTGTTTGGGAATGCAGCCCAAAGTGGGTGGTAAACTCCATCCAAGGCTAAATACAAGCACGAGTCCGATAGCGAACAAGTACCGTGAGGGAAAGTTGAAAAGTACTCT-GAAGAGAGAGTAAACAGTACGTGAAGCCGC-ATGCAGGTAAACGGGTGGC-GTCAAGCTGCAAG-CCCGGAGAATTCA-GTCGGCT--AGGTTGT-TGTGTA-TG--CGCCT--GGC-G-CA-TCCA--TCAGTC--AGAGTAT----GA-----TTGGAT-AGTCCACTAG-TA-AA-CAGTGGG-CCT----GTT------CGC----AAG-----GGC-AG-----------GATATGT-GTACC-GGGTGGGTGCC--GGAGCATGCTA--TC---CG-T--CTA-GGGACTGT-CTAGCCGATGCAC-TTTCTCCGT--GGCTGACACCACGAC-CGGTGGTATTGC--CAGTCTGCTGTGTCCAA--GTCGTAC-TT--GG-TAG---G-TC---CT----------------AGTG---G-----------CCAACCGAGT------GCGATCACAGGCAAAC---TC-AGTGAACGGCGTGAGGGTG---TT-TCGGCACTTTCATGTGTTATCGTTTACTGGT---TGTCAACGG---GCCTG--CT------CTGTGT---TT--------GTTGTAAT------CGA--CACG------GAGTGGTT---CGGTGGGACATGGTGGTAAGAA-TAACTGTGCAACGCACCGGGGTTATCGGCCTC-------AA---AT---GC-GT--CCTGC--GTC--CACGTTA---CAAG--TGTG---T-------------GTGTGTGCA-G-TGT-------C-----------GCCGCT--GC---TTGCTCGGT------GCTGG--GTGTGATTGG-CGTGTTGCCTGCG---AAAAG---TAGGCCCG--CTGATGGC-CTGGTTCG-AGGTGGGCAGT------TGGTG---GCGT----TGTCGT--TGGCGTGGGG----CGTG-GTG-GGCCT-AATAG-TCTGTGGTGTAGTGGTAG-ACGAGCTACCCGACCCGTCTTGAAACACGGACCAAGGAGTTTAACA-TGTATGCAAGTCAATGGGCGTTACGAAACCCAAAGGCGCAGTGAAAGTGAAGCTT-----CGACTT------------G-----------TCT------CGAA--GTGAGGTGAGATCCTGCTGTTACTCGCACCAGCC--TAATGC-----CAGCAT-CAGGC------TAAGAGCAGTGGGCGCATCACCGGCCCGTCCCAT-G-A-TGTGGTCATTGG----A-TGT-CCGTGGT------T---------GTGTGTTGCCT------------------------------------------------------------T----------------CGGTAGTGGCT----------T-CCACGGTGC----CAGTGCGTCATC-GGGGCGGTGCATGAGCATACATGTTGAGACCCGAAAGATGGTGAACTATGCTTGCGTAGGTTG--AAGCCAGAGGAAACTCTGGTGGAGGACCGCAGCGATTCTGACGTGCAAATCGATCGTCAAA-CGTGAGCATAGGGGC--GAAAGACTAATCGAAC-CATCTAGTAGCTGG--TTCCCTC
PS054_            ATTCCCCTA--GTAA-CGGCGAGTGAAGAGGGAAAAGCCCAGCAC-CGAAGCCTGCGGCAGATTTGCTGTTAGGCAATGTGGTGTTTGGGTCGGCTCGTGGGACCACCACTCCACTCGAAGTCCAGCATTGAGTATGG-TTACTGGATTTGGCCCAGAGAGGGTGAAAGGCCCGTA--CGGGTGGAGTA-TCAGACATGTGAG--GTGGTTCACCAGGTCGACCTTAGAGTCGGGTTGTTTGGGAATGCAGCCCAAAGCGGGTGGTAAACTCCATCCAAGGCTAAATACAAGCACGAGTCCGATAGCGAACAAGTACCGTGAGGGAAAGTTGAAAAGTACTCT-GAAGAGAGAGTAAACAGTACGTGAAACCGC-ATGCAGGTAAACGGGTGGC-GTCAAGCTGCAAG-CCCGGAGAATTCA-GCCGGCT--AGGTTGT-TGTGTA-TG--CGCCT--GGC-G-CA-TCCA--TCAGTC--AGAGTAT----GA-----TTGGAT-AGTCCACTAG-TA-GA-CAGTGGG-CCT----GTC------CGC----AAG-----GGC-AG-----------GATATGT-GTACC-GGGTGGGTGCC--GGAGCATGCTA--TC---CG-T--CTA-TGGACTGT-CTAGCCGGTGCAC-TTTCTCCGT--GGTCGACACCACGAC-CGGTGGTATTGC--CAGTCTGCTGTGTCCAA--GTCGCAT-TT--GG-TAG---G-TC---CT----------------TGTG---G-----------CCAACCGAGT------GTGATCACAGGCAAAC---TC-AGTAAACGGCGTGAGGGTG---TC-TCGGCACTTTCATGTGTTATCGGCTACTGGT---TGTCAACGG---GCCTG--CT------CTGTGT---TT--------GTTGTAAC------CGA--CACG------GAGTGGCT---CGGTGGGGCATGGTGGTAAGAA-TAACTGTGCAAGGCACCGGGGTTATCGGCCTC-------AA---AT---GC-GT--CCTGC--GTC--CACGTTA---CAAG--TG-----T-----------AGG----TACT-T-TGC-------C-----------ACCGCT--GC---CTGCTCGGT------GCTGG--GTGTGATTGG-CGTGTCGCCTGCG---CAAAG---TAGGCCCG--CCAATGGCTC-GGTTCG-AGGTGGGTAGT------TGGTG---GCCT----TGTCGC--CGGCGTGGGG----CGTG-GTG-GGCCT-AATAG-TCAGTGGTGTAGTGGTAG-ACGAGCTACCCGACCCGTCTTGAAACACGGACCAAGGAGTTTAACA-TGTATGCGAGTCAATGGGTCCTACGAAACCCAAAGGCGCAGTGAAAGTAAAGCTT-----CGACTC------------G-----------TCT------CGAA--GTGAGGTGAGATCCTGCTGTTTCTCGCACCAGCC--TAATGC-----CAGCAT-CAGGC------TAAGAGCAGTGGGCGCATCACCGGCCCGTCCCAT-G-A-TGTGGTCATTGG----A-TGT-CCGTGG-------T---------TGTTGTTGCCT------------------------------------------------------------C-----------------GGTAGTGGCA----------G-CCGCGGTGC----CAGTGCGTCATC-GGGGCGGTGCATGAGCATACACGTTGAGACCCGAAAGATGGTGAACTATGCTTGCGTAGGTTG--AAGCCAGAGGAAACTCTGGTGGAGGACCGCAGCGATTCTGACGTGCAAATCGATCGTCAAA-CGTGAGCATAGGGGC--GAAAGACTAATCGAAC-CATCTAGTAGCTGG--TTCCCTC
PS133_            ATTCCCCTA--GTAA-CGGCGAGTGAAGAGGGAAAAGCCCAGCAC-CGAAGCCTGCGGCAGTTTTGCTGTTAGGCAATGTGGTGTTTGGGTCGGCTCGTGGGATTGCCACTCCACTCCAAGTCCAGCATTGAGTATGGTTTACTGGATTTGGCCCAGAGAGGGTGAAAGGCCCGTA--GGGGTGGAGTA-TCAGAAATGTAAG--GCAGTTCACCAGGTCGACCTTAGAGTCGGGTTGTTTGGGAATGCAGCCCAAAGCGGGTGGTAAACTCCATCCAAGGCTAAATACAAGCACGAGTCCGATAGCGAACAAGTACCGTGAGGGAAAGTTGAAAAGTACTCT-GAAGAGAGAGTAAACAGTACGTGAAACCGC-ATGCAGGTAAACGGGTGGC-GTCAAGCTGCAGG-CCCAGAGGATTCA-GTCGACT--AGGTTGT-AGTGTA-TGT--GCCT--GGC-G-CA-TCCA--TCAGTC--AGAGTGT----GA-----TTGAGT-AGTCCA-TGGGTA-AA-CCGTGGG-CCT----GGC------CGC----AAG-----GTC-GG-----------GATGTGT-GTACC-GGATGGGTGCC--GGAGCATGCTA---CT--CG-T--CTG-TGGACTGT-CTAGTCGGTGCAC-TTTCTCTGT--GGTCAACACCACGAC-CGGTGGTATTGC--CAGTCTGCTGTGCTCAA--GTTGTGC-TT--GGTTGG-----TC---CT----------------TGTG---G-----------CTAGCTGGGT------GCGATCACAGGCAAAC---TC-AGTGAACGGCGCGGGGGTG---CT-TCGGTATCTTCGCGTGTTATCGGCCACTGGT---TGTCAACAG---GCCTG--CC------CGGTGT---TT--------GTTGTAAC------CGG--CATT------GGGTG-GT--CTGGTGGAGCACGGTGGTAAGAA-TAACTGTGCAAGGCACCGGAGTTGTCGGCCTC-------AA---AT---GC-GT--CCCGCACA----CACGTTA---CAAG--TGGTG--A-------------TTAATGGCG-G-TGT-------C-----------GTGGCC--AT---CTGCCTGGT------GTTGG--GTGTGATTGG-CGTGTTGCCCGCG---AAAAG---CGGGCCCG--CCAGTGGCTC-GATTCA-GGATGGGTGGT------TTGCG---GCGC----TGT-----CGGTGTGGG----ACGTG-GTG-GGCCC-AATAG-TCAGTGGTGTAGTGGTAG-ACGAGCTACCCGACCCGTCTTGAAACACGGACCAAGGAGTTTAACA-TGTATGCGAGTCAATGGGTCCTACGAAACCCAAAGGCGCAGTGAAAGTGAAGCTT-----CGAGGT------------T-----------ACT------CGGA--GTGTGGTGAGATCCCGCTGTTACTCGCACCAGCC--TAATGC-----CAGCAT-CAGGC------TAAGAGCAGCGGGCGCATCACCGGCCCGTCCCAT-G-A-TGTGGTCGCAGG----A-TGT-CTGTGG-------T---------TGTTGCTGCTT------------------------------------------------------------C-----------------GGTGGTGGCG----------G-CTGCAGTGC----CTGTGCGTCATC-GGGGCGGTGCATGAGCATACACGTTGAGACCCGAAAGATGGTGAACTATGCTTGCGTAGGTTG--AAGCCAGAGGAAACTCTGGTGGAGGACCGCAGCGATTCTGACGTGCAAATCGATCGTCAAA-CGTGAGCNNNNNNNNNNNNNNNNNNNNNNNNNNNNNNNNNNNNNNNNNNNNNNNNNN
PS052_            ATTCCCCTA--GTAA-CGGCGAGTGAAGAGGGAAAAGCCCAGCAC-CGAAGCCTGCGGCAGATTTGCTGTTAGGCAATGTGGTGTTTGGGTCGGCTCGTGGGACCACCACTCCACTCGAAGTCCAGCATTGAGTATGG-TTACTGGATTTGGCCCAGAGAGGGTGAAAGGCCCGTA--CGGGTGGAGTA-TCAGACATGTGAG--GTGGTTCACCAGGTCGACCTTAGAGTCGGGTTGTTTGGGAATGCAGCCCAAAGCGGGTGGTAAACTCCATCCAAGGCTAAATACAAGCACGAGTCCGATAGCGAACAAGTACCGTGAGGGAAAGTTGAAAAGTACTCT-GAAGAGAGAGTAAACAGTACGTGAAACCGC-ATGCAGGTAAACGGGTGGC-GTCAAGCTGCAAG-CCCGGAGAATTCA-GCCGGCT--AGGTTGT-TGTGTA-TG--CGCCT--GGC-G-CA-TCCA--TCAGTC--AGAGTAT----GA-----TTGGAT-AGTCCACTAG-TA-GA-CAGTGGG-CCT----GTC------CGC----AAG-----GGC-AG-----------GATATGT-GTACC-GGGTGGGTGCC--GGAGCATGCTA--TC---CG-T--CTA-TGGACTGT-CTAGCCGGTGCAC-TTTCTCCGT--GGTCGACACCACGAC-CGGTGGTATTGC--CAGTCTGCTGTGTCCAA--GTCGCAT-TT--GG-TAG---G-TC---CT----------------TGTG---G-----------CCAACCGAGT------GTGATCACAGGCAAAC---TC-AGTAAACGGCGTGAGGGTG---TC-TCGGCACTTTCATGTGTTATCGGCTACTGGT---TGTCAACGG---GCCTG--CT------CTGTGT---TT--------GTTGTAAC------CGA--CACG------GAGTGGCT---CGGTGGGGCATGGTGGTAAGAA-TAACTGTGCAAGGCACCGGGGTTATCGGCCTC-------AA---AT---GC-GT--CCTGC--GTC--CACGTTA---CAAG--TG-----T-----------AGG----TACT-T-TGC-------C-----------ACCGCT--GC---CTGCTCGGT------GCTGG--GTGTGATTGG-CGTGTCGCCTGCG---CAAAG---TAGGCCCG--CCAATGGCTC-GGTTCG-AGGTGGGTAGT------TGGTG---GCCT----TGTCGC--CGGCGTGGGG----CGTG-GTG-GGCCT-AATAG-TCAGTGGTGTAGTGGTAG-ACGAGCTACCCGACCCGTCTTGAAACACGGACCAAGGAGTTTAACA-TGTATGCGAGTCAATGGGTCCTACGAAACCCAAAGGCGCAGTGAAAGTAAAGCTT-----CGACTC------------G-----------TCT------CGAA--GTGAGGTGAGATCCTGCTGTTTCTCGCACCAGCC--TAATGC-----CAGCAT-CAGGC------TAAGAGCAGTGGGCGCATCACCGGCCCGTCCCAT-G-A-TGTGGTCATTGG----A-TGT-CCGTGG-------T---------TGTTGTTGCCT------------------------------------------------------------C-----------------GGTAGTGGCA----------G-CCGCGGTGC----CAGTGCGTCATC-GGGGCGGTGCATGAGCATACACGTTGAGACCCGAAAGATGGTGAACTATGCTTGCGTAGGTTG--AAGCCAGAGGAAACTCTGGTGGAGGACCGCAGCGATTCTGACGTGCAAATCGATCGTCAAA-CGTGAGCATAGGGGC--GAAAGACTAATCGAAC-CATCTAGTAGCTGG--TTCCCTC
PS170_            ATTCCCCTA--GTAA-CGGCGAGTGAAGAGGGAAAAGCCCAGCAC-CGAAGCCTGCGGCAGATTTGCTGTTAGGCAATGTGGTGTTTGGGTCGACTCGTGGGACCACCACTCCACTCGAAGTCCAGCATTGAGTATGG-TTACTGGATTTGGCCCAGAGAGGGTGAAAGGCCCGTA--CGGGTGGAGTA-TCAGACATGTGAG--GTGGTTCACCAGGTCGGCCTTAGAGTCGGGTTGTTTGGGAATGCAGCCCAAAGTGGGTGGTAAACTCCATCCAAGGCTAAATACAAGCACGAGTCCGATAGCGAACAAGTACCGTGAGGGAAAGTTGAAAAGTACTCT-GAAGAGAGAGTAAACAGTACGTGAAACCGC-ATGCAGGTAAACGGGTGGC-GTCAAGCTGCAAG-CCCGGAGAATTCA-GTCGGCT--AGGTTGT-TGTGTA-TG--CGCCT--GGC-G-CA-TCCA--TCAGTC--AGAGTAT----GA-----TTGGGT-AGTCCACTAG-TA-AA-CAGTGGG-CCT----GTC------CGC----AAG-----GGC-AG-----------GATATGT-GTACC-GGGTGGGTGCC--GGAGCATGCTA--TC---CG-T--CTG-AGGACTGT-CTAGCCGGTGCAC-TTTCTCCGT--GGTCAACACCACGAC-CGGTGGTATTGC--CAGTCTACTGTGTCCAA--GTCGCAT-TT--GG-TAG---G-TC---CT----------------TGTG---G-----------CCAACCGAGT------GCGATCACAGGCAAAC---TC-AGTAAACGGCGTGAGGGTG---TT-TCGGCACTTTCATGTGTTATCGGCTACTGGT---TGTCAACGG---GCCTG--CT------CAGTGT---TT--------GTTGTAAC------CGACACA--------GGGTG-GT--CCGGTGGGGCATGGTGGTAAGAA-TAACTGTGCAAGGCACTGGGGTTATCGGCCTC-------AA---AT---GC-GT--CCTGC--GTC--CACGTTA---CAAG--TG-----T-----------AGG----TGCT-G-TGT-------C-----------GCCGCT--GC---CTGCTCGGT------GCTGG--GTGTGATTGG-CGTGTTGCCTGCG---CAAAG---TAGGCCCG--CTAATGGCTC-GGTTCG-AGGTGGGTAGT------TGGTG---GCGT----TGTCG--ACGGCGTAGGG----CGCG-GTG-GGCCT-AATAG-TCAGTGGTGTAGTGGTAG-ACGAGCTACCCGACCCGTCTTGAAACACGGACCAAGGAGTTTAACA-TGTATGCGAGTCAATGGGTCCTACGAAACCCAAAGGCGCAGTGAAAGTAAAGCTT-----CGACTT------------G-----------TCT------CGGA--GTGAGGTGAGATCCTGCTGTTTCTCGCACCAGCC--TAATGC-----CAGCAT-CAGGC------TAAGAGCAGTGGGCGCATCACCGGCCCGTCCCAT-G-A-TGTGGTCATTGG----A-TGT-CCGTGG-------T---------TGTTTCCGCTT------------------------------------------------------------C-----------------GGTGGCGGCA----------G-CCGCGGTGC----CAGTGCGTCATC-GGGGCGGTGCATGAGCATACACGTTGAGACCCGAAAGATGGTGAACTATGCTTGCGTAGGTTG--AAGCCAGAGGAAACTCTGGTGGAGGACCGCAGCGATTCTGACGTGCAAATCGATCGTCAAA-CGTGAGCATAGGGGC--GAAAGACTAATCGAAC-CATCTAGTAGCTGG--TTCCCTC
PS449_            CTTCCCCTA--GTAA-CGGCGAGTGAAGAGGGAAAAGCCCAGCAC-CGAAGCCTGCGGCAGATTTGCTGTTAGGCAATGTGGTGTTTGGGTCGGCTCGTGGGACTGCCACTCCACTCGAAGTCCAGCATTGAGTATGG-TCACTGGATTTGGCCCAGAGAGGGTGAAAGGCCCGTA--CGGGTGGAGGT-TCAGACATGTGAG--GCGGTTCACCAGGTCGACCTTAGAGTCGGGTTGTTTGGGAATGCAGCCCAAAGCGGGTGGTAAACTCCATCCAAGGCTAAATACAAGCACGAGTCCGATAGCGAACAAGTACCGTGAGGGAAAGTTGAAAAGTACTCT-GAAGAGAGAGTAAACAGTACGTGAAACCGC-ATGCAGGTAAACGGGTGGC-GTCAAGCTGCAAG-CCCGGAGGATTCA-GCCGGTT--AGGTTGT-TGTGTA-TG--CGCCT---GCCG-CA-TCTA--TCAGTC--GGAGTAT----GA-----TGTGAT-AGTCCACCGG-TA-AA-CGGTGGGCCC-----GGC------CGC----AAG-----GTT-GG-----------GATATGT-GTACC-GGGTGGGTGCC--GGAGCATGCTA--TC----CAT--CTA-GGGACTGT-CTAGCCGGTGCAC-TTTCTCTGT--GGTGAACACCACGAC-CGGTGGTATTGC--CAGTCTGCTGTGTCCAA--GTCGTAC-TT--GG-TAG---G-TC---CT----------------TGTG---G-----------CCAACTGGGT------GCGATCACAGGCAAAC---TC-AGTAAACGGCGTAGAGGTG---CT-TCGGTACCTTTGCGTGCTATCGGCTACTGGT---TGTCAACGG---GCCTG--CTCGA-TGCTTTGT---TT--------GTTGTAAC------CGG--CATC------GGGTG-GT--CTGGTGGGGCATGGTGGTAAGAA-TAACTGTGCAAGGCACCGGAGTTATCGGCCTC-------AA---AT---GCAT---CCTGC--GTC--CATGTTA---CAAG--TGGT---C---------TTTGG---TGGCG-G-TGT-------C-----------GTTGCT--GT---CTGCCCGGT------GTTGG--GTCTGATTGT-CGTGTCGCCTGCA---CAAAG---TAGGCCCG--GCAGTGGCTT-GACTCG-GGATGGGCAGT------GGATG---ATGT----TGC-----TAGCGCAGG----ATGTG-GTG-GGCCT-AATAG-TCAGTGGTGTAGTGGTAG-ACGAGCTACCCGACCCGTCTTGAAACACGGACCAAGGAGTTTAACA-TGTATGCAAGTCAATGGGCGTTACGAAACCCAAGGGCGCAGTGAAAGTGAAGCTT-----CGACTT------------G-----------TCT------CGGA--GTAAGGTGAGATCCTGCTGTTACTCGCATCAGCC--TAATGT-----CAGCAT-CAGGCT-----TAAGAGCAGTGGGCGCATCACCGGCCCGTCCCAT-G-A-TGTGGTCATCGG----A-TGT-CTGTGG-------T---------TGCTGTTGCCT------------------------------------------------------------T----------------GTGTGGCGGTG----------G-CCGCAGTGC----CGGTGCGTCATC-GGGGCGGTGCATGAGCATACATGTTGAGACCCGAAAGATGGTGAACTATGCTTGCGTAGGTTG--AAGCCAGAGGAAACTCTGGTGGAGGACCGCAGCGATTCTGACGTGCAAATCGATCGTCAAA-CGTGAGCATAGGGGCGANNNNNNNNNNNNNNNNNNNNNNNNNNNNNNNNNNNNNNNN
PS112_            ATTCCCCTA--GTAA-CGGCGAGTGAAGAGGGAAAAGCCCAGCAC-CGAAGCCTGCGGCAGTTTTGCTGTTAGGCAATGTGGTGTTTGGGTCGGCTCGTGGGATTGCCACTCCACTCCAAGTCCAGCATTGAGTATGGTTTACTGGATTTGGCCCAGAGAGGGTGAAAGGCCCGTA--GGGGTGGAGTA-TCAGAAATGTAAG--GCAGTTCACCAGGTCGACCTTAGAGTCGGGTTGTTTGGGAATGCAGCCCAAAGCGGGTGGTAAACTCCATCCAAGGCTAAATACAAGCACGAGTCCGATAGCGAACAAGTACCGTGAGGGAAAGTTGAAAAGTACTCT-GAAGAGAGAGTAAACAGTACGTGAAACCGC-ATGCAGGTAAACGGGTGGC-GTCAAGCTGCAGG-CCCAGAGGATTCA-GTCGACT--AGGTTGT-AGTGTA-TG--TGCCT--GGCG--CA-TCCA--TCAGTC--AGAGTGT----GA-----TTGAGT-AGTCCA-TGGGTA--AACCGTGGGCCT-----GGC------CGC----AAG-----GTCGGG------------ATGTGT-GTACC-GGATGGGTGCC--GGAGCATGCTAC-TC----GT---CTG-TGGACTGT-CTAGTCGGTGCAC-TTTCTCTGT--GGTCAACACCACGAC-CGGTGGTATTGC--CAGTCTGCTGTGCTCAA--GTTGTGC-TC--GGTTGGT-----C---CT----------------TGTG---G-----------CTAGCTGGGT------GCGATCACAGGCAAAT---TC-AGTGAACGGCGCGGGGGTG---CT-TCGGTATCTTCGCGTGTTATCGGCCACTGGT---TGTCAACAG---GCCTG--CC------CGGTGT---TT--------GTTGTAACC------GG--CATT------GGGTG-GT--CTGGTGGAGCATGGTGGTAAGAA-TAACTGTGCAAGGCACCGGAGTTGTCGGCCTC-------AA---AT---GC-GT--CCCGCACA----CACGTTA---CAAG--TGGTG--A-------------TTAGTGGCG-G-TGT-------C-----------GTGGCC--AT---CTGCCTGGT------GTTGG--GTGTGATTGG-CGTGTTGCCCGCG---AAAAG---CGGGCCCGC--CAGTGGCTC-GATTCA-GGATGGGTGGTT------TGCG---GCGC----TGT--C---GGTGNNNNNNNNNNNNNNNNNNNNNNNNNNNNNNNNNNNNNNNNNNNNNNNNNNNNNNNNNNNNNNNNNNNNNNNNNNNNNNNNNNNNNNNNNNNNNNNNNNNNNNNNNNNNNNNNNNNNNNNNNNNNNNNNNNNNNNNNNNNNNNNNNNNNNNNNNNNNNNNNNNNNNNNNNNNNNNNNNNNNNNNNNNNNNNNNNNNNNNNNNNNNNNNNNNNNNNNNNNNNNNNNNNNNNNNNNNNNNNNNNNNNNNNNNNNNNNNNNNNNNNNNNNNNNNNNNNNNNNNNNNNNNNNNNNNNNNNNNNNNNNNNNNNNNNNNNNNNNNNNNNNNNNNNNNNNNNNNNNNNNNNNNNNNNNNNNNNNNNNNNNNNNNNNNNNNNNNNNNNNNNNNNNNNNNNNNNNNNNNNNNNNNNNNNNNNNNNNNNNNNNNNNNNNNNNNNNNNNNNNNNNNNNNNNNNNNNNNNNNNNNNNNNNNNNNNNNNNNNNNNNNNNNNNNNNNNNNNNNNNNNNNNNNNNNNNNNNNNNNNNNNNNNNNNNNNNNNNNNNNNNNNNNNNNNNNNNNNNNNNNNNNNNNNNNNNNNNNNNNNNNNNNNNNNNNNNNNNNNNNNNNNNNNNNNNNNNNNNNNNNNNNNNNNNNNNNNNNNNNNNNNNNNNNNNNNNNNNNNNNNNNNNNNNNNN
PS104_            ATTCCCCTA--GTAA-CGGCGAGTGAAGAGGGAAAAGCCCAGCAC-CGAAGCCTGCGGCAGTTTTGCTGTTAGGCAATGTGGTGTTTGGGTCGGCTCGTGGGATTGCCACTCCACTCCAAGTCCAGCATTGAGTATGGTTTACTGGATTTGGCCCAGAGAGGGTGAAAGGCCCGTA--GGGGTGGAGTA-TCAGAAATGTAAG--GCAGTTCACCAGGTCGACCTTAGAGTCGGGTTGTTTGGGAATGCAGCCCAAAGCGGGTGGTAAACTCCATCCAAGGCTAAATACAAGCACGAGTCCGATAGCGAACAAGTACCGTGAGGGAAAGTTGAAAAGTACTCT-GAAGAGAGAGTAAACAGTACGTGAAACCGC-ATGCAGGTAAACGGGTGGC-GTCAAGCTGCAGG-CCCAGAGGATTCA-GTCGACT--AGGTTGT-AGTGTA-TGT--GCCT--GGC-G-CA-TCCA--TCAGTC--AGAGTGT----GA-----TTGAGT-AGTCCA-TGGGTA-AA-CCGTGGG-CCT----GGC------CGC----AAG-----GTC-AG-----------GATGTGT-GTACC-GGATGGGTGCC--GGAGCATGCTA---CT--CG-T--CTG-TGGACTGT-CTAGTCGGTGCAC-TTTCTCTGT--GGTCAACACCACGAC-CGGTGGTATTGC--CAGTCTGCTGTGCTCAA--GTTGTGC-T--CGGTTGG-----TC---CT----------------TGTG---G-----------CTAGCTGGGT------GCGATCACAGGCAAAC---TC-AGTGAACGGCGCGGGGGTG---CC-TCGGTATCTTCGCGTGTTATCGGCCACTGGT---TGTGAACAG---GCCTG--CC------CGATGT---TT--------GTTGTAAC------CGG--CATT------GGGTG-GT--CTGGTGGAGCATGGTGGTAAGAA-TAACTGTGCAGGGCACCGGAGTTGTCGGCCTC-------AA---AT---GC-GT--CCCGCACA----CACGTTA---CAAG--TGGT---G-------------------CTTAG-TGG-------C--------GGCGTCGTG--GTCATCTGCCTGGT------GTTGG--GTGTGATTGG-CGTGTTGCCCGCG---AAAAG---CGGGCCCG--TCAGTGGCTC-GATTCA-GGATGGGTGGT------TTGCG---ATGT----TGC-----CGGTGTGGG----ACGTG-GTG-GGCCC-AATAG-TCAGTGGTGTAGTGGTAG-ACGAGCTACCCGACCCGTCTTGAAACACGGACCAAGGAGTTTAACA-TGTATGCGAGTCAATGGGTCCTACGAAACCCAAAGGCGCAGTGAAAGTGAAGCTTCGAGGCTACT-------------C---------------------GGA--GTGTGGTGAGATCCCGCTGTTACTCGCACCAGTC--TAATGT-----CAGCAT-CAGGC------TAAGAGCAGCGGGCGCATCACCGGCCCGTCCCAT-G-A-TGTGGTCGCAGG----A-TGT-CTGTGG-------T---------TGTTGCTGCTT------------------------------------------------------------C-----------------GGTGGTGGCG----------G-CTGCAGTGC----CTGTGCGTCATC-GGGGCGGTGCATGAGCATACACGTTGAGACCCGAAAGATGGTGAACTATGCTTGCGTAGGTTG--AAGCCAGAGGAAACTCTGGTGGAGGACCGCAGCGATTCTGACGTGCAAATCGATCGTCAAA-CGTGAGCATAGGGGC--GAAAGACTAATNNNNNNNNNNNNNNNNNNNNNNNNNNNNN
PS105_            ATTCCCCTA--GTAA-CGGCGAGTGAAGAGGGAAAAGCCCAGCAC-CGAAGCCTGCGGCAGTTTTGCTGTTAGGCAATGTGGTGTTTGGGTCGGCTCGTGGGATTGCCACTCCACTCCAAGTCCAGCATTGAGTATGGTTTACTGGATTTGGCCCAGAGAGGGTGAAAGGCCCGTA--GGGGTGGAGTA-TCAGAAATGTAAG--GCAGTTCACCAGGTCGACCTTAGAGTCGGGTTGTTTGGGAATGCAGCCCAAAGCGGGTGGTAAACTCCATCCAAGGCTAAATACAAGCACGAGTCCGATAGCGAACAAGTACCGTGAGGGAAAGTTGAAAAGTACTCT-GAAGAGAGAGTAAACAGTACGTGAAACCGC-ATGCAGGTAAACGGGTGGC-GTCAAGCTGCAGG-CCCAGAGGATTCA-GTCGACT--AGGTTGT-AGTGTA-TGT--GCCT--GGC-G-CA-TCCA--TCAGTC--AGAGTGT----GA-----TTGAGT-AGTCCA-TGGGTA-AA-CCGTGGG-CCT----GGC------CGC----AAG-----GTC-AG-----------GATGTGT-GTACC-GGATGGGTGCC--GGAGCATGCTA---CT--CG-T--CTG-TGGACTGT-CTAGTCGGTGCAC-TTTCTCTGT--GGTCAACACCACGAC-CGGTGGTATTGC--CAGTCTGCTGTGCTCAA--GTTGTGC-T--CGGTTGG-----TC---CT----------------TGTG---G-----------CTAGCTGGGT------GCGATCACAGGCAAAC---TC-AGTGAACGGCGCGGGGGTG---CC-TCGGTATCTTCGCGTGTTATCGGCCACTGGT---TGTGAACAG---GCCTG--CC------CGATGT---TT--------GTTGTAAC------CGG--CATT------GGGTG-GT--CTGGTGGAGCATGGTGGTAAGAA-TAACTGTGCAGGGCACCGGAGTTGTCGGCCTC-------AA---AT---GC-GT--CCCGCACA----CACGTTA---CAAG--TGGT---G-------------------CTTAG-TGG-------C--------GGCGTCGTG--GTCATCTGCCTGGT------GTTGG--GTGTGATTGG-CGTGTTGCCCGCG---AAAAG---CGGGCCCG--TCAGTGGCTC-GATTCA-GGATGGGTGGT------TTGCG---ATGT----TGC-----CGGTGTGGG----ACGTG-GTG-GGCCC-AATAG-TCAGTGGTGTAGTGGTAG-ACGAGCTACCCGACCCGTCTTGAAACACGGACCAAGGAGTTTAACA-TGTATGCGAGTCAATGGGTCCTACGAAACCCAAAGGCGCAGTGAAAGTGAAGCTTCGAGGCTACT-------------C---------------------GGA--GTGTGGTGAGATCCCGCTGTTACTCGCACCAGTC--TAATGT-----CAGCAT-CAGGC------TAAGAGCAGCGGGCGCATCACCGGCCCGTCCCAT-G-A-TGTGGTCGCAGG----A-TGT-CTGTGG-------T---------TGTTGCTGCTT------------------------------------------------------------C-----------------GGTGGTGGCG----------G-CTGCAGTGC----CTGTGCGTCATC-GGGGCGGTGCATGAGCATACACGTTGAGACCCGAAAGATGGTGAACTATGCTTGCGTAGGTTG--AAGCCAGAGGAAACTCTGGTGGAGGACCGCAGCGATTCTGACGTGCAAATCGATCGTCAAA-CGTGAGCATAGGGGC--GAAAGACTAATCGAAC-CATCTAGTAGCTGG--TTCCCTC
PS103_            ATTCCCCTA--GTAA-CGGCGAGTGAAGAGGGAAAAGCCCAGCAC-CGAAGCCTGCGGCAGTTTTGCTGTTAGGCAATGTGGTGTTTGGGTCGGCTCGTGGGATTGCCACTCCACTCCAAGTCCAGCATTGAGTATGGTTTACTGGATTTGGCCCAGAGAGGGTGAAAGGCCCGTA--GGGGTGGAGTA-TCAGAAATGTAAG--GCAGTTCACCAGGTCGACCTTAGAGTCGGGTTGTTTGGGAATGCAGCCCAAAGCGGGTGGTAAACTCCATCCAAGGCTAAATACAAGCACGAGTCCGATAGCGAACAAGTACCGTGAGGGAAAGTTGAAAAGTACTCT-GAAGAGAGAGTAAACAGTACGTGAAACCGC-ATGCAGGTAAACGGGTGGC-GTCAAGCTGCAGG-CCCAGAGGATTCA-GTCGACT--AGGTTGT-AGTGTA-TGT--GCCT--GGC-G-CA-TCCA--TCAGTC--AGAGTGT----GA-----TTGAGT-AGTCCA-TGGGTA-AA-CCGTGGG-CCT----GGC------CGC----AAG-----GTC-AG-----------GATGTGT-GTACC-GGATGGGTGCC--GGAGCATGCTA---CT--CG-T--CTG-TGGACTGT-CTAGTCGGTGCAC-TTTCTCTGT--GGTCAACACCACGAC-CGGTGGTATTGC--CAGTCTGCTGTGCTCAA--GTTGTGC-T--CGGTTGG-----TC---CT----------------TGTG---G-----------CTAGCTGGGT------GCGATCACAGGCAAAC---TC-AGTGAACGGCGCGGGGGTG---CC-TCGGTATCTTCGCGTGTTATCGGCCACTGGT---TGTGAACAG---GCCTG--CC------CGATGT---TT--------GTTGTAAC------CGG--CATT------GGGTG-GT--CTGGTGGAGCATGGTGGTAAGAA-TAACTGTGCAGGGCACCGGAGTTGTCGGCCTC-------AA---AT---GC-GT--CCCGCACA----CACGTTA---CAAG--TGGT---G-------------------CTTAG-TGG-------C--------GGCGTCGTG--GTCATCTGCCTGGT------GTTGG--GTGTGATTGG-CGTGTTGCCCGCG---AAAAG---CGGGCCCG--TCAGTGGCTC-GATTCA-GGATGGGTGGT------TTGCG---ATGT----TGC-----CGGTGTGGG----ACGTG-GTG-GGCCC-AATAG-TCAGTGGTGTAGTGGTAG-ACGAGCTACCCGACCCGTCTTGAAACACGGACCAAGGAGTTTAACA-TGTATGCGAGTCAATGGGTCCTACGAAACCCAAAGGCGCAGTGAAAGTGAAGCTTCGAGGCTACT-------------C---------------------GGA--GTGTGGTGAGATCCCGCTGTTACTCGCACCAGTC--TAATGT-----CAGCAT-CAGGC------TAAGAGCAGCGGGCGCATCACCGGCCCGTCCCAT-G-A-TGTGGTCGCAGG----A-TGT-CTGTGG-------T---------TGTTGCTGCTT------------------------------------------------------------C-----------------GGTGGTGGCG----------G-CTGCAGTGC----CTGTGCGTCATC-GGGGCGGTGCATGAGCATACACGTTGAGACCCGAAAGATGGTGAACTATGCTTGCGTAGGTTG--AAGCCAGAGGAAACTCTGGTGGAGGACCGCAGCGATTCTGACGTGCAAATCGATCGTCAAA-CGTGAGCATAGGGGC--GAANNNNNNNNNNNNNNNNNNNNNNNNNNNNNNNNNNNNN
PS134_            NNTCCCCTA--GTAA-CGGCGAGTGAAGAGGGAAAAGCCCAGCAC-CGAAGCCTGCGGCAGTTTTGCTGTTAGGCAATGTGGTGTTTGGGTCGGCTCGTGGGATTGCCACTCCACTCCAAGTCCAGCATTGAGTATGGTTTACTGGATTTGGCCCAGAGAGGGTGAAAGGCCCGTA--GGGGTGGAGTA-TCAGAAATGTAAG--GCAGTTCACCAGGTCGACCTTAGAGTCGGGTTGTTTGGGAATGCAGCCCAAAGCGGGTGGTAAACTCCATCCAAGGCTAAATACAAGCACGAGTCCGATAGCGAACAAGTACCGTGAGGGAAAGTTGAAAAGTACTCT-GAAGAGAGAGTAAACAGTACGTGAAACCGC-ATGCAGGTAAACGGGTGGC-GTCAAGCTGCAGG-CCCAGAGGATTCA-GTCGACT--AGGTTGT-AGTGTA-TGT--GCCT--GGC-G-CA-TCCA--TCAGTC--AGAGTGT----GA-----TTGAGT-AGTCCA-TGGGTA-AA-CCGTGGG-CCT----GGC------CGC----AAG-----GTC-GG-----------GATGTGT-GTACC-GGATGGGTGCC--GGAGCATGCTA---CT--CG-T--CTG-TGGACTGT-CTAGTCGGTGCAC-TTTCTCTGT--GGTCAACACCACGAC-CGGTGGTATTGC--CAGTCTGCTGTGCTCAA--GTTGTGC-TT--GGTTGG-----TC---CT----------------TGTG---G-----------CTAGCTGGGT------GCGATCACAGGCAAAC---TC-AGTGAACGGCGCGGGGGTG---CT-TCGGTATCTTCGCGTGTTATCGGCCACTGGT---TGTCAACAG---GCCTG--CC------CGGTGT---TT--------GTTGTAAC------CGG--CATT------GGGTG-GT--CTGGTGGAGCACGGTGGTAAGAA-TAACTGTGCAAGGCACCGGAGTTGTCGGCCTC-------AA---AT---GC-GT--CCCGCACA----CACGTTA---CAAG--TGGTG--A-------------TTAATGGCG-G-TGT-------C-----------GTGGCC--AT---CTGCCTGGT------GTTGG--GTGTGATTGG-CGTGTTGCCCGCG---AAAAG---CGGGCCCG--CCAGTGGCTC-GATTCA-GGATGGGTGGT------TTGCG---GCGC----TGT-----CGGTGTGGG----ACGTG-GTG-GGCCC-AATAG-TCAGTGGTGTAGTGGTAG-ACGAGCTACCCGACCCGTCTTGAAACACGGACCAAGGAGTTTAACA-TGTATGCGAGTCAATGGGTCCTACGAAACCCAAAGGCGCAGTGAAAGTGAAGCTT-----CGAGGT------------T-----------ACT------CGGA--GTGTGGTGAGATCCCGCTGTTACTCGCACCAGCC--TAATGC-----CAGCAT-CAGGC------TAAGAGCAGCGGGCGCATCACCGGCCCGTCCCAT-G-A-TGTGGTCGCAGG----A-TGT-CTGTGG-------T---------TGTTGCTGCTT------------------------------------------------------------C-----------------GGTGGTGGCG----------G-CTGCAGTGC----CTGTGCGTCATC-GGGGCGGTGCATGAGCATACACGTTGAGACCCGAAAGATGGTGAACTATGCTTGCGTAGGTTG--AAGCCAGAGGAAACTCTGGTGGAGGACCGCAGCGATTCTGACGTGCAAATCGATCGTCAAA-CGTGAGCATAGGGGC--GAAAGACTAATCGAAC-CATCTAGTAGCTGG--TTCCCTC
PS297_            ATTCCCCTA--GTAA-CGGCGAGTGAAGAGGGAAAAGCCCAGCAC-CGAAGCCTGCGGCAGTTTTGCTGTTAGGCAATGTGGTGTTTGGGTCGGCTAGTGGGACCACCACTCCACTCGAAGTCCAGCATTGAGTATGG-TTACTGGATTTGGCCCAGAGAGGGTGAAAGGCCCGTA--CGGGTGGAGTT-TCAGACATGTGAG--GTGGTTCACCAGGTCGACCTTAGAGTCGGGTTGTTTGGGAATGCAGCCCAAAGTGGGTGGTAAACTCCATCCAAGGCTAAATACAAGCACGAGTCCGATAGCGAACAAGTACCGTGAGGGAAAGTTGAAAAGTACTCT-GAAGAGAGAGTAAACAGTACGTGAAACCGC-ATGCAGGTAAACGGGTGGC-GTCAAGCTGCGAG-CCCGGAGAATTCA-GCCGGCT--AGGTTGT-TGTGTA-TG--CGCCT--GGC-G-CA-TCCA--TCAGTC--AGAGTAT----GA-----TTGGGT-AGTCCACTAG-TA-AA-CAGTGGG-CCT----GTC------CGC----AAG-----GGC-AG-----------GATATGT-GTACC-GGGTGGGTGCC--GGAGCATGCTA--TC---CG-T--CTG-GGGACTGT-CTAGCCGGTGCAC-TTTCTCCGT--GGTCAACACCACGAC-CGGTGGTATTGC--CAGTCTGCTGTGTCCAA--GTTGCAT-TT--GG-TAG---G-TC---CT----------------TGTG---G-----------CCAACCGAGT------GTGATCACAGGCAAAC---TC-AGTAAACGGCGTGAGGGTG---TT-TCGGCACTTTCATGTGTTATCGGCTACTGGT---TGTCAACGG---GCCTG--CT------CTGTGT---TT--------GTTGTAAT------CGA--CACG------GGGTG-GT---CGGTGGGGCATGGTGGTAAGAA-TAACTGTGCAAGGCACCGGGGTTATCGGCCTC-------AA---AT---GC-GT--CCTGC--GTC--CACGTTA---CAAG--TG-----T-----------AGG----TGCT-T-TGT-------C-----------GCTGCT--GC---CTGCTCGGT------GCTGG--GTGTGATTGG-CGTGTCGCCTGCG---CAAAG---TAGGCCCG--TCAATGGCTC-GGCTCG-AGGTGGGTAGT------TGGTG---GCGT----TGTCG--ATGGCGTGGGG----CGTG-GTG-GGCCT-AATAG-TCAGTGGTGTAGTGGTAG-ACGAGCTACCCGACCCGTCTTGAAACACGGACCAAGGAGTTTAACA-TGTGTGCGAGTCAATGGGTCTTACGAAACCCAAAGGCGCAGTGAAAGTGAAGCTT-----CGACTT------------G-----------TCT------CGGA--GTGAGGTGAGATCCTGCTGTTACTCGCACCAGCC--TAATGC-----CAGCAT-CAGGC------TAAGAGCAGTGGGCGCATCACCGGCCCGTCCCAT-G-A-TGTGGTCATTGG----A-TGT-CCGTGG-------T---------TGTTGTTGCCT------------------------------------------------------------C-----------------GGTAGTGGCA----------G-CCGCGGTGC----CAGTGCGTCATC-GGGGCGGTGCATGAGCATACATGTTGAGACCCGAAAGATGGTGAACTATGCTTGCGTAGGTTG--AAGCCAGAGGAAACTCTGGTGGAGGACCGCAGCGATTCTGACGTGCAAATCGATCGTCAAA-CGTGAGCATAGGGGC--GAAAGACTAATCGAAC-CATCTAGTAGCTGG--TTCCCTC
PS393_            ATTCCCCTA--GTAA-CGGCGAGTGAAGAGGGAAGAGCCCAGCAC-CGAAGCCTGCGGCAGTTTTGCTGTTAGGCAATGTGGTGTTTGGGTCGGCTCGTGGGACCGCCACTCCACTCGAAGTCCAGCATTGAGTATGG-TTTCTGGATTTGGCCCAGAGAGGGTGAAAGGCCCGTA--CGGGTGGAGTA-TCAGACATGTGAG--GTGGTTCACCAGGCCGGCCTTAGAGTCGGGTTGTTTGGGAATGCAGCCCAAAGCGGGTGGTAAACTCCATCCAAGGCTAAATACTAACACGAGTCCGATAGCGAACAAGTACCGTGAGGGAAAGTTGAAAAGTACTCT-GAAGAGAGAGTAAACAGTACGTGAAACCGC-ATGCAGGTAAACGGGTGGC-GTCAAGCTGCAGG-CCCGGAGAATTCA-GTCGGCT--AGGATGT-TGTGTA-TG--CGCCT--GGC-G-CA-TCTA--TCAGTC--GGAGTAT----GA-----TTGGGT-AGTCCACCAG-TA-AA-CGGTGGGCCC-----GGC------CGC----AAG-----GTC-GG-----------GATACGT-GTACC-GGACGGGTGCC--GGAGCGTGCTA--TC----CAT--CTG-TGGACTGT-CTAGCCGGTGCAC-TTTCTCTGT--GGTCAACACCACGAC-CGGTGGTATTGC--CAGTCTGCTGTGTCCAA--GTTGCAT-CT--GGTGGG-----TC---CT----------------CGTG---G-----------CTTACTGGGT------GTGATCACAGGCAAAG---TC-AGTAAACGGCGTAGAGGTG---TT-TCGGCACTTTTGCGTGTTATCGGATGCTGTT---TGTGAACGG---GCCTG--CT------CGGTGT---TT--------GTTGTAAC------CGACTCT--------GGGTG-GT--CCGGTGGGACATGGTGGTAAGAA-TAACTGTGCAAGGCACCGGGGTTATCGGCCTC-------AA---AT---GCGC---CCTGCA--CC--CACGTTG---CAAG--TGGTA--T--------GTAATAT--CGGCG-G-TGT-------C-----------GTTGCT--GC---CTGCCCGGT------GTTGG--GTGTGATTGG-CGTGTTGCCTGCT---CAAAGTGGTAGGTCCG--CCAGTGGCTC-GACTCG-GGATGGGTAGT------TGGCG---GTGC----TGT-----CGGTGTGGGG----CGTT-GTG-GGCCA-AATAG-TCTGTGGTGTAGTGGTAG-ACGAGCTACCCGACCCGTCTTGAAACACGGACCAAGGAGTTTAACA-TGTATGCGAGTCAATGGGTCTTACGAAACCCAAAGGCGCAGTGAAAGTGAAGCTT-----CGAATT------------G-----------TCT------CGGA--GTGAGGTGAGATCCTGCTGTTTCTCGCACCAGCC--TTATGC-----CAGCAT-CAGGC------TAAGAGCAGTGGGCGCATCACCGGCCCGTCCCAT-G-A-TGTGGTCATTGG----A-TGT-CTGCGG-------T---------TATTGCTGCTT------------------------------------------------------------C-----------------GGTGGTGGTG----------G-CCGTGGTGC----CAGTGCGTCATC-GGGGCGGTGCATGAGCATACACGTTGAGACCCGAAAGATGGTGAACTATGCTTGCGTAGGTTG--AAGCCAGAGGAAACTCTGGTGGAGGACCGCAGCGATTCTGACGTGCAAATCGATCGTCAAA-CGTGAGCATAGGGGC--GAAAGACTAATCGAAC-CATCTAGTAGCTGG--TTCCCTC
PS056_            ATTCCCCTA--GTAA-CGGCGAGTGAAGAGGGAAAAGCCCAGCAC-CGAAGCCTGCGGCAGATTTGCTGTTAGGCAATGTGGTGTTTGGGTCGGCTCGTGGGACCACCACTCCACTCGAAGTCCAGCATTGAGTATGG-TTACTGGATTTGGCCCAGAGAGGGTGAAAGGCCCGTA--CGGGTGGAGTA-TCAGAAATGTGAG--GTGGTTCACCAGGTCGACCTTAGAGTCGGGTTGTTTGGGAATGCAGCCCAAAGCGGGTGGTAAACTCCATCCAAGGCTAAATACAAGCACGAGTCCGATAGCGAACAAGTACCGTGAGGGAAAGTTGAAAAGTACTCT-GAAGAGAGAGTAAACAGTACGTGAAACCGC-ATGCAGGTAAACGGGTGGC-GTCAAGCTGCAAG-CCCGGAGAATTCA-GCCGGCT--AGGTTGT-TGTGTA-TG--CGCCT--GGC-G-CA-TCCA--TCAGTC--AGAGTAT----GA-----TTGGAT-AGTCCACTAG-TA-GA-CAGTGGG-CCT----GTC------CGC----AAG-----GGC-AG-----------GATATGT-GTACC-GGGTGGGTGCC--GGAGCATGCTA--TC---CG-T--CTA-TGGACTGT-CTAGCCGGTGCAC-TTTCTCCGT--GGTCAACACCACGAC-CGGTGGTATTGC--CAGTCTGCTGTGTCCAA--GTCGCAT-TT--GG-TAG---G-TC---CT----------------CGTG---G-----------CCAACCGAGT------GTGATCACAGGCAAAC---TC-AGTAAACGGCGTGAGGGTG---CC-TCGGCACTTTCATGTGTTATCGGCTACTGGT---TGTCAACGG---GCCTG--CT------CTGTGT---TT--------GTTGTAAC------CGG--CACG------GAGTGGCT---CGGTGGGGCATGGTGGTAAGAA-TAACTGTGCAAGGCACCGGGGTTATCGGCCTC-------AA---AT---GC-GT--CCTGC--GTC--CACGTTA---CAAG--TG-----T-----------AGG----TACT-T-TGC-------C-----------ACCGCT--GC---CTGCTCGGT------GCTGG--GTGTGATTGG-CGTGTCGCCTGCG---AAAAG---TAGGCCCG--CCAATGGCTC-GGTTCG-AGGTGGGTAGT------TGGTG---GCCT----TGTCGC--CGGCGTGGGG----CGTG-GTG-GGCCT-AATAG-TCAGTGGTGTAGTGGTAG-ACGAGCTACCCGACCCGTCTTGAAACACGGACCAAGGAGTTTAACA-TGTATGCGAGTCAATGGGTCCTACGAAACCCAAAGGCGCAGTGAAAGTGAAGCTT-----CGACTT------------G-----------TCT------CGAA--GTGAGGTGAGATCCTGCTGTTTCTCGCACCAGCC--TAATGC-----CAGCAT-CAGGC------TAAGAGCAGTGGGCGCATCACCGGCCCGTCCCAT-G-A-TGTGGTCATTGG----A-TGT-CCGTGG-------T---------TGTTGTTGCCT------------------------------------------------------------C-----------------GGTAGTGGCA----------G-CCGCGGTGC----CAGTGCGTCATC-GGGGCGGTGCATGAGCATACATGTTGAGACCCGAAAGATGGTGAACTATGCTTGCGTAGGTTG--AAGCCAGAGGAAACTCTGGTGGAGGACCGCAGCGATTCTGACGTGCAAATCGATCGTCAAA-CGTGAGCATAGGGGC--GAAAGACTAATCGAAC-CATCTAGTAGCTGG--TTCCCTC
PS144_            NNTCCCCTA--GTAA-CGGCGAGTGAAGAGGGAAAAGCCCAGCAC-CGAAGCCTGCGGCAGTTTTGCTGTTAGGCAATGTGGTGTTTGGGTCGGCTCGTGGGATTGCCACTCCACTCCAAGTCCAGCATTGAGTATGGTTTACTGGATTTGGCCCAGAGAGGGTGAAAGGCCCGTA--GGGGTGGAGTA-TCAGAAATGTAAG--GCAGTTCACCAGGTCGACCTTAGAGTCGGGTTGTTTGGGAATGCAGCCCAAAGCGGGTGGTAAACTCCATCCAAGGCTAAATACAAGCACGAGTCCGATAGCGAACAAGTACCGTGAGGGAAAGTTGAAAAGTACTCT-GAAGAGAGAGTAAACAGTACGTGAAACCGC-ATGCAGGTAAACGGGTGGC-GTCAAGCTGCAGG-CCCAGAGGATTCA-GTCGACT--AGGTTGT-AGTGTA-TG--TGCCT--GGCG--CA-TCCA--TCAGTC--AGAGTGT----GA-----TTGAGT-AGTCCA-TGGGTA-AA-CCGTGGGCCT-----GGC------CGC----AAG-----GTC-AG-G----------ATGTGT-GTACC-GGATGGGTGCC--GGAGCATGCTAC-TC-----GT--CTG-TGGACTGT-CTAGTCGGTGCAC-TTTCTCTGT--GGTCAACACCACGAC-CGGTGGTATTGC--CAGTCTGCTGTGCTCAA--GTTGTGC-TT--GGTTGGT-----C---CT----------------TGTG---G-----------CTAGCTGGGT------GCGATCACAGGCAAAC---TC-AGTGAACGGCGCGGGGGTG---CT-TCGGTATCTTCGCGTGTTATCGGCCACTGGT---TGTCAACAG---GCCTG--CC------CGGTGT---TT--------GTTGTAAC------CGG--CATT------GGGTG-GT--CTGGTGGAGCATGGTGGTAAGAA-TAACTGTGCAAGGCACCGGAGTTGTCGGCCTC-------AA---AT---GC-GT--CCCGCACA----CACGTTA---CAAG--TGGTG--A-------------TTAGTGGCG-G-TGT-------C-----------GTGGCC--AT---CTGCCTGGT------GTTGG--GTGTGATTGG-CGTGTTGCCCGCG---AAAAG---CGGGCCCG--CCAGTGGCTC-GATTCA-GGATGGGTGGT------TTGCG---GCGC----TGT-----CGGTGTGGG----ACGTG-GTG-GGCCC-AATAG-TCAGTGGTGTAGTGGTAG-ACGAGCTACCCGACCCGTCTTGAAACACGGACCAAGGAGTTTAACA-TGTATGCGAGTCAATGGGTCCTACGAAACCCAAAGGCGCAGTGAAAGTGAAGCTT-----CGAGGTT----------A-------------CT------CGGA--GTGTGGTGAGATCCCGCTGTTACTCGCACCAGCC--TAATGC-----CAGCAT-CAGGC------TAAGAGCAGCGGGCGCATCACCGGCCCGTCCCAT-GA--TGTGGTCGCAGG----A-TGT-CTGTGG-----T-----------TGTTGCTGCTT----------------------------------------------------------------------C-------GGTGGTGGC-GG----------CTGCAGTGC----CTGTGCGTCATC-GGGGCGGTGCATGAGCATACACGTTGAGACCCGAAAGATGGTGAACTATGCTTGCGTAGGTTG--AAGCCAGAGGAAACTCTGGTGGAGGACCGCAGCGATTCTGACGTGCAAATCGATCGTCAAA-CGTGAGCNNNNNNNNNNNNNNNNNNNNNNNNNNNNNNNNNNNNNNNNNNNNNNNNNN
PS145_            ATTCCCCTA--GTAA-CGGCGAGTGAAGAGGGAAAAGCCCAGCAC-CGAAGCCTGCGGCAGTTTTGCTGTTAGGCAATGTGGTGTTTGGGTCGGCTCGTGGGATTGCCACTCCACTCCAAGTCCAGCATTGAGTATGGTTTACTGGATTTGGCCCAGAGAGGGTGAAAGGCCCGTA--GGGGTGGAGTA-TCAGAAATGTAAG--GCAGTTCACCAGGTCGACCTTAGAGTCGGGTTGTTTGGGAATGCAGCCCAAAGCGGGTGGTAAACTCCATCCAAGGCTAAATACAAGCACGAGTCCGATAGCGAACAAGTACCGTGAGGGAAAGTTGAAAAGTACTCT-GAAGAGAGAGTAAACAGTACGTGAAACCGC-ATGCAGGTAAACGGGTGGC-GTCAAGCTGCAGG-CCCAGAGGATTCA-GTCGACT--AGGTTGT-AGTGTA-TG--TGCCT--GGCG--CA-TCCA--TCAGTC--AGAGTGT----GA-----TTGAGT-AGTCCA-TGGGTA-AA-CCGTGGGCCT-----GGC------CGC----AAG-----GTC-AG-G----------ATGTGT-GTACC-GGATGGGTGCC--GGAGCATGCTAC-TC-----GT--CTG-TGGACTGT-CTAGTCGGTGCAC-TTTCTCTGT--GGTCAACACCACGAC-CGGTGGTATTGC--CAGTCTGCTGTGCTCAA--GTTGTGC-TT--GGTTGGT-----C---CT----------------TGTG---G-----------CTAGCTGGGT------GCGATCACAGGCAAAC---TC-AGTGAACGGCGCGGGGGTG---CT-TCGGTATCTTCGCGTGTTATCGGCCACTGGT---TGTCAACAG---GCCTG--CC------CGGTGT---TT--------GTTGTAAC------CGG--CATT------GGGTG-GT--CTGGTGGAGCATGGTGGTAAGAA-TAACTGTGCAAGGCACCGGAGTTGTCGGCCTC-------AA---AT---GC-GT--CCCGCACA----CACGTTA---CAAG--TGGTG--A-------------TTAGTGGCG-G-TGT-------C-----------GTGGCC--AT---CTGCCTGGT------GTTGG--GTGTGATTGG-CGTGTTGCCCGCG---AAAAG---CGGGCCCG--CCAGTGGCTC-GATTCA-GGATGGGTGGT------TTGCG---GCGC----TGT-----CGGTGTGGG----ACGTG-GTG-GGCCC-AATAG-TCAGTGGTGTAGTGGTAG-ACGAGCTACCCGACCCGTCTTGAAACACGGACCAAGGAGTTTAACA-TGTATGCGAGTCAATGGGTCCTACGAAACCCAAAGGCGCAGTGAAAGTGAAGCTT-----CGAGGTT----------A-------------CT------CGGA--GTGTGGTGAGATCCCGCTGTTACTCGCACCAGCC--TAATGC-----CAGCAT-CAGGC------TAAGAGCAGCGGGCGCATCACCGGCCCGTCCCAT-GA--TGTGGTCGCAGG----A-TGT-CTGTGG-----T-----------TGTTGCTGCTT----------------------------------------------------------------------C-------GGTGGTGGC-GG----------CTGCAGTGC----CTGTGCGTCATC-GGGGCGGTGCATGAGCATACACGTTGAGACCCGAAAGATGGTGAACTATGCTTGCGTAGGTTG--AAGCCAGAGGAAACTCTGGTGGAGGACCGCAGCGATTCTGACGTGCAAATCGATCGTCAAA-CGTGAGCATAGGGGCG--AAAGACTAATCGAAC-CATCTAGTAGCTGGT--TCCCTC
PS302_            ATTCCCCTA--GTAA-CGGCGAGTGAAGAGGGAAAAGCCCAGCAC-CGAAGCCTGCGGCAGATTTGCTGTTAGGCAATGTGGTGTTTGGGTCGGCTCGTGGGACCACCACTCCACTCGAAGTCCAGCATTGAGTATGG-TTACTGGATTTGGCCCAGAGAGGGTGAAAGGCCCGTA--CGGGTGGAGTA-TCAGACATGTGAG--GTGGTTCACCAGGCCGGCCTTAGAGTCGGGTTGTTTGGGAATGCAGCCCAAAGTGGGTGGTAAACTCCATCCAAGGCTAAATACAAGCACGAGTCCGATAGCGAACAAGTACCGTGAGGGAAAGTTGAAAAGTACTCT-GAAGAGAGAGTAAACAGTACGTGAAACCGC-ATGCAGGTAAACGGGTGGC-GTCAAGCTGCAGG-CCTGGAGAATTCA-GCCGGCT--AGGTTGT-TGTGTA-TG--CGCCT--GGC-G-CA-TCCA--TCAGTC--AGAGTAT----GA-----TTGGAT-AGTCCACTGG-TA-AA-TAGTGGG-CCT----GTC------CGC----AAG-----GGC-AG-----------GATATGT-GTACC-GGGTGGGTGCC--GGAGCATGCTA--TC---CG-T--CTA-GGGACTGT-CTAGCCGGTGCAC-TTTCTCCGT--GGTCAACACCACGAC-CAGTGGTATTGC--CAGTCTGCTGTGTCCAA--GTCGTGC-TT--GG-TAG---G-TC---CT----------------TGTG---G-----------CCCACCGAGT------GCGATCACAGGCAAAC---TC-AGTAAACGGCGTGAGGGTG---CT-TCGGCACTTTCATGTGTTATCGGCTACTGGT---TGTCAACGG---GCCTG--CT------CTGTGT---TT--------GTTGTGAT------CGA--CATG------GGGTG-GT--CCGGTGGGGCATGGTGGTAAGAA-TAACTGTGCAAGGCACTGGGGTTATCGGCCTC-------AA---AT---GC-GT--CCTGC--GCC--CACGTTA---CAAG--TG-----T-----------AGG----TGCT-T-TGT-------C-----------GCCGCT--GC---TTGCTCGAA------GCTGG--GTGTGATTGG-CGTGTTGCCTGCA---TAAAG---TAGGCCCGCT--GATGGCTC-GGTTCG-AGGTGAGTAGT------TGGTG---GCCT----TGTCG--ATGGCGTGGG----ACGTG-GTG-GGCCT-AATAG-TCAGTGGTGTAGTGGTAG-ACGAGCTACCCGACCCGTCTTGAAACACGGACCAAGGAGTTTAACA-TGTATGCGAGTCAATGGGTCTTACGAAACCCAAAGGCGCAGTGAAAGTGAAGCTT-----CGACTT------------G-----------TCT------CGGA--GTGAGGTGAGATCCTGCTGTTTCTCGCACCAGCC--TAATGC-----CAGCAT-CAGGC------TAAGAGCAGTGGGCGCATCACCGGCCCGTCCCAT-G-A-TGTGGTCATTGG----A-TGT-CTGTGG-------T---------TGTTGTTGCTT------------------------------------------------------------C-----------------GGTAGCGGCG----------G-CCGTGGTGC----CAGTGCGTCATC-GGGGCGGTGCATGAGCATACACGTTAAGACCCGAAAGATGGTGAACTATGCTTGCGTAGGTTG--AAGCCAGAGGAAACTCTGGTGGAGGACCGCAGCGATTCTGACGTGCAAATCGATCGTCAAA-CGTGAGCATAGGGGCG--AAAGACTAATCGAAC-CATCTAGTAGCTGG--TTCCCTC
PS057_            ATTCCCCTA--GTAA-CGGCGAGTGAAGAGGGAAAAGCCCAGCAC-CGAAGCCTGCGGCAGATTTGCTGTTAGGCAATGTGGTGTTTGGGTCGGCTCGTGGGACCACCACTCCACTCGAAGTCCAGCATTGAGTATGG-TTACTGGATTTGGCCCAGAGAGGGTGAAAGGCCCGTA--CGGGTGGAGTA-TCAGAAATGTGAG--GTGGTTCACCAGGTCGACCTTAGAGTCGGGTTGTTTGGGAATGCAGCCCAAAGCGGGTGGTAAACTCCATCCAAGGCTAAATACAAGCACGAGTCCGATAGCGAACAAGTACCGTGAGGGAAAGTTGAAAAGTACTCT-GAAGAGAGAGTAAACAGTACGTGAAACCGC-ATGCAGGTAAACGGGTGGC-GTCAAGCTGCAAG-CCCGGAGAATTCA-GCCGGCT--AGGTTGT-TGTGTA-TG--CGCCT--GGC-G-CA-TCCA--TCAGTC--AGAGTAT----GA-----TTGGAT-AGTCCACTAG-TA-GA-CAGTGGG-CCT----GTC------CGC----AAG-----GGC-AG-----------GATATGT-GTACC-GGGTGGGTGCC--GGAGCATGCTA--TC---CG-T--CTA-TGGACTGT-CTAGCCGGTGCAC-TTTCTCCGT--GGTCAACACCACGAC-CGGTGGTATTGC--CAGTCTGCTGTGTCCAA--GTCGCAT-TT--GG-TAG---G-TC---CT----------------CGTG---G-----------CCAACCGAGT------GTGATCACAGGCAAAC---TC-AGTAAACGGCGTGAGGGTG---CC-TCGGCACTTTCATGTGTTATCGGCTACTGGT---TGTCAACGG---GCCTG--CT------CTGTGT---TT--------GTTGTAAC------CGG--CACG------GAGTGGCT---CGGTGGGGCATGGTGGTAAGAA-TAACTGTGCAAGGCACCGGGGTTATCGGCCTC-------AA---AT---GC-GT--CCTGC--GTC--CACGTTA---CAAG--TG-----T-----------AGG----TACT-T-TGC-------C-----------ACCGCT--GC---CTGCTCGGT------GCTGG--GTGTGATTGG-CGTGTCGCCTGCG---AAAAG---TAGGCCCG--CCAATGGCTC-GGTTCG-AGGTGGGTAGT------TGGTG---GCCT----TGTCGC--CGGCGTGGGG----CGTG-GTG-GGCCT-AATAG-TCAGTGGTGTAGTGGTAG-ACGAGCTACCCGACCCGTCTTGAAACACGGACCAAGGAGTTTAACA-TGTATGCGAGTCAATGGGTCCTACGAAACCCAAAGGCGCAGTGAAAGTGAAGCTT-----CGACTT------------G-----------TCT------CGAA--GTGAGGTGAGATCCTGCTGTTTCTCGCACCAGCC--TAATGC-----CAGCAT-CAGGC------TAAGAGCAGTGGGCGCATCACCGGCCCGTCCCAT-G-A-TGTGGTCATTGG----A-TGT-CCGTGG-------T---------TGTTGTTGCCT------------------------------------------------------------C-----------------GGTAGTGGCA----------G-CCGCGGTGC----CAGTGCGTCATC-GGGGCGGTGCATGAGCATACATGTTGAGACCCGAAAGATGGTGAACTATGCTTGCGTAGGTTG--AAGCCAGAGGAAACTCTGGTGGAGGACCGCAGCGATTCTGACGTGCAAATCGATCGTCAAA-CGTGAGCATAGGGGC--GAAAGACTAATCGAAC-CATCTAGTAGCTGG--TTCCCTC
PS304_            ATTCCCCTA--GTAA-CGGCGAGTGAAGAGGGAAAAGCCCAGCAC-CGAAGCCTGCGGCAGATTTGCTGTTAGGCAATGTGGTGTTTGGGTCGGCTCGTGGGACCACCACTCCACTCGAAGTCCAGCATTGAGTATGG-TTACTGGATTTGGCCCAGAGAGGGTGAAAGGCCCGTA--CGGGTGGAGTA-TCAGACATGTGAG--GTGGTTCACCAGGCCGGCCTTAGAGTCGGGTTGTTTGGGAATGCAGCCCAAAGTGGGTGGTAAACTCCATCCAAGGCTAAATACAAGCACGAGTCCGATAGCGAACAAGTACCGTGAGGGAAAGTTGAAAAGTACTCT-GAAGAGAGAGTAAACAGTACGTGAAACCGC-ATGCAGGTAAACGGGTGGC-GTCAAGCTGCAGG-CCTGGAGAATTCA-GCCGGCT--AGGTTGT-TGTGTA-TG--CGCCT--GGC-G-CA-TCCA--TCAGTC--AGAGTAT----GA-----TTGGAT-AGTCCACTGG-TA-AA-TAGTGGG-CCT----GTC------CGC----AAG-----GGC-AG-----------GATATGT-GTACC-GGGTGGGTGCC--GGAGCATGCTA--TC---CG-T--CTA-GGGACTGT-CTAGCCGGTGCAC-TTTCTCCGT--GGTCAACACCACGAC-CAGTGGTATTGC--CAGTCTGCTGTGTCCAA--GTCGTGC-TT--GG-TAG---G-TC---CT----------------TGTG---G-----------CCCACCGAGT------GCGATCACAGGCAAAC---TC-AGTAAACGGCGTGAGGGTG---CT-TCGGCACTTTCATGTGTTATCGGCTACTGGT---TGTCAACGG---GCCTG--CT------CTGTGT---TT--------GTTGTGAT------CGA--CATG------GGGTG-GT--CCGGTGGGGCATGGTGGTAAGAA-TAACTGTGCAAGGCACTGGGGTTATCGGCCTC-------AA---AT---GC-GT--CCTGC--GCC--CACGTTA---CAAG--TG-----T-----------AGG----TGCT-T-TGT-------C-----------GCCGCT--GC---TTGCTCGAA------GCTGG--GTGTGATTGG-CGTGTTGCCTGCA---TAAAG---TAGGCCCGCT--GATGGCTC-GGTTCG-AGGTGAGTAGT------TGGTG---GCCT----TGTCG--ATGGCGTGGG----ACGTG-GTG-GGCCT-AATAG-TCAGTGGTGTAGTGGTAG-ACGAGCTACCCGACCCGTCTTGAAACACGGACCAAGGAGTTTAACA-TGTATGCGAGTCAATGGGTCTTACGAAACCCAAAGGCGCAGTGAAAGTGAAGCTT-----CGACTT------------G-----------TCT------CGGA--GTGAGGTGAGATCCTGCTGTTTCTCGCACCAGCC--TAATGC-----CAGCAT-CAGGC------TAAGAGCAGTGGGCGCATCACCGGCCCGTCCCAT-G-A-TGTGGTCATTGG----A-TGT-CTGTGG-------T---------TGTTGTTGCTT------------------------------------------------------------C-----------------GGTAGCGGCG----------G-CCGTGGTGC----CAGTGCGTCATC-GGGGCGGTGCATGAGCATACACGTTAAGACCCGAAAGATGGTGAACTATGCTTGCGTAGGTTG--AAGCCAGAGGAAACTCTGGTGGAGGACCGCAGCGATTCTGACGTGCAAATCGATCGTCAAA-CGTGAGCATAGGGGCG--AAAGACTAATCGAAC-CATCTAGTAGCTGG--TTCCCTC
PS053_            ATTCCCCTA--GTAA-CGGCGAGTGAAGAGGGAAAAGCCCAGCAC-CGAAGCCTGCGGCAGATTTGCTGTTAGGCAATGTGGTGTTTGGGTCGGCTCGTGGGACCACCACTCCACTCGAAGTCCAGCATTGAGTATGG-TTACTGGATTTGGCCCAGAGAGGGTGAAAGGCCCGTA--CGGGTGGAGTA-TCAGACATGTGAG--GTGGTTCACCAGGTCGACCTTAGAGTCGGGTTGTTTGGGAATGCAGCCCAAAGCGGGTGGTAAACTCCATCCAAGGCTAAATACAAGCACGAGTCCGATAGCGAACAAGTACCGTGAGGGAAAGTTGAAAAGTACTCT-GAAGAGAGAGTAAACAGTACGTGAAACCGC-ATGCAGGTAAACGGGTGGC-GTCAAGCTGCAAG-CCCGGAGAATTCA-GCCGGCT--AGGTTGT-TGTGTA-TG--CGCCT--GGC-G-CA-TCCA--TCAGTC--AGAGTAT----GA-----TTGGAT-AGTCCACTAG-TA-GA-CAGTGGG-CCT----GTC------CGC----AAG-----GGC-AG-----------GATATGT-GTACC-GGGTGGGTGCC--GGAGCATGCTA--TC---CG-T--CTA-TGGACTGT-CTAGCCGGTGCAC-TTTCTCCGT--GGTCGACACCACGAC-CGGTGGTATTGC--CAGTCTGCTGTGTCCAA--GTCGCAT-TT--GG-TAG---G-TC---CT----------------TGTG---G-----------CCAACCGAGT------GTGATCACAGGCAAAC---TC-AGTAAACGGCGTGAGGGTG---TC-TCGGCACTTTCATGTGTTATCGGCTACTGGT---TGTCAACGG---GCCTG--CT------CTGTGT---TT--------GTTGTAAC------CGA--CACG------GAGTGGCT---CGGTGGGGCATGGTGGTAAGAA-TAACTGTGCAAGGCACCGGGGTTATCGGCCTC-------AA---AT---GC-GT--CCTGC--GTC--CACGTTA---CAAG--TG-----T-----------AGG----TACT-T-TGC-------C-----------ACCGCT--GC---CTGCTCGGT------GCTGG--GTGTGATTGG-CGTGTCGCCTGCG---CAAAG---TAGGCCCG--CCAATGGCTC-GGTTCG-AGGTGGGTAGT------TGGTG---GCCT----TGTCGC--CGGCGTGGGG----CGTG-GTG-GGCCT-AATAG-TCAGTGGTGTAGTGGTAG-ACGAGCTACCCGACCCGTCTTGAAACACGGACCAAGGAGTTTAACA-TGTATGCGAGTCAATGGGTCCTACGAAACCCAAAGGCGCAGTGAAAGTAAAGCTT-----CGACTC------------G-----------TCT------CGAA--GTGAGGTGAGATCCTGCTGTTTCTCGCACCAGCC--TAATGC-----CAGCAT-CAGGC------TAAGAGCAGTGGGCGCATCACCGGCCCGTCCCAT-G-A-TGTGGTCATTGG----A-TGT-CCGTGG-------T---------TGTTGTTGCCT------------------------------------------------------------C-----------------GGTAGTGGCA----------G-CCGCGGTGC----CAGTGCGTCATC-GGGGCGGTGCATGAGCATACACGTTGAGACCCGAAAGATGGTGAACTATGCTTGCGTAGGTTG--AAGCCAGAGGAAACTCTGGTGGAGGACCGCAGCGATTCTGACGTGCAAATCGATCGTCAAA-CGTGAGCATAGGGGC--GAAAGACTAATCGAAC-CATCTAGTAGCTGG--TTCCCTC
PS448_            NTTCCCCTA--GTAA-CGGCGAGTGAAGAGGGAAAAGCCCAGCAC-CGAAGCCTGCGGCAGATTTGCTGTTAGGCAATGTGGTGTTTGGGTCGGCTCGTGGGACTGCCACTCCACTCGAAGTCCAGCATTGAGTATGG-TCACTGGATTTGGCCCAGAGAGGGTGAAAGGCCCGTA--CGGGTGGAGGT-TCAGACATGTGAG--GCGGTTCACCAGGTCGACCTTAGAGTCGGGTTGTTTGGGAATGCAGCCCAAAGCGGGTGGTAAACTCCATCCAAGGCTAAATACAAGCACGAGTCCGATAGCGAACAAGTACCGTGAGGGAAAGTTGAAAAGTACTCT-GAAGAGAGAGTAAACAGTACGTGAAACCGC-ATGCAGGTAAACGGGTGGC-GTCAAGCTGCAAG-CCCGGAGGATTCA-GCCGGTT--AGGTTGT-TGTGTA-TG--CGCCT---GCCG-CA-TCTA--TCAGTC--GGAGTAT----GA-----TGTGAT-AGTCCACCGG-TA-AA-CGGTGGGCCC-----GGC------CGC----AAG-----GTT-GG-----------GATATGT-GTACC-GGGTGGGTGCC--GGAGCATGCTA--TC----CAT--CTA-GGGACTGT-CTAGCCGGTGCAC-TTTCTCTGT--GGTGAACACCACGAC-CGGTGGTATTGC--CAGTCTGCTGTGTCCAA--GTCGTAC-TT--GG-TAG---G-TC---CT----------------TGTG---G-----------CCAACTGGGT------GCGATCACAGGCAAAC---TC-AGTAAACGGCGTAGAGGTG---CT-TCGGTACCTTTGCGTGCTATCGGCTACTGGT---TGTCAACGG---GCCTG--CTCGA-TGCTTTGT---TT--------GTTGTAAC------CGG--CATC------GGGTG-GT--CTGGTGGGGCATGGTGGTAAGAA-TAACTGTGCAAGGCACCGGAGTTATCGGCCTC-------AA---AT---GCAT---CCTGC--GTC--CATGTTA---CAAG--TGGT---C---------TTTGG---TGGCG-G-TGT-------C-----------GTTGCT--GT---CTGCCCGGT------GTTGG--GTCTGATTGT-CGTGTCGCCTGCA---CAAAG---TAGGCCCG--GCAGTGGCTT-GACTCG-GGATGGGCAGT------GGATG---ATGT----TGC-----TAGCGCAGG----ATGTG-GTG-GGCCT-AATAG-TCAGTGGTGTAGTGGTAG-ACGAGCTACCCGACCCGTCTTGAAACACGGACCAAGGAGTTTAACA-TGTATGCAAGTCAATGGGCGTTACGAAACCCAAGGGCGCAGTGAAAGTGAAGCTT-----CGACTT------------G-----------TCT------CGGA--GTAAGGTGAGATCCTGCTGTTACTCGCATCAGCC--TAATGT-----CAGCAT-CAGGCT-----TAAGAGCAGTGGGCGCATCACCGGCCCGTCCCAT-G-A-TGTGGTCATCGG----A-TGT-CTGTGG-------T---------TGCTGTTGCCT------------------------------------------------------------T----------------GTGTGGCGGTG----------G-CCGCAGTGC----CGGTGCGTCATC-GGGGCGGTGCATGAGCATACATGTTGAGACCCGAAAGATGGTGAACTATGCTTGCGTAGGTTG--AAGCCAGAGGAAACTCTGGTGGAGGACCGCAGCGATTCTGACGTGCAAATCGATCGTCAAA-CGTGAGCATAGGGGC--GAAAGACTANNNNNNNNNNNNNNNNNNNNNNNNNNNNNNN
PS267_            ATTCCCCTA--GTAA-CGGCGAGTGAAGAGGGAAAAGCCCAGCAC-CGAAGCCTGCGGCAGTTTTGCTGTTAGGCAATGTGGTGTTTGGGTCGGCTCGTGGGACCACCACTCCACTCGAAGTCCAGCATTGAGTATGG-TTACTGGATTTGGCCCAGAGAGGGTGAAAGGCCCGTA--CGGGTGGAGTA-TCAGACATGTGAG--GTGGTTCACCAGGTCGACCTTAGAGTCGGGTTGTTTGGGAATGCAGCCCAAAGTGGGTGGTAAACTCCATCCAAGGCTAAATACAAGCACGAGTCCGATAGCGAACAAGTACCGTGAGGGAAAGTTGAAAAGTACTCT-GAAGAGAGAGTAAACAGTACGTGAAACCGC-ATGCAGGTAAACGGGTGGC-GTCAAGCTGCAAA-CCCGGAGAATTCA-GTCGGCT--AGGTTGT-TGTGTA-TG--CGCCT--GGCG--CA-TCCA--TCAGTC--AGAGTAT----GA-----TTGGGT-AGTCCACTAG-TA--AACAGTGGGCCT-----GTC------CGC----AAG-----GGCAGG-----A-------TATGT-GTACC-GGGTGGGTGCC--GGAGCATGCTA--TC---CGT---CTG-GGGACTGT-CTAGCCGGTGCAC-TTTCTCCGT--GGTTGACACCACGAC-CAGTGGTATTGC--CAGTCTGCTGTGTCCAA--GTCGCATTT---GGTAGG-----TC---CTT----------------GTG---G-----------CCAACCGAGT------GTGATCACAGGCAAAC---TC-AGTAAACGGCGTGAGGGTGT----TTCGGCACTTTCATGTGTTATCGGCTACTGGT---TGTCAACGG---GCGTGC-CT-------TGTGT---TT--------GTTGTAAC------CGACACG--G------GGTG-GT--CCGGTGGGGCATGGTGGTAAGAA-TAACTGTGCAAGGCACTGGGGTTATCGGCCTC-------AA---AT---GC-GT--CCTGC--GTC--CACGTTG---CAAG--TGTAGG--------------------TACTG--TGT------T------------GCCGCT--GC---CTGCTCGGT------GCTGG--GTGTGATTGG-CGTGTCGCCTGCG---AAAAG---TAGGCCCGC--TGATGGCTC-GGTTCG-AGGTGGGTAGT------TGGTGA---CGT----TGTCG--ATGGCGTGGGG----CGTG-GTG-GGCCT-AACAG-TCAGTGGTGTAGTGGTAG-ACGAGCTACCCGACCCGTCTTGAAACACGGACCAAGGAGTTTAACA-TGTATGCGAGTCAATGGGTCTTACGAAACCCAAAGGCGCAGTGAAAGTGAAGCTT-----CGACTTG----------T-------------CT------CGGA--GTGAGGTGAGATCCTGCTGTTACTCGCACCAGCC--TAATGC-----CAGCAT-CAGGC------TAAGAGCAGTGGGCGCATCACCGGCCCGTCCCATGA---TGTGGTCATTGGA-----TGT-CTGTGGT---T-------------GTTGTTGCTTC--------------------------------------------------------------------G---------GTAGTGGCAG-----------CCGCGGTGC----CAGTGCGTCATC-GGGGCGGTGCATGAGCATACACGTTGAGACCCGAAAGATGGTGAACTATGCTTGCGTAGGTTG--AAGCCAGAGGAAACTCTGGTGGAGGACCGCAGCGATTCTGACGTGCAAATCGATCGTCAAA-CGTGAGCATAGGGGC--GAAAGACTAATCGAAC-CATCTAGTAGCTGG--TTCCCTC
PD266_            NNNNNNNNNNNNNNNNNNNNNNNNNNNNNNNNNNNNNNNNNNNNNNNNNNNNNNNNNNNNNNNNNNNNNNNNNNNNNNNNNNNNNNNNNNNNNNNNNNNNNNNNNNNNNNNNNNNNNNNNNNNNNNNNNNNNNNNNNNNNNNNNNNNNNNNNNNNNNNNNNNNNNNNNNNNNNNNNNNNNNNNNNNNNNNNNNNNNNNNNNNNNNNNNNNNNNNNNNNNNNNNNNNNNNNNNNNNNNNNNNNNNNNNNNNNNNNNNNNNNNNNNNNNNNNNNNNNNNNNNNNNNNNNNNNNNNNNNNNNNNNNNNNNNNNNNNNNNNNNNNNNNNNNNNNNNNNNNNNNNNNNNNNNNNNNNNNNNNNNNNNNNNNNNNNNNNNNNNNNNNNNNNNNNNNNNNNNNNNNNNNNNNNNNNNNNNNNNNNNNNNNNNNNNNNNNNNNNNNNNNNNNNNNNNNNNNNNNNNNNNNNNNNNNNNNNNNNNNNNNNNNNNNNNNNNNNNNNNNNNNNNNNNNNNNNNNNNNNNNNNNNNNNNNNNNNNNNNNNNNNNNNNNNNNNNNNNNNNNNNNNNNNNNNNNNNNNNNNNNNNNNNNNNNNNNNNNNNNNNNNNNNNNNNNNNNNNNNNNNNNNNNNNNNNNNNNNNNNNNNNNNNNNNNNNNNNNNNNNNNNNNNNNNNNNNNNNNNNNNNNNNNNNNNNNNNNNNNNNNNNNNNNNNNNNNNNNNNNNNNNNNNNNNNNNNNNNNNNNNNNNNNNNNNNNNNNNNNNNNNNNNNNNNNNNNNNNNNNNNNNNNNNNNNNNNNNNNNNNNNNNNNNNNNNNNNNNNNNNNNNNNNNNNNNNNNNNNNNNNNNNNNNNNNNNNNNNNNNNNNNNNNNNNNNNNNNNNNNNNNNNNNNNNNNNNNNNNNNNNNNNNNNNNNNNNNNNNNNNNNNNNNNNNNNNNNNNNNNNNNNNNNNNNNNNNNNNNNNNNNNNNNNNNNNNNNNNNNNNNNNNNNNNNNNNNNNNNNNNNNNNNNNNNNNNNNNNNNNNNNNNNNNNNNNNNNNNNNNNNNNNNNNNNNNNNNNNNNNNNNNNNNNNNNNNNNNNNNNNNNNNNNNNNNNNNNNNNNNNNNNNNNNNNNNNNNNNNNNNNNNNNNNNNNNNNNNNNNNNNNNNNNNNNNNNNNNNNNNNNNNNNNNNNNNNNNNNNNNNNNNNNNNNNNNNNNNNNNNNNNNNNNNNNNNNNNNNNNNNNNNNNNNNNNNNNNNNNNNNNNNNNNNNNNNNNNNNNNNNNNNNNNNNNNNNNNNNNNNNNNNNNNNNNNNNNNNNNNNNNNNNNNNNNNNNNNNNNNNNNNNNNNNNNNNNNNNNNNNNNNNNNNNNNNNNNNNNNNNNNNNNNNNNNNNNNNNNNNNNNNNNNNNNNNNNNNNNNNNNNNNNNNNNNNNNNNNNNNNNNNNNNNNNNNNNNNNNNNNNNNNNNNNNNNNNNNNNNNNNNNNNNNNNNNNNNNNNNNNNNNNNNNNNNNNNNNNNNNNNNNNNNNNNNNNNNNNNNNNNNNNNNNNNNNNNNNNNNNNNNNNNNNNNNNNNNNNNNNNNNNNNNNNNNNNNNNNNNNNNNNNNNNNNNNNNNNNNNNNNNNNNNNNNNNNNNNNNNNNNNNNNNNNNNNNNNNNNNNNNNNNNNNNNNNNNNNNNNNNNNNNNNNNNNNNNNNNNNNNNNNNNNNNNNNNNNNNNNNNNNNNNNNNNNNNNNNNNNNNNNNNNNNNNNNNNNNNNNNNNNNNNNNNNNNNNNNNNNNNNNNNNNNNNNNNNNNNNNNNNNNNNNNNNNNNNNNNNNNNNNNNNNNNNNNNNNNNNNNNNNNNNNNNNNNNNNNNNNNNNNNNNNNNNNNNNNNNNNNNNNNNNNNNNNNNNNNNNNNNNNNNNNNNNNNNNNNNNNNNNNNNNNNNNNNNNNNNNNNNNNNNNNNNNNNNNNNNNNNNNNNNN
PS254_            ATTCCCCTA--GTAA-CGGCGAGTGAAGAGGGAAAAGCCCAGCAC-CGAAGCCTGCGGCAGTTTTGCTGTTAGGCAATGTGGTGTTTGGGTCGGCTCGTGGGACCACCACTCCACTCGAAGTCCAGCATTGAGTATGG-TTACTGGATTTGGCCCAGAGAGGGTGAAAGGCCCGTA--CGGGTGGAGTA-TCAGACATGTGAG--GTGGTTCACCAGGTCGACCTTAGAGTCGGGTTGTTTGGGAATGCAGCCCAAAGTGGGTGGTAAACTCCATCCAAGGCTAAATACAAGCACGAGTCCGATAGCGAACAAGTACCGTGAGGGAAAGTTGAAAAGTACTCT-GAAGAGAGAGTAAACAGTACGTGAAACCGC-ATGCAGGTAAACGGGTGGC-GTCAAGCTGCAAA-CCCGGAGAATTCA-GTCGGCT--AGGTTGT-TGTGTA-TG--CGCCT--GGCG--CA-TCCA--TCAGTC--AGAGTAT----GA-----TTGGGT-AGTCCACTAG-TA--AACAGTGGGCCT-----GTC------CGC----AAG-----GGCAGG-----A-------TATGT-GTACC-GGGTGGGTGCC--GGAGCATGCTA--TC---CGT---CTG-GGGACTGT-CTAGCCGGTGCAC-TTTCTCCGT--GGTTGACACCACGAC-CAGTGGTATTGC--CAGTCTGCTGTGTCCAA--GTCGCATTT---GGTAGG-----TC---CTT----------------GTG---G-----------CCAACCGAGT------GTGATCACAGGCAAAC---TC-AGTAAACGGCGTGAGGGTGT----TTCGGCACTTTCATGTGTTATCGGCTACTGGT---TGTCAACGG---GCGTGC-CT-------TGTGT---TT--------GTTGTAAC------CGACACG--G------GGTG-GT--CCGGTGGGGCATGGTGGTAAGAA-TAACTGTGCAAGGCACTGGGGTTATCGGCCTC-------AA---AT---GC-GT--CCTGC--GTC--CACGTTG---CAAG--TGTAAT-----------------AGTAGGTAC-TGT------GT----------CGCCGCT--GC---CTGCTCGGT------GCTGG--GTGTGATTGG-CGTGTCGCCTGCG---AAAAG---TAGGCCCGC--TGATGGCTC-GGTTCG-AGGTGGGTAGT------TGGTG---GCGT----TGTCG--ATGGCGTGGGG----CGTG-GTG-GGCCT-AACAG-TCAGTGGTGTAGTGGTAG-ACGAGCTACCCGACCCGTCTTGAAACACGGACCAAGGAGTTTAACA-TGTATGCGAGTCAATGGGTCTTACGAAACCCAAAGGCGCAGTGAAAGTGAAGCTT-----CGACTTG----------T-------------CT------CGGA--GTGAGGTGAGATCCTGCTGTTACTCGCACCAGCC--TAATGC-----CAGCAT-CAGGC------TAAGAGCAGTGGGCGCATCACCGGCCCGTCCCATGA---TGTGGTCATTGGA-----TGT-CTGTGGT---T-------------GTTGTTGCTTC--------------------------------------------------------------------G---------GTAGTGGCAG-----------CCGCGGTGC----CAGTGCGTCATC-GGGGCGGTGCATGAGCATACACGTTGAGACCCGAAAGATGGTGAACTATGCTTGCGTAGGTTG--AAGCCAGAGGAAACTCTGGTGGAGGACCGCAGCGATTCTGACGTGCAAATCGATCGTCAAA-CGTGAGCATAGGGGC--GAAAGACTAATCGAAC-CATCTAGTAGCTGG--TTCCCTC
PS249_            ATTCCCCTA--GTAA-CGGCGAGTGAAGAGGGAAAAGCCCAGCAC-CGAAGCCTGCGGCAGTTTTGCTGTTAGGCAATGTGGTGTTTGGGTCGGCTCGTGGGACCACCACTCCACTCGAAGTCCAGCATTGAGTATGG-TTACTGGATTTGGCCCAGAGAGGGTGAAAGGCCCGTA--CGGGTGGAGTA-TCAGACATGTGAG--GTGGTTCACCAGGTCGACCTTAGAGTCGGGTTGTTTGGGAATGCAGCCCAAAGTGGGTGGTAAACTCCATCCAAGGCTAAATACAAGCACGAGTCCGATAGCGAACAAGTACCGTGAGGGAAAGTTGAAAAGTACTCT-GAAGAGAGAGTAAACAGTACGTGAAACCGC-ATGCAGGTAAACGGGTGGC-GTCAAGCTGCAAA-CCCGGAGAATTCA-GTCGGCT--AGGTTGT-TGTGTA-TG--CGCCT--GGCG--CA-TCCA--TCAGTC--AGAGTAT----GA-----TTGGGT-AGTCCACTAG-TAGA--CAGTGGGCCT-----GTC------CGC----AAG-----GGCAGG-----A-------TATGT-GTACC-GGGTGGGTGCC--GGAGCATGCTA--TC---CGT---CTG-GGGACTGT-CTAGCCGGTGCAC-TTTCTCCGT--GGTTGACACCACGAC-CAGTGGCATTGC--CAGTCTGCTGTGTCCAA--GTCGCATTT---GGTAGG-----TC---CTT----------------GTG---G-----------CCAACCGAGT------GTGATCACAGGCAAAC---TC-AGTAAACGGCGTGAGGGTGC----CTCGGCATTTTCATGTGTTATCGGCTACTGGT---TGTCAACGG---GCCTG--CT------TTGTGT---TT--------GTTGTAAC------CGACACA--G------AGTG-GT--CCGGTGGGGCATGGTGGTAAGAA-TAACTGTGCAAGGCACTGGGGTTATCGGCCTC-------AA---AT---GC-GT--CCTGC--GTC--CACGTTG---CAAGTGTGCTTTGT---------------AGGTACTG--TGT-------C-----------GCCGCT--GC---CTGCTCGGT------GCTGG--GTGTGATTGG-CGTGTCGCCTGCG---CAAAG---TAGGCCCGC--CGATGGCTC-GGTTCG-AGGTGGGTAGT------TGGTG---GCGT----TGTCG--ATGGCGTGGGG----CGTG-GTG-GGCCT-AACAG-TCAGTGGTGTAGTGGTAG-ACGAGCTACCCGACCCGTCTTGAAACACGGACCAAGGAGTTTAACA-TGTATGCGAGTCAATGGGTCTTACGAAACCCAAAGGCGCAGTGAAAGTGAAGCTT-----CGACTTG----------T-------------CT------CGGA--GTGAGGTGAGATCCTGCTGTTACTCGCACCAGCC--TAATGC-----CAGCAT-CAGGC------TAAGAGCAGTGGGCGCATCACCGGCCCGTCCCATGA---TGTGGTCATTGGA-----TGT-CTGTGGT---T-------------GTTGCTGCTTC--------------------------------------------------------------------G---------GTGGTGGCAG-----------CCGCGGTGC----CAGTGCGTCATC-GGGGCGGTGCATGAGCATACACGTTGAGACCCGAAAGATGGTGAACTATGCTTGCGTAGGTTG--AAGCCAGAGGAAACTCTGGTGGAGGACCGCAGCGATTCTGACGTGCAAATCGATCGTCAAA-CGTGAGCATAGGGGC--GAAAGACTAATCGAAC-CATCTAGTAGCTGG--TTCCCTC
PS149_            ATTCCCTTA--GTAA-CGGCGAGTGAAGAGGGAATAGCCCAGCAC-CGAAGCCTGCGGCATGTTTGCTGTTAGGCAGTGTGGTGTTAGGGTCGACTCGTTGAACCGTCACTTCACTCGAAGTCCAGCATTGAGTATGGTTTACTGGAATTGGCCCATAGAGGGTGAAAGGCCCGTG--CGAGTGGGGTA-TCAGACATGTGAG--GCGGTTTACCAGGTCGGCCTCGGAGTCGGGTTGTTTGGGAATGCAGCCCCAAGTGGGTGGTAAACTCCATCCAAGGCTAAATACGGGCACGAGTCCGATAGCGAACAAGTACCGTGAGGGAAAGTTGAAAAGTACTCT-GAAGAGAGAGTAAACAGTACGTGAAACCGC-ATGCAGGTAAACGGGTGGC-GTCAAGCTGCAAG-CCCAGAGAATTCA-GCCGGCT--AGGTTGT-TGTGTA-TG--CGCCT--GTCG--CA-TCTA--TCAGT-----AATAATTGGG-------TGGGT-AGTCCACTAGAAGG---CGGTGGGCCT-----GTC------CGT----GAG-----GTCAGG-----A-------TATGT-GTACC-GGGTGGTGACC--GGAGCATGCTA--TCTACCTGT--CTG-AGGACTGT-CTAGCCGGTGCAC-TTTCTCTGT--GGTTGACACCACGAC-CGGTGGTATTGT--CAGTCTGCCGTGTCCAA--GTCGCAT----AGGGTAGG----TC---CTC----------------GTGA--------------TCGACCGTGT------GCGATCACATACAAA----TGCAGTAGACGGCGTGAGGGTGT----TTCGGCATCTGTGCGTGTTATCGGCTACTGGT---TGTAAGCGG---GCTAG--CT------CCGTGTTA-----------GTTGTAAC------CGA--CATGTGAGCAACATG-GT--CCGGTGGGACATGGTGGTATGAA-TAACTGTGCAAGGCACCGGGGTTATCGGCCTC-G-----AATG--T---GCAT---CCCACGCT----CACGTTA---CAAG--TGGTAAGA------G-----ATAAAGCAAGTGCTGT------G-------------TTGCT--GCCATCTGCTCGGT------GCTGG--GTGTGATTGA-CGTGTTGCCTGCG---CAAAG---TAGGCTCGT--CGATGGCTT-GGTTCG-AGGTGGGTGGT------TAGTG---GCGT----TGGCG--ACTGTGTGGG----ATGTG-GTG-GGCCA-AATAG-TCAGTGGTGTTGTGGTAG-ACGAGCTACCCGACCCGTCTTGAAACACGGACCAAGGAGTTTAACA-TGTATGCGAGTCAATGGGTGATACGAAACCCAGGGGCGTAGTGAAAGTGAAGCTT-----CGAGTTT---------G--------------TTCCGACTAGAA--GTGAGGTGAGATCCCGCTGTTTCTCGCATCAGCC--AAGTGC-----CAGCAC-CAGGC------TAAGAGCAGTGGGCGCATCACCGGCCCGTCCCATGA---TGTGGTCATTGGAT---GTCTATGGTTGCTGTTACT-------GCTGTTGTTGCCTCT------------------------------------------------------------------T--------CGGTGGTTGCAGTAGTGATGTGATCATGGTGC----CAGTGCGTCATC-GGGGCGGTGCAAGAGCATACACGTTGAGACCCGAAAGATGGTGAACTATGCTTGCGTAGGCTG--AAGCCAGAGGAAACTCTGGTGGAGGGCCGCAGCGATTCTGACGTGCAAATCGTTCGTCAAA-CGTGAGCATAGGGGC--GAAAGACTAATCGAAC-CATCTAGTAGCTGGT--TCCCTC
PS055_            NNNNNNNTA--GTAA-CGGCGAGTGAAGAGGGAAAAGCCCAGCAC-CGAAGCCTGCGGCAGATTTGCTGTTAGGCAATGTGGTGTTTGGGTCGGCTCGTGGGACCACCACTCCACTCGAAGTCCAGCATTGAGTATGG-TTACTGGATTTGGCCCAGAGAGGGTGAAAGGCCCGTA--CGGGTGGAGTA-TCAGACATGTGAG--GTGGTTCACCAGGTCGACCTTAGAGTCGGGTTGTTTGGGAATGCAGCCCAAAGCGGGTGGTAAACTCCATCCAAGGCTAAATACAAGCACGAGTCCGATAGCGAACAAGTACCGTGAGGGAAAGTTGAAAAGTACTCT-GAAGAGAGAGTAAACAGTACGTGAAACCGC-ATGCAGGTAAACGGGTGGC-GTCAAGCTGCAAG-CCCGGAGAATTCA-GCCGGCT--AGGTTGT-TGTGTA-TG--CGCCT--GGCG--CA-TCCA--TCAGTC--AGAGTAT----GA-----TTGGAT-AGTCCACTAG-TAGA--CAGTGGGCCT-----GTC------CGC----AAG-----GGCAGG-----A-------TATGT-GTACC-GGGTGGGTGCC--GGAGCATGCTA--TC---CGT---CTA-TGGACTGT-CTAGCCGGTGCAC-TTTCTCCGT--GGTCAACACCACGAC-CGGTGGTATTGC--CAGTCTGCTGTGTCCAA--GTCGCATTT---GGTAGG-----TC---CTT----------------GTG---G-----------CCAACCGAGT------GTGATCACAGGCAAAC---TC-AGTAAACGGCGTGAGGGTGC----CTCGGCACTTTCATGTGTTATCGGCTACTGGT---TGTCAACGG---GCCTG--CT------CTGTGT---TT--------GTTGTAAC------CGACACG--G------GGTGGCT---CGGTGGGGCATGGTGGTAAGAA-TAACTGTGCAAGGCACCGGGGTTATCGGCCTC-------AA---AT---GC-GT--CCTGC--GTC--CACGTTA---CAAG--TGTA-G-------------------GTACTT--TGC-------C-----------ACCGCT--GC---CTGCTCGGT------GCTGG--GTGTGATTGG-CGTGTCGCCTGCG---CAAAG---TAGGCCCGC--CAATGGCTC-GGTTCG-AGGTGGGTAGT------TGGTG---GCCT----TGTCGC--CGGCGTGGGG----CGTG-GTG-GGCCT-AATAG-TCAGTGGTGTAGTGGTAG-ACGAGCTACCCGACCCGTCTTGAAACACGGACCAAGGAGTTTAACA-TGTATGCGAGTCAATGGGTCCTACGAAACCCAAAGGCGCAGTGAAAGTAAAGCTT-----CGACTTG---------T--------------CT------CGAA--GTGAGGTGAGATCCTGCTGTTTCTCGCACCAGCC--TAATGC-----CAGCAT-CAGGC------TAAGAGCAGTGGGCGCATCACCGGCCCGTCCCATGA---TGTGGTCATTGGAT-----GT-CCGTGGT--T--------------GTTGTTGCCTC-------------------------------------------------------------------G----------GTAGTGGCAG-----------CCGCGGTGC----CAGTGCGTCATC-GGGGCGGTGCATGAGCATACACGTTGAGACCCGAAAGATGGTGAACTATGCTTGCGTAGGTTG--AAGCCAGAGGAAACTCTGGTGGAGGACCGCAGCGATTCTGACGTGCAAATCGATCGTCAAACCGTGAGCATANNNNNNNNNNNNNNNNNNNNNNNNNNNNNNNNNNNNNNNNNNNNNNN
PS038_            ATTCCCCTA--GTAA-CGGCGAGTGAAGAGGGAAAAGCCCAGCAC-CGAAGCCTGCGGCAGGTTTGCTGTTAGGCAATGTGGTGTTTGGGTCGGCTCGTGGGACTACCACTCCACTCGAAGTCCAGCATTGAGTATGG-TTTCTGGATTTGGCCCAGAGAGGGTGAAAGGCCCGTA--CGGGTGGAGTA-TCAGACATGTGAG--GTGGTTCACCAGGCCGGCCTTAGAGTCGGGTTGTTTGGGAATGCAGCCCAAAGCGGGTGGTAAACTCCATCCAAGGCTAAATACTAGCACGAGTCCGATAGCGAACAAGTACCGTGAGGGAAAGTTGAAAAGTACTCT-GAAGAGAGAGTAAACAGTACGTGAAACCGC-ATGCAGGTAAACGGGTGGC-GTCAAGCTGCAAG-CCCAGAGAATTCA-GCCGGCT--AGGATGT-TGTGTA-TG--CGCCT--GGCG--CA-TCTA--TCAGTC--GGAGTAT----GA-----TGGGAT-AGTCCACTAG--AAGA-CAGTGGGCCT-----GGC------CGC----AAG-----GTCAGG-----A-------TATGT-GTACC-GGGTGGGTGCC--GGAGCATGCTA--TC---CGT---CTA-GGGACTGT-CTAGCCGGTGCAC-TTTCTCTGT--GGTCAACACCACGAC-CGGTGGTATTGC--CAGTCTGCTGTGTCCAA--GTCGCATCT---GGTGGG-----TC---CTC----------------GTG---G-----------CTTACTGGGT------GCGATCACAGGCAAAC---TC-AGTGAACGGCGTAGAGGTGT----TTCGGCACTTTTGCGTGTTATCGGTAACTGGT---TGTCAACGG---GCCTG--CT------CCGTGT---TT--------GTTGTAGC------CGACACGT-G------GGTG-GT--CCGGTGGGGCATGGTGGTAAGAA-TAACTGTGCAAGGCACCGGGGTTCTCGGCCTC-------AA---AT---GC-GT--CCTGCA--CC--CACGTTA---CAAG--TGGTATTA---------------ATATCGGCGATGT-------C-----------GTTGCT--GC---CTGCTCGGT------GCTGG--GTGTGATTGG-CGTGTTGCCTGCG---CAAAG---TAGGCCCGC--CAGTGGCTC-GGCTCG-AGATGGGTAGT------TGGCG---GTGT----TGT-----CGGTGTGGGG----CGT---TGTGGGCCAAATAG-TCTGTGGTGTAGTGGTAG-ACGAGCTACCCGACCCGTCTTGAAACACGGACCAAGGAGTTTAACA-TGTATGCGAGTCAATGGGTCCTACGAAACCCAAAGGCGCAGTGAAAGTGAAGCTT-----CGACTCG---------T--------------CT------CGAA--GTGAGGTGAGATCCTGCTGTTTCTCGCACCAGTC--TAATGC-----CAGCAT-CAGGC------TAAGAGCAGTGGGCGCATCACCGGCCCGTCCCATGA---TGTGGTCATTGGAA------TTCTGCGGT--T--------------ACTGCTGCTC--------------------------------------------------------------------G----------GTAGTGGTGG------T-----CGTGGTGC----CAGTGCGTCATC-GGGGCGGTGCATGAGCATACACGTTGAGACCCGAAAGATGGTGAACTATGCTTGCGTAGGTTG--AAGCCAGAGGAAACTCTGGTGGAGGACCGCAGCGATTCTGACGTGCAAATCGATCGTCAAA-CGTGAGCATAGGGGCG--AAAGACTAATCGAAC-CATCTAGTAGCTGG--TTCCCTC
PS037_            ATTCCCCTA--GTAA-CGGCGAGTGAAGAGGGAAAAGCCCAGCAC-CGAAGCCTGCGGCAGGTTTGCTGTTAGGCAATGTGGTGTTTGGGTCGGCTCGTGGGACTACCACTCCACTCGAAGTCCAGCATTGAGTATGG-TTTCTGGATTTGGCCCAGAGAGGGTGAAAGGCCCGTA--CGGGTGGAGTA-TCAGACATGTGAG--GTGGTTCACCAGGCCGGCCTTAGAGTCGGGTTGTTTGGGAATGCAGCCCAAAGCGGGTGGTAAACTCCATCCAAGGCTAAATACTAGCACGAGTCCGATAGCGAACAAGTACCGTGAGGGAAAGTTGAAAAGTACTCT-GAAGAGAGAGTAAACAGTACGTGAAACCGC-ATGCAGGTAAACGGGTGGC-GTCAAGCTGCAAG-CCCAGAGAATTCA-GCCGGCT--AGGATGT-TGTGTA-TG--CGCCT--GGCG--CA-TCTA--TCAGTC--GGAGTAT----GA-----TGGGAT-AGTCCACTAG--AAGA-CAGTGGGCCT-----GGC------CGC----AAG-----GTCAGG-----A-------TATGT-GTACC-GGGTGGGTGCC--GGAGCATGCTA--TC---CGT---CTA-GGGACTGT-CTAGCCGGTGCAC-TTTCTCTGT--GGTCAACACCACGAC-CGGTGGTATTGC--CAGTCTGCTGTGTCCAA--GTCGCATCT---GGTGGG-----TC---CTC----------------GTG---G-----------CCTACTGGGT------GCGATCACAGGCAAAC---TC-AGTGAACGGCGTAGAGGTGT----TTCGGCACTTTTGCGTGTTATCGGTAACTGGT---TGTCAACGG---GCCTG--CT------CCGTGT---TT--------GTTGTAGC------CGACACGT-G------GGTG-GT--CCGGTGGGGCATGGTGGTAAGAA-TAACTGTGCAAGGCACCGGGGTTCTCGGCCTC-------AA---AT---GC-GT--CCTGCA--CC--CACGTTA---CAAG--TGGTATTA---------------ATATCGGCGATGT-------C-----------GTTGCT--GC---CTGCTCGGT------GCTGG--GTGTGATTGG-CGTGTTGCCTGCG---CAAAG---TAGGCCCGC--CAGTGGCTC-GGCTCG-AGATGGGTAGT------TGGCG---GTGT----TGT-----CGGTGTGGGG----CGT---TGTGGGCCAAATAG-TCTGTGGTGTAGTGGTAG-ACGAGCTACCCGACCCGTCTTGAAACACGGACCAAGGAGTTTAACA-TGTATGCGAGTCAATGGGTCCTACGAAACCCAAAGGCGCAGTGAAAGTGAAGCTT-----CGACTCG---------T--------------CT------CGAA--GTGAGGTGAGATCCTGCTGTTTCTCGCACCAGTC--TAATGC-----CAGCAT-CAGGC------TAAGAGCAGTGGGCGCATCACCGGCCCGTCCCATGA---TGTGGTCATTGGAA------TTCTGCGGT--T--------------ACTGCTGCTTC-------------------------------------------------------------------G----------GTAGTGGTGG------T-----CGTGGTGC----CAGTGCGTCATC-GGGGCGGTGCATGAGCATACACGTTGAGACCCGAAAGATGGTGAACTATGCTTGCGTAGGTTG--AAGCCAGAGGAAACTCTGGTGGAGGACCGCAGCGATTCTGACGTGCAAATCGATCGTCAAA-CGTGAGCATAGGGGCG--AAAGACTAATCGAAC-CATCTAGTAGCTGG--TTCCCTC
PS369_            ATTCCCCTA--GTAA-CGGCGAGTGAAGAGGGAAAAGCCCAGCAC-CGAAGCCTGCGGCAGTTTTGCTGTTAGGCAATGTGGTGTTTGGGTCGGCTCGTGGGATCGCCACTCCACTCGAAGTCCAGCATTGAGTATGG-TTACTGGATTTGGCCCAGAGAGGGTGAAAGGCCCGTA--CGGGTGGAGGT-TCAGACATGTGAGAGGCGGTTCACCAGGTCGACCTTAGAGTCGGGTTGTTTGGGAATGCAGCCCAAAGTGGGTGGTAAACTCCATCCAAGGCTAAATACAAGCACGAGTCCGATAGCGAACAAGTACCGTGAGGGAAAGTTGAAAAGTACTCT-GAAGAGAGAGTAAACAGTACGTGAAACCGC-ATGCAGGTAAACGGGTGGC-GTCAAGCTGCAAG-CCCAGAGGATTCA-GCCGACT--AGGATGT-AGTGTA-TG--CGCCT--GGCG--CA-TCTA--TCAGCC--GGAGTAG----GA-----TTGGAT-GGTCCACTGGAAA--A-CGGTGGGCTCGGCGGTGC------CTC----TGGGTTCCGTCGGG----A--------TGTGT-GTACC-GGGTGGGTGCC--GGAGCATGCCG--TC---CGT---CTG-GGGGCTGT-CTAGTCGGTGCAC-TTTCTCTGT--GGTGAACACCACGAC-CGGTGGTATTGC--CAGTCTGCTGTGTCCAA--GTTGTGCTC---GG-TAGGT----C---CT--------------TTTGTG---G-----------CCGACTGGGTG---CAGCGATCACGCGCAAAT---TC-AGTAAACGGCGTAGAGGTG----TTTCGGCATTTCTGCGTGCTATCGGCTACTGGT---TGTGAACGG---GCCTGCTCTT-----TGGTGC---TT--------GTTGTAGTC---GTCGGCACCCCG-----GGGTG-GT--CTGGTGGGACATGGTGGTAGGAA-TAACTGTGCAGGGCACCGGAGTTCTCGGCCTC-------AA---AT---GCATT---CTGC--GCC--CAGGCTA---CAAC--TGGTAG---T----------AGTTGATGGTGG-TGC-----------C-------GTTGCT--GTT---TGCCCGGT------GTTGG--GTCTGATCGT-CGTGTTGTCTGCG---AAAAG---TGGACCCGG--CGGTGGCTC-GACTCG-GGATGGGCAGT------TGGCG---GTGTTGCTAGTGC---TGCTGTTGCTGCAGAGTG-CTGTGGGCCCAATAG-TCAGTGGTGTAGTGGTAG-ACGAGCTACCCGACCCGTCTTGAAACACGGACCAAGGAGTTTAACG-TGTATGCAAGTCAATGGGCCGTACGAAACCCAAAGGCGCAGTGAAAGTGAAGCTC-----CGACTCG------------T-----------CT------CGGA--GTGAGGTGAGATCCTGCTGTTACTCGCATCAGTC--TAATGTGTTGTCAGCAT-CAGGCTA---CTAAGAGCAGTAGGCGCATCACCGGCCCGTCCCATGA---CGTGGTCATTGGA---TGTCTGCGGTGTGTCTTCTT------CTTCTTCGTCTGCTCTGTTTCCTCTTTCGGGGGGAGACT---------G-----------------------------------GGTGGGTGGGTGGAGGGGGT-T--GAGACGCCGTGGTGCC-GCCAATGCGTCGTC-GGGGCGGTGCATGAGCATACACGTTGAGACCCGAAAGATGGTGAACTATGCTTGCGTAGGTTG--AAGCCAGAGGAAACTCTGGTGGAGGACCGCAGCGATTCTGACGTGCAAATCGATCGTCAAA-CGTGAGCATAGGGGCG--AAAGACTAATCGAAC-CATCTAGTAGCTGGY--TCCCTC
PS258_            ATTCCCCTA--GTAA-CGGCGAGTGAAGAGGGAAAAGCCCAGCAC-CGAAGCCTGCGGCAGATTTGCTGTTAGGCAATGTGGTGTTTGGGTCGGCTCGTGGGACCACCACTCCACTCGAAGTCCAGCATTGAGTATGG-TTTCTGGATTTGGCCCAGAGAGGGTGAAAGGCCCGTA--CGGGTGGAGTA-TCAGACATGTGAG--GTGGTTCACCAGGTCGACCTTAGAGTCGGGTTGTTTGTGAATGCAGCCCAAAGTGGGTGGTAAACTCCATCCAAGGCTAAATACAAGCACGAGTCCGATAGCGAACAAGTACCGTGAGGGAAAGTTGAAAAGTACTCT-GAAGAGAGAGTAAACAGTACGTGAAACCGC-ATGCAGGTAAACGGGTGGC-GTCAAGCTGCAAG-CCCGGAGAATTCA-GCCGGCT--AGGTTGT-TGTGTA-TG--CGCCT--GGC-G-CA-TCCA--TCAGTC--AGAGTAT----GA-----TTGGGT-AGTCCACTAG-TA-GA-CAGTGGG-CCT----GTC------CGC----AAG-----GGC-AG-----------GATATGT-GTACC-GGGCGGGTGCC--GGAGCATGCTA--TC---CG-T--CTA-AGGACTGT-CTAGTCGGTGCAC-TTTCTCCGT--GGTGAACACCACGAC-CGGTGGTATTGC--CAGTCTGCTGTGTCCAA--GTCGCGT-TT--GGTGGG-----TC---CT----------------TGTG---G-----------CCAACCGAGT------GTGATCACAGGCAAAC---TC-AGTAAACGGCGTGAGGGTG---TC-TCGGCACTTTCATGTGCTATCGGATACTGGT---TGTCAACGG---GCCTG--CT------CTGTGT---TT--------GTTGTAAC------CGA--CACG------GGGTGGTT---CGGTGGGGCATGGTGGTAAGAA-TAACTGTGCAAGGCACCGGGGTTATCGGCCTC-------AA---AT---GC-GT--CCTGC--GTC--GACGTTA---CAAG--TGT----A-------------------GGTAC-TGT-------G-----C----TGCTGCT--GC---CTGCTCGGT------GCTGG--GTGTGATTGG-CGTGTCGCCTGCG---CAAAG---TAGGCCCG--CCGATGGCTC-GGTTCG-AGGTGGGTAGT------TGGTG---GCGT----TGTCG--ATGGCGTAGGG----CGTG-GTG-GGCCT-AATAG-TCTGTGGTGTAGTGGTAG-ACGAGCTACCCGACCCGTCTTGAAACACGGACCAAGGAGTTTAACG-TGTATGCGAGTCAATGGGCCCTACGAAACCCAAAGGCGCAGTGAAAGTGAAGCTT-----CGACTT------------G-----------TCT------CGGA--GTGAGGTGAGATCCTGCTGTTACTCGCACCAGCC--TAATGC-----CAGCAT-CAGGC------TAAGAGCAGTAGGCGCATCACCGGCCCGTCCCAT-G-A-TGTGGTCACTGG----A-TTT-CCGTGG-------T---------TGTTGCTGCCC------------------------------------------------------------T----------------CGGTAATGGCT----------G-CCGCGGTTC----CAGTGCGTCATC-GGGGCGGTGCATGAGCATACACGTTGAGACCCGAAAGATGGTGAACTATGCTTGCGTAGGTTG--AAGCCAGAGGAAACTCTGGTGGAGGACCGCAGCGATTCTGACGTGCAAATCGATCGTCAAA-CGTGAGCATAGGGGC--GAAAGACTAATCGAAC-CATCTAGTAGCTGG--TTCCCTC
PS256_            ATTCCCCTA--GTAA-CGGCGAGTGAAGAGGGAAAAGCCCAGCAC-CGAAGCCTGCGGCAGATTTGCTGTTAGGCAATGTGGTGTTTGGGTCGGCTCGTGGGACCACCACTCCACTCGAAGTCCAGCATTGAGTATGG-TTTCTGGATTTGGCCCAGAGAGGGTGAAAGGCCCGTA--CGGGTGGAGTA-TCAGACATGTGAG--GTGGTTCACCAGGTCGACCTTAGAGTCGGGTTGTTTGTGAATGCAGCCCAAAGTGGGTGGTAAACTCCATCCAAGGCTAAATACAAGCACGAGTCCGATAGCGAACAAGTACCGTGAGGGAAAGTTGAAAAGTACTCT-GAAGAGAGAGTAAACAGTACGTGAAACCGC-ATGCAGGTAAACGGGTGGC-GTCAAGCTGCAAG-CCCGGAGAATTCA-GCCGGCT--AGGTTGT-TGTGTA-TG--CGCCT--GGC-G-CA-TCCA--TCAGTC--AGAGTAT----GA-----TTGGGT-AGTCCACTAG-TA-GA-CAGTGGG-CCT----GTC------CGC----AAG-----GGC-AG-----------GATATGT-GTACC-GGGCGGGTGCC--GGAGCATGCTA--TC---CG-T--CTA-AGGACTGT-CTAGTCGGTGCAC-TTTCTCCGT--GGTGAACACCACGAC-CGGTGGTATTGC--CAGTCTGCTGTGTCCAA--GTCGCGT-TT--GGTGGG-----TC---CT----------------TGTG---G-----------CCAACCGAGT------GTGATCACAGGCAAAC---TC-AGTAAACGGCGTGAGGGTG---TC-TCGGCACTTTCATGTGCTATCGGATACTGGT---TGTCAACGG---GCCTG--CT------CTGTGT---TT--------GTTGTAAC------CGA--CACG------GGGTGGTT---CGGTGGGGCATGGTGGTAAGAA-TAACTGTGCAAGGCACCGGGGTTATCGGCCTC-------AA---AT---GC-GT--CCTGC--GTC--GACGTTA---CAAG--TGT----A-------------------GGTAC-TGT-------G-----C----TGCTGCT--GC---CTGCTCGGT------GCTGG--GTGTGATTGG-CGTGTCGCCTGCG---CAAAG---TAGGCCCG--CCGATGGCTC-GGTTCG-AGGTGGGTAGT------TGGTG---GCGT----TGTCG--ATGGCGTAGGG----CGTG-GTG-GGCCT-AATAG-TCTGTGGTGTAGTGGTAG-ACGAGCTACCCGACCCGTCTTGAAACACGGACCAAGGAGTTTAACG-TGTATGCGAGTCAATGGGCCCTACGAAACCCAAAGGCGCAGTGAAAGTGAAGCTT-----CGACTT------------G-----------TCT------CGGA--GTGAGGTGAGATCCTGCTGTTACTCGCACCAGCC--TAATGC-----CAGCAT-CAGGC------TAAGAGCAGTAGGCGCATCACCGGCCCGTCCCAT-G-A-TGTGGTCACTGG----A-TTT-CCGTGG-------T---------TGTTGCTGCCC------------------------------------------------------------T----------------CGGTAATGGCT----------G-CCGCGGTTC----CAGTGCGTCATC-GGGGCGGTGCATGAGCATACACGTTGAGACCCGAAAGATGGTGAACTATGCTTGCGTAGGTTG--AAGCCAGAGGAAACTCTGGTGGAGGACCGCAGCGATTCTGACGTGCAAATCGATCGTCAAA-CGTGAGCATAGGGGC--GAAAGACTAATCGAAC-CATCTAGTAGCTGG--TTCCCTC
PS260_            ATTCCCCTA--GTAA-CGGCGAGTGAAGAGGGAAAAGCCCAGCAC-CGAAGCCTGCGGCAGATTTGCTGTTAGGCAATGTGGTGTTTGGGTCGGCTCGTGGGACCACCACTCCACTCGAAGTCCAGCATTGAGTATGG-TTACTGGATTTGGCCCAGAGAGGGTGAAAGGCCCGTA--CGGGTGGAGTA-TCAGACATGTGAG--GTGGTTCACCAGGTCGACCTTAGAGTCGGGTTGTTTGTGAATGCAGCCCAAAGTGGGTGGTAAACTCCATCCAAGGCTAAATACAAGCACGAGTCCGATAGCGAACAAGTACCGTGAGGGAAAGTTGAAAAGTACTCT-GAAGAGAGAGTAAACAGTACGTGAAACCGC-ATGCAGGTAAACGGGTGGC-GTCAAGCTGCAAG-CCCGGAGAATTCA-GCCGGCT--AGGTTGT-TGTGTA-TG--CGCCT--GGC-G-CA-TCCA--TCAGTC--AGAGTAT----GA-----TTGGGT-AGTCCACTAG-TA-GA-CGGTGGG-CCT----GTC------CGC----AAG-----GGC-AG-----------GATATGT-GTACC-GGGCGGGTGCC--GGAGCATGCTA--TC---CG-T--CTA-AGGACTGT-CTAGCCGGTGCAC-TTTCTCCGT--GGTGAACACCACGAC-CGGTGGTATTGC--CAGTCTGCTGTGTCCAA--GTCGCGT-TT--GGTGGG-----TC---CT----------------TGTG---G-----------CCAACCGAGT------GTGATCACAGGCAAAC---TC-AGTAAACGGCGTGAGGGTG---CC-TCGGCACTTTCATGTGCTATCGGATACTGGT---TGTCAACGG---GCCTG--CT------CTGTGT---TT--------GTTGTAAC------CGA--CACG------GAGTGGTT---CGGTGGGGCATGGTGGTAAGAA-TAACTGTGCAAGGCACCGGGGTTATCGGCCTC-------AA---AT---GC-GT--CCTGC--GTC--GACGTTA---CAAG--TGT----A-------------------GGTAC-TGT-------G-----C----TGCTGCT--GC---CTGCTCGGT------GCTGG--GTGTGATTGG-CGTGTCGCCTGCG---CAAAG---TAGGCCCG--CCAATGGCTC-GGTTCG-AGGTGGGTAGT------TGGTG---GCGT----TGTCG--ATGGCGTAGGG----CGTG-GTG-GGCCT-AATAG-TCTGTGGTGTAGTGGTAG-ACGAGCTACCCGACCCGTCTTGAAACACGGACCAAGGAGTTTAACG-TGTATGCGAGTCAATGGGCCCTACGAAACCCAAAGGCGCAGTGAAAGTGAAGCTT-----CGACTT------------G-----------TCT------CGGA--GTGAGGTGAGATCCTGCTGTTACTCGCACCAGCC--TAATGC-----CAGCAT-CAGGC------TAAGAGCAGTAGGCGCATCACCGGCCCGTCCCAT-G-A-TGTGGTCACTGG----A-TTT-CCGTGG-------T---------TGTTGCTGCCT------------------------------------------------------------T----------------CGGTAATGGCT----------G-CCGCGGTTC----CAGTGCGTCATC-GGGGCGGTGCATGAGCATACACGTTGAGACCCGAAAGATGGTGAACTATGCTTGCGTAGGTTG--AAGCCAGAGGAAACTCTGGTGGAGGACCGCAGCGATTCTGACGTGCAAATCGATCGTCAAA-CGTGAGCATAGGGGC--GAAAGACTAATCGAAC-CATCTAGTAGCTGG--TTCCCTC
PS259_            ATTCCCCTA--GTAA-CGGCGAGTGAAGAGGGAAAAGCCCAGCAC-CGAAGCCTGCGGCAGATTTGCTGTTAGGCAATGTGGTGTTTGGGTCGGCTCGTGGGACCACCACTCCACTCGAAGTCCAGCATTGAGTATGG-TTACTGGATTTGGCCCAGAGAGGGTGAAAGGCCCGTA--CGGGTGGAGTA-TCAGACATGTGAG--GTGGTTCACCAGGTCGACCTTAGAGTCGGGTTGTTTGTGAATGCAGCCCAAAGTGGGTGGTAAACTCCATCCAAGGCTAAATACAAGCACGAGTCCGATAGCGAACAAGTACCGTGAGGGAAAGTTGAAAAGTACTCT-GAAGAGAGAGTAAACAGTACGTGAAACCGC-ATGCAGGTAAACGGGTGGC-GTCAAGCTGCAAG-CCCGGAGAATTCA-GCCGGCT--AGGTTGT-TGTGTA-TG--CGCCT--GGC-G-CA-TCCA--TCAGTC--AGAGTAT----GA-----TTGGGT-AGTCCACTAG-TA-GA-CAGTGGG-CCT----GTC------CGC----AAG-----GGC-AG-----------GATATGT-GTACC-GGGCGGGTGCC--GGAGCATGCTA--TC---CG-T--CTA-AGGACTGT-CTAGCCGGTGCAC-TTTCTCCGT--GGTGAACACCACGAC-CGGTGGTATTGC--CAGTCTGCTGTGTCCAA--GTCGCGT-TT--GGTGGG-----TC---CT----------------TGTG---G-----------CCAACCGAGT------GTGATCACAGGCAAAC---TC-AGTAAACGGCGTGAGGGTG---TC-TCGGCACTTTCATGTGCTATCGGATACTGGT---TGTCAACGG---GCCTG--CT------CTGTGT---TT--------GTTGTAAC------CGA--CACG------GGGTGGTT---CGGTGGGGCATGGTGGTAAGAA-TAACTGTGCAAGGCACCGGGGTTATCGGCCTC-------AG---AT---GC-GT--CCTGC--GTC--GACGTTA---CAAG--TGT----A-------------------GGTAC-TGT-------G-----C----TGCTGCT--GC---CTGCTCGGT------GCTGG--GTGTGATTGG-CGTGTCGCCTGCG---CAAAG---TAGGCCCG--CCGATGGCTC-GGTTCG-AGGTGGGTAGT------TGGTG---GCGT----TGTCG--ATGGCGTAGGG----CGTG-GTG-GGCCT-AATAG-TCTGTGGTGTAGTGGTAG-ACGAGCTACCCGACCCGTCTTGAAACACGGACCAAGGAGTTTAACG-TGTATGCGAGTCAATGGGCCCTACGAAACCCAAAGGCGCAGTGAAAGTGAAGCTT-----CGACTT------------G-----------TCT------CGGA--GTGAGGTGAGATCCTGCTGTTACTCGCACCAGCC--TAATGC-----CAGCAT-CAGGC------TAAGAGCAGTAGGCGCATCACCGGCCCGTCCCAT-G-A-TGTGGTCACTGG----A-TTT-CCGTGG-------T---------TGTTGCTGCCC------------------------------------------------------------T----------------CGGTAATGGCT----------G-CCGCGGTTC----CAGTGCGTCATC-GGGGCGGTGCATGAGCATACACGTTGAGACCCGAAAGATGGTGAACTATGCTTGCGTAGGTTG--AAGCCAGAGGAAACTCTGGTGGAGGACCGCAGCGATTCTGACGTGCAAATCGATCGTCAAA-CGTGAGCATAGGGGC--GAAAGACTAATCGAAC-CATCTAGTAGCTGG--TTCCCTC
PS257_            ATTCCCCTA--GTAA-CGGCGAGTGAAGAGGGAAAAGCCCAGCAC-CGAAGCCTGCGGCAGATTTGCTGTTAGGCAATGTGGTGTTTGGGTCGGCTCGTGGGACCACCACTCCACTCGAAGTCCAGCATTGAGTATGG-TTACTGGATTTGGCCCAGAGAGGGTGAAAGGCCCGTA--CGGGTGGAGTA-TCAGACATGTGAG--GTGGTTCACCAGGTCGACCTTAGAGTCGGGTTGTTTGTGAATGCAGCCCAAAGTGGGTGGTAAACTCCATCCAAGGCTAAATACAAGCACGAGTCCGATAGCGAACAAGTACCGTGAGGGAAAGTTGAAAAGTACTCT-GAAGAGAGAGTAAACAGTACGTGAAACCGC-ATGCAGGTAAACGGGTGGC-GTCAAGCTGCAAG-CCCGGAGAATTCA-GCCGGCT--AGGTTGT-TGTGTA-TG--CGCCT--GGC-G-CA-TCCA--TCAGTC--AGAGTAT----GA-----TTGGGT-AGTCCACTAG-TA-GA-CAGTGGG-CCT----GTC------CGC----AAG-----GGC-AG-----------GATATGT-GTACC-GGGCGGGTGCC--GGAGCATGCTA--TC---CG-T--CTA-AGGACTGT-CTAGCCGGTGCAC-TTTCTCCGT--GGTGAACACCACGAC-CGGTGGTATTGC--CAGTCTGCTGTGTCCAA--GTCGCGT-TT--GGTGGG-----TC---CT----------------TGTG---G-----------CCAACCGAGT------GTGATCACAGGCAAAC---TC-AGTAAACGGCGTGAGGGTG---TC-TCGGCACTTTCATGTGCTATCGGATACTGGT---TGTCAACGG---GCCTG--CT------CTGTGT---TT--------GTTGTAAC------CGA--CACG------GGGTGGTT---CGGTGGGGCATGGTGGTAAGAA-TAACTGTGCAAGGCACCGGGGTTATCGGCCTC-------AG---AT---GC-GT--CCTGC--GTC--GACGTTA---CAAG--TGT----A-------------------GGTAC-TGT-------G-----C----TGCTGCT--GC---CTGCTCGGT------GCTGG--GTGTGATTGG-CGTGTCGCCTGCG---CAAAG---TAGGCCCG--CCGATGGCTC-GGTTCG-AGGTGGGTAGT------TGGTG---GCGT----TGTCG--ATGGCGTAGGG----CGTG-GTG-GGCCT-AATAG-TCTGTGGTGTAGTGGTAG-ACGAGCTACCCGACCCGTCTTGAAACACGGACCAAGGAGTTTAACG-TGTATGCGAGTCAATGGGCCCTACGAAACCCAAAGGCGCAGTGAAAGTGAAGCTT-----CGACTT------------G-----------TCT------CGGA--GTGAGGTGAGATCCTGCTGTTACTCGCACCAGCC--TAATGC-----CAGCAT-CAGGC------TAAGAGCAGTAGGCGCATCACCGGCCCGTCCCAT-G-A-TGTGGTCACTGG----A-TTT-CCGTGG-------T---------TGTTGCTGCCC------------------------------------------------------------T----------------CGGTAATGGCT----------G-CCGCGGTTC----CAGTGCGTCATC-GGGGCGGTGCATGAGCATACACGTTGAGACCCGAAAGATGGTGAACTATGCTTGCGTAGGTTG--AAGCCAGAGGAAACTCTGGTGGAGGACCGCAGCGATTCTGACGTGCAAATCGATCGTCAAA-CGTGAGCATAGGGGC--GAAAGACTAATCGAAC-CATCTAGTAGCTGG--TTCCCTC
PS344_            NNNNNNNNNNNNNNNACGGCGAGTGAAGAGGGAAAAGCCCAGCAC-CGAAGCCTGCGGCAGTTTTGCTGTTAGGCAATGTGGTGTTTGGGTCGGCTCGTGGGATCGCCACTCCACTCGAAGTCCAGCATTGAGTATGG-TTACTGGATTTGGCCCAGAGAGGGTGAAAGGCCCGTA--CGGGTGGAGGT-TCAGACATGTGAGAGGCGGTTCACCAGGTCGACCTTAGAGTCGGGTTGTTTGGGAATGCAGCCCAAAGTGGGTGGTAAACTCCATCCAAGGCTAAATACAAGCACGAGTCCGATAGCGAACAAGTACCGTGAGGGAAAGTTGAAAAGTACTCT-GAAGAGAGAGTAAACAGTACGTGAAACCGC-ATGCAGGTAAACGGGTGGC-GTCAAGCTGCAAG-CCCAGAGGATTCA-GCCGACT--AGGATGT-AGTGTA-TG--CGCCT--GGCG--CA-TCTA--TCAGCC--GGAGTA----GGA-----TTGGAT-GGTCCACTGGAAA--A-CGGTGGGCTCGGCGGTGNNN---CCTC----TGGGTTCCGTC-GG-G----------ATGTGT-GTACC-GGGTGGGTGCC--GGAGCATGCCG--TC---CGT---CTG-GGGGCTGT-CTAGTCGGTGCAC-TTTCTCTGT--GGTGAACACCACGAC-CGGTGGTATTGC--CAGTCTGCTGTGTCCAA--GTTGTGC-T--CGG-TAG---G-TCCTTTT-----------------GTG---G-----------CCGACTGGGTG---CAGCGATCACGCGCAAAT---TC-AGTAAACGGCGTAGAGGTG---TT-TCGGCATTTCTGCGTGCTATCGGCTACTGGT---TGTGAACGG---GCCTG--CTC---TTTGGTGCNNNTT--------GTTGTAGTC---GTCGGCACCCCG-----GGGTG-GT--CTGGTGGGACATGGTGGTAGGAA-TAACTGTGCAGGGCACCGGAGTTCTCGGCCTCA-------A---AT---GCATT---CTGC--GCC--CAGGCTA---CAAC--TGG-A---------------AGTAGTTGATGG-TGG-----C----------GCCGTTGCT--GT---TTGCCCGGT------GTTGG--GTCTGATCGT-CGTGTTGTCTGCG---AAAAG---TGGACCCG--GCGGTGGCTC-GACTCG-GGATGGGCAGT------TGGCG---GTGT----TGC-T----AGTGCTGCTGCAGAGTG-CTGTGGGCCCAATAG-TCGGTGGTGTAGTGGTAG-ACGAGCTACCCGACCCGTCTTGAAACACGGACCAAGGAGTTTAACG-TGTATGCAAGTCAATGGGCCGTACGAAACCCAAAGGCGCAGTGAAAGTGAAGCTC-----CGACTC---------G--------------TCTC------GGA--GTGAGGTGAGATCCTGCTGTTACTCGCATCAGTC--TAATGTGTTGTCAGCAT-CAGGCTAC---TAAGAGCAGTAGGCGCATCACCGGCCCGTCCCAT-G-A-CGTGGTCATTGGA-----TGT-CTGCGGTGTNNCTTC---TTCTTCTTCGTCTGCTCTGTTTCCTCTTTCGGGGGGAGACT-------------------------------------------G-----GGTGGGTGGAGGGGGT-T-GAGACG-CCGTGGTGCC-GCCAATGCGTCGTC-GGGGCGGTGCATGAGCATACACGTTGAGACCCGAAAGATGGTGAACTATGCTTGCGTAGGTTG--AAGCCAGAGGAAACTCTGGTGGAGGACCGCAGCGATTCTGACGTGCAAATCGATCGTCAAA-CGTGAGCATAGGGGC--GAAAGACTAATCGAAC-CATCTAGTAGCTGG--TTCCCTC
PS342_            ATTCCCCTA--GTAA-CGGCGAGTGAAGAGGGAAAAGCCCAGCAC-CGAAGCCTGCGGCAGTTTTGCTGTTAGGCAATGTGGTGTTTGGGTCGGCTCGTGGGATCGCCACTCCACTCGAAGTCCAGCATTGAGTATGG-TTACTGGATTTGGCCCAGAGAGGGTGAAAGGCCCGTA--CGGGTGGAGGT-TCAGACATGTGAGAGGCGGTTCACCAGGTCGACCTTAGAGTCGGGTTGTTTGGGAATGCAGCCCAAAGTGGGTGGTAAACTCCATCCAAGGCTAAATACAAGCACGAGTCCGATAGCGAACAAGTACCGTGAGGGAAAGTTGAAAAGTACTCT-GAAGAGAGAGTAAACAGTACGTGAAACCGC-ATGCAGGTAAACGGGTGGC-GTCAAGCTGCAAG-CCCAGAGGATTCA-GCCGACT--AGGATGT-AGTGTA-TG--CGCCT--GGCG--CA-TCTA--TCAGCC--GGAGTA----GGA-----TTGGAT-GGTCCACTGGAAA--A-CGGTGGGCTCGGCGGTGC------CTCNNNNNNNNNNNNNNNNNNNNNNNNNNNNNNNNNNNNNNNNNNNNNNNNNNNNNNNNNNNNNNNNNNNNNNNNNNNNNNNNNNNNNNNNNNNNNNNNNNNNNNNNNNNNNNNNNNNNNNNNNNNNNNNNNNNNNNNNNNNNNNNNNNNNNNNNNNNNNNNNNNNNNNNNNNNNNNNNNNNNNNNNNNNNNNNNNNNNNNNNNNNNNNNNNNNNNNNNNNNNNNNNNNNNNNNNNNNNNNNNNNNNNNNNNNNNNNNNNNNNNNNNNNNNNNNNNNNNNNNNNNNNNNNNNNNNNNNNNNNNNNNNNNNNNNNNNNNNNNNNNNNNNNNNNNNNNNNNNNNNNNNNNNNNNNNNNNNNNNNNNNNNNNNNNNNNNNNNNNNNNNNNNNNNNNNNNNNNNNNNNNNNNNNNNNNNNNNNNNNNNNNNNNNNNNNNNNNNNNNNNNNNNNNNNNNNNNNNNNNNNNNNNNNNNNNNNNNNNNNNNNNNNNNNNNNNNNNNNNNNNNNNNNNNNNNNNNNNNNNNNNNNNNNNNNNNNNNNNNNNNNNNNNNNNNNNNNNNNNNNNNNNNNNNNNNNNNNNNNNNNNNNNNNNNNNNNNNNNNNNNNNNNNNNNNNNNNNNNNNNNNNNNNNNNNNNNNNNNNNNNNNNNNNNNNNNNNNNNNNNNNNNNNNNNNNNNNNNNNNNNNNNNNNNNNNNNNNNNNNNNNNNNNNNNNNNNNNNNNNNNNNNNNNNNNNNNNNNNNNNNNNNNNNNNNNNNNNNNNNNNNNNNNNNNNNNNNNNNNNNNNNNNNNNNNNNNNNNNNNNNNNNNNNNNNNNNNNNNNNNNNNNNNNNNNNNNNNNNNNNNNNNNNNNNNNNNNNNNNNNNNNNNNNNNNNNNNNNNNNNNNNNNNNNNNNNNNNNNNNNNNNNNNNNNNNNNNNNNNNNNNNNNNNNNNNNNNNNNNNNNNNNNNNNNNNNNNNNNNNNNNNNNNNNNNNNNNNNNNNNNNNNNNNNNNNNNNNNNNNNNNNNNNNNNNNNNNNNNNNNNNNNNNNNNNNNNNNNNNNNNNNNNNNNNNNNNNNNNNNNNNNNNNNNNNNNNNNNNNNNNNNNNNNNNNNNNNNNNNNNNNNNNNNNNNNNNNNNNNNNNNNNNNNNNNNNNNNNNNNNNNNNNNNNNNNNNNNNNNNNNNNNNNNNNNNNNNNNNNNNNNNNNNNNNNNNNNNNNNNNNNNNNNNNNNNNNNNNNNNNNNNNNNNNNNNNNNNNNNNNNNNNNNNNNNNNNNNNNNNNNNNNNNNNNNNNNNNNNNNNNNNNNNNNNNNNNNNNNNNNNNNNNNNNNNNNNNNNNNNNNNNNNNNNNNNNNNNNNNNNNNNNNNNNNNNNNNNNNNNNNNNNNNNNNNNNNNNNNNNNNNNNNNNNNNNN
PS349_            ATTCCCCTA--GTAA-CGGCGAGTGAAGAGGGAAAAGCCCAGCAC-CGAAGCCTGCGGCAGTTTTGCTGTTAGGCAATGTGGTGTTTGGGTCGGCTCGTGGGATCGCCACTCCACTCGAAGTCCAGCATTGAGTATGG-TTACTGGATTTGGCCCAGAGAGGGTGAAAGGCCCGTA--CGGGTGGAGGT-TCAGACATGTGAGAGGCGGTTCACCAGGTCGACCTTAGAGTCGGGTTGTTTGGGAATGCAGCCCAAAGTGGGTGGTAAACTCCATCCAAGGCTAAATACAAGCACGAGTCCGATAGCGAACAAGTACCGTGAGGGAAAGTTGAAAAGTACTCT-GAAGAGAGAGTAAACAGTACGTGAAACCGC-ATGCAGGTAAACGGGTGGC-GTCAAGCTGCAAG-CCCAGAGGATTCA-GCCGACT--AGGATGT-AGTGTA-TG--CGCCT--GGCG--CA-TCTA--TCAGCC--GGAGTA----GGA-----TTGGAT-GGTCCACTGGAAA--A-CGGTGGGCTCGGCGGTGC------CTC----TGGGTTCCGTC-GG-G----------ATGTGT-GTACC-GGGTGGGTGCC--GGAGCATGCCG--TC---CGT---CTG-GGGGCTGT-CTAGTCGGTGCAC-TTTCTCTGT--GGTGAACACCACGAC-CGGTGGTATTGC--CAGTCTGCTGTGTCCAA--GTTGTGC-T--CGG-TAG---G-TCCTTTT-----------------GTG---G-----------CCGACTGGGTG---CAGCGATCACGCGCAAAT---TC-AGTAAACGGCGTAGAGGTG---TT-TCGGCATTTCTGCGTGCTATCGGCTACTGGT---TGTGAACGG---GCCTG--CTC---TTTGGTGC---TT--------GTTGTAGTC---GTCGGCACCCCG-----GGGTG-GT--CTGGTGGGACATGGTGGTAGGAA-TAACTGTGCAGGGCACCGGAGTTCTCGGCCTCA-------A---AT---GCATT---CTGC--GCC--CAGGCTA---CAAC--TGG-A---------------AGTAGTTGATGG-TGG-----C----------GCCGTTGCT--GT---TTGCCCGGT------GTTGG--GTCTGATCGT-CGTGTTGTCTGCG---AAAAG---TGGACCCG--GCGGTGGCTC-GACTCG-GGATGGGCAGT------TGGCG---GTGT----TGC-T----AGTGCTGCTGCAGAGTG-CTGTGGGCCCAATAG-TCGGTGGTGTAGTGGTAG-ACGAGCTACCCGACCCGTCTTGAAACACGGACCAAGGAGTTTAACG-TGTATGCAAGTCAATGGGCCGTACGAAACCCAAAGGCGCAGTGAAAGTGAAGCTC-----CGACTC---------G--------------TCTC------GGA--GTGAGGTGAGATCCTGCTGTTACTCGCATCAGTC--TAATGTGTTGTCAGCAT-CAGGCTAC---TAAGAGCAGTAGGCGCATCACCGGCCCGTCCCAT-G-A-CGTGGTCATTGGATGTC-TGCGGTGTGTCTTCTTCT----T----CTTCGTCTGCTCTGTTTCCTCTTTCGGGGGGAGACT-------------------------------------------G-----GGTGGGTGGAGGGGGT-T-GAGACG-CCGTGGTGCC-GCCAATGCGTCGTC-GGGGCGGTGCATGAGCATACACGTTGAGACCCGAAAGATGGTGAACTATGCTTGCGTAGGTTG--AAGCCAGAGGAAACTCTGGTGGAGGACCGCAGCGATTCTGACGTGCAAATCGATCGTCAAA-CGTGAGCATAGGGGNNNNNNNNNNNNNNNNNNNNNNNNNNNNNNNNNNNNNNNNNNN
PS370_            ATTCCCCTA--GTAA-CGGCGAGTGAAGAGGGAAAAGCCCAGCAC-CGAAGCCTGCGGCAGTTTTGCTGTTAGGCAATGTGGTGTTTGGGTCGGCTCGTGGGATCGCCACTCCACTCGAAGTCCAGCATTGAGTATGG-TTACTGGATTTGGCCCAGAGAGGGTGAAAGGCCCGTA--CGGGTGGAGGT-TCAGACATGTGAGAGGCGGTTCACCAGGTCGACCTTAGAGTCGGGTTGTTTGGGAATGCAGCCCAAAGTGGGTGGTAAACTCCATCCAAGGCTAAATACAAGCACGAGTCCGATAGCGAACAAGTACCGTGAGGGAAAGTTGAAAAGTACTCT-GAAGAGAGAGTAAACAGTACGTGAAACCGC-ATGCAGGTAAACGGGTGGC-GTCAAGCTGCAAG-CCCAGAGGATTCA-GCCGACT--AGGATGT-AGTGTA-TG--CGCCT--GGCG--CA-TCTA--TCAGCC--GGAGTAG----GA-----TTGGAT-GGTCCACTGGAAA--A-CGGTGGGCTCGGCGGTGC------CTC----TGGGTTCCGTCGGG----A--------TGTGT-GTACC-GGGTGGGTGCC--GGAGCATGCCG--TC---CGT---CTG-GGGGCTGT-CTAGTCGGTGCAC-TTTCTCTGT--GGTGAACACCACGAC-CGGTGGTATTGC--CAGTCTGCTGTGTCCAA--GTTGTGCTC---GG-TAGGT----C---CT--------------TTTGTG---G-----------CCGACTGGGTG---CAGCGATCACGCGCAAAT---TC-AGTAAACGGCGTAGAGGTG----TTTCGGCATTTCTGCGTGCTATCGGCTACTGGT---TGTGAACGG---GCCTGCTCTT-----TGGTGC---TT--------GTTGTAGTC---GTCGGCACCCCGG-----GGTG-GT--CTGGTGGGACATGGTGGTAGGAA-TAACTGTGCAGGGCACCGGAGTTCTCGGCCTC-------AA---AT---GCATT---CTGC--GCC--CAGGCTA---CAAC--TGGTAG-T------------AGTTGATGGTGG-TGC---------C---------GTTGCT--GT---TTGCCCGGT------GTTGG--GTCTGATCGT-CGTGTTGTCTGCG---AAAAG---TGGACCCG--GCGGTGGCTC-GACTCG-GGATGGGCAGT------TGGCG---GTGTTGCTAGTGC---TGCTGTTGCTGCAGAGTG-CTGTGGGCCCAATAG-TCAGTGGTGTAGTGGTAG-ACGAGCTACCCGACCCGTCTTGAAACACGGACCAAGGAGTTTAACG-TGTATGCAAGTCAATGGGCCGTACGAAACCCAAAGGCGCAGTGAAAGTGAAGCTC-----CGACTCG------------T-----------CT------CGGA--GTGAGGTGAGATCCTGCTGTTACTCGCATCAGTC--TAATGTGTTGTCAGCAT-CAGGCTA---CTAAGAGCAGTAGGCGCATCACCGGCCCGTCCCATGA---CGTGGTCATTGGA---TGTCTGCGGTGTGTCTTCTT------CTTCTTCGTCTGCTCTGTTTCCTCTTTCGGGGGGAGACT---------G-----------------------------------GGTGGGTGGGTGGAGGGGGT-T--GAGACGCCGTGGTGCC-GCCAATGCGTCGTC-GGGGCGGTGCATGAGCATACACGTTGAGACCCGAAAGATGGTGAACTATGCTTGCGTAGGTTG--AAGCCAGAGGAAACTCTGGTGGAGGACCGCAGCGATTCTGACGTGCAAATCGATCGTCAAA-CGTGAGCATAGGGGCG--AAAGACTAATCGANNNNNNNNNNNNNNNNNNNNNNNNNN
PS345_            ATTCCCCTA--GTAA-CGGCGAGTGAAGAGGGAAAAGCCCAGCAC-CGAAGCCTGCGGCAGTTTTGCTGTTAGGCAATGTGGTGTTTGGGTCGGCTCGTGGGATCGCCACTCCACTCGAAGTCCAGCATTGAGTATGG-TTACTGGATTTGGCCCAGAGAGGGTGAAAGGCCCGTA--CGGGTGGAGGT-TCAGACATGTGAGAGGCGGTTCACCAGGTCGACCTTAGAGTCGGGTTGTTTGGGAATGCAGCCCAAAGTGGGTGGTAAACTCCATCCAAGGCTAAATACAAGCACGAGTCCGATAGCGAACAAGTACCGTGAGGGAAAGTTGAAAAGTACTCT-GAAGAGAGAGTAAACAGTACGTGAAACCGC-ATGCAGGTAAACGGGTGGC-GTCAAGCTGCAAG-CCCAGAGGATTCA-GCCGACT--AGGATGT-AGTGTA-TG--CGCCT--GGCG--CA-TCTA--TCAGCC--GGAGTA----GGA-----TTGGAT-GGTCCACTGGAAA--A-CGGTGGGCTCGGCGGTGNNN---CCTC----TGGGTTCCGTC-GG-G----------ATGTGT-GTACC-GGGTGGGTGCC--GGAGCATGCCG--TC---CGT---CTG-GGGGCTGT-CTAGTCGGTGCAC-TTTCTCTGT--GGTGAACACCACGAC-CGGTGGTATTGC--CAGTCTGCTGTGTCCAA--GTTGTGC-T--CGG-TAG---G-TCCTTTT-----------------GTG---G-----------CCGACTGGGTG---CAGCGATCACGCGCAAAT---TC-AGTAAACGGCGTAGAGGTG---TT-TCGGCATTTCTGCGTGCTATCGGCTACTGGT---TGTGAACGG---GCCTG--CTC---TTTGGTGC---TT--------GTTGTAGTC---GTCGGCACCCCG-----GGGTG-GT--CTGGTGGGACATGGTGGTAGGAA-TAACTGTGCAGGGCACCGGAGTTCTCGGCCTCA-------A---AT---GCATT---CTGC--GCC--CAGGCTA---CAAC--TGG-A---------------AGTAGTTGATGG-TGG-----C----------GCCGTTGCT--GT---TTGCCCGGT------GTTGG--GTCTGATCGT-CGTGTTGTCTGCG---AAAAG---TGGACCCG--GCGGTGGCTC-GACTCG-GGATGGGCAGT------TGGCG---GTGT----TGC-T----AGTGCTGCTGCAGAGTG-CTGTGGGCCCAATAG-TCGGTGGTGTAGTGGTAG-ACGAGCTACCCGACCCGTCTTGAAACACGGACCAAGGAGTTTAACG-TGTATGCAAGTCAATGGGCCGTACGAAACCCAAAGGCGCAGTGAAAGTGAAGCTC-----CGACTC---------G--------------TCTC------GGA--GTGAGGTGAGATCCTGCTGTTACTCGCATCAGTC--TAATGTGTTGTCAGCAT-CAGGCTAC---TAAGAGCAGTAGGCGCATCACCGGCCCGTCCCAT-G-A-CGTGGTCATTGGATGTC-TGCGNNGTGTCTTMTTCT----T----CTTCGTCTGCTCTGTTTCCTCTTTCGGGGGGAGACT-------------------------------------------G-----GGTGGGTGGAGGGGGT-T-GAGACG-CCGTGGTGCC-GCCAATGCGTCGTC-GGGGCGGTGCATGAGCATACACGTTGAGACCCGAAAGATGGTGAACTATGCTTGCGTAGGTTG--AAGCCAGAGGAAACTCTGGTGGAGGACCGCAGCGATTCTGACGTGCAAATCGATCGTCAAA-CGTGAGCATAGGGGC--GAAAGACTAATCGAAC-CATCTAGTAGCTGG--TTCCCTC
PD374_            NNNNNNNNNNNNNNNNNNNNNNNNNNNNNNNNNNNNNNNNNNNNNNNNNNNNNNNNNNNNNNNNNNNNNNNNNNNNNNNNNNNNNNNNNNNNNNNNNNNNNNNNNNNNNNNNNNNNNNNNNNNNNNNNNNNNNNNNNNNNNNNNNNNNNNNNNNNNNNNNNNNNNNNNNNNNNNNNNNNNNNNNNNNNNNNNNNNNNNNNNNNNNNNNNNNNNNNNNNNNNNNNNNNNNNNNNNNNNNNNNNNNNNNNNNNNNNNNNNNNNNNNNNNNNNNNNNNNNNNNNNNNNNNNNNNNNNNNNNNNNNNNNNNNNNNNNNNNNNNNNNNNNNNNNNNNNNNNNNNNNNNNNNNNNNNNNNNNNNNNNNNNNNNNNNNNNNNNNNNNNNNNNNNNNNNNNNNNNNNNNNNNNNNNNNNNNNNNNNNNNNNNNNNNNNNNNNNNNNNNNNNNNNNNNNNNNNNNNNNNNNNNNNNNNNNNNNNNNNNNNNNNNNNNNNNNNNNNNNNNNNNNNNNNNNNNNNNNNNNNNNNNNNNNNNNNNNNNNNNNNNNNNNNNNNNNNNNNNNNNNNNNNNNNNNNNNNNNNNNNNNNNNNNNNNNNNNNNNNNNNNNNNNNNNNNNNNNNNNNNNNNNNNNNNNNNNNNNNNNNNNNNNNNNNNNNNNNNNNNNNNNNNNNNNNNNNNNNNNNNNNNNNNNNNNNNNNNNNNNNNNNNNNNNNNNNNNNNNNNNNNNNNNNNNNNNNNNNNNNNNNNNNNNNNNNNNNNNNNNNNNNNNNNNNNNNNNNNNNNNNNNNNNNNNNNNNNNNNNNNNNNNNNNNNNNNNNNNNNNNNNNNNNNNNNNNNNNNNNNNNNNNNNNNNNNNNNNNNNNNNNNNNNNNNNNNNNNNNNNNNNNNNNNNNNNNNNNNNNNNNNNNNNNNNNNNNNNNNNNNNNNNNNNNNNNNNNNNNNNNNNNNNNNNNNNNNNNNNNNNNNNNNNNNNNNNNNNNNNNNNNNNNNNNNNNNNNNNNNNNNNNNNNNNNNNNNNNNNNNNNNNNNNNNNNNNNNNNNNNNNNNNNNNNNNNNNNNNNNNNNNNNNNNNNNNNNNNNNNNNNNNNNNNNNNNNNNNNNNNNNNNNNNNNNNNNNNNNNNNNNNNNNNNNNNNNNNNNNNNNNNNNNNNNNNNNNNNNNNNNNNNNNNNNNNNNNNNNNNNNNNNNNNNNNNNNNNNNNNNNNNNNNNNNNNNNNNNNNNNNNNNNNNNNNNNNNNNNNNNNNNNNNNNNNNNNNNNNNNNNNNNNNNNNNNNNNNNNNNNNNNNNNNNNNNNNNNNNNNNNNNNNNNNNNNNNNNNNNNNNNNNNNNNNNNNNNNNNNNNNNNNNNNNNNNNNNNNNNNNNNNNNNNNNNNNNNNNNNNNNNNNNNNNNNNNNNNNNNNNNNNNNNNNNNNNNNNNNNNNNNNNNNNNNNNNNNNNNNNNNNNNNNNNNNNNNNNNNNNNNNNNNNNNNNNNNNNNNNNNNNNNNNNNNNNNNNNNNNNNNNNNNNNNNNNNNNNNNNNNNNNNNNNNNNNNNNNNNNNNNNNNNNNNNNNNNNNNNNNNNNNNNNNNNNNNNNNNNNNNNNNNNNNNNNNNNNNNNNNNNNNNNNNNNNNNNNNNNNNNNNNNNNNNNNNNNNNNNNNNNNNNNNNNNNNNNNNNNNNNNNNNNNNNNNNNNNNNNNNNNNNNNNNNNNNNNNNNNNNNNNNNNNNNNNNNNNNNNNNNNNNNNNNNNNNNNNNNNNNNNNNNNNNNNNNNNNNNNNNNNNNNNNNNNNNNNNNNNNNNNNNNNNNNNNNNNNNNNNNNNNNNNNNNNNNNNNNNNNNNNNNNNNNNNNNNNNNNNNNNNNNNNNNNNNNNNNNNNNNNNNNNNNNNNNNNNNNNNNNNNNNNNNNNNNNNNNNNNNNNNNNNNNNNNNNNNNNNNNNNNNNNNNNNNNNNNNNNNNNNNNN
PS372_            ATTCCCCTA--GTAA-CGGCGAGTGAAGAGGGAAAAGCCCAGCAC-CGAAGCCTGCGGCAGTTTTGCTGTTAGGCAATGTGGTGTTTGGGTCGGCTCGTGGGATCGCCACTCCACTCGAAGTCCAGCATTGAGTATGG-TTACTGGATTTGGCCCAGAGAGGGTGAAAGGCCCGTA--CGGGTGGAGGT-TCAGACATGTGAGAGGCGGTTCACCAGGTCGACCTTAGAGTCGGGTTGTTTGGGAATGCAGCCCAAAGTGGGTGGTAAACTCCATCCAAGGCTAAATACAAGCACGAGTCCGATAGCGAACAAGTACCGTGAGGGAAAGTTGAAAAGTACTCT-GAAGAGAGAGTAAACAGTACGTGAAACCGC-ATGCAGGTAAACGGGTGGC-GTCAAGCTGCAAG-CCCAGAGGATTCA-GCCGACT--AGGATGT-AGTGTA-TG--CGCCT--GGCG--CA-TCTA--TCAGCC--GGAGTAG----GA-----TTGGAT-GGTCCACTGGAAA--A-CGGTGGGCTCGGCGGTGC------CTC----TGGGTTCCGTCGGG----A--------TGTGT-GTACC-GGGTGGGTGCC--GGAGCATGCCG--TC---CGT---CTG-GGGGCTGT-CTAGTCGGTGCAC-TTTCTCTGT--GGTGAACACCACGAC-CGGTGGTATTGC--CAGTCTGCTGTGTCCAA--GTTGTGC---TCGG-TAGG----TC---CT--------------TTTGTG---G-----------CCGACTGGGTG---CAGCGATCACGCGCAAAT---TC-AGTAAACGGCGTAGAGGTG----TTTCGGCATTTCTGCGTGCTATCGGCTACTGGT---TGTGAACGG---GCCTG--CTC---TTTGGTGC---TT--------GTTGTAGTC---GTCGGCACCCCG-----GGGTG-GT--CTGGTGGGACATGGTGGTAGGAA-TAACTGTGCAGGGCACCGGAGTTCTCGGCCTC-------AA---AT---GCATT---CTGC--GCC--CAGGCTA---CAAC--TGGTAG--T-----------AGTTGATGGTGG-TGC----------C--------GTTGCT--GT---TTGCCCGGT------GTTGG--GTCTGATCGT-CGTGTTGTCTGCGA---AAAG---TGGACCCG--GCGGTGGCTC-GACTCG-GGATGGGCAGTT------GGCG---GTGTTGCTAGTGC---TGCTGTTGCTGCAGAGTG-CTGTGGGCCCAATAG-TCAGTGGTGTAGTGGTAG-ACGAGCTACCCGACCCGTCTTGAAACACGGACCAAGGAGTTTAACG-TGTATGCAAGTCAATGGGCCGTACGAAACCCAAAGGCGCAGTGAAAGTGAAGCTC-----CGACTCG-----------T------------CT------CGGA--GTGAGGTGAGATCCTGCTGTTACTCGCATCAGTC--TAATGTGTTGTCAGCAT-CAGGCTA---CTAAGAGCAGTAGGCGCATCACCGGCCCGTCCCAT-G-A-CGTGGTCATTGGA---TGTCTGCGGTGTGTCTTCTT------CTTCTTCGTCTGCTCTGTTTCCTCTTTCGGGGGGAGACT--------G------------------------------------GGTGGGTGGGTGGAGGGGGT-T--GAGACGCCGTGGTGCC-GCCAATGCGTCGTC-GGGGCGGTGCATGAGCATACACGTTGAGACCCGAAAGATGGTGAACTATGCTTGCGTAGGTTG--AAGCCAGAGGAAACTCTGGTGGAGGACCGCAGCGATTCTGACGTGCAAATCGATCGTCAAA-CGTGAGCATAGGGGC--GAAAGACTAATCGAAC-CATCTAGTAGCTGG--TTCCCTC
PS358_            ATTCCCCTA--GTAA-CGGCGAGTGAAGAGGGAAAAGCCCAGCAC-CGAAGCCTGCGGCAGTTTTGCTGTTAGGCAATGTGGTGTTTGGGTCGGCTCGTGGGATCGCCACTCCACTCGAAGTCCAGCATTGAGTATGG-TTACTGGATTTGGCCCAGAGAGGGTGAAAGGCCCGTA--CGGGTGGAGGT-TCAGACATGTGAGAGGCGGTTCACCAGGTCGACCTTAGAGTCGGGTTGTTTGGGAATGCAGCCCAAAGTGGGTGGTAAACTCCATCCAAGGCTAAATACAAGCACGAGTCCGATAGCGAACAAGTACCGTGAGGGAAAGTTGAAAAGTACTCT-GAAGAGAGAGTAAACAGTACGTGAAACCGC-ATGCAGGTAAACGGGTGGC-GTCAAGCTGCAAG-CCCAGAGGATTCA-GCCGACT--AGGATGT-AGTGTA-TG--CGCCT--GGCG--CA-TCTA--TCAGCC--GGAGTA----GGA-----TTGGAT-GGTCCACTGGAAA--A-CGGTGGGCTCGGCGGTGC------CTC----TGGGTTCCGTC-GG-G----------ATGTGT-GTACC-GGGTGGGTGCC--GGAGCATGCCG--TC---CGT---CTG-GGGGCTGT-CTAGTCGGTGCAC-TTTCTCTGT--GGTGAACACCACGAC-CGGTGGTATTGC--CAGTCTGCTGTGTCCAA--GTTGTGC-T--CGG-TAG---G-TCCTTTT-----------------GTG---G-----------CCGACTGGGTG---CAGCGATCACGCGCAAAT---TC-AGTAAACGGCGTAGAGGTG---TT-TCGGCATTTCTGCGTGCTATCGGCTACTGGT---TGTGAACGG---GCCTG--CTC---TTTGGTGC---TT--------GTTGTAGTC---GTCGGCACCCCG-----GGGTG-GT--CTGGTGGGACATGGTGGTAGGAA-TAACTGTGCAGGGCACCGGAGTTCTCGGCCTCA-------A---AT---GCATT---CTGC--GCC--CAGGCTA---CAAC--TGGTAG-------T-----AGTTGATGGTG-G-TGC-----C-------------GTTGCT--GT---TTGCCCGGT------GTTGG--GTCTGATCGT-CGTGTTGTCTGCG---AAAAG---TGGACCCG--GCGGTGGCTC-GACTCG-GGATGGGCAGT------TGGCG---GTGTTGCTAGTGC---TGCTGTTGCTGCAGAGTG-CTGTGGGCCCAATAG-TCAGTGGTGTAGTGGTAG-ACGAGCTACCCGACCCGTCTTGAAACACGGACCAAGGAGTTTAACG-TGTATGCAAGTCAATGGGCCGTACGAAACCCAAAGGCGCAGTGAAAGTGAAGCTC-----CGACTC---------G--------------TCTC------GGA--GTGAGGTGAGATCCTGCTGTTACTCGCATCAGTC--TAATGTGTTGTCAGCAT-CAGGCTAC---TAAGAGCAGTAGGCGCATCACCGGCCCGTCCCAT-G-A-CGTGGTCATTGGATGTC-TGCGGTGTGTCTTCTTCT----T----CTTCGTCTGCTCTGTTTCCTCTTTCGGGGGGAGACT--------------------------------------------GGGTGGGTGGGTGGAGGGGGT-T-GAGACG-CCGTGGTGCC-GCCAATGCGTCGTC-GGGGCGGTGCATGAGCATACACGTTGAGACCCGAAAGATGGTGAACTATGCTTGCGTAGGTTG--AAGCCAGAGGAAACTCTGGTGGACGACCGCAGCGATTCTGACGTGCAAATCGATCGTCAAA-CGTGAGCATAGGGGC--GAAAGACTAATCGAAC-CATCTAGTAGCTGG--TTCCCTC
PS348_            ATTCCCCTA--GTAA-CGGCGAGTGAAGAGGGAAAAGCCCAGCAC-CGAAGCCTGCGGCAGTTTTGCTGTTAGGCAATGTGGTGTTTGGGTCGGCTCGTGGGATCGCCACTCCACTCGAAGTCCAGCATTGAGTATGG-TTACTGGATTTGGCCCAGAGAGGGTGAAAGGCCCGTA--CGGGTGGAGGT-TCAGACATGTGAGAGGCGGTTCACCAGGTCGACCTTAGAGTCGGGTTGTTTGGGAATGCAGCCCAAAGTGGGTGGTAAACTCCATCCAAGGCTAAATACAAGCACGAGTCCGATAGCGAACAAGTACCGTGAGGGAAAGTTGAAAAGTACTCT-GAAGAGAGAGTAAACAGTACGTGAAACCGC-ATGCAGGTAAACGGGTGGC-GTCAAGCTGCAAG-CCCAGAGGATTCA-GCCGACT--AGGATGT-AGTGTA-TG--CGCCT--GGCG--CA-TCTA--TCAGCC--GGAGTA----GGA-----TTGGAT-GGTCCACTGGAAA--A-CGGTGGGCTCGGCGGTGC------CTC----TGGGTTCCGTC-GG-G----------ATGTGT-GTACC-GGGTGGGTGCC--GGAGCATGCCG--TC---CGT---CTG-GGGGCTGT-CTAGTCGGTGCAC-TTTCTCTGT--GGTGAACACCACGAC-CGGTGGTATTGC--CAGTCTGCTGTGTCCAA--GTTGTGC-T--CGG-TAG---G-TCCTTTT-----------------GTG---G-----------CCGACTGGGTG---CAGCGATCACGCGCAAAT---TC-AGTAAACGGCGTAGAGGTG---TT-TCGGCATTTCTGCGTGCTATCGGCTACTGGT---TGTGAACGG---GCCTG--CTC---TTTGGTGC---TT--------GTTGTAGTC---GTCGGCACCCCG-----GGGTG-GT--CTGGTGGGACATGGTGGTAGGAA-TAACTGTGCAGGGCACCGGAGTTCTCGGCCTCA-------A---AT---GCATT---CTGC--GCC--CAGGCTA---CAAC--TGG-A---------------AGTAGTTGATGG-TGG-----C----------GCCGTTGCT--GT---TTGCCCGGT------GTTGG--GTCTGATCGT-CGTGTTGTCTGCG---AAAAG---TGGACCCG--GCGGTGGCTC-GACTCG-GGATGGGCAGT------TGGCG---GTGT----TGC-T----AGTGCTGCTGCAGAGTG-CTGTGGGCCCAATAG-TCGGTGGTGTAGTGGTAG-ACGAGCTACCCGACCCGTCTTGAAACACGGACCAAGGAGTTTAACG-TGTATGCAAGTCAATGGGCCGTACGAAACCCAAAGGCGCAGTGAAAGTGAAGCTC-----CGACTC---------G--------------TCTC------GGA--GTGAGGTGAGATCCTGCTGTTACTCGCATCAGTC--TAATGTGTTGTCAGCAT-CAGGCTAC---TAAGAGCAGTAGGCGCATCACCGGCCCGTCCCAT-G-A-CGTGGTCATTGGATGTC-TGCGGTGTGTCTTCTTCT----T----CTTCGTCTGCTCTGTTTCCTCTTTCGGGGGGAGACT-------------------------------------------G-----GGTGGGTGGAGGGGGT-T-GAGACG-CCGTGGTGCC-GCCAATGCGTCGTC-GGGGCGGTGCATGAGCATACACGTTGAGACCCGAAAGATGGTGAACTATGCTTGCGTAGGTTG--AAGCCAGAGGAAACTCTGGTGGAGGACCGCAGCGATTCTGACGTGCAAATCGATCGTCAAA-CGTGAGCATAGGGGC--GAAAGACTAATCGAAC-CATCTAGTAGCTGG--TTCCCTC
PS352_            ATTCCCCTA--GTAA-CGGCGAGTGAAGAGGGAAAAGCCCAGCAC-CGAAGCCTGCGGCAGTTTTGCTGTTAGGCAATGTGGTGTTTGGGTCGGCTCGTGGGATCGCCACTCCACTCGAAGTCCAGCATTGAGTATGG-TTACTGGATTTGGCCCAGAGAGGGTGAAAGGCCCGTA--CGGGTGGAGGT-TCAGACATGTGAGAGGCGGTTCACCAGGTCGACCTTAGAGTCGGGTTGTTTGGGAATGCAGCCCAAAGTGGGTGGTAAACTCCATCCAAGGCTAAATACAAGCACGAGTCCGATAGCGAACAAGTACCGTGAGGGAAAGTTGAAAAGTACTCT-GAAGAGAGAGTAAACAGTACGTGAAACCGC-ATGCAGGTAAACGGGTGGC-GTCAAGCTGCAAG-CCCAGAGGATTCA-GCCGACT--AGGATGT-AGTGTA-TG--CGCCT--GGCG--CA-TCTA--TCAGCC--GGAGTA----GGA-----TTGGAT-GGTCCACTGGAA--GA-CGGTGGGCTCGGCGGTGC------CTC----TGGGTTCCGTC-GG-G----------ATGTGT-GTACC-GGGTGGGTGCC--GGAGCATGCCG--TC---CGT---CTG-GGGGCTGT-CTAGTCGGTGCAC-TTTCTCTGT--GGTGAACACCACGAC-CGGTGGTATTGC--CAGTCTGCTGTGTCCAA--GTTGTGC-T--CGG-TAG---G-TCCTTTT-----------------GTG---G-----------CCGACTGGGTG---CAGCGATCACGCGCAAAT---TC-AGTAAACGGCGTAGAGGTG---TT-TCGGCATTTCTGCGTGCTATCGGCTACTGGT---TGTGAACGG---GCCTG--CTC---TTTGGTGC---TT--------GTTGTAGTC---GTCGGCACCCCT-----GGGTG-GT--CTGGTGGGACATGGTGGTAGGAA-TAACTGTGCAAGGCACCGGAGTTCTCGGCCTCA-------A---AT---GCATT---CTGC--GCC--CAGGCTA---CAAC--TGGTA--------------GTTGATGGGGTGG-CGC-----C-------------GTTGCT--GT---CTGCCCGGT------GTTGG--GTCTGATCGT-CGTGTTGTCTGCG---AAAAG---TGGACCCG--GCGGTGGCTC-GACTCG-GGATGGGCAGT------TGGCG---GTGT----TGC-T----AGTGCTGCN----NNNNNNNNNNNNNNNNNNNNNNNNNNNNNNNNNNNNNNNNNNNNNNNNNNNNNNNNNNNNNNNNNNNNNNNNNNNNNNNNNNNNNNNNNNNNNNNNNNNNNNNNNNNNNNNNNNNNNNNNNGGCGCAGTGAAAGTGAAGCTC-----CGACTC---------G--------------TCTC------GGG--GTGAGGTGAGATCCTGCTGTTACTCGCATCAGTC--TAATGTGTTGTCAGCAT-CAGGCTAC---TAAGAGCAGTAGGCGCATCACCGGCCCGTCCCAT-G-A-CGTGGTCATTGGA-----TGT-CTGCGGTGTCT-------T----CCTTGTCTGCTCTGTCTCCTCTTTCGGGGG----------------------------------------------------GGGACTGGGTGGGGAGGGG-T-TGAGACGCCGTGGTGCC-GCCAGTGCGTCGTC-GGGGCGGTGCATGAGCATACACGTTGAGACCCGAAAGATGGTGAACTATGCTTGCGTAGGTTG--AAGCCAGAGGAAACTCTGGTGGAGGACCGCAGCGATTCTGACGTGCAAATCGATCGTCAAA-CGTGAGCATAGGGGC--GAAAGACNNNNNNNNNNNNNNNNNNNNNNNNNNNNNNNNN
PS016_            ATTCCCCTA--GTAA-CGGCGAGTGAAGAGGGAAAAGCCCAGCAC-CGAAGCCTGCGGCAGTTTTGCTGTTAGGCAATGTGGTGTTTGGGTCGGCTCGTGGGACCACCACTCCACTCGAAGTCCAGCATTGAGTATGG-TTACTGGATTTGGCCCAGAGAGGGTGAAAGGCCCGTA--CGGGTGGAGTA-TCAGACATGTGAG--GTGGTTCACCAGGTCGACCTTAGAGTCGGGTTGTTTGGGAATGCAGCCCAAAGTGGGTGGTAAACTCCATCCAAGGCTAAATACAAGCACGAGTCCGATAGCGAACAAGTACCGTGAGGGAAAGTTGAAAAGTACTCT-GAAGAGAGAGTAAACAGTACGTGAAACCGC-ATGCAGGTAAACGGGTGGC-GTCAAGCTGCAAG-CCCGGAGAATTCA-GCCGGCT--AGGTTGTGTATG-------CGCCT--GGC-G-CA-TCCA--TCAGTC--AGAGTAT----GA-----TTGGGT-AGTCCACTAG-TA-AA-CAGTGGG-CCT----GTC------CGC----AAG-----GGC-AG-----------GATATGT-GTACC-GGGTGGGTGCC--GGAGCATGCTA--TC---CG-T--CTG-TGGACTGT-CTAGCCGGTGCAC-TTTCTCCGT--GGTCAACACCACGAC-CGGTGGTATTGC--CAGTCTGCTGTGTCCAA--GTCGTAT-TT--GG-TAG---G-TC---CT----------------TGTG---G-----------CCAACCGAGT------GCGATCACAGGCAAAC---TC-AGTAAACGGCGTGAGGGTG---TT-TCGGCACTTTCATGTGTTATCGGCTACTGGT---TGTCAACGG---GCCTG--CT------CTGTGT---TT--------GTTGTAGC------CGACACA--------GGGTGGTT---CGGTGGGGCATGGTGGTAAGAA-TAACTGTGCAAGGCACCGGGGTTATCGGCCTC-------AA---AT---GC-GT--CCTGC--GTC--CACGTTA---CAAG--TGTAG--G------------------TACT-G-TGT-------C-----------GCCGCT--GC---CTGCTCGGT------GCTGG--GTGTGATTGG-CGTGTTGCCTGCG---AAAAG---TAGGCCCG--CCAATGGCTC-GGTTCG-AGGTGGGTGGT------TGGTG---GCGT----TGTCG--ACGGCGTGGGG----CGTG-GTG-GGCCT-AATAG-TCAGTGGTGTAGTGGTAG-ACGAGCTACCCGACCCGTCTTGAAACACGGACCAAGGAGTTTAACA-TGTATGCGAGTCAATGGGTCCTACGAAACCCAAAGGCGCAGTGAAAGTGAAGCTT-----CGACTT------------G-----------TCT------CGGA--GTGAGGTGAGATCCTGCTGTTTCTCGCACCAGCC--TAATGC-----CAGCAT-CAGGC------TAAGAGCAGTGGGCGCATCACCGGCCCGTCCCAT-G-A-TGTGGTCATTGG----A-TGT-CCGTGG-------T---------TGTTGTTGCTT------------------------------------------------------------C-----------------GGTGGCGGCA----------G-CCGCGGTGC----CAGTGCGTCATC-GGGGCGGTGCATGAGCATACACGTTGAGACCCGAAAGATGGTGAACTATGCTTGCGTAGGTTG--AAGCCAGAGGAAACTCTGGTGGAGGACCGCAGCGATTCTGACGTGCAAATCGATCGTCAAA-CGTGAGCATAGGGGC--GAAAGACTAATCGAAC-CATCTAGTAGCTGG--TTCCCTC
PS343_            ATTCCCCTA--GTAA-CGGCGAGTGAAGAGGGAAAAGCCCAGCAC-CGAAGCCTGCGGCAGTTTTGCTGTTAGGCAATGTGGTGTTTGGGTCGGCTCGTGGGATCGCCACTCCACTCGAAGTCCAGCATTGAGTATGG-TTACTGGATTTGGCCCAGAGAGGGTGAAAGGCCCGTA--CGGGTGGAGGT-TCAGACATGTGAGAGGCGGTTCACCAGGTCGACCTTAGAGTCGGGTTGTTTGGGAATGCAGCCCAAAGTGGGTGGTAAACTCCATCCAAGGCTAAATACAAGCACGAGTCCGATAGCGAACAAGTACCGTGAGGGAAAGTTGAAAAGTACTCT-GAAGAGAGAGTAAACAGTACGTGAAACCGC-ATGCAGGTAAACGGGTGGC-GTCAAGCTGCAAG-CCCAGAGGATTCA-GCCGACT--AGGATGT-AGTGTA-TG--CGCCT--GGCG--CA-TCTA--TCAGCC--GGAGTA----GGA-----TTGGAT-GGTCCACTGGAAA--A-CGGTGGGCTCGGCGGTGC------CTCNNNNNNNNNNNNNNNNNNNNNNNNNNNNNNNNNNNNNNNNNNNNNNNNNNNNNNNNNNNNNNNNNNNNNNNNNNNNNNNNNNNNNNNNNNNNNNNNNNNNNNNNNNNNNNNNNNNNNNNNNNNNNNNNNNNNNNNNNNNNNNNNNNNNNNNNNNNNNNNNNNNNNNNNNNNNNNNNNNNNNNNNNNNNNNNNNNNNNNNNNNNNNNNNNNNNNNNNNNNNNNNNNNNNNNNNNNNNNNNNNNNNNNNNNNNNNNNNNNNNNNNNNNNNNNNNNNNNNNNNNNNNNNNNNNNNNNNNNNNNNNNNNNNNNNNNNNNNNNNNNNNNNNNNNNNNNNNNNNNNNNNNNNNNNNNNNNNNNNNNNNNNNNNNNNNNNNNNNNNNNNNNNNNNNNNNNNNNNNNNNNNNNNNNNNNNNNNNNNNNNNNNNNNNNNNNNNNNNNNNNNNNNNNNNNNNNNNNNNNNNNNNNNNNNNNNNNNNNNNNNNNNNNNNNNNNNNNNNNNNNNNNNNNNNNNNNNNNNNNNNNNNNNNNNNNNNNNNNNNNNNNNNNNNNNNNNNNNNNNNNNNNNNNNNNNNNNNNNNNNNNNNNNNNNNNNNNNNNNNNNNNNNNNNNNNNNNNNNNNNNNNNNNNNNNNNNNNNNNNNNNNNNNNNNNNNNNNNNNNNNNNNNNNNNNNNNNNNNNNNNNNNNNNNNNNNNNNNNNNNNNNNNNNNNNNNNNNNNNNNNNNNNNNNNNNNNNNNNNNNNNNNNNNNNNNNNNNNNNNNNNNNNNNNNNNNNNNNNNNNNNNNNNNNNNNNNNNNNNNNNNNNNNNNNNNNNNNNNNNNNNNNNNNNNNNNNNNNNNNNNNNNNNNNNNNNNNNNNNNNNNNNNNNNNNNNNNNNNNNNNNNNNNNNNNNNNNNNNNNNNNNNNNNNNNNNNNNNNNNNNNNNNNNNNNNNNNNNNNNNNNNNNNNNNNNNNNNNNNNNNNNNNNNNNNNNNNNNNNNNNNNNNNNNNNNNNNNNNNNNNNNNNNNNNNNNNNNNNNNNNNNNNNNNNNNNNNNNNNNNNNNNNNNNNNNNNNNNNNNNNNNNNNNNNNNNNNNNNNNNNNNNNNNNNNNNNNNNNNNNNNNNNNNNNNNNNNNNNNNNNNNNNNNNNNNNNNNNNNNNNNNNNNNNNNNNNNNNNNNNNNNNNNNNNNNNNNNNNNNNNNNNNNNNNNNNNNNNNNNNNNNNNNNNNNNNNNNNNNNNNNNNNNNNNNNNNNNNNNNNNNNNNNNNNNNNNNNNNNNNNNNNNNNNNNNNNNNNNNNNNNNNNNNNNNNNNNNNNNNNNNNNNNNNNNNNNNNNNNNNNNNNNNNNNNNNNNNNNNNNNNNNNNNNNNNNNNNNNNNNNNNNNNNNNNNNNNNNNNNNNNNNNNNNNNNN
PS338_            ATTCCCCTA--GTAA-CGGCGAGTGAAGAGGGAAAAGCCCAGCAC-CGAAGCCTGCGGCAGTTTTGCTGTTAGGCAATGTGGTGTTTGGGTCGGCTCGTGGGATCGCCACTCCACTCGAAGTCCAGCATTGAGTATGG-TTACTGGATTTGGCCCAGAGAGGGTGAAAGGCCCGTA--CGGGTGGAGGT-TCAGACATGTGAG--GCGGTTCACCAGGTCGACCTTAGAGTCGGGTTGTTTGGGAATGCAGCCCAAAGTGGGTGGTAAACTCCATCCAAGGCTAAATACAAGCACGAGTCCGATAGCGAACAAGTACCGTGAGGGAAAGTTGAAAAGTACTCT-GAAGAGAGAGTAAACAGTACGTGAAACCGC-ATGCAGGTAAACGGGTGGC-GTCAAGCTGCAAG-CCCAGAGGATTCA-GCCGACT--AGGATGT-AGTGTA-TG--CGCCT--GGCG--CA-TCTA--TCAGCC--AGAGTAG----GA-----TCGTAT-GGTCCACTAGGATATA---GTGGGCCC-----GTC---GTCCTT---GTGG----CGGCGGG------------ATGCGT-GTACC-GGGTGGGTGCC--GGAACGTGCTA--TA---CGTT---TG-AGGGCTGT-CTAGTCGGTGCAC-TTTCTCTGT--GGTGAACACCACGAC-CGGTGGTATTGC--CAGTCTGCTGTGTCCAA--GTTGTGC-T--CGG-TAGG----TC---GT----------------CATG---G-----------CCGACCGGGTGC---AGCGATCACACGCAAAC---TC-AGTAAACGGCGTAGAGGTG----TTTTGGCATTTCTGCGTGTTATCGGCTACTGGT---TGTGAACGG---GCCTG--CT------CGGTGC---TT--------GTTGTAGT------TGG--CATCG------GGTGGCT---CGGTGGGACACGGTGGTAAGAA-TAACTGTGCAAGGCACCGGAGTTCGCGGCCTC-------AA---AT---GCATT---CTGC--GCC--CAGGCTA---CAAC--TGGT--T-------------------TGTGCG-TGG--------C-------GCCGTTGCT--GT---CTGCCCGGTC---TTGTTGG--GTCTGATCGT-CGTGTTGTCTGCGT---AAAG---TGGACCCG--GCGGTGGCTC-GACTCG-GGATGGGCAGTT------GGCG---GTGT----TGC-----CAGTGCAG------AGTG-CTGTGGGCCCAATAG-TCAGTGGTGTAGTGGTAG-ACGAGCTACCCGACCCGTCTTGAAACACGGACCAAGGAGTTTAACG-TGTATGCGAGTCAATGGGCCCTACGAAACCCAAAGGCGCAGTGAAAGTGAAGCTC-----CGACTTG------------T-----------CT------CGGG--GTGAGGTGAGATCCTGCTGTTACTCGCATCAGTC--TAATGTG---TCAGCAT-CAGGC------TAAGAGCAGTGGGCGCATCACCGGCCCGTCCCAT-G-A-CGTGGTCATTGGA---TGTCTGCGGCGGC-----G-----------GCGGCGGCAACT---------------------------------------------------------------------CTTGCTTGTTGTCTTCT-T-----------CGTCGTGGT-GCCAGTGCGTCGTC-GGGGCGGTGCATGAGCATACACGTTGAGACCCGAAAGATGGTGAACTATGCTTGCGTAGGTTG--AAGCCAGAGGAAACTCTGGTGGAGGACCGCAGCGATTCTGACGTGCAAATCGATCGTCAAA-CGTGAGCATAGGGGCG--AAAGACTAATCGAAC-CATCTAGTAGCTGGT--TCCCTC
PS188_            ATTCCCCTA--GTAA-CGGCGAGTGAAGAGGGAAAAGCCCAGCAC-CGAAGCCTGCGGCAGGTTTGCTGTTAGGCAATGTGGTGTTTGGGTCGGCTCGTGGGACTGCCACTCCACTCGAAGTCCAGCATTGAGTATGG-TCACTGGATTTGGCCCAGAGAGGGTGAAAGGCCCGTA--CGGGTGGAGGT-TCAGACATGTAAG--GCAGTTCACCAGGTCGACCTTAGAGTCGGGTTGTTTGGGAATGCAGCCCAAAGTGGGTGGTAAACTCCATCCAAGGCTAAATACAAGCACGAGTCCGATAGCGAACAAGTACCGTGAGGGAAAGTTGAAAAGTACTCT-GAAGAGAGAGTAAACAGTACGTGAAACCGC-ATGCAGGTAAACGGGTGGC-GTCAAGCTGCAAG-CCCAGAGGATTCA-ACCGGCT--AGGATGT-TGTGTA-TG--CGCCT--GGCG--CA-TCTA--TCAGTC--GGAGTAT----GA-----TTGGAT-AGTCCACTGG-TA--AACGGTGGGCCT-----GGC------CGC----AAG------GCTGG----G-------ATGTGT-GTACC-GGGTGGGTGCC--GGAGCATGCTA--TC---CGT---CTA-AGGACTGT-CTAGTCGGTGCAC-TTTCTCTGT--GGTGAACACCACGAC-CGGTGGTATTGC--CAGTCTGCTGTGTCCAA--GTCGTATTC---GGTAGG-----TCC--CT-----------------GTG---G-----------CCAACTGGGTG------CGATCACAGGCAAAG---TC-AGTAAACGGCGTAGAGGTG----TTTCGGCACCTTTGCGTGTTATCGGCTACTGGT---TGTCAACGG---GCCTGC-CT-------AGTGT---TT--------GTTGTAAC------TGACACT-G-------GGTG-GT--CTGGTGGGGCGCGGTGGTATGAA-TAACTGTGCAAGGCACCGGAGTTATCGGCCTCA-------A---AT---GCATT---CCGT--ATC--CATGTTA---CAAG--TGGTG------------------AGATGGCGA-TGT-------C-----------GTTGCT--GT---CTGCCTGGT------GTTGG--GTCTGATCGT-CGTGTTGCCTGCA---CAAAG---TGGGCCCGA--CGGTGGCTC--GATCGGGGATGGGCGGT------GGACG---GTGT----CGT-T----TATGTGGA----ATGTG-GTG-GGCCC-AATAG-TCAGTGGTGTAGTGGTAG-ACGAGCTACCCGACCCGTCTTGAAACACGGACCAAGGAGTTTAACA-TGTATGCGAGTCAATGGGCACTACGAAACCCAAGGGCGCAGTGAAAGTGAAGCTT-----CGACTTG----------T-------------CT------CGGA--GTGAGGTGAGATCCTGCTGTTACTCGCATCAGCC--TAATGC-----CAGCAT-CAGGTA-----TAAGAGCAGTGGGCGCATCACCGGCCCGTCCCATGA---TGTGGTCATTGGATGTCTGTGTTTGTTGTTGTTGTT-------GTTGTCGTTGTTGTTGTTGCCTCTCGCGGG-----------------------------------------------------GTAGCGGCGGCGGCGGCGGT-GGCGACAG-CAGCCATGGT-GCCAGTGCATCATC-GGGGCGGTGCATGAGCATACATGTTGAGACCCGAAAGATGGTGAACTATGCTTGCGTAGGTTG--AAGCCAGAGGAAACTCTGGTGGAGGACCGCAGCGATTCTGACGTGCAAATCGATCGTCAAACGTGGAGCGTAGGGGC--GAAAGACTAATCGAAC-CATCTAGTAGCTGG--TTCCCTC
PS376_            ATTCCCCTA--GTAA-CGGCGAGTGAAGAGGGAAAAGCCCAGCAC-CGAAGCCTGCGGCAGTTTTGCTGTTAGGCAATGTGGTGTTTGGGTCGGCTCGTGGGATCGCCACTCCACTCGAAGTCCAGCATTGAGTATGG-TTACTGGATTTGGCCCAGAGAGGGTGAAAGGCCCGTA--CGGGTGGAGGT-TCAGACATGTGAG--GCGGTTCACCAGGTCGACCTTAGAGTCGGGTTGTTTGGGAATGCAGCCCAAAGTGGGTGGTAAACTCCATCCAAGGCTAAATACAAGCACGAGTCCGATAGCGAACAAGTACCGTGAGGGAAAGTTGAAAAGTACTCT-GAAGAGAGAGTAAACAGTACGTGAAACCGC-ATGCAGGTAAACGGGTGGC-GTCAAGCTGCAAG-CCCAGAGGATTCA-GCCGACT--AGGATGT-AGTGTA-TG--CGCCT--GGCG--CA-TCTA--TCAGCC--AGAGTAG----GA-----TCGTAT-GGTCCACTAGGATATA---GTGGGCCC-----GTC------GTCCTTGTGG----CGGCGGG----A--------TGCGT-GTACC-GGGTGGGTGCC--GGAACGTGCTA--TA---CGTT---TG-AGGGCTGT-CTAGTCGGTGCAC-TTTCTCTGT--GGTGAACACCACGAC-CGGTGGTATTGC--CAGTCTGCTGTGTCCAA--GTTGTGCTC---GG-TAGGT----C----G---------------TCATG---G-----------CCAAYCGGGTG---CAGCGATCACACGCAAAC---TC-AGTAAACGGCGTAGAGGTG----TTTCGGCATTTCTGCGTGTTATCGGCTACTGGT---TGTGAACGG---GCCTGCTC--------GGTGC---TT--------GTTGTAGT------TGG--CATC------GGGTGGCT---CGGTGGGACACGGTGGTAAGAA-TAACTGTGCAAGGCACCGGAGTTCGCGGCCTC-------AA---AT---GCATT---CTGC--GCC--CAGGCTA---CAAC--TGGTTTGT------------------GGGTGG-CGC---------C---------GTTGCT--GT---CTGCCCGGTC---TTGTTGG--GTCTGATCGT-CGTGTTGTCTGCG---TAAAG---TGGACCCG--GCGGTGGCTC-GACTCG-GGATGGGCAGT------TGGCG---GTGT----TGC-----CAGTGCAG------AGTG-CTGTGGGCCCAATAG-TCAGTGGTGTAGTGGTAG-ACGAGCTACCCGACCCGTCTTGAAACACGGACCAAGGAGTTTAACG-TGTATGCGAGTCAATGGGCCCTACGAAACCCAAAGGCGCAGTGAAAGTGAAGCCC-----CGACTTG------------T-----------CT------CGGG--GTGAGGTGAGATCCTGCTGTTACTCGCATCAGTC--TAATGTG---TCAGCAT-CAGGC------TAAGAGCAGTGGGCGCATCACCGGCCCGTCCCATGA---CGTGGTCATTGGA---TGTCTGCGGCGGC-----G-----------GCGGCGGCGGCGGCAACTCTT-------------------------------------------------------------GCTTGTCTTGTCGTCT-T-----------CGTCGTGGT-GCCAGTGCGTCGTC-GGGGCGGTGCATGAGCATACACGTTGAGACCCGAAAGATGGTGAACTATGCTTGCGTAGGTTG--AAGCCAGAGGAAACTCTGGTGGAGGACCGCAGCGATTCTGACGTGCAAATCGATCGTCAAA-CGTGAGCATAGGGGCG--AAAGACTAATCGAAC-CATCTAGTAGCTGGT--TCCCTC
PS379_            ATTCCCCTA--GTAA-CGGCGAGTGAAGAGGGAAAAGCCCAGCAC-CGAAGCCTGCGGCAGTTTTGCTGTTAGGCAATGTGGTGTTTGGGTCGGCTCGTGGGATCGCCACTCCACTCGAAGTCCAGCATTGAGTATGG-TTACTGGATTTGGCCCAGAGAGGGTGAAAGGCCCGTA--CGGGTGGAGGT-TCAGACATGTGAG--GCGGTTCACCAGGTCGACCTTAGAGTCGGGTTGTTTGGGAATGCAGCCCAAAGTGGGTGGTAAACTCCATCCAAGGCTAAATACAAGCACGAGTCCGATAGCGAACAAGTACCGTGAGGGAAAGTTGAAAAGTACTCT-GAAGAGAGAGTAAACAGTACGTGAAACCGC-ATGCAGGTAAACGGGTGGC-GTCAAGCTGCAAG-CCCAGAGGATTCA-GCCGACT--AGGATGT-AGTGTA-TG--CGCCT--GGCG--CA-TCTA--TCAGCC--AGAGTAG----GA-----TCGTAT-GGTCCACTAGGATATA---GTGGGCCC-----GTC---GTCCTT---GTGG----CGGCGGG------------ATGCGT-GTACC-GGGTGGGTGCC--GGAACGTGCTA--TA---CGTT---TG-AGGGCTGT-CTAGTCGGTGCAC-TTTCTCTGT--GGTGAACACCACGAC-CGGTGGTATTGC--CAGTCTGCTGTGTCCAA--GTTGTGC-T--CGG-TAGG----TC---GT----------------CATG---G-----------CCAATCGGGTGC---AGCGATCACACGCAAAC---TC-AGTAAACGGCGTAGAGGTG----TTTCGGCATTTCTGCGTGTTATCGGCTACTGGT---TGTGAACGG---GCCTG--CT------CGGTGC---TT--------GTTGTAGT------TGG--CATCG------GGTGGCT---CGGTGGGACACGGTGGTAAGAA-TAACTGTGCAAGGCACCGGAGTTCGCGGCCTC-------AA---AT---GCATT---CTGC--GCC--CAGGCTA---CAAC--TGGTTTGT------------------GGGTGG-CGC--------C----------GTTGCT--GT---CTGCCCGGTC---TTGTTGG--GTCTGATCGT-CGTGTTGTCTGCGT---AAAG---TGGACCCG--GCGGTGGCTC-GACTCG-GGATGGGCAGTT------GGCG---GTGT----TGC-----CAGTGCAG------AGTG-CTGTGGGCCCAATAG-TCAGTGGTGTAGTGGTAG-ACGAGCTACCCGACCCGTCTTGAAACACGGACCAAGGAGTTTAACG-TGTATGCGAGTCAATGGGCCCTACGAAACCCAAAGGCGCAGTGAAAGTGAAGCCC-----CGACTTG------------T-----------CT------CGGG--GTGAGGTGAGATCCTGCTGTTACTCGCATCAGTC--TAATGTG---TCAGCAT-CAGGC------TAAGAGCAGTGGGCGCATCACCGGCCCGTCCCAT-G-A-CGTGGTCATTGGA---TGTCTGCGGCGGC-----G-----------GCGGCGGCGGCGGCAACTCTT-------------------------------------------------------------GCTTGTCTTGTCGTCT-T-----------CGTCGTGGT-GCCAGTGCGTCGTC-GGGGCGGTGCATGAGCATACACGTTGAGACCCGAAAGATGGTGAACTATGCTTGCGTAGGTTG--AAGCCAGAGGAAACTCTGGTGGAGGACCGCAGCGATTCTGACGTGCAAATCGATCGTCAAA-CGTGAGCATAGGGGCG--AAAGACTAATCGAAC-CATCTAGTAGCTGGT--TCCCTC
PS357_            ATTCCCCTA--GTAA-CGGCGAGTGAAGAGGGAAAAGCCCAGCAC-CGAAGCCTGCGGCAGTTTTGCTGTTAGGCAATGTGGTGTTTGGGTCGGCTCGTGGGATCGCCACTCCACTCGAAGTCCAGCATTGAGTATGG-TTACTGGATTTGGCCCAGAGAGGGTGAAAGGCCCGTA--CGGGTGGAGGT-TCAGACATGTGAGAGGCGGTTCACCAGGTCGACCTTAGAGTCGGGTTGTTTGGGAATGCAGCCCAAAGTGGGTGGTAAACTCCATCCAAGGCTAAATACAAGCACGAGTCCGATAGCGAACAAGTACCGTGAGGGAAAGTTGAAAAGTACTCT-GAAGAGAGAGTAAACAGTACGTGAAACCGC-ATGCAGGTAAACGGGTGGC-GTCAAGCTGCAAG-CCCAGAGGATTCA-GCCGACT--AGGATGT-AGTGTA-TG--CGCCT--GGCG--CA-TCTA--TCAGCC--GGAGTA----GGA-----TTGGAT-GGTCCACTGGAAA--A-CGGTGGGCTCGGCGGTGC------CTC----TGGGTTCCGTC-GG-G----------ATGTGT-GTACC-GGGTGGGTGCC--GGAGCATGCCG--TC---CGT---CTG-GGGGCTGT-CTAGTCGGTGCAC-TTTCTCTGT--GGTGAACACCACGAC-CGGTGGTATTGC--CAGTCTGCTGTGTCCAA--GTTGTGC-T--CGG-TAG---G-TCCTTTT-----------------GTG---G-----------CCGACTGGGTG---CAGCGATCACGCGCAAAT---TC-AGTAAACGGCGTAGAGGTG---TT-TCGGCATTTCTGCGTGCTATCGGCTACTGGT---TGTGAACGG---GCCTG--CTC---TTTGGTGC---TT--------GTTGTAGTC---GTCGGCACCCCG-----GGGTG-GT--CTGGTGGGACATGGTGGTAGGAA-TAACTGTGCAGGGCACCGGAGTTCTCGGCCTCA-------A---AT---GCATT---CTGC--GCC--CAGGCTA---CAAC--TGGTAG-------T-----AGTTGATGGTG-G-TGC-----C-------------GTTGCT--GT---TTGCCCGGT------GTTGG--GTCTGATCGT-CGTGTTGTCTGCG---AAAAG---TGGACCCG--GCGGTGGCTC-GACTCG-GGATGGGCAGT------TGGCG---GTGTTGCTAGTGC---TGCTGTTGCTGCAGAGTG-CTGTGGGCCCAATAG-TCAGTGGTGTAGTGGTAG-ACGAGCTACCCGACCCGTCTTGAAACACGGACCAAGGAGTTTAACG-TGTATGCAAGTCAATGGGCCGTACGAAACCCAAAGGCGCAGTGAAAGTGAAGCTC-----CGACTC---------G--------------TCTC------GGA--GTGAGGTGAGATCCTGCTGTTACTCGCATCAGTC--TAATGTGTTGTCAGCAT-CAGGCTAC---TAAGAGCAGTAGGCGCATCACCGGCCCGTCCCAT-G-A-CGTGGTCATTGGATGTC-TGCGGTGTGTCTTCTTCT----T----CTTCGTCTGCTCTGTTTCCTCTTTCGGGGGGAGACT--------------------------------------------GGGTGGGTGGGTGGAGGGGGT-T-GAGACG-CCGTGGTGCC-GCCAATGCGTCGTC-GGGGCGGTGCATGAGCATACACGTTGAGACCCGAAAGATGGTGAACTATGCTTGCGTAGGTTG--AAGCCAGAGGAAACTCTGGTGGAGGACCGCAGCGATTCTGACGTGCAAATCGATCGTCAAA-CGTGAGCATAGGGGC--GAAAGACTAATCGAAC-CATCTAGTAGCTGGNNNNNNNNN
PS174_            ATTCCCCTA--GTAA-CGGCGAGTGAAGAGGGAAGAGCCCAGCAC-CGAAGCCTGTGGCAGTTTTGCTGCTAGGCAATGTGGTGTTTGGGTCGGCTCGTGGGACTGCCGCTCCACTCGAAGTCCAGCATTGAGTATGG-TTACTGGATTTGGCCCAGAGAGGGTGAAAGGCCCGTA--CGGGTGGAGGT-TCAGACATGTAAG--GCGGTTCACCAGGTCGGCCTTAGAGTCGGGTTGTTTGGGAATGCAGCCCAAAGAGGGTGGTAAACTCCATCCAAGGCTAAATACAAGCACGAGTCCGATAGCGAACAAGTACCGTGAGGGAAAGTTGAAAAGTACTCT-GAAGAGAGAGTAAACAGTACGTGAAACCGC-ATGCAGGTAAACGGGTGGC-GTCAAGCTGCAAG-CCTAGAGGATTCA-GCCGGCT--AGGATGT-TGTGTA-TG--CGCCT--GGCG--CA-TCTA--TCAGTC--GGAGTAT----GA-----TTGGAT-AGTCCACCGGGA--GA-CGGTGGGCCT-----GGC------CGC----AAG-----GTC-GG-G----------ATATGT-GTACC-GGGTGGGTGCC--GGAGCATGCTAT------CCAT--CTA-GGGGCTGT-CTAGCTGGTGCAC-TTTCTCTGT--GGTGAACACCACGAC-CGGTGGTATTGC--CAGTCTGCTGTGTCCAA--GTCGTGT-TT--GGTTAG-----TCC--CC-----------------GTG---G-----------CTAACTGGGT------GCGATCACAGGCAAAC---TC-AGTAAACGGCGTAGGGGTG---TT-TCGGCATCTTTGCGTGTTATCGGCTACTGGT---TGTCAACGG---GCCTG--CT------CAGTGT---TT--------GTTGTAAC------CGA--CATT------GAGTG-GT--CTGGTGGGGCATAGTGGTAAGAA-TAACTGTGCGAGGCACCGGAGTTATCGGCCTCA-------A---AT---GCATC---CTGC--ACC--CATGTTA---TAAA--TGGCTC------------------AATGGTGG-TGC-----T-------------GTTGCT--GT---TTGCCCGGT------GTTGA--GCCTGATTGT-CGTGTCGCCTGCA---AAACG---TAGGCCCG--GCGGTGGCTA-AATTCG-GGATGAGCAGTGA---ATGGTGT---CGT--------C----AGTGTGGG----ATGTG-GTG-GGCCT-AATAG-TCAGTGGTGTAGTGGTAG-ACGAGCTACCCGACCCGTCTTGAAACACGGACCAAGGAGTTTAACA-TGTATGCGAGTCAATGGGCCCTACGAAACCCAAAGGCGCAGTGAAAGTGAAGCTT-----CGACTC---------G--------------TCTC------GGA--GTGAGGTGAGATCCCGCTGTTACTCGCATCAGTCTATAATGTGTCGTCGACAT-CAGGCTAC---TAAGAGCAGCGGGCGCATCACCGGCCCGTCCCAT-G-A-TGTGGTCATTGGAT--T-TTGTCTGTGGTCGG-------------TGCTGTTGCCA--------------------------------------------------------------------TTTCGGTGGCAGTAGTGGT-----------GGCCATGGTGC----CAGTGCGTCATC-GGGGCGGTGCATGAGCATACACGTTGAGACCCGAAAGATGGTGAACTATGCTTGCGTAGGTTG--AAGCCAGAGGAAACTCTGGTGGAGGACCGCAGCGATTCTGACGTGCAAATCGATCGTCAAA-CGTGAGCATAGGGGC--GAAAGACTAATCGAAC-CATCTAGTAGCTGG--TTCCCTC
PS173_            ATTCCCCTA--GTAA-CGGCGAGTGAAGAGGGAAGAGCCCAGCAC-CGAAGCCTGTGGCAGTTTTGCTGCTAGGCAATGTGGTGTTTGGGTCGGCTCGTGGGACTGCCGCTCCACTCGAAGTCCAGCATTGAGTATGG-TTACTGGATTTGGCCCAGAGAGGGTGAAAGGCCCGTA--CGGGTGGAGGT-TCAGACATGTAAG--GCGGTTCACCAGGTCGGCCTTAGAGTCGGGTTGTTTGGGAATGCAGCCCAAAGAGGGTGGTAAACTCCATCCAAGGCTAAATACAAGCACGAGTCCGATAGCGAACAAGTACCGTGAGGGAAAGTTGAAAAGTACTCT-GAAGAGAGAGTAAACAGTACGTGAAACCGC-ATGCAGGTAAACGGGTGGC-GTCAAGCTGCAAG-CCTAGAGGATTCA-GCCGGCT--AGGATGT-TGTGTA-TG--CGCCT--GGCG--CA-TCTA--TCAGTC--GGAGTAT----GA-----TTGGAT-AGTCCACCGGGA--GA-CGGTGGGCCT-----GGC------CGC----AAG-----GTC-GG-G----------ATATGT-GTACC-GGGTGGGTGCC--GGAGCATGCTAT------CCAT--CTA-GGGGCTGT-CTAGCTGGTGCAC-TTTCTCTGT--GGTGAACACCACGAC-CGGTGGTATTGC--CAGTCTGCTGTGTCCAA--GTCGTGT-TT--GGTTAG-----TCC--CC-----------------GTG---G-----------CTAACTGGGT------GCGATCACAGGCAAAC---TC-AGTAAACGGCGTAGGGGTG---TT-TCGGCATCTTTGCGTGTTATCGGCTACTGGT---TGTCAACGG---GCCTG--CT------CAGTGT---TT--------GTTGTAAC------CGA--CATT------GAGTG-GT--CTGGTGGGGCATAGTGGTAAGAA-TAACTGTGCGAGGCACCGGAGTTATCGGCCTCA-------A---AT---GCATC---CTGC--ACC--CATGTTA---TAAA--TGGCTC------------------AATGGTGG-TGC-----T-------------GTTGCT--GT---TTGCCCGGT------GTTGA--GCCTGATTGT-CGTGTCGCCTGCA---AAACG---TAGGCCCG--GCGGTGGCTA-AATTCG-GGATGAGCAGTGA---ATGGTGT---CGT--------C----AGTGTGGG----ATGTG-GTG-GGCCT-AATAG-TCAGTGGTGTAGTGGTAG-ACGAGCTACCCGACCCGTCTTGAAACACGGACCAAGGAGTTTAACA-TGTATGCGAGTCAATGGGCCCTACGAAACCCAAAGGCGCAGTGAAAGTGAAGCTT-----CGACTC---------G--------------TCTC------GGA--GTGAGGTGAGATCCCGCTGTTACTCGCATCAGTCTATAATGTGTCGTCGACAT-CAGGCTAC---TAAGAGCAGCGGGCGCATCACCGGCCCGTCCCAT-G-A-TGTGGTCATTGGAT--T-TTGTCTGTGGTCGG-------------TGCTGTTGCCA--------------------------------------------------------------------TTTCGGTGGCAGTAGTGGT-----------GGCCATGGTGC----CAGTGCGTCATC-GGGGCGGTGCATGAGCATACACGTTGAGACCCGAAAGATGGTGAACTATGCTTGCGTAGGTTG--AAGCCAGAGGAAACTCTGGTGGAGGACCGCAGCGATTCTGACGTGCAAATCGATCGTCAAA-CGTGAGCATAGGGGC--GAAAGACTAATCGAAC-CATCTAGTAGCTGG--TTCCCTC
PS353_            ATTCCCCTA--GTAA-CGGCGAGTGAAGAGGGAAAAGCCCAGCAC-CGAAGCCTGCGGCAGTTTTGCTGTTAGGCAATGTGGTGTTTGGGTCGGCTCGTGGGATCGCCACTCCACTCGAAGTCCAGCATTGAGTATGG-TTACTGGATTTGGCCCAGAGAGGGTGAAAGGCCCGTA--CGGGTGGAGGT-TCAGACATGTGAGAGGCGGTTCACCAGGTCGACCTTAGAGTCGGGTTGTTTGGGAATGCAGCCCAAAGTGGGTGGTAAACTCCATCCAAGGCTAAATACAAGCACGAGTCCGATAGCGAACAAGTACCGTGAGGGAAAGTTGAAAAGTACTCT-GAAGAGAGAGTAAACAGTACGTGAAACCGC-ATGCAGGTAAACGGGTGGC-GTCAAGCTGCAAG-CCCAGAGGATTCA-GCCGACT--AGGATGT-AGTGTA-TG--CGCCT--GGCG--CA-TCTA--TCAGCC--GGAGTA----GGA-----TTGGAT-GGTCCACTGGAA--GA-CGGTGGGCTCGGCGGTGC------CTC----TGGGTTCCGTC-GG-G----------ATGTGT-GTACC-GGGTGGGTGCC--GGAGCATGCCG--TC---CGT---CTG-GGGGCTGT-CTAGTCGGTGCAC-TTTCTCTGT--GGTGAACACCACGAC-CGGTGGTATTGC--CAGTCTGCTGTGTCCAA--GTTGTGC-T--CGG-TAG---G-TCCTTTT-----------------GTG---G-----------CCGACTGGGTG---CAGCGATCACGCGCAAAT---TC-AGTAAACGGCGTAGAGGTG---TT-TCGGCATTTCTGCGTGCTATCGGCTACTGGT---TGTGAACGG---GCCTG--CTC---TTTGGTGC---TT--------GTTGTAGTC---GTCGGCACCCCT-----GGGTG-GT--CTGGTGGGACATGGTGGTAGGAA-TAACTGTGCAAGGCACCGGAGTTCTCGGCCTCA-------A---AT---GCATT---CTGC--GCC--CAGGCTA---CAAC--TGGTA--------------GTTGATGGGGTGG-CGC-----C-------------GTTGCT--GT---CTGCCCGGT------GTTGG--GTCTGATCGT-CGTGTTGTCTGCG---AAAAG---TGGACCCG--GCGGTGGCTC-GACTCG-GGATGGGCAGT------TGGCG---GTGT----TGC-T----AGTGCTGCN----NNNNNNNNNNNNNNNNNNNNNNNNNNNNNNNNNNNNNNNNNNNNNNNNNNNNNNNNNNNNNNNNNNNNNNNNNNNNNNNNNNNNNNNNNNNNNNNNNNNNNNNNNNNNNNNNNNNNNNNAAGGCGCAGTGAAAGTGAAGCTC-----CGACTC---------G--------------TCTC------GGG--GTGAGGTGAGATCCTGCTGTTACTCGCATCAGTC--TAATGTGTTGTCAGCAT-CAGGCTAC---TAAGAGCAGTAGGCGCATCACCGGCCCGTCCCAT-G-A-CGTGGTCATTGGA-----TGT-CTGCGGTGTCT-------T----CCTTGTCTGCTCTGTCTCCTCTTTCGGGGG----------------------------------------------------GGGACTGGGTGGGGAGGGG-T-TGAGACGCCGTGGTGCC-GCCAGTGCGTCGTC-GGGGCGGTGCATGAGCATACACGTTGAGACCCGAAAGATGGTGAACTATGCTTGCGTAGGTTG--AAGCCAGAGGAAACTCTGGTGGAGGACCGCAGCGATTCTGACGTGCAAATCGATCGTCAAA-CGTGAGCATAGGGGCGANNNNNNNNNNNNNNNNNNNNNNNNNNNNNNNNNNNNNNNN
PS337_            ATTCCCCTA--GTAA-CGGCGAGTGAAGAGGGAAAAGCCCAGCAC-CGAAGCCTGCGGCAGTTTTGCTGTTAGGCAATGTGGTGTTTGGGTCGGCTCGTGGGATCGCCACTCCACTCGAAGTCCAGCATTGAGTATGG-TTACTGGATTTGGCCCAGAGAGGGTGAAAGGCCCGTA--CGGGTGGAGGT-TCAGACATGTGAG--GCGGTTCACCAGGTCGACCTTAGAGTCGGGTTGTTTGGGAATGCAGCCCAAAGTGGGTGGTAAACTCCATCCAAGGCTAAATACAAGCACGAGTCCGATAGCGAACAAGTACCGTGAGGGAAAGTTGAAAAGTACTCT-GAAGAGAGAGTAAACAGTACGTGAAACCGC-ATGCAGGTAAACGGGTGGC-GTCAAGCTGCAAG-CCCAGAGGATTCA-GCCGACT--AGGATGT-AGTGTA-TG--CGCCT--GGCG--CA-TCTA--TCAGCC--AGAGTAG----GA-----TCGTAT-GGTCCACTAGGATATA---GTGGGCCC-----GTC---GTCCTT---GTGG----CGGCGGG------------ATGCGT-GTACC-GGGTGGGTGCC--GGAACGTGCTA--TA---CGTT---TG-AGGGCTGT-CTAGTCGGTGCAC-TTTCTCTGT--GGTGAACACCACGAC-CGGTGGTATTGC--CAGTCTGCTGTGTCCAA--GTTGTGC-T--CGG-TAGG----TC---GT----------------CATG---G-----------CCGACCGGGTGC---AGYGATCACACGCAAAC---TC-AGTAAACGGCGTAGAGGTG----TTTCGGCATTTCTGCGTGTTATCGGCTACTGGT---TGTGAACGG---GCCTG--CT------CGGTGC---TT--------GTTGTAGT------TGG--CATCG------GGTGGCT---CGGTGGGACACGGTGGTAAGAA-TAACTGTGCAAGGCACCGGAGTTCGCGGCCTC-------AA---AT---GCATT---CTGC--GCC--CAGGCTA---CAAC--TGGTTTGT------------------GGGTGG-CGC--------C----------GTTGCT--GT---CTGCCCGGTC---TTGTTGG--GTCTGATCGT-CGTGTTGTCTGCGT---AAAG---TGGACCCG--GCGGTGGCTC-GACTCG-GGATGGGCAGTT------GGCG---GTGT----TGC-----CAGTGCAG------AGTG-CTGTGGGCCCAATAG-TCAGTGGTGTAGTGGTAG-ACGAGCTACCCGACCCGTCTTGAAACACGGACCAAGGAGTTTAACG-TGTATGCGAGTCAATGGGCCCTACGAAACCCAAAGGCGCAGTGAAAGTGAAGCCC-----CGACTTG------------T-----------CT------CGGG--GTGAGGTGAGATCCTGCTGTTACTCGCATCAGTC--TAATGTG---TCAGCAT-CAGGC------TAAGAGCAGTGGGCGCATCACCGGCCCGTCCCAT-G-A-CGTGGTCATTGGA---TGTCTGCGGCGGC-----G-----------GCGGCGGCAACT---------------------------------------------------------------------CTTGCTTGTTGTCTTCT-T-----------CGTCGTGGT-GCCAGTGCGTCGTC-GGGGCGGTGCATGAGCATACACGTTGAGACCCGAAAGATGGTGAACTATGCTTGCGTAGGTTG--AAGCCAGAGGAAACTCTGGTGGAGGACCGCAGCGATTCTGACGTGCAAATCGATCGTCAAA-CGTGAGCATAGGGGCG--AAAGACTAATCGAAC-CATCTAGTAGCTGGT--TCCCTC
PS339_            ATTCCCCTA--GTAA-CGGCGAGTGAAGAGGGAAAAGCCCAGCAC-CGAAGCCTGCGGCAGTTTTGCTGTTAGGCAATGTGGTGTTTGGGTCGGCTCGTGGGATCGCCACTCCACTCGAAGTCCAGCATTGAGTATGG-TTACTGGATTTGGCCCAGAGAGGGTGAAAGGCCCGTA--CGGGTGGAGGT-TCAGACATGTGAG--GCGGTTCACCAGGTCGACCTTAGAGTCGGGTTGTTTGGGAATGCAGCCCAAAGTGGGTGGTAAACTCCATCCAAGGCTAAATACAGACACGAGTCCGATAGCGAACAAGTACCGTGAGGGAAAGTTGAAAAGTACTCT-GAAGAGAGAGTAAACAGTACGTGAAACCGC-ATGCAGGTAAACGGGTGGC-GTCAAGCTGCAAG-CCCAGAGGATTCA-GCCGACT--AGGATGT-AGTGTA-TG--CGCCT--GGCG--CA-TCTA--TCAGCC--AGAGTA----GGA-----TCGTAT-GGTCCACTAGGA--GA-CAGTGGGCCC-----GTC---GTCCTT---GTGG----CGGC-GG-G----------ATGCGT-GTACC-GGGTGGGTGCC--GGAACGTGCTAT-----ACGT---CGG-AGGGCTGT-CTAGTCGGTGCAC-TTCCTCTGT--GGTCAACACCACGAC-CGGTGGCATTGC--CAGTCTGCTGTGTCCAGTTGTTGTTG-TGCCCGGTAGGTCG-TCA----------------------TG---G-----------CCAATTGGGTGCTGCAGCGATCACACGCAAAC---TC-AGTAAACGGCGTAGAGGTG---TT-TCGGCATTTCTGCGTGTTATCGGCTACTGGT---TGTGAACGG---GCCTG--CT------CGATGC---TT--------GTTGTAGTC---GTCGG--CATC------GGGTGGCT---CGGTGGGACACGGTGGTAAGAA-TAACTGTGCAAGGCACCGGAGTTCGCGGCCTCA-------A---AT---GCATT---CTGC--GCC--CAGGCTACAGCTGG--TGGTGA--------------------TGGTGG-TGC-----C-------------GTTGCT--GT---CTKCCCGGTCTTGTTGTTGG--GTCTGATCGT-CGTGTTGTCTGCG---AAAAG---TGGACCCG--GCGGTGGCTC-GACCCG-GGGTGGGCAGT------TGGCG---GTGT----TGC-T----AGTGCAG------AGTG-CTGTGGGCCCAATAG-TCAGTGGTGTAGTGGTAG-ACGAGCTACCCGACCCGTCTTGAAACACGGACCAAGGAGTTTAACG-TGTATGCAAGTCNATGGGCCCTACGAAACCCAAAGGCGCAGTGAAAGTGAAGCTC-----CGACTT---------G--------------TCTC------GGG--GTGAGGTGAGATCCTGCTGTTACTCGCATCAGTC--TAATGTGTTGTCAACAT-CAGGC------TAAGAGCAGTAGGCGCATCACCGGCCCGTCCCAT-G-A-CGTGGTCATTGGA-----TGT-CCGCGG---T--------------GGCGGCGGC---------------------------------------------------------------------G--------GCGTCGTCAAAGT-C-GTCGGTGTCGTCGTGGT-GCCAGTGCGTCGTC-GGGGCGGTGCATGAGCATACACGTTGAGACCCGAAAGATGGTGAACTATGCTTGCGTAGGTTG--AAGCCAGAGGAAACTCTGGTGGAGGACCGCAGCGATTCTGACGTGCAAATCGATCGTCAAA-CGTGAGCATAGGGGC--GAAAGACTAATCGAAC-CATCTAGTAGCTGG--TTCCCTC
PS177_            ATTCCCCTA--GTAA-CGGCGAGTGAAGAGGGAAGAGCCCAGCAC-CGAAGCCTGCGGCAGTTTTGCTGCTAGGCAATGTGGTGTTTGGGTCGGCTCGTGGGACCGCCACTCCACTCGAAGTCCAGCATTGAGTATGG-TTACTGGATTTGGCCCAGAGAGGGTGAAAGGCCCGTA--CGGGTGGAGGT-TCAGACATGTAAG--GCGGTTCACCAGGTCGGCCTTAGAGTCGGGTTGTTTGGGAATGCAGCCCAAAGTGGGTGGTAAACTCCATCCAAGGCTAAATACTAGCACGAGTCCGATAGCGAACAAGTACCGTGAGGGAAAGTTGAAAAGTACTCT-GAAGAGAGAGTAAACAGTACGTGAAACCGC-ATGCAGGTAAACGGGTGGC-GTCAAGCTGCAAG-CCCGGAGGATTCA-GCCAGCT--AGGATGT-TGTGTA-TG--CGCCT--GGCG--CA-TCTA--TCAGTC--GGAGTAT----GA-----TTGGAT-AGTCCACCGGGA--GA-CGGTGGGTCT-----GGC------CGC----AAG-----GTCAGG----A--------TATGT-GTACC-GGGTGGGTGCC--GGAGCATGCTA-TTC----GT---CTG-GGGGCTGT-CTAGCTGGTGCAC-TTTCTCCGT--GGTGAACACCACGAC-CGGTGGAATTGC--CAGTCTGCTGTGTCCAA--GTCGTGTTT---GGTTGG-----TC---CT----------------TGTG---G-----------CTAATTGGGTG------CGATCACAGGCAAACTTCTC-AGTAAACGGCGTAGAGGTG----TTTCGGCATCTTTGCGTGTCATCGGCTACTGGT---TGTCAACGG---GCCTG--CT------CAGTGT---TT--------GTTGTAAATGCTGCCGACATT--------GAGTG-GT--CTGGTGGGGCATGGTGGTAAGAA-AAACTGTGCAAGGCACCGGGGTTATCGGCCTC-------AA---ATGTTGCAT---CACGC--GCC--CATGTTA---CAAAT-GGCTT----W---------------GTGGCGG-TGC-----------T-------ATTGCT--GTT---TGCCCGAT------GTTGA--GTGTGATTGT-CGTGTCGCCTGCA---AAAAG---TAGGTCCGG--CGGTGGCTT-AATTCG-GGATGAACAGT------GGATG---GTGT----TGT-----CAGTGTGGG----ATGTG-GTG-GGCCA-AATAG-TCAGTGGTGTAGTGGTAG-ACGAGCTACCCGACCCGTCTTGAAACACGGACCAAGGAGTTTAACA-TGTATGCGAGTCAATGGGCCTTACGAAACCCAAAGGCGCAGTGAAAGTGAAGCTT-----CGACTCG------------T-----------CT------CGAA--GTGTGGTGAGATCCTGCTGTTACTCGCATCAGTCTGT-GTGT-----CAGCAT-CAGGCTA---CTAAGAGCAGTGGGCGCATCACCGGCCCGTCCCATGA---TGTGGTCATTGGATATTGTCTTCTGTGGT------T----------AGTCCTGCTCTA---------------------------------------------------------------------G-----CAGTGGTGGCTGC-----------CATGGTGGT-GCCAGTGCGTCATC-GGGGCGGTGCATGAGCATACACGTTGAGACCCGAAAGATGGTGAACTATGCTTGCGTAGGTTG--AAGCCAGAGGAAACTCTGGTGGAGGACCGCAGCGATTCTGACGTGCAAATCGATCGTCAAA-CGTGAGCATAGGGGCG--AAAGACTAATCGAAC-CATCTAGTAGCTGGT--TCCCTC
PS296_            ATTCCCCTA--GTAA-CGGCGAGTGAAGAGGGAAAAGCCCAGCAC-CGAAGCCTGCGGCAGTTTTGCTGTTAGGCAATGTGGTGTTTGGGTCGGCTAGTGGGACCACCACTCCACTCGAAGTCCAGCATTGAGTATGG-TTACTGGATTTGGCCCAGAGAGGGTGAAAGGCCCGTA--CGGGTGGAGTT-TCAGACATGTAAG--GTGGTTCACCAGGTCGACCTTAGAGTCGGGTTGTTTGGGAATGCAGCCCAAAGTGGGTGGTAAACTCCATCCAAGGCTAAATACAAGCACGAGTCCGATAGCGAACAAGTACCGTGAGGGAAAGTTGAAAAGTACTCT-GAAGAGAGAGTAAACAGTACGTGAAACCGC-ATGCAGGTAAACGGGTGGC-GTCAAGCTGCGAG-CCCGGAGAATTCA-GCCGGCT--AGGTTGT-AGTGTA-TG--CGCCT--GGC-G-CA-TCCA--TCAGTC--AGAGTAT----GA-----TTGGGT-AGTCCACTAG-TA-AA-CAGTGGG-CCT----GTC------CGC----AAG-----GGC-AG-----------GATATGT-GTACC-GGGTGGGTGCC--GGAGCATGCTA--TC---CG-T--CTA-GGGACTGT-CTAGCCGGTGCAC-TTTCTCCGT--GGTGAACACCACGAC-CGGTGGTATTGC--CAGTCTGCTGTGTCCAA--GTCGCAT-TT--GG-TAG---G-TC---CT----------------TGTG---G-----------CCAACCGAGT------GTGATCACAGGCAAAC---TC-AGTAAACGGCGTGAGGGTG---TC-TCGGCACTTTCATGTGTTATCGGCTACTGGT---TGTCAACGG---GCCTG--CT------CTGTGT---TT--------GTTGTAAT------CGA--CACG------GAGTG-GT--CCGGTGGGGCATGGTGGTAAGAA-TAACTGTGCAAGGCACCGGGGTTATCGGCCTC-------AA---AT---GC-GT--CCTGC--GTC--CAAGTTA---CAAG--TG-----T-----------AGG----TGCT-G-TGT-------C-----------GCTGCT--GC---CTGCTCGGT------GCTGG--GTGTGATTGG-CGTGTCGCCTGCG---CAAAG---TAGGCCCG--TCATTGACTC-GGCTCG-AGGTGGGTAGT------TGGTG---GCGT----TGTCG--ATGGCGTGGG----ACGTG-GTG-GGCCT-AATAG-TCAGTGGTGTAGTGGTAG-ACGAGCTACCCGACCCGTCTTGAAACACGGACCAAGGAGTTTAACA-TGTATGCGAGTCAATGGGTCCTACGAAACCCAAAGGCGCAGTGAAAGTGAAGCTT-----CGACTT------------G-----------TCT------CGGA--GTGAGGTGAGATCCTGCTGTTACTCGCACCAGCC--TAATGC-----CAGCAT-CAGGC------TAAGAGCAGTGGGCGCATCACCGGCCCGTCCCAT-A-A-TGTGGTCATTGG----A-TGT-CCGTGG-------T---------TGTTGTTGCCT------------------------------------------------------------C-----------------GGTAGTGGCA----------G-CCGCGGTGC----CAGTGCGTCATC-GGGGCGGTGCATGAGCATACATGTTGAGACCCGAAAGATGGTGAACTATGCTTGCGTAGGTTG--AAGCCAGAGGAAACTCTGGTGGAGGACCGCAGCGATTCTGACGTGCAAATCGATCGTCAAA-CGTGAGCATAGGGGC--GAAAGACTAATCGAAC-CATCTAGTAGCTGG--TTCCCTC
PS350_            ATTCCCCTA--GTAA-CGGCGAGTGAAGAGGGAAAAGCCCAGCAC-CGAAGCCTGCGGCAGTTTTGCTGTTAGGCAATGTGGTGTTTGGGTCGGCTCGTGGGATCGCCACTCCACTCGAAGTCCAGCATTGAGTATGG-TTACTGGATTTGGCCCAGAGAGGGTGAAAGGCCCGTA--CGGGTGGAGGT-TCAGACATGTGAGAGGCGGTTCACCAGGTCGACCTTAGAGTCGGGTTGTTTGGGAATGCAGCCCAAAGTGGGTGGTAAACTCCATCCAAGGCTAAATACAAGCACGAGTCCGATAGCGAACAAGTACCGTGAGGGAAAGTTGAAAAGTACTCT-GAAGAGAGAGTAAACAGTACGTGAAACCGC-ATGCAGGTAAACGGGTGGC-GTCAAGCTGCAAG-CCCAGAGGATTCA-GCCGACT--AGGATGT-AGTGTA-TG--CGCCT--GGCG--CA-TCTA--TCAGCC--GGAGTA----GGA-----TTGGAT-GGTCCACTGGAAA--A-CGGTGGGCTCGGCGGTGC------CTC----TGGGTTCCGTC-GG-G----------ATGTGT-GTACC-GGGTGGGTGCC--GGAGCATGCCG--TC---CGT---CTG-GGGGCTGT-CTAGTCGGTGCAC-TTTCTCTGT--GGTGAACACCACGAC-CGGTGGTATTGC--CAGTCTGCTGTGTCCAA--GTTGTGC-T--CGG-TAG---G-TCCTTTT-----------------GTG---G-----------CCGACTGGGTG---CAGCGATCACGCGCAAAT---TC-AGTAAACGGCGTAGAGGTG---TT-TCGGCATTTCTGCGTGCTATCGGCTACTGGT---TGTGAACGG---GCCTG--CTC---TTTGGTGC---TT--------GTTGTAGTC---GTCGGCACCCCG-----GGGTG-GT--CTGGTGGGACATGGTGGTAGGAA-TAACTGTGCAGGGCACCGGAGTTCTCGGCCTCA-------A---AT---GCATT---CTGC--GCC--CAGGCTA---CAAC--TGG-A---------------AGTAGTTGATGG-TGG-----C----------GCCGTTGCT--GT---TTGCCCGGT------GTTGG--GTCTGATCGT-CGTGTTGTCTGCG---AAAAG---TGGACCCG--GCGGTGGCTC-GACTCG-GGATGGGCAGT------TGGCG---GTGT----TGC-T----AGTGCTGCTGCAGAGTG-CTGTGGGCCCAATAG-TCGGTGGTGTAGTGGTAG-ACGAGCTACCCGACCCGTCTTGAAACACGGACCAAGGAGTTTAACG-TGTATGCAAGTCAATGGGCCGTACGAAACCCAAAGGCGCAGTGAAAGTGAAGCTC-----CGACTC---------G--------------TCTC------GGA--GTGAGGTGAGATCCTGCTGTTACTCGCATCAGTC--TAATGTGTTGTCAGCAT-CAGGCTAC---TAAGAGCAGTAGGCGCATCACCGGCCCGTCCCAT-G-A-CGTGGTCATTGGATGTC-TGCGGTGTGTCTTCTTCT----T----CTTCGTCTGCTCTGTTTCCTCTTTCGGGGGGAGACT-------------------------------------------G-----GGTGGGTGGAGGGGGT-T-GAGACG-CCGTGGTGCC-GCCAATGCGTCGTC-GGGGCGGTGCATGAGCATACACGTTGAGACCCGAAAGATGGTGAACTATGCTTGCGTAGGTTG--AAGCCAGAGGAAACTCTGGTGGAGGACCGCAGCGATTCTGACGTGCAAATCGATCGTCAAA-CGTGAGCATAGGGGC--GAAAGACTAATCGAAC-CATCTAGTANNNNNNNNNNNNNN
PS347_            ATTCCCCTA--GTAA-CGGCGAGTGAAGAGGGAAAAGCCCAGCAC-CGAAGCCTGCGGCAGTTTTGCTGTTAGGCAATGTGGTGTTTGGGTCGGCTCGTGGGATCGCCACTCCACTCGAAGTCCAGCATTGAGTATGG-TTACTGGATTTGGCCCAGAGAGGGTGAAAGGCCCGTA--CGGGTGGAGGT-TCAGACATGTGAGAGGCGGTTCACCAGGTCGACCTTAGAGTCGGGTTGTTTGGGAATGCAGCCCAAAGTGGGTGGTAAACTCCATCCAAGGCTAAATACAAGCACGAGTCCGATAGCGAACAAGTACCGTGAGGGAAAGTTGAAAAGTACTCT-GAAGAGAGAGTAAACAGTACGTGAAACCGC-ATGCAGGTAAACGGGTGGC-GTCAAGCTGCAAG-CCCAGAGGATTCA-GCCGACT--AGGATGT-AGTGTA-TG--CGCCT--GGCG--CA-TCTA--TCAGCC--GGAGTA----GGA-----TTGGAT-GGTCCACTGGAAA--A-CGGTGGGCTCGGCGGTGC------CTC----TGGGTTCCGTC-GG-G----------ATGTGT-GTACC-GGGTGGGTGCC--GGAGCATGCCG--TC---CGT---CTG-GGGGCTGT-CTAGTCGGTGCAC-TTTCTCTGT--GGTGAACACCACGAC-CGGTGGTATTGC--CAGTCTGCTGTGTCCAA--GTTGTGC-T--CGG-TAG---G-TCCTTTT-----------------GTG---G-----------CCGACTGGGTG---CAGCGATCACGCGCAAAT---TC-AGTAAACGGCGTAGAGGTG---TT-TCGGCATTTCTGCGTGCTATCGGCTACTGGT---TGTGAACGG---GCCTG--CTC---TTTGGTGC---TT--------GTTGTAGTC---GTCGGCACCCCG-----GGGTG-GT--CTGGTGGGACATGGTGGTAGGAA-TAACTGTGCAGGGCACCGGAGTTCTCGGCCTCA-------A---AT---GCATT---CTGC--GCC--CAGGCTA---CAAC--TGG-A---------------AGTAGTTGATGG-TGG-----C----------GCCGTTGCT--GT---TTGCCCGGT------GTTGG--GTCTGATCGT-CGTGTTGTCTGCG---AAAAG---TGGACCCG--GCGGTGGCTC-GACTCG-GGATGGGCAGT------TGGCG---GTGT----TGC-T----AGTGCTGCTGCAGAGTG-CTGTGGGCCCAATAG-TCGGTGGTGTAGTGGTAG-ACGAGCTACCCGACCCGTCTTGAAACACGGACCAAGGAGTTTAACG-TGTATGCAAGTCAATGGGCCGTACGAAACCCAAAGGCGCAGTGAAAGTGAAGCTC-----CGACTC---------G--------------TCTC------GGA--GTGAGGTGAGATCCTGCTGTTACTCGCATCAGTC--TAATGTGTTGTCAGCAT-CAGGCTAC---TAAGAGCAGTAGGCGCATCACCGGCCCGTCCCAT-G-A-CGTGGTCATTGGATGTC-TGCGGTGTGTCTTATTCT----T----CTTCGTCTGCTCTGTTTCCTCTTTCGGGGGGAGACT-------------------------------------------G-----GGTGGGTGGAGGGGGT-T-GAGACG-CCGTGGTGCC-GCCAATGCGTCGTC-GGGGCGGTGCATGAGCATACACGTTGAGACCCGAAAGATGGTGAACTATGCTTGCGTAGGTTG--AAGCCAGAGGAAACTCTGGTGGAGGACCGCAGCGATTCTGACGTGCAAATCGATCGTCAAACGNNNNNNNNNNNNNNNNNNNNNNNNNNNNNNNNNNNNNNNNNNNNNNNNNNNNNNNN
PD010_            NNNNNNNNNNNNNNNNNNNNNNNNNNNNNNNNNNNNNNNNNNNNNNNNNNNNNNNNNNNNNNNNNNNNNNNNNNNNNNNNNNNNNNNNNNNNNNNNNNNNNNNNNNNNNNNNNNNNNNNNNNNNNNNNNNNNNNNNNNNNNNNNNNNNNNNNNNNNNNNNNNNNNNNNNNNNNNNNNNNNNNNNNNNNNNNNNNNNNNNNNNNNNNNNNNNNNNNNNNNNNNNNNNNNNNNNNNNNNNNNNNNNNNNNNNNNNNNNNNNNNNNNNNNNNNNNNNNNNNNNNNNNNNNNNNNNNNNNNNNNNNNNNNNNNNNNNNNNNNNNNNNNNNNNNNNNNNNNNNNNNNNNNNNNNNNNNNNNNNNNNNNNNNNNNNNNNNNNNNNNNNNNNNNNNNNNNNNNNNNNNNNNNNNNNNNNNNNNNNNNNNNNNNNNNNNNNNNNNNNNNNNNNNNNNNNNNNNNNNNNNNNNNNNNNNNNNNNNNNNNNNNNNNNNNNNNNNNNNNNNNNNNNNNNNNNNNNNNNNNNNNNNNNNNNNNNNNNNNNNNNNNNNNNNNNNNNNNNNNNNNNNNNNNNNNNNNNNNNNNNNNNNNNNNNNNNNNNNNNNNNNNNNNNNNNNNNNNNNNNNNNNNNNNNNNNNNNNNNNNNNNNNNNNNNNNNNNNNNNNNNNNNNNNNNNNNNNNNNNNNNNNNNNNNNNNNNNNNNNNNNNNNNNNNNNNNNNNNNNNNNNNNNNNNNNNNNNNNNNNNNNNNNNNNNNNNNNNNNNNNNNNNNNNNNNNNNNNNNNNNNNNNNNNNNNNNNNNNNNNNNNNNNNNNNNNNNNNNNNNNNNNNNNNNNNNNNNNNNNNNNNNNNNNNNNNNNNNNNNNNNNNNNNNNNNNNNNNNNNNNNNNNNNNNNNNNNNNNNNNNNNNNNNNNNNNNNNNNNNNNNNNNNNNNNNNNNNNNNNNNNNNNNNNNNNNNNNNNNNNNNNNNNNNNNNNNNNNNNNNNNNNNNNNNNNNNNNNNNNNNNNNNNNNNNNNNNNNNNNNNNNNNNNNNNNNNNNNNNNNNNNNNNNNNNNNNNNNNNNNNNNNNNNNNNNNNNNNNNNNNNNNNNNNNNNNNNNNNNNNNNNNNNNNNNNNNNNNNNNNNNNNNNNNNNNNNNNNNNNNNNNNNNNNNNNNNNNNNNNNNNNNNNNNNNNNNNNNNNNNNNNNNNNNNNNNNNNNNNNNNNNNNNNNNNNNNNNNNNNNNNNNNNNNNNNNNNNNNNNNNNNNNNNNNNNNNNNNNNNNNNNNNNNNNNNNNNNNNNNNNNNNNNNNNNNNNNNNNNNNNNNNNNNNNNNNNNNNNNNNNNNNNNNNNNNNNNNNNNNNNNNNNNNNNNNNNNNNNNNNNNNNNNNNNNNNNNNNNNNNNNNNNNNNNNNNNNNNNNNNNNNNNNNNNNNNNNNNNNNNNNNNNNNNNNNNNNNNNNNNNNNNNNNNNNNNNNNNNNNNNNNNNNNNNNNNNNNNNNNNNNNNNNNNNNNNNNNNNNNNNNNNNNNNNNNNNNNNNNNNNNNNNNNNNNNNNNNNNNNNNNNNNNNNNNNNNNNNNNNNNNNNNNNNNNNNNNNNNNNNNNNNNNNNNNNNNNNNNNNNNNNNNNNNNNNNNNNNNNNNNNNNNNNNNNNNNNNNNNNNNNNNNNNNNNNNNNNNNNNNNNNNNNNNNNNNNNNNNNNNNNNNNNNNNNNNNNNNNNNNNNNNNNNNNNNNNNNNNNNNNNNNNNNNNNNNNNNNNNNNNNNNNNNNNNNNNNNNNNNNNNNNNNNNNNNNNNNNNNNNNNNNNNNNNNNNNNNNNNNNNNNNNNNNNNNNNNNNNNNNNNNNNNNNNNNNNNNNNNNNNNNNNNNNNNNNNNNNNNNNNNNNNNNNNNNNNNNNNNNNNNNNNNNNNNNNNNNNNNNNNNNNNNNNNNNNNNNNNNNNNNNNNNNNNNNNNNNNNNNNNNN
PS346_            ATTCCCCTA--GTAA-CGGCGAGTGAAGAGGGAAAAGCCCAGCAC-CGAAGCCTGCGGCAGTTTTGCTGTTAGGCAATGTGGTGTTTGGGTCGGCTCGTGGGATCGCCACTCCACTCGAAGTCCAGCATTGAGTATGG-TTACTGGATTTGGCCCAGAGAGGGTGAAAGGCCCGTA--CGGGTGGAGGT-TCAGACATGTGAGAGGCGGTTCACCAGGTCGACCTTAGAGTCGGGTTGTTTGGGAATGCAGCCCAAAGTGGGTGGTAAACTCCATCCAAGGCTAAATACAAGCACGAGTCCGATAGCGAACAAGTACCGTGAGGGAAAGTTGAAAAGTACTCT-GAAGAGAGAGTAAACAGTACGTGAAACCGC-ATGCAGGTAAACGGGTGGC-GTCAAGCTGCAAG-CCCAGAGGATTCA-GCCGACT--AGGATGT-AGTGTA-TG--CGCCT--GGCG--CA-TCTA--TCAGCC--GGAGTA----GGA-----TTGGAT-GGTCCACTGGAAA--A-CGGTGGGCTCGGCGGTGNNN---CCTC----TGGGTTCCGTC-GG-G----------ATGTGT-GTACC-GGGTGGGTGCC--GGAGCATGCCG--TC---CGT---CTG-GGGGCTGT-CTAGTCGGTGCAC-TTTCTCTGT--GGTGAACACCACGAC-CGGTGGTATTGC--CAGTCTGCTGTGTCCAA--GTTGTGC-T--CGG-TAG---G-TCCTTTT-----------------GTG---G-----------CCGACTGGGTG---CAGCGATCACGCGCAAAT---TC-AGTAAACGGCGTAGAGGTG---TT-TCGGCATTTCTGCGTGCTATCGGCTACTGGT---TGTGAACGG---GCCTG--CTC---TTTGGTGCNNNTT--------GTTGTAGTC---GTCGGCACCCCG-----GGGTG-GT--CTGGTGGGACATGGTGGTAGGAA-TAACTGTGCAGGGCACCGGAGTTCTCGGCCTCA-------A---AT---GCATT---CTGC--GCC--CAGGCTA---CAAC--TGG-A---------------AGTAGTTGATGG-TGG-----C----------GCCGTTGCT--GT---TTGCCCGGT------GTTGG--GTCTGATCGT-CGTGTTGTCTGCG---AAAAG---TGGACCCG--GCGGTGGCTC-GACTCG-GGATGGGCAGT------TGGCG---GTGT----TGC-T----AGTGCTGCTGCAGAGTG-CTGTGGGCCCAATAG-TCGGTGGTGTAGTGGTAG-ACGAGCTACCCGACCCGTCTTGAAACACGGACCAAGGAGTTTAACG-TGTATGCAAGTCAATGGGCCGTACGAAACCCAAAGGCGCAGTGAAAGTGAAGCTC-----CGACTC---------G--------------TCTC------GGA--GTGAGGTGAGATCCTGCTGTTACTCGCATCAGTC--TAATGTGTTGTCAGCAT-CAGGCTAC---TAAGAGCAGTAGGCGCATCACCGGCCCGTCCCAT-G-A-CGTGGTCATTGGA-----TGT-CTGCGGTGTG---TCTTMTTCTTCTTCGTCTGCTCTGTTTCCTCTTTCGGGGGGAGACT-------------------------------------------G-----GGTGGGTGGAGGGGGT-T-GAGACG-CCGTGGTGCC-GCCAATGCGTCGTC-GGGGCGGTGCATGAGCATACACGTTGAGACCCGAAAGATGGTGAACTATGCTTGCGTAGGTTG--AAGCCAGAGGAAACTCTGGTGGAGGACCGCAGCGATTCTGACGTGCAAATCGATCGTCAAA-CGTGAGCATAGGGGC--GAAAGACTAATCGAAC-CATCTAGTAGCTGG--TTCCCTC
PS351_            ATTCCCCTA--GTAA-CGGCGAGTGAAGAGGGAAAAGCCCAGCAC-CGAAGCCTGCGGCAGTTTTGCTGTTAGGCAATGTGGTGTTTGGGTCGGCTCGTGGGATCGCCACTCCACTCGAAGTCCAGCATTGAGTATGG-TTACTGGATTTGGCCCAGAGAGGGTGAAAGGCCCGTA--CGGGTGGAGGT-TCAGACATGTGAGAGGCGGTTCACCAGGTCGACCTTAGAGTCGGGTTGTTTGGGAATGCAGCCCAAAGTGGGTGGTAAACTCCATCCAAGGCTAAATACAAGCACGAGTCCGATAGCGAACAAGTACCGTGAGGGAAAGTTGAAAAGTACTCT-GAAGAGAGAGTAAACAGTACGTGAAACCGC-ATGCAGGTAAACGGGTGGC-GTCAAGCTGCAAG-CCCAGAGGATTCA-GCCGACT--AGGATGT-AGTGTA-TG--CGCCT--GGCG--CA-TCTA--TCAGCC--GGAGTA----GGA-----TTGGAT-GGTCCACTGGAAA--A-CGGTGGGCTCGGCGGTGC------CTC----TGGGTTCCGTC-GG-G----------ATGTGT-GTACC-GGGTGGGTGCC--GGAGCATGCCG--TC---CGT---CTG-GGGGCTGT-CTAGTCGGTGCAC-TTTCTCTGT--GGTGAACACCACGAC-CGGTGGTATTGC--CAGTCTGCTGTGTCCAA--GTTGTGC-T--CGG-TAG---G-TCCTTTT-----------------GTG---G-----------CCGACTGGGTG---CAGCGATCACGCGCAAAT---TC-AGTAAACGGCGTAGAGGTG---TT-TCGGCATTTCTGCGTGCTATCGGCTACTGGT---TGTGAACGG---GCCTG--CTC---TTTGGTGC---TT--------GTTGTAGTC---GTCGGCACCCCG-----GGGTG-GT--CTGGTGGGACATGGTGGTAGGAA-TAACTGTGCAGGGCACCGGAGTTCTCGGCCTCA-------A---AT---GCATT---CTGC--GCC--CAGGCTA---CAAC--TGG-A---------------AGTAGTTGATGG-TGG-----C----------GCCGTTGCT--GT---TTGCCCGGT------GTTGG--GTCTGATCGT-CGTGTTGTCTGCG---AAAAG---TGGACCCG--GCGGTGGCTC-GACTCG-GGATGGGCAGT------TGGCG---GTGT----TGC-T----AGTGCTGCTGCAGAGTG-CTGTGGGCCCAATAG-TCGGTGGTGTAGTGGTAG-ACGAGCTACCCGACCCGTCTTGAAACACGGACCAAGGAGTTTAACG-TGTATGCAAGTCAATGGGCCGTACGAAACCCAAAGGCGCAGTGAAAGTGAAGCTC-----CGACTC---------G--------------TCTC------GGA--GTGAGGTGAGATCCTGCTGTTACTCGCATCAGTC--TAATGTGTTGTCAGCAT-CAGGCTAC---TAAGAGCAGTAGGCGCATCACCGGCCCGTCCCAT-G-A-CGTGGTCATTGGATGTC-TGCGGTGTGTCTTCTTCT----T----CTTCGTCTGCTCTGTTTCCTCTTTCGGGGGGAGACT-------------------------------------------G-----GGTGGGTGGAGGGGGT-T-GAGACG-CCGTGGTGCC-GCCAATGCGTCGTC-GGGGCGGTGCATGAGCATACACGTTGAGACCCGAAAGATGGTGAACTATGCTTGCGTAGGTTG--AAGCCAGAGGAAACTCTGGTGGAGGACCGCAGCGATTCTGACGTGCAAATCGATCGTCAAA-CGTGAGCATAGGGGCGNNNNNNNNNNNNNNNNNNNNNNNNNNNNNNNNNNNNNNNNN
PD356_            NNNNNNNNNNNNNNNNNNNNNNNNNNNNNNNNNNNNNNNNNNNNNNNNNNNNNNNNNNNNNNNNNNNNNNNNNNNNNNNNNNNNNNNNNNNNNNNNNNNNNNNNNNNNNNNNNNNNNNNNNNNNNNNNNNNNNNNNNNNNNNNNNNNNNNNNNNNNNNNNNNNNNNNNNNNNNNNNNNNNNNNNNNNNNNNNNNNNNNNNNNNNNNNNNNNNNNNNNNNNNNNNNNNNNNNNNNNNNNNNNNNNNNNNNNNNNNNNNNNNNNNNNNNNNNNNNNNNNNNNNNNNNNNNNNNNNNNNNNNNNNNNNNNNNNNNNNNNNNNNNNNNNNNNNNNNNNNNNNNNNNNNNNNNNNNNNNNNNNNNNNNNNNNNNNNNNNNNNNNNNNNNNNNNNNNNNNNNNNNNNNNNNNNNNNNNNNNNNNNNNNNNNNNNNNNNNNNNNNNNNNNNNNNNNNNNNNNNNNNNNNNNNNNNNNNNNNNNNNNNNNNNNNNNNNNNNNNNNNNNNNNNNNNNNNNNNNNNNNNNNNNNNNNNNNNNNNNNNNNNNNNNNNNNNNNNNNNNNNNNNNNNNNNNNNNNNNNNNNNNNNNNNNNNNNNNNNNNNNNNNNNNNNNNNNNNNNNNNNNNNNNNNNNNNNNNNNNNNNNNNNNNNNNNNNNNNNNNNNNNNNNNNNNNNNNNNNNNNNNNNNNNNNNNNNNNNNNNNNNNNNNNNNNNNNNNNNNNNNNNNNNNNNNNNNNNNNNNNNNNNNNNNNNNNNNNNNNNNNNNNNNNNNNNNNNNNNNNNNNNNNNNNNNNNNNNNNNNNNNNNNNNNNNNNNNNNNNNNNNNNNNNNNNNNNNNNNNNNNNNNNNNNNNNNNNNNNNNNNNNNNNNNNNNNNNNNNNNNNNNNNNNNNNNNNNNNNNNNNNNNNNNNNNNNNNNNNNNNNNNNNNNNNNNNNNNNNNNNNNNNNNNNNNNNNNNNNNNNNNNNNNNNNNNNNNNNNNNNNNNNNNNNNNNNNNNNNNNNNNNNNNNNNNNNNNNNNNNNNNNNNNNNNNNNNNNNNNNNNNNNNNNNNNNNNNNNNNNNNNNNNNNNNNNNNNNNNNNNNNNNNNNNNNNNNNNNNNNNNNNNNNNNNNNNNNNNNNNNNNNNNNNNNNNNNNNNNNNNNNNNNNNNNNNNNNNNNNNNNNNNNNNNNNNNNNNNNNNNNNNNNNNNNNNNNNNNNNNNNNNNNNNNNNNNNNNNNNNNNNNNNNNNNNNNNNNNNNNNNNNNNNNNNNNNNNNNNNNNNNNNNNNNNNNNNNNNNNNNNNNNNNNNNNNNNNNNNNNNNNNNNNNNNNNNNNNNNNNNNNNNNNNNNNNNNNNNNNNNNNNNNNNNNNNNNNNNNNNNNNNNNNNNNNNNNNNNNNNNNNNNNNNNNNNNNNNNNNNNNNNNNNNNNNNNNNNNNNNNNNNNNNNNNNNNNNNNNNNNNNNNNNNNNNNNNNNNNNNNNNNNNNNNNNNNNNNNNNNNNNNNNNNNNNNNNNNNNNNNNNNNNNNNNNNNNNNNNNNNNNNNNNNNNNNNNNNNNNNNNNNNNNNNNNNNNNNNNNNNNNNNNNNNNNNNNNNNNNNNNNNNNNNNNNNNNNNNNNNNNNNNNNNNNNNNNNNNNNNNNNNNNNNNNNNNNNNNNNNNNNNNNNNNNNNNNNNNNNNNNNNNNNNNNNNNNNNNNNNNNNNNNNNNNNNNNNNNNNNNNNNNNNNNNNNNNNNNNNNNNNNNNNNNNNNNNNNNNNNNNNNNNNNNNNNNNNNNNNNNNNNNNNNNNNNNNNNNNNNNNNNNNNNNNNNNNNNNNNNNNNNNNNNNNNNNNNNNNNNNNNNNNNNNNNNNNNNNNNNNNNNNNNNNNNNNNNNNNNNNNNNNNNNNNNNNNNNNNNNNNNNNNNNNNNNNNNNNNNNNNNNNNNNNNNNNNNNNNNNNNNNNNNNNNNNNNNNNNNNNNNNNN
PS432_            ATTCCCCTA--GTAA-CGGCGAGTGAAGAGGGAAGAGCCCAGCAC-CGAAGCCTGCGGCAGGTTTGCTGTTAGGCAATGTGGTGTTTGGGTCGGCTCGTGGGACCACCACTCCACTCGAAGTCCAGCATTGAGTATGG-TTACTGGATTTGGCCCAGAGAGGGTGAAAGGCCCGTA--CGGGTGGAGTG-TCAGACATGTGAG--GTGGTTCACCAGGTCGACCTTAGAGTCGGGTTGTTTGGGAATGCAGCCCAAAGCGGGTGGTAAACTCCATCCAAGGCTAAATACTAGCACGAGTCCGATAGCGAACAAGTACCGTGAGGGAAAGTTGAAAAGTACTCT-GAAGAGAGAGTAAACAGTACGTGAAACCGC-ATGCAGGTAAACGGGTGGC-GTCAAGCTGCAAG-CCCGGAGAATTCA-GTCGGCT--AGGTTGT-TGTGTA-TG--CGCCT--GGCG--CA-TCTA--TCAGTC--GGAGTAT----GA-----TTGGGT-AGTCCACTAG-TAGA--CAGTGGGCCT-----GGC------CGC----AAG-----GTCAGG----A--------TATGT-GTACC-GGGTGGGTGCC--GGAGCATGCTA--TC---CAT---CTG-TGGACTGT-CTAGCCGGTGCAC-TTTCTCTGT--GGTCAACACCACGAC-CGGTGGTACTGC--CAGTCTGCCATGTCCAA--GTCGCATTT---GGTAGG-----TC---CT----------------TGCG---G-----------CCAATCGGGTG------CGATCACAGGCAAG----TCCAGTAAACGGCGTGAGGGTG----CTTCGGCACTGTTGCGTGTTATCGGCTACTGGT---TGTCAACGG---GCCTGC-CT-------GGTGC---TT--------GTTGTAGC------CGGCACT-G-------GGTGGCT---CGGTGGGCCATGGTGGTAGGAA-TAACTGTGCAGGGCACTGGAGTTATCGGCCTCA------AAT--AC---GCGT---CCCAC--GTC--CACGCTG---CAAG--TGGTT----------------TTGGTTGGCTG-TGT-------C-----------GCTGCT--GT---CTGCTCGGT------GCTGA--GTGTGATTGG-CGTGTTGCCTGCG---CAAAG---TAGGCCCGC--CAGTGGCTC-GGTCCG-GGATGGGCGGT------TGGTG---GGGC----AGT-----CGGCGTGGGG----TGT---TGTGGGCCAAATAG-TCTGTGGTGTAGTGGTAG-ACGAGCTACCCGACCCGTCTTGAAACACGGACCAAGGAGTTTAACA-TGTATGCGAGTCAATGGGTCCTACGAAACCCAAAGGCGCAGTGAAAGTGAAGCTT-----CGACTTG----------T-------------CT------CGGA--GTGAGGTGAGATCCTGCTGTTTCTCGCACCAGCC--TTTTGC-----CAGCAT-CAGGC------TAAGAGCAGTGGGCGCATCACCGGCCCGTCCCATGA---TGTGGTCATTGGT--TATTGCGCGGT------T-------------GTTGCTGTGTGTGTTCA--------------------------------------------------------------T-----CTCAGTGGCGGCC--------------GTGTTGC----CAGTGCGTCATC-GGGGCGGTGCAAGAGCATACACGTTGAGACCCGAAAGATGGTGAACTATGCTTGCGTAGGTTG--AAGCCAGAGGAAACTCTGGTGGAGGACCGCAGCGATTCTGACGTGCAAATCGATCGTCAAA-CGTGAGCATAGGGGC--GAAAGACTAATCGAAC-CATCTAGTAGCTGG--TTCCCTC
PS431_            NNNNNNNTA--GTAA-CGGCGAGTGAAGAGGGAAGAGCCCAGCAC-CGAAGCCTGCGGCAGGTTTGCTGTTAGGCAATGTGGTGTTTGGGTCGGCTCGTGGGACCACCACTCCACTCGAAGTCCAGCATTGAGTATGG-TTACTGGATTTGGCCCAGAGAGGGTGAAAGGCCCGTA--CGGGTGGAGTG-TCAGACATGTGAG--GTGGTTCACCAGGTCGACCTTAGAGTCGGGTTGTTTGGGAATGCAGCCCAAAGCGGGTGGTAAACTCCATCCAAGGCTAAATACTAGCACGAGTCCGATAGCGAACAAGTACCGTGAGGGAAAGTTGAAAAGTACTCT-GAAGAGAGAGTAAACAGTACGTGAAACCGC-ATGCAGGTAAACGGGTGGC-GTCAAGCTGCAAG-CCCGGAGAATTCA-GTCGGCT--AGGTTGT-TGTGTA-TG--CGCCT--GGCG--CA-TCTA--TCAGTC--GGAGTAT----GA-----TTGGGT-AGTCCACTAG-TAGA--CAGTGGGCCT-----GGC------CGC----AAG-----GTCAGG----A--------TATGT-GTACC-GGGTGGGTGCC--GGAGCATGCTA--TC---CAT---CTG-TGGACTGT-CTAGCCGGTGCAC-TTTCTCTGT--GGTCAACACCACGAC-CGGTGGTACTGC--CAGTCTGCCATGTCCAA--GTCGCATTT---GGTAGG-----TC---CT----------------TGCG---G-----------CCAATCGGGTG------CGATCACAGGCAAG----TCCAGTAAACGGCGTGAGGGTG----CTTCGGCACTGTTGCGTGTTATCGGCTACTGGT---TGTCAACGG---GCCTGC-CT-------GGTGC---TT--------GTTGTAGC------CGGCACT-G-------GGTGGCT---CGGTGGGCCATGGTGGTAGGAA-TAACTGTGCAGGGCACTGGAGTTATCGGCCTCA------AAT--AC---GCGT---CCCAC--GTC--CACGCTG---CAAG--TGGTT----------------TTGGTTGGCTG-TGT-------C-----------GCTGCT--GT---CTGCTCGGT------GCTGA--GTGTGATTGG-CGTGTTGCCTGCG---CAAAG---TAGGCCCGC--CAGTGGCTC-GGTCCG-GGATGGGCGGT------TGGTG---GGGC----AGT-----CGGCGTGGGG----TGT---TGTGGGCCAAATAG-TCTGTGGTGTAGTGGTAG-ACGAGCTACCCGACCCGTCTTGAAACACGGACCAAGGAGTTTAACA-TGTATGCGAGTCAATGGGTCCTACGAAACCCAAAGGCGCAGTGAAAGTGAAGCTT-----CGACTTG----------T-------------CT------CGGA--GTGAGGTGAGATCCTGCTGTTTCTCGCACCAGCC--TTTTGC-----CAGCAT-CAGGC------TAAGAGCAGTGGGCGCATCACCGGCCCGTCCCATGA---TGTGGTCATTGGT--TATTGCGCGGT------T-------------GTTGCTGTGTGTGTTCA--------------------------------------------------------------T-----CTCAGTGGCGGCC--------------GTGTTGC----CAGTGCGTCATC-GGGGCGGTGCAAGAGCATACACGTTGAGACCCGAAAGATGGTGAACTATGCTTGCGTAGGTTG--AAGCCAGAGGAAACTCTGGTGGAGGACCGCAGCGATTCTGACGTGCAAATCGATCGTCAAA-CGTGAGCATAGGGGCGAAANNNNNNNNNNNNNNNNNNNNNNNNNNNNNNNNNNNNNN
PS430_            NNNNNNNTA--GTAA-CGGCGAGTGAAGAGGGAAGAGCCCAGCAC-CGAAGCCTGCGGCAGGTTTGCTGTTAGGCAATGTGGTGTTTGGGTCGGCTCGTGGGACCACCACTCCACTCGAAGTCCAGCATTGAGTATGG-TTACTGGATTTGGCCCAGAGAGGGTGAAAGGCCCGTA--CGGGTGGAGTG-TCAGACATGTGAG--GTGGTTCACCAGGTCGACCTTAGAGTCGGGTTGTTTGGGAATGCAGCCCAAAGCGGGTGGTAAACTCCATCCAAGGCTAAATACTAGCACGAGTCCGATAGCGAACAAGTACCGTGAGGGAAAGTTGAAAAGTACTCT-GAAGAGAGAGTAAACAGTACGTGAAACCGC-ATGCAGGTAAACGGGTGGC-GTCAAGCTGCAAG-CCCGGAGAATTCA-GTCGGCT--AGGTTGT-TGTGTA-TG--CGCCT--GGCG--CA-TCTA--TCAGTC--GGAGTAT----GA-----TTGGGT-AGTCCACTAG-TAGA--CAGTGGGCCT-----GGC------CGC----AAG-----GTCAGG----A--------TATGT-GTACC-GGGTGGGTGCC--GGAGCATGCTA--TC---CAT---CTG-TGGACTGT-CTAGCCGGTGCAC-TTTCTCTGT--GGTCAACACCACGAC-CGGTGGTACTGC--CAGTCTGCCATGTCCAA--GTCGCATTT---GGTAGG-----TC---CT----------------TGCG---G-----------CCAATCGGGTG------CGATCACAGGCAAG----TCCAGTAAACGGCGTGAGGGTG----CTTCGGCACTGTTGCGTGTTATCGGCTACTGGT---TGTCAACGG---GCCTGC-CT-------GGTGC---TT--------GTTGTAGC------CGGCACT-G-------GGTGGCT---CGGTGGGCCATGGTGGTAGGAA-TAACTGTGCAGGGCACTGGAGTTATCGGCCTCA------AAT--AC---GCGT---CCCAC--GTC--CACGCTG---CAAG--TGGTT----------------TTGGTTGGCTG-TGT-------C-----------GCTGCT--GT---CTGCTCGGT------GCTGA--GTGTGATTGG-CGTGTTGCCTGCG---CAAAG---TAGGCCCGC--CAGTGGCTC-GGTCCG-GGATGGGCGGT------TGGTG---GGGC----AGT-----CGGCGTGGGG----TGT---TGTGGGCCAAATAG-TCTGTGGTGTAGTGGTAG-ACGAGCTACCCGACCCGTCTTGAAACACGGACCAAGGAGTTTAACA-TGTATGCGAGTCAATGGGTCCTACGAAACCCAAAGGCGCAGTGAAAGTGAAGCTT-----CGACTTG----------T-------------CT------CGGA--GTGAGGTGAGATCCTGCTGTTTCTCGCACCAGCC--TTTTGC-----CAGCAT-CAGGC------TAAGAGCAGTGGGCGCATCACCGGCCCGTCCCATGA---TGTGGTCATTGGT--TATTGCGCGGT------T-------------GTTGCTGTGTGTGTTCA--------------------------------------------------------------T-----CTCAGTGGCGGCC--------------GTGTTGC----CAGTGCGTCATC-GGGGCGGTGCAAGAGCATACACGTTGAGACCCGAAAGATGGTGAACTATGCTTGCGTAGGTTG--AAGCCAGAGGAAACTCTGGTGGAGGACCGCAGCGATTCTGACGTGCAAATCGATCGTCAAA-CGTGAGCATAGGGGCGAAANNNNNNNNNNNNNNNNNNNNNNNNNNNNNNNNNNNNNN
PS264_            NNNNNNNTA--GTAA-CGGCGAGTGAAGAGGGAAAAGCCCAGCAC-CGAAGCCTGCGGCAGATTTGCTGTTAGGCAATGTGGTGTTTGGGTCGGCTCGTGGGACCACCACTCCACTCGAAGTCCAGCATTGAGTATGG-TTACTGGATTTGGCCCAGAGAGGGTGAAAGGCCCGTA--CGGGTGGAGTA-TCAGACATGTGAG--GTGGTTCACCAGGTCGACCTTAGAGTCGGGTTGTTTGTGAATGCAGCCCAAAGTGGGTGGTAAACTCCATCCAAGGCTAAATACAAGCACGAGTCCGATAGCGAACAAGTACCGTGAGGGAAAGTTGAAAAGTACTCT-GAAGAGAGAGTAAACAGTACGTGAAACCGC-ATGCAGGTAAACGGGTGGC-GTCAAGCTGCAAG-CCCGGAGAATTCA-GCCGGCT--AGGTTGT-TGTGTA-TG--CGCCT--GGCG--CA-TCCA--TCAGTC--AGAGTAT----GA-----TTGGGT-AGTCCACTCG-TAGA--CAGTGGGCCT-----GTC------CGC----AAG-----GGCAGG-----A-------TATGT-GTACC-GGGCGGGTGCC--GGAGCATGCTA--TC---CGT---CTA-AGGACTGT-CTAGCCGGTGCAC-TTTCTCCGT--GGTGAACACCACGAC-CGGTGGTATTGC--CAGTCTGCTGTGTCCAA--GTCGCGTTT---GGTGGG-----TC---CTT----------------GTG---G-----------CCAACCGAGT------GTGATCACAGGCAAAC---TC-AGTAAACGGCGTGAGGGTGT----TTCGGCACTTTCATGTGCTATCGGATACTGGT---TGTCAACGG---GCCTG--CT------CTGTGT---TT--------GTTGTAAC------CGACACG--G------AGTGGTT---CGGTGGGGCATGGTGGTAAGAA-TAACTGTGCAAGGCACCGGGGTTATCGGCCTC-------AA---AT---GC-GT--CCTGC--GTC--GACGTTA---CAAG--TG---T--------------------AGGTAC-TGT------GC----------TGCTGCT--GC---CTGCTCGGT------GCTGG--GTGTGATTGG-CGTGTCGCCTGCG---CAAAG---TAGGCCCGC--CAATGGCTC-GGTTCG-AGGTGGGTAGT------TGGTG---GCGT----TGTCG--ATGGCGTAGGG----CGTG-GTG-GGCCT-AATAG-TCTGTGGTGTAGTGGTAG-ACGAGCTACCCGACCCGTCTTGAAACACGGACCAAGGAGTTTAACG-TGTATGCGAGTCAATGGGCCCTACGAAACCCAAAGGCGCAGTGAAAGTGAAGCTT-----CGACTTG----------T-------------CT------CGGA--GTGAGGTGAGATCCTGCTGTTACTCGCACCAGCC--TAATGC-----CAGCAT-CAGGC------TAAGAGCAGTAGGCGCATCACCGGCCCGTCCCATGA---TGTGGTCACTGGA------TTTCCGTGGT---T-------------GTTGCTGCCC---------------------------------------------------------------------T-------CGGTAATGGCTG-----------CCGCGGTTC----CAGTGCGTCATC-GGGGCGGTGCATGAGCATACACGTTGAGACCCGAAAGATGGTGAACTATGCTTGCGTAGGTTG--AAGCCAGAGGAAACTCTGGTGGAGGACCGCAGCGATTCTGACGTGCAAATCGATCGTCAAA-CGTGAGCATAGGGGCGAAANNNNNNNNNNNNNNNNNNNNNNNNNNNNNNNNNNNNNN
PS263_            NNNNNNNTA--GTAA-CGGCGAGTGAAGAGGGAAAAGCCCAGCAC-CGAAGCCTGCGGCAGATTTGCTGTTAGGCAATGTGGTGTTTGGGTCGGCTCGTGGGACCACCACTCCACTCGAAGTCCAGCATTGAGTATGG-TTACTGGATTTGGCCCAGAGAGGGTGAAAGGCCCGTA--CGGGTGGAGTA-TCAGACATGTGAG--GTGGTTCACCAGGTCGACCTTAGAGTCGGGTTGTTTGTGAATGCAGCCCAAAGTGGGTGGTAAACTCCATCCAAGGCTAAATACAAGCACGAGTCCGATAGCGAACAAGTACCGTGAGGGAAAGTTGAAAAGTACTCT-GAAGAGAGAGTAAACAGTACGTGAAACCGC-ATGCAGGTAAACGGGTGGC-GTCAAGCTGCAAG-CCCGGAGAATTCA-GCCGGCT--AGGTTGT-TGTGTA-TG--CGCCT--GGCG--CA-TCCA--TCAGTC--AGAGTAT----GA-----TTGGGT-AGTCCACTCG-TAGA--CAGTGGGCCT-----GTC------CGC----AAG-----GGCAGG-----A-------TATGT-GTACC-GGGCGGGTGCC--GGAGCATGCTA--TC---CGT---CTA-AGGACTGT-CTAGCCGGTGCAC-TTTCTCCGT--GGTGAACACCACGAC-CGGTGGTATTGC--CAGTCTGCTGTGTCCAA--GTCGCGTTT---GGTGGG-----TC---CTT----------------GTG---G-----------CCAACCGAGT------GTGATCACAGGCAAAC---TC-AGTAAACGGCGTGAGGGTGT----TTCGGCACTTTCATGTGCTATCGGATACTGGT---TGTCAACGG---GCCTG--CT------CTGTGT---TT--------GTTGTAAC------CGACACG--G------AGTGGTT---CGGTGGGGCATGGTGGTAAGAA-TAACTGTGCAAGGCACCGGGGTTATCGGCCTC-------AA---AT---GC-GT--CCTGC--GTC--GACGTTA---CAAG--TG---T--------------------AGGTAC-TGT------GC----------TGCTGCT--GC---CTGCTCGGT------GCTGG--GTGTGATTGG-CGTGTCGCCTGCG---CAAAG---TAGGCCCGC--CAATGGCTC-GGTTCG-AGGTGGGTAGT------TGGTG---GCGT----TGTCG--ATGGCGTAGGG----CGTG-GTG-GGCCT-AATAG-TCTGTGGTGTAGTGGTAG-ACGAGCTACCCGACCCGTCTTGAAACACGGACCAAGGAGTTTAACG-TGTATGCGAGTCAATGGGCCCTACGAAACCCAAAGGCGCAGTGAAAGTGAAGCTT-----CGACTTG----------T-------------CT------CGGA--GTGAGGTGAGATCCTGCTGTTACTCGCACCAGCC--TAATGC-----CAGCAT-CAGGC------TAAGAGCAGTAGGCGCATCACCGGCCCGTCCCATGA---TGTGGTCACTGGA------TTTCCGTGGT---T-------------GTTGCTGCCC---------------------------------------------------------------------T-------CGGTAATGGCTG-----------CCGCGGTTC----CAGTGCGTCATC-GGGGCGGTGCATGAGCATACACGTTGAGACCCGAAAGATGGTGAACTATGCTTGCGTAGGTTG--AAGCCAGAGGAAACTCTGGTGGAGGACCGCAGCGATTCTGACGTGCAAATCGATCGTCAAA-CGTGAGCATANNNNNNNNNNNNNNNNNNNNNNNNNNNNNNNNNNNNNNNNNNNNNNN
PD019_            NNNNNNNNNNNNNNNNNNNNNNNNNNNNNNNNNNNNNNNNNNNNNNNNNNNNNNNNNNNNNNNNNNNNNNNNNNNNNNNNNNNNNNNNNNNNNNNNNNNNNNNNNNNNNNNNNNNNNNNNNNNNNNNNNNNNNNNNNNNNNNNNNNNNNNNNNNNNNNNNNNNNNNNNNNNNNNNNNNNNNNNNNNNNNNNNNNNNNNNNNNNNNNNNNNNNNNNNNNNNNNNNNNNNNNNNNNNNNNNNNNNNNNNNNNNNNNNNNNNNNNNNNNNNNNNNNNNNNNNNNNNNNNNNNNNNNNNNNNNNNNNNNNNNNNNNNNNNNNNNNNNNNNNNNNNNNNNNNNNNNNNNNNNNNNNNNNNNNNNNNNNNNNNNNNNNNNNNNNNNNNNNNNNNNNNNNNNNNNNNNNNNNNNNNNNNNNNNNNNNNNNNNNNNNNNNNNNNNNNNNNNNNNNNNNNNNNNNNNNNNNNNNNNNNNNNNNNNNNNNNNNNNNNNNNNNNNNNNNNNNNNNNNNNNNNNNNNNNNNNNNNNNNNNNNNNNNNNNNNNNNNNNNNNNNNNNNNNNNNNNNNNNNNNNNNNNNNNNNNNNNNNNNNNNNNNNNNNNNNNNNNNNNNNNNNNNNNNNNNNNNNNNNNNNNNNNNNNNNNNNNNNNNNNNNNNNNNNNNNNNNNNNNNNNNNNNNNNNNNNNNNNNNNNNNNNNNNNNNNNNNNNNNNNNNNNNNNNNNNNNNNNNNNNNNNNNNNNNNNNNNNNNNNNNNNNNNNNNNNNNNNNNNNNNNNNNNNNNNNNNNNNNNNNNNNNNNNNNNNNNNNNNNNNNNNNNNNNNNNNNNNNNNNNNNNNNNNNNNNNNNNNNNNNNNNNNNNNNNNNNNNNNNNNNNNNNNNNNNNNNNNNNNNNNNNNNNNNNNNNNNNNNNNNNNNNNNNNNNNNNNNNNNNNNNNNNNNNNNNNNNNNNNNNNNNNNNNNNNNNNNNNNNNNNNNNNNNNNNNNNNNNNNNNNNNNNNNNNNNNNNNNNNNNNNNNNNNNNNNNNNNNNNNNNNNNNNNNNNNNNNNNNNNNNNNNNNNNNNNNNNNNNNNNNNNNNNNNNNNNNNNNNNNNNNNNNNNNNNNNNNNNNNNNNNNNNNNNNNNNNNNNNNNNNNNNNNNNNNNNNNNNNNNNNNNNNNNNNNNNNNNNNNNNNNNNNNNNNNNNNNNNNNNNNNNNNNNNNNNNNNNNNNNNNNNNNNNNNNNNNNNNNNNNNNNNNNNNNNNNNNNNNNNNNNNNNNNNNNNNNNNNNNNNNNNNNNNNNNNNNNNNNNNNNNNNNNNNNNNNNNNNNNNNNNNNNNNNNNNNNNNNNNNNNNNNNNNNNNNNNNNNNNNNNNNNNNNNNNNNNNNNNNNNNNNNNNNNNNNNNNNNNNNNNNNNNNNNNNNNNNNNNNNNNNNNNNNNNNNNNNNNNNNNNNNNNNNNNNNNNNNNNNNNNNNNNNNNNNNNNNNNNNNNNNNNNNNNNNNNNNNNNNNNNNNNNNNNNNNNNNNNNNNNNNNNNNNNNNNNNNNNNNNNNNNNNNNNNNNNNNNNNNNNNNNNNNNNNNNNNNNNNNNNNNNNNNNNNNNNNNNNNNNNNNNNNNNNNNNNNNNNNNNNNNNNNNNNNNNNNNNNNNNNNNNNNNNNNNNNNNNNNNNNNNNNNNNNNNNNNNNNNNNNNNNNNNNNNNNNNNNNNNNNNNNNNNNNNNNNNNNNNNNNNNNNNNNNNNNNNNNNNNNNNNNNNNNNNNNNNNNNNNNNNNNNNNNNNNNNNNNNNNNNNNNNNNNNNNNNNNNNNNNNNNNNNNNNNNNNNNNNNNNNNNNNNNNNNNNNNNNNNNNNNNNNNNNNNNNNNNNNNNNNNNNNNNNNNNNNNNNNNNNNNNNNNNNNNNNNNNNNNNNNNNNNNNNNNNNNNNNNNNNNNNNNNNNNNNNNNNNNNNNNNNNNNNNNNNNNNN
PS123_            NNNNNNNTA--GTAA-CGGCGAGTGAAGAGGGAAAAGCCCAGCAC-CGAAGCCTGCGGCAGGTTTGCTGTTAGGCAATGTGGTGTTTAGGCCGGCTCGTGGGACCACCACTCCACTCGAAGTCCAGCATTGAGTATGG-TTACTGGATTTGGCCCAGAGAGGGTGAAAGGCCCGTA--CGGGTGGAGTG-TCAGACATGTGAG--GTGGTTCACCAGGTCGACCTTAGAGTCGGGTTGTTTGGGAATGCAGCCCAAAGTGGGTGGTAAACTCCATCCAAGGCTAAATACTAGCACGAGTCCGATAGCGAACAAGTACCGTGAGGGAAAGTTGAAAAGTACTCT-GAAGAGAGAGTAAACAGTACGTGAAACCGC-ATGCAGGTAAACGGGTGGC-GTCAAGCTGCAAG-CCCAGAGAATTCA-GTCGGCT--AGGTTGT-TGTGTA-TG--CGCCT--GGCG--CA-TCCA--TCAGTC--GGAGTAT----GA-----TTGGAT-AGTCCACCGGAAA---ATGGTGGGCCC-----GGC------CGC----AAG-----GTCGGG-----A-------TATGT-GTACC-GGGTGGGTGCC--GGAGCATGCTA--TC---CGT---CTG-GGGACTGT-CTAGCCGGTGCAC-TTTCTCTGT--GGTCAACACCACGAC-CGGTGGTATTGC--CAGTCTGCTGTGTCCAA--GTCGTGTTT---GGTAGG-----TC---CTC----------------GTG---G-----------CCAACCGGAT------GCGATCACAGGCAAAC---TC-AGTAAACGGCGTGAGGGTGC----TTCGGTACTCTTGCGTGTTATCGGCTACTGGT---TGTCAACGG---TCCG---CT------CTGCGT---TT--------GTTGTAAC------CGACGCTG-G------AGTG-GT--CCGGTGGGGCACGGTGGTAAGAA-CAACTGTGCAAGGCACCGGGGTTATCGGCCTC-------AA---AT---GCAT---CCCGC--GTC--CACGTTA---CAAG--TGGCAG--------------------TTGTGGCTGT------T------------GCCGCT--GC---CTGCTCGGT------GCTGG--GTTCGATTGG-CGTGTTGCCTGCA---CAAAG---TAGGCCCGC--CAGTAGTTC-GGTCCG-AGGTGGGTGGT------TGGTG---GCG------GTTG---CTGCGTGGGG----TGTG-GTG-GGCCC-AACAG-TCTGTGGTGTAGTGGTAG-ACGAGCTACCCGACCCGTCTTGAAACACGGACCAAGGAGTTTAACA-TGTATGCGAGTCAATGGGTCCTACGAAACCCAAAGGCGCAGTGAAAGTGAAGCTT-----CGACTTG---------T--------------CT------CGGA--GTGAGGTGAGATCCTGCCGTTTCTCGCACCAGCC--TAATGC-----CAGCAT-CAGGC------TAAGAGCGGTGGGCGCATCACCGGCCCGTCCCATGA---TGTGGTCATTGGAT------TTCCGCGGT--T--------------GTTGCTGCTTC-------------------------------------------------------------------G----------GTGGTGGTGG------T-----CGTGGTGC----CAGTGCGTCATC-GGGGCGGTGCATGAGCATACACGTTGAGACCCGAAAGATGGTGAACTATGCTTGCGTAGGTTG--AAGCCAGAGGAAACTCTGGTGGAGGACCGCAGCGATTCTGACGTGCAAATCGATCGTCAAA-CGTGAGCATANNNNNNNNNNNNNNNNNNNNNNNNNNNNNNNNNNNNNNNNNNNNNNN
PS122_            NNNNNNNTA--GTAA-CGGCGAGTGAAGAGGGAAAAGCCCAGCAC-CGAAGCCTGCGGCAGGTTTGCTGTTAGGCAATGTGGTGTTTAGGCCGGCTCGTGGGACCACCACTCCACTCGAAGTCCAGCATTGAGTATGG-TTACTGGATTTGGCCCAGAGAGGGTGAAAGGCCCGTA--CGGGTGGAGTG-TCAGACATGTGAG--GTGGTTCACCAGGTCGACCTTAGAGTCGGGTTGTTTGGGAATGCAGCCCAAAGTGGGTGGTAAACTCCATCCAAGGCTAAATACTAGCACGAGTCCGATAGCGAACAAGTACCGTGAGGGAAAGTTGAAAAGTACTCT-GAAGAGAGAGTAAACAGTACGTGAAACCGC-ATGCAGGTAAACGGGTGGC-GTCAAGCTGCAAG-CCCAGAGAATTCA-GTCGGCT--AGGTTGT-TGTGTA-TG--CGCCT--GGCG--CA-TCCA--TCAGTC--GGAGTAT----GA-----TTGGAT-AGTCCACCGGAAA---ATGGTGGGCCC-----GGC------CGC----AAG-----GTCGGG-----A-------TATGT-GTACC-GGGTGGGTGCC--GGAGCATGCTA--TC---CGT---CTG-GGGACTGT-CTAGCCGGTGCAC-TTTCTCTGT--GGTCAACACCACGAC-CGGTGGTATTGC--CAGTCTGCTGTGTCCAA--GTCGTGTTT---GGTAGG-----TC---CTC----------------GTG---G-----------CCAACCGGAT------GCGATCACAGGCAAAC---TC-AGTAAACGGCGTGAGGGTGC----TTCGGTACTCTTGCGTGTTATCGGCTACTGGT---TGTCAACGG---TCCG---CT------CTGCGT---TT--------GTTGTAAC------CGACGCTG-G------AGTG-GT--CCGGTGGGGCACGGTGGTAAGAA-CAACTGTGCAAGGCACCGGGGTTATCGGCCTC-------AA---AT---GCAT---CCCGC--GTC--CACGTTA---CAAG--TGGCAG--------------------TTGTGGCTGT------T------------GCCGCT--GC---CTGCTCGGT------GCTGG--GTTCGATTGG-CGTGTTGCCTGCA---CAAAG---TAGGCCCGC--CAGTAGTTC-GGTCCG-AGGTGGGTGGT------TGGTG---GCG------GTTG---CTGCGTGGGG----TGTG-GTG-GGCCC-AACAG-TCTGTGGTGTAGTGGTAG-ACGAGCTACCCGACCCGTCTTGAAACACGGACCAAGGAGTTTAACA-TGTATGCGAGTCAATGGGTCCTACGAAACCCAAAGGCGCAGTGAAAGTGAAGCTT-----CGACTTG---------T--------------CT------CGGA--GTGAGGTGAGATCCTGCCGTTTCTCGCACCAGCC--TAATGC-----CAGCAT-CAGGC------TAAGAGCGGTGGGCGCATCACCGGCCCGTCCCATGA---TGTGGTCATTGGAT------TTCCGCGGT--T--------------GTTGCTGCTTC-------------------------------------------------------------------G----------GTGGTGGTGG------T-----CGTGGTGC----CAGTGCGTCATC-GGGGCGGTGCATGAGCATACACGTTGAGACCCGAAAGATGGTGAACTATGCTTGCGTAGGTTG--AAGCCAGAGGAAACTCTGGTGGAGGACCGCAGCGATTCTGACGTGCAAATCGATCGTCAAA-CGTGAGCATANNNNNNNNNNNNNNNNNNNNNNNNNNNNNNNNNNNNNNNNNNNNNNN
PS021_            ATTCCCCTA--GTAA-CGGCGAGTGAAGAGGGAAAAGCCCAGCAC-CGAAGCCTGCGGCAGATTTGCTGTTAGGCAATGTGGTGTTTGGGTCGGCTCGTGGGATCACCACTCCACTCGAAGTCCAGCATTGAGTATGG-TTACTGGATTTGGCCCAGAGAGGGTGAAAGGCCCGTA--CGGGTGGAGTA-TCAGACATGTGAG--GTGGTTCACCAGGTCGACCTTAGAGTCGGGTTGTTTGGGAATGCAGCCCAAAGTGGGTGGTAAACTCCATCCAAGGCTAAATACAAGCACGAGTCCGATAGCGAACAAGTACCGTGAGGGAAAGTTGAAAAGTACTCT-GAAGAGAGAGTAAACAGTACGTGAAACCGC-ATGCAGGTAAACGGGTGGC-GTCAAGCTGCAAG-CCCGGAGAATTCA-GTCGGCT--AGGTTGT-TGTGTA-TG--CGCCT--GGCG--CA-TCCA--TCAGTC--AGAGTAT----GA-----TTGGGT-AGTCCACTAG-TAGA--CAGTGGGCCT-----GTC------CGC----AAG-----GGCAGG-----A-------TATGT-GTACC-GGGTGGGTGCC--GGAGCATGCTA--TC---CGT---CTA-TGGACTGT-CTAGCCGGTGCAC-TTTCTCCGT--GGTCAACACCACGAC-CGGTGGTATTGC--CAGTCTGCTGTGTCCAA--GTCGTATTT---GGTAGG-----TC---CTT----------------GTG---G-----------CCAACCGAGT------GCGATCACAGGCAAAC---TC-AGTAAACGGCGTGAGGGTGT----TTCGGCACTTTCATGTGTTATCGGCTACTGGT---TGTCAACGG---GCCTG--CT------CAGTGT---TT--------GTTGTAAT------CGACACA--G------GGTG-GT--CCGGTGGGGCATGGTGGTAAGAA-AAACTGTGCAAGGCACTGGGGTTATCGGCCTC-------AA---AT---GC-GT--CCTGC--GTC--CACGTTA---CAAG--TGTA-T-------------------GTACTT--TGT-------C-----------GCCGCT--TC---CTGCTCGGT------GCTGG--GTGTGATTGG-CGTGTTGCCTGCG---CAAAG---TAGGCCCGC--CAATGGCTC-GGTTCG-AGGTGGGTAGT------TGGTG---GCCT----TGTCG--ATGGCGTAGGG----CGTG-GTG-GGCCT-AATAG-TCAGTGGTGTAGTGGTAG-ACGAGCTACCCGACCCGTCTTGAAACACGGACCAAGGAGTTTAACA-TGTATGCGAGTCAATGGGTCTTACGAAACCCAAAGGCGCAGTGAAAGTGAAGCTT-----CGACTTG---------T--------------CT------CGGA--GTGAGGTGAGATCCTGCTGTTTCTCGCACCAGCC--TAATGC-----CAGCAT-CAGGC------TAAGAGCAGTGGGCGCATCACCGGCCCGTCCCATGA---TGTGGTCATTGGAT------TTCCGTGGT--T--------------GTTGTTGCTTC-------------------------------------------------------------------G----------GTGGCGGCAG-----------CCGCGGTGC----CAGTGCGTCATC-GGGGCGGTGCATGAGCATACACGTTGAGACCCGAAAGATGGTGAACTATGCTTGCGTAGGTTG--AAGCCAGAGGAAACTCTGGTGGAGGACCGCAGCGATTCTGACGTGCAAATCGATCGTCAAA-CGTGAGCATAGGGGCG--AAAGACTAATCGAAC-CATCTAGTAGCTGG--TTCCCTC
PD433_            ATTCCCCTA--GTAA-CGGCGAGTGAAGAGGGAAGAGCCCAGCAC-CGAAGCCTGCGGCAGGTTTGCTGTTAGGCAATGTGGTGTTTGGGTCGGCTCGTGGGACCACCACTCCACTCGAAGTCCAGCATTGAGTATGG-TTACTGGATTTGGCCCAGAGAGGGTGAAAGGCCCGTA--CGGGTGGAGTG-TCAGACATGTGAG--GTGGTTCACCAGGTCGGCCTTAGAGTCGGGTTGTTTGGGAATGCAGCCCAAAGTGGGTGGTAAACTCCATCCAAGGCTAAATACTAGCACGAGTCCGATAGCGAACAAGTACCGTGAGGGAAAGTTGAAAAGTACTCT-GAAGAGAGAGTAAACAGTACGTGAAACCGC-ATGCAGGTAAACGGGTGGC-GTCAAGCTGCAAG-CCCGGAGAATTCA-GTCGGCT--AGGATGT-TGTG-AATG--CGCCT--GGC-G-CA-TCTA--TCAGTC--GGAGTAT----GA-----TTGGGT-AGTCCACTAG-TA-GA-CAGTGGGTCC-----GGC------CGC----AAG-----GTC-GG-----------GATATGT-GTACC-GGGTGGGTGCC--GGAGCATGCTA--TC----CAT--CTG-TGGACTGT-CTAGCCGGTGCAC-TTTCTCTGT--GGTCAACACCACGAC-CGGTGGTACTGC--CAGTCTGCCATGTCCAAG--TCGCAT-TT--GG-TAG---G-TC---CT------C----------GCG---G-----C------CAATCGGGT------GCGATCACAGGCAAGT----CCAGTAAACGGCGTGAGGGTG---CT-TCGGCACTGTTGCGTGTTATCGGCTACTGGT---TGTCAACGG---GTCTG--CCT------AGTGC---TTG--------TTGTAGC------CGGCACTGTT-----GGGTGGCT---CGGTGGGCCATGGTGGTAGGAA-TAACTGTGCAGGGCACTGGGGTTATCGGCCTC-------AA---AT---GC-GT--CCTAC--GTC--CACGTAG---CAAG--TGGC---------------ATGA--TGGCT-G-TGT---C---------------GCTTCT--GC---CTGCTCGGT------GCTGA--GTGTGATTGG-CGTGTTGCCTGCG---CAAAG---TAGGCCCG-C-CAGTGGCTC-GGTCCG-GGATGGGCAGT------TGGTG---GGGC----AGT-C----GGCGTAG-G---GCGTG-GTG-GGCCC-AATAG-TCTGTGGTGTSGTNNNNNNNNNNNNNNNNNNNNNNNNNNNNNNNNNNNNNNNNNNNNNNNNNNNNNNNNNNNNNNNNNNNNNNNNNNNNNNNNNNNNNNNNNNNNNNNNNNNNNNNNNNNNNNNNNNNNNNNNNNNNNNNNNNNNNNNNNNNNNNNNNNNNNNNNNNNNNNNNNNNNNNNNNNNNNNNNNNNNNNNNNNNNNNNNNNNNNNNNNNNNNNNNNNNNNNNNNNNNNNNNNNNNNNNNNNNNNNNNNNNNNNNNNNNNNNNNNNNNNNNNNNNNNNNNNNNNNNNNNNNNNNNNNNNNNNNNNNNNNNNNNNNNNNNNNNNNNNNNNNNNNNNNNNNNNNNNNNNNNNNNNNNNNNNNNNNNNNNNNNNNNNNNNNNNNNNNNNNNNNNNNNNNNNNNNNNNNNNNNNNNNNNNNNNNNNNNNNNNNNNNNNNNNNNNNNNNNNNNNNNNNNNNNNNNNNNNNNNNNNNNNNNNNNNNNNNNNNNNNNNNNNNNNNNNNNNNNNNNNNNNNNNNNNNNNNNNNNNNNNNNNNNNNNNNNNNNNNNNNNNNNNNNNNNNNNNNNNNNNNNNNNNNNNNNNNNNNNNNNNNNNNNNNNNNNNNNNNNNNNNNNNNNNNNNNNNNNNNNNNNNNNNN
PS424_            ATTCCCCTA--GTAA-CGGCGAGTGAAGAGGGAAAAGCCCAGCAC-CGAAGCCTGCGGCAGATTTGCTGTTAGGCAATGTGGTGTTTGGGTCGGCTCGTGGGACTACCACTCCACTCGAAGTCCAGCATTGAGTATGG-TTACTGGATTTGGCCCAGAGAGGGTGAAAGGCCCGTA--CGGGTGGAGTA-TCAGACATGTGAG--GTGGTTCACCAGGTCGACCTTAGAGTCGGGTTGTTTGGGAATGCAGCCCAAAGTGGGTGGTAAACTCCATCCAAGGCTAAATACAAGCACGAGTCCGATAGCGAACAAGTACCGTGAGGGAAAGTTGAAAAGTACTCT-GAAGAGAGAGTAAACAGTACGTGAAACCGC-ATGCAGGTAAACGGGTGGC-GTCAAGCTGCAAG-CCCGGAGAATTCA-GCCGGCT--AGGTTGT-TGTGTA-TG--CGCCT--GGC-G-CA-TCTA--TCAGTC--AGAGTAT----GA-----TTGGGT-AGTCCACTAG-TA-AA-CAGTGGG-CCT----GTC------CGC----AAG-----GTC-AG-----------GATATGT-GTACC-GGGTGGGTGCC--GGAGCATGCTA--TC---CG-T--CTA-TGGACTGT-CTAGCCGGTGCAC-TTTCTCCGT--GGTCAACACCACGAC-CGGTGGTATTGC--CAGTCTACTGTGTCCAA--GTCGCAT-TT--GG-TAG---G-TC---CT----------------TGCG---G-----------CCAACTGAGT------GCGATCACAGGCAAAC---TC-AGTAAACGGCGTGAGGGTG---CT-TCGGCACTTTCATGTGTTATCGGCTACTGGT---TGTCAACGG---GCCTG--CT------CTGTGT---TT--------GTTGTAAC------CGA--CACG------GTGTG-GT--CCGGTGGGGCATGGTGGTAAGAA-TAACTGTGCAAGGCACTGGGGTTATCGGCCTC-------AA---AT---GC-GT--CCTGC--GTC--CACGTTA---CAAG--TG-----T-----------AGG----TACT-T-TGT-------C-----------GCCGCT--GC---CTGCTCGGT------GCTGG--GTGTGATTGG-CGTGTCGCCTGCG---CAAAG---TAGGCCCG--CCAATGGCTC-GGTTCG-AGGTGGGTAGT------TGGTG---GCGT----TGTCG--ATGGCGTGGG----ACGTG-GTG-GGCCT-TATAG-TCAGTGGTGTAGTGGTAG-ACGAGCTACCCGACCCGTCTTGAAACACGGACCAAGGAGTTTAACA-TGTATGCGAGTCAATGGGTCTTACGAAACCCAAAGGCGCAGTGAAAGTAAAGCTT-----CGACTT------------G-----------TCT------CGGA--GTGAGGTGAGATCCTGCTGTTTCTCGCACCAGCC--TAATGC-----CAGCAT-CAGGC------TAAGAGCAGTGGGCGCATCACCGGCCCGTCCCAT-G-A-TGTGGTCATTGG----A-TTT-CCGTGG-------T---------TGTTGTTGCTT------------------------------------------------------------C-----------------GGTGGCGGCA----------G-CCGCGGTGC----CAGTGCGTCATC-GGGGCGGTGCATGAGCATACACGTTGAGACCCGAAAGATGGTGAACTATGCTTGCGTAGGTTG--AAGCCAGAGGAAACTCTGGTGGAGGACCGCAGCGATTCTGACGTGCAAATCGATCGTCAAA-CGTGAGCATAGGGGCG--AAAGACTAATCGAAC-CATCTAGTAGCTGG--TTCCCTC
PS423_            ATTCCCCTA--GTAA-CGGCGAGTGAAGAGGGAAAAGCCCAGCAC-CGAAGCCTGCGGCAGATTTGCTGTTAGGCAATGTGGTGTTTGGGTCGGCTCGTGGGATCACCACTCCACTCGAAGTCCAGCATTGAGTATGG-TTACTGGATTTGGCCCAGAGAGGGTGAAAGGCCCGTA--CGGGTGGAGTA-TCAGACATGTGAG--GTGGTTCACCAGGTCGACCTTAGAGTCGGGTTGTTTGGGAATGCAGCCCAAAGTGGGTGGTAAACTCCATCCAAGGCTAAATACAAGCACGAGTCCGATAGCGAACAAGTACCGTGAGGGAAAGTTGAAAAGTACTCT-GAAGAGAGAGTAAACAGTACGTGAAACCGC-ATGCAGGTAAACGGGTGGC-GTCAAGCTGCAAG-CCCGGAGAATTCA-GTCGGCT--AGGTTGT-TGTGTA-TG--CGCCT--GGCG--CA-TCCA--TCAGTC--AGAGTAT----GA-----TTGGGT-AGTCCACTAG-TA--AACAGTGGGCCT-----GTC------CGC----AAG-----GGCAGG-----A-------TATGT-GTACC-GGGTGGGTGCC--GGAGCATGCTA--TC---CGT---CTG-AGGACTGT-CTAGCCGGTGCAC-TTTCTCCGT--GGCCAACACCACGAC-CGGTGGTATTGC--CAGTCTGCTGTGTCCAA--GTCGCATTT---GGTAGG-----TC---CTT----------------GTG---G-----------CCAACTGAGT------GTGATCACAGGCAAAC---TC-AGTAAACGGCGTGAGGGTGT----TTCGGCACTTTCATGTGTTATCGGCTACTGGT---TGTCAACGG---GCCTG--CT------CAGTGT---TT--------GTTGTAAC------CGACACA--G------GGTG-GT--CCGGTGGGGCATGGTGGTAAGAA-TAACTGTGCAAGGCACTGGGGTTATCGGCCTC-------AA---AT---GC-GT--CCTGC--GTC--CACGTTA---CAAG--TGTAGG--------------------TACTG--TGT-------C-----------GCCGCT--GC---CTGCTCGGT------GCTGG--GTGTGATTGG-CGTGTTGCCTGCG---CAAAG---TAGGCCCGC--TAATGGCTC-GGTTCG-AGGTGGGTAGT------TGGTG---GCGT----TGTCG--ACGGCGTAGGG----CGTG-GTG-GGCCT-AATAG-TCAGTGGTGTAGTGGTAG-ACGAGCTACCCGACCCGTCTTGAAACACGGACCAAGGAGTTTAACA-TGTATGCGAGTCAATGGGTCCTACGAAACCCAAAGGCGCAGTGAAAGTAAAGCTT-----CGACTTG----------T-------------CT------CGGA--GTGAGGTGAGATCCTGCTGTTTCTCGCACCAGCC--TAATGC-----CAGCAT-CAGGC------TAAGAGCAGTGGGCGCATCACCGGCCCGTCCCATGA---TGTGGTCATTGGA------TTTCCGTGGT---T-------------GTTGTTGCTTC--------------------------------------------------------------------G---------GTGGCGGCAG-----------CCGCGGTGC----CAGTGCGTCATC-GGGGCGGTGCATGAGCATACACGTTGAGACCCGAAAGATGGTGAACTATGCTTGCGTAGGTTG--AAGCCAGAGGAAACTCTGGTGGAGGACCGCAGCGATTCTGACGTGCAAATCGATCGTCAAA-CGTGAGCATAGGGGC--GAAAGACTAATCGAAC-CATCTAGTAGCTGG--TTCCCTC
PS329_            ATTCCCCTA--GTAA-CGGCGAGTGAAGAGGGAAAAGCCCAGCAC-CGAAGCCTGCGGCAGGTTTGCTGTTAGGCAATGTGGTGTTTGGGTCGGCTCGTGGGACCACCACTCCACTCGAAGTCCAGCATTGAGTATGG-TTACTGGATTTGGCCCAGAGAGGGTGAAAGGCCCGTA--CGGGTGGAGTA-TCAGACATGTGAG--GTGGTTCACCAGGTCGACCTTAGAGTCGGGTTGTTTGGGAATGCAGCCCAAAGTGGGTGGTAAACTCCATCCAAGGCTAAATACAAGCACGAGTCCGATAGCGAACAAGTACCGTGAGGGAAAGTTGAAAAGTACTCT-GAAGAGAGAGTAAACAGTACGTGAAACCGC-ATGCAGGTAAACGGGTGGC-GTCAAGCTGCAAG-CCCGGAGAATTCA-GTCGGCT--AGGTTGT-TGTGTA-TG--CGCCT--GGC-G-CA-TCCA--TCAGTC--AGAGTAT----GA-----TTGGGT-AGTCCACTAG-TA-AA-CAGTGGG-CCT----GTC------CGC----AAG-----GGC-AG-----------GATATGT-GTACC-GGGTGGGTGCC--GGAGCATGCTA--TC---CG-T--CTA-TGGACTGT-CTAGCCGGTGCAC-TTTCTCCGT--GGTCAACACCACGAC-CGGTGGTATTGC--CAGTCTGCTGTGTCCAA--GTCGTAT-TT--GG-TAG---G-TC---CT----------------TGTG---G-----------CCAACTGAGT------GCGATCACAGGCAAAC---TC-AGTAAACGGCGTGAGGGTG---TT-TCGGCACTTTCATGTGTTATCGGCTACTGGT---TGTCAACGG---GCCTG--CT------CTGTGT---TT--------GTTGTGAT------CGA--CATG------GGGTGGTT---CGGTGGGACATGGTGGTAAGAA-AAACTGTGCAAGGCACCGGGGTTATCGGCCTC-------AA---AT---GC-GT--CCTAC--GTC--CACGTTA---CAAG--TG-----T-----------AGG----TGCT-G-TGT-------C-----------GCCGCT--GC---CTGCTCGGT------GCTGG--GTGTGATTGG-CGTGTTGCCTGCG---CAAAG---TAGGCCCG--CCAATGGCTC-GGTTCG-AGGTGGGTAGT------TGGTG---GCGT----TGTCG--ACGGCGTGGGG----CGTG-GTG-GGCCT-AATAG-TCAGTGGTGTAGTGGTAG-ACGAGCTACCCGACCCGTCTTGAAACACGGACCAAGGAGTTTAACA-TGTATGCGAGTCAATGGGTCCTACGAAACCCAAAGGCGCAGTGAAAGTGAAGCTT-----CGACTT------------G-----------TCT------CGGA--GTGAGGTGAGATCCTGCTGTTACTCGCACCAGCC--TAATGC-----CAGCAT-CAGGC------TAAGAGCAGTGGGCGCATCACCGGCCCGTCCCAT-G-A-TGTGGTCATTGG----A-TGT-CTGTGG-------T---------TGTTGTTGCCT------------------------------------------------------------C-----------------GGTAGTGGCA----------G-CCGCGGTGC----CAGTGCGTCATC-GGGGCGGTGCATGAGCATACATGTTGAGACCCGAAAGATGGTGAACTATGCTTGCGTAGGTTG--AAGCCAGAGGAAACTCTGGTGGAGGACCGCAGCGATTCTGACGTGCAAATCGATCGTCAAA-CGTGAGCATAGGGGCG--AAAGACTAATCGAAC-CATCTAGTAGCTGG--TTCCCTC
PS234_            ATTCCCCTA--GTAA-CGGCGAGTGAAGAGGGAAAAGCCCAGCAC-CGAAGCCTGCGGCAGATTTGCTGTTAGGCAATGTGGTGTTTGGGTCGGCTCGTGGGATCACCACTCCACTCGAAGTCCAGCATTGAGTATGG-TTACTGGATTTGGCCCAGAGAGGGTGAAAGGCCCGTA--CGGGTGGAGTA-TCAGACATGTGAG--GTGGTTCACCAGGTCGACCTTAGAGTCGGGTTGTTTGGGAATGCAGCCCAAAGTGGGTGGTAAACTCCATCCAAGGCTAAATACAAGCACGAGTCCGATAGCGAACAAGTACCGTGAGGGAAAGTTGAAAAGTACTCT-GAAGAGAGAGTAAACAGTACGTGAAACCGC-ATGCAGGTAAACGGGTGGC-GTCAAGCTGCAAG-CCCGGAGAATTCA-GTCGGCT--AGGTTGT-TGTGTA-TG--CGCCT--GGCG--CA-TCCA--TCAGTC--AGAGTAT----GA-----TTGGGT-AGTCCACTAG-TAGA--CAGTGGGCCT-----GTC------CGC----AAG-----GGCAGG-----A-------TATGT-GTACC-GGGTGGGTGCC--GGAGCATGCTA--TC---CGT---CTG-AGGACTGT-CTAGCCGGTGCAC-TTTCTCCGT--GGTCAACACCACGAC-CGGTGGTATTGC--CAGTCTGCTGTGTCCAA--GTCGTATTT---GGTAGG-----TC---CTT----------------GTG---G-----------CCAACTGAGT------GCGATCACAGGCAAAC---TC-AGTAAACGGCGTGAGGGTGT----TTCGGCACTTTCATGTGTTATCGGCTACTGGT---TGTCAACGG---GCCTGCCC--------AGTGT---TT--------GTTGTAA-------CGACACA--G------GGTG-GT--CCGGTGGGGCATGGTGGTAAGAA-TAACTGTGCAAGGCACTGGGGTTATCGGCCTC-------AA---AT---GC-GT--CCTGC--GTC--CACGTTA---CAAG--TGAAGT--------------------AGGTAC-TGT------GT----------CGCCGCT--GC---CTGCTCGGT------GCTGG--GTGTGATTGG-CGTGTTGCCTGCG---CAAAG---TAGGCCCGC--TGATGGCTC-GGTTCG-AGGTGGGTAGT------TGGTG---GCGT----TGTCG--ATGGCGTAGGG----CGTG-GTG-GGCCT-AATAG-TCAGTGGTGTAGTGGTAG-ACGAGCTACCCGACCCGTCTTGAAACACGGACCAAGGAGTTTAACA-TGTATGCGAGTCAATGGGTCTTACGAAACCCAAAGGCGCAGTGAAAGTGAAGCTT-----CGACTTG----------T-------------CT------CGGA--GTGAGGTGAGATCCTGCTGTTTCTCGCACCAGCC--TAATGC-----CAGCAT-CAGGC------TAAGAGCAGTGGGCGCATCACCGGCCCGTCCCATGA---TGTGGTCGTTGGA------TTTCCGTGGT---T-------------GTTGTTGCTTC--------------------------------------------------------------------G---------GTGGCGGCAG-----------CCGCGGTGC----CAGCGCGTCATC-GGGGCGGTGCATGAGCATACACGTTGAGACCCGAAAGATGGTGAACTATGCTTGCGTAGGTTG--AAGCCAGAGGAAACTCTGGTGGAGGACCGCAGCGATTCTGACGTGCAAATCGATCGTCAAA-CGTGAGCATAGGGGC--GAAAGACTAATCGAAC-CATCTAGTAGCTGG--TTCCCTC
PS164_            ATTCCCCTA--GTAA-CGGCGAGTGAAGAGGGAAAAGCCCAGCAC-CGAAGCCTGCGGCAGATTTGCTGTTAGGCAATGTGGTGTTTGGGTCGGCTCGTGGGACCACCACTCCACTCGAAGTCCAGCATTGAGTATGG-TTACTGGATTTGGCCCAGAGAGGGTGAAAGGCCCGTA--CGGGTGGAGTA-TCAGACATGTGAG--GTGGTTCACCAGGTCGACCTTAGAGTCGGGTTGTTTGGGAATGCAGCCCAAAGTGGGTGGTAAACTCCATCCAAGGCTAAATACAAGCACGAGTCCGATAGCGAACAAGTACCGTGAGGGAAAGTTGAAAAGTACTCT-GAAGAGAGAGTAAACAGTACGTGAAACCGC-ATGCAGGTAAACGGGTGGC-GTCAAGCTGCAAG-CCCGGAGAATTCA-GTCGGCT--AGGTTGT-TGTGTA-TG--CGCCT--GGCG--CA-TCCA--TCAGTC--AGAGTAT----GA-----TTGGGT-AGTCCACTAG-TA--AACAGTGGGCCT-----GTC------CGC----AAG-----GGCAGG-----A-------TATGT-GTACC-GGGTGGGTGCC--GGAGCATGCTA--CC---CGT---CTA-AGGACTGT-CTAGCCGGTGCAC-TTTCTCCGT--GGTCAACACCACGAC-CAGTGGTATTGC--CAGTCTACTGTGTCCAA--GTCGCATTT---GGTAGG-----TC---CTT----------------GTG---G-----------CCAACCGAGT------GTGATCACAGGCAAAC---TC-AGTAAACGGCGTGAGGGTGC----TTCGGTACTCTCATGTGTTATCGGCTACTGGT---TGTCAACGG---GCCTG--CT------CTGTGT---TT--------GTTGTAAC------CGA--CATGG------GGTG-GT--CCGGTGGGGCATGGTGGTAAGAA-TAACTGTGCAAGGCACTGGGGTTATCGGCCTC-------AA---AT---GC-GT--CCTGC--GTC--CACGTTA---CAAG--TGTAGG--------------------TACTG--TGT-------C-----------GCCGCT--GC---CTGCTCGGT------GCTGG--GTGTGATTGG-CGTGTTGCCTGCG---CAAAG---TAGGCCCGC--CAATGGCTC-GGTTCG-AGGTGGGTAGT------TGGTG---GCTT----TGTCG--ACGGCGTAGGG----CGTG-GTG-GGCCA-AATAG-TCAGTGGTGTAGTGGTAG-ACGAGCTACCCGACCCGTCTTGAAACACGGACCAAGGAGTTTAACA-TGTATGCGAGTCAATGGGTCCTACGAAACCCAAAGGCGCAGTGAAAGTAAAGCTT-----CGACTTG----------T-------------CT------CGGA--GTGAGGTGAGATCCTGCTGTTTCTCGCACCAGCC--TAATGC-----CAGCAT-CAGGC------TAAGAGCAGTGGGCGCATCACCGGCCCGTCCCATGA---TGTGGTCATTGGA-----TGT-CCGTGGT---T-------------GTTGTTGCTTC--------------------------------------------------------------------G---------GTAGTGGCAG-----------CCGCGGTGC----CAGTGCGTCATC-GGGGCGGTGCATGAGCATACACGTTGAGACCCGAAAGATGGTGAACTATGCTTGCGTAGGTTG--AAGCCAGAGGAAACTCTGGTGGAGGACCGCAGCGATTCTGACGTGCAAATCGATCGTCAAA-CGTGAGCATAGGGGC--GAAAGACTAATCGAAC-CATCTAGTAGCTGG--TTCCCTC
PS169_            ATTCCCCTA--GTAA-CGGCGAGTGAAGAGGGAAAAGCCCAGCAC-CGAAGCCTGCGGCAGGTTTGCTGTTAGGCAATGTGGTGTTTGGGTCGGCTCGTGGGACCACCACTCCACTCGAAGTCCAGCATTGAGTATGG-TTTCTGGATTTGGCCCAGAGAGGGTGAAAGGCCCGTA--CGGGTGGAGTA-TCAGACATGTGAG--GTGGTTCACCAGGTCGACCTTAGAGTCGGGTTGTTTGGGAATGCAGCCCAAAGCGGGTGGTAAACTCCATCCAAGGCTAAATACTAGCACGAGTCCGATAGCGAACAAGTACCGTGAGGGAAAGTTGAAAAGTACTCT-GAAGAGAGAGTAAACAGTACGTGAAACCGC-ATGCAGGTAAACGGGTGGC-GTCAAGCTGCAAG-CCCAGAGAATTCA-GCCGGCT--AGGTTGT-TGTGTA-TG--CGCCT--GGCG--CA-TCTA--TCAGTCGGATAGTAG-----------TTGGGT-AGTCCACTAGAAA---ACAGTGGGCCT-----GGC------CGC----AAG-----GTCAGG-----A-------TATGT-GTACC-GGGTGGGTGCC--GGAGCATGCTA--TC---CGT---CTA-TGGACTGT-CTAGCCGGTGCAC-TTTCTCTGT--GGTTGACACCACGAC-CGGTGGTATTGC--CAGTCTACTGTGTCCAA--GTCGTACTT---GGTAGG-----TC---CTT----------------GTG---G-----------CTTACTGGGT------GCGATCACAGGCAAAC---TC-AGTGAACGGCGTAGAGGTGT----TTCGGCACTCCTGCGTGTTATCGGCAACTGGT---TGTCAGCGG---GCCTG--CC------AAGTGC---TT--------GTTGTAGC------CGGCGTTT-G-------GTGGTT---CGGTGGGGCATGGTGGTAAGAA-TAACTGTGCAAGGCACCGGGGTTTTCGGCCTC-------AATAAAC---GC-GT--CCTGCA--CC--CACGTTA---CAAG--TGGTATAT------T-----TCAATATCGGCGATGT-------C-----------GTCCCT--GC---CTGCTCGGT------GCTGG--GTGTGATTGG-CGTGTTGCCTGCG---CAAAG---TAGGCCCGC--CAGTGGCTC-GGCTCG-AGGTGGGTAGTTGTTTTTGGCG---GTGT----TGT-----CGGTGTGGGG----CGT---TGTGGGCCAAATAG-TCTGTGGTGTAGTGGTAG-ACGAGCTACCCGACCCGTCTTGAAACACGGACCAAGGAGTTTAACA-TGTATGCGAGTCAATGGGCCCTACGAAACCCAAAGGCGCAGTGAAAGTGAAGCTT-----CGACTCG----------T-------------CT------CGAA--GTGAGGTGAGATCCTGCTGTTTCTCGCACCAGCC--TAATGC-----CAGCAT-CAGGC------TAAGAGCAGTGGGCGCATCACCGGCCCGTCCCATGA---TGTGGTCATTGGA---TGTCCGCGGTTG----C--------T-----GTGTTGCTTC--------------------------------------------------------------------GG------CAGCGGTGGCC--------------ACGGTGC----CAGTGCGTCATC-GGGGCGGTGCATGAGCATACACGTTGAGACCCGAAAGATGGTGAACTATGCTTGCGTAGGTTG--AAGCCAGAGGAAACTCTGGTGGAGGACCGCAGCGATTCTGACGTGCAAATCGATCGTCAAA-CGTGAGCATAGGGGC--GAAAGACTAATCGAAC-CATCTAGTAGCTGG--TTCCCTC
PS027_            ATTCCCCTA--GTAA-CGGCGAGTGAAGAGGGAAAAGCCCAGCAC-CGAAGCCTGCGGCAGATTTGCTGTTAGGCAATGTGGTGTTTGGGTCGGCTCGTGGGACCGCCACTCCACTCGAAGTCCAGCATTGAGTATGG-TTACTGGATTTGGCCCAGAGAGGGTGAAAGGCCCGTA--CGGGTGGAGTA-TCAGACATGTGAG--GTGGTTCACCAGGTCGACCTTAGAGTCGGGTTGTTTGGGAATGCAGCCCAAAGTGGGTGGTAAACTCCATCCAAGGCTAAATACAAGCACGAGTCCGATAGCGAACAAGTACCGTGAGGGAAAGTTGAAAAGTACTCT-GAAGAGAGAGTAAACAGTACGTGAAACCGC-ATGCAGGTAAACGGGTGGC-GTCAAGCTGCAAG-CCCGGAGAAATCA-GTCGGCT--AGGTTGT-TGTGTA-TG--CGCCT--GGCG--CA-TCCA--TCAGTC--AGAGTAT----GA-----TTGGGT-AGTCCACTAG-TA--AACAGTGGGCCT-----GTC------CGC----AAG-----GGCAGG-----A-------TATGT-GTACC-GGGTGGGTGCC--GGAGCATGCTA--TC---CGT---CTA-AGGACTGT-CTAGCCGGTGCAC-TTTCTCCGT--GGTCGGCACCACGAC-CGGTGGTATTGC--CAGTCTACTGTGTCCAA--GTCGCATTT---GGTAGG-----TC---CTT----------------GTG---G-----------CCAACTGAGT------GTGATCACAGGCAAAC---TC-AGTAAACGGCGTGAGGGTGC----TTCGGCACTTTCATGTGTTATCGGCTACTGGT---TGTCAACGG---GCCTGCCC--------AGTGT---TT--------GTTGTAAC------CGACACA--G------GGTG-GT--CCGGTGGGGCATGGTGGTAAGAA-TAACTGTGCAAGGCACTGGGGTTATCGGCCTC-------AA---AT---GC-GT--CCTGC--GTC--TACGTTA---CAAG--TGTAGG--------------------TGCTA--TGT-------C-----------GCCGCT--GC---CTGCTCGGT------GCTGG--GTGTGATTGG-CGTGTTGCCTGCG---CAAAG---TAGGCCCGC--TAATGGCTC-GGTTCG-AGGTGGGTAGT------TGGTG---GCGT----TGTCG--ACGGCGTAGGG----CGCG-GTG-GGCCT-AATAG-TCAGTGGTGTAGTGGTAG-ACGAGCTACCCGACCCGTCTTGAAACACGGACCAAGGAGTTTAACA-TGTATGCGAGTCAATGGGTCTTACGAAACCCAAAGGCGCAGTGAAAGTGAAGCTT-----CGACTTG---------T--------------CT------CGGA--GTGAGGTGAGATCCTGCTGTTTCTCGCACCAGCC--TAATGC-----CAGCAT-CAGGC------TAAGAGCAGTGGGCGCATCACCGGCCCGTCCCATGA---TGTGGTCATTGGAT-----GT-CCGTGGT--T--------------GTTGTTGCTTC-------------------------------------------------------------------G----------GTGGCGGCAG-----------CCGCGGTGC----CAGTGCGTCATC-GGGGCGGTGCATGAGCATACATGTTGAGACCCGAAAGATGGTGAACTATGCTTGCGTAGGTTG--AAGCCAGAGGAAACTCTGGTGGAGGACCGCAGCGATTCTGACGTGCAAATCGATCGTCAAA-CGTGAGCATAGGGGCG--AAAGACTAATCGAAC-CATCTAGTAGCTGG--TTCCCTC
PS023_            ATTCCCCTA--GTAA-CGGCGAGTGAAGAGGGAAAAGCCCAGCAC-CGAAGCCTGCGGCAGATTTGCTGTTAGGCAATGTGGTGTTTGGGTCGGCTCGTGGGACCGCCACTCCACTCGAAGTCCAGCATTGAGTATGG-TTACTGGATTTGGCCCAGAGAGGGTGAAAGGCCCGTA--CGGGTGGAGTA-TCAGACATGTGAG--GTGGTTCACCAGGTCGACCTTAGAGTCGGGTTGTTTGGGAATGCAGCCCAAAGTGGGTGGTAAACTCCATCCAAGGCTAAATACAAGCACGAGTCCGATAGCGAACAAGTACCGTGAGGGAAAGTTGAAAAGTACTCT-GAAGAGAGAGTAAACAGTACGTGAAACCGC-ATGCAGGTAAACGGGTGGC-GTCAAGCTGCAAG-CCCGGAGAAATCA-GTCGGCT--AGGTTGT-TGTGTA-TG--CGCCT--GGCG--CA-TCCA--TCAGTC--AGAGTAT----GA-----TTGGGT-AGTCCACTAG-TA--AACAGTGGGCCT-----GTC------CGC----AAG-----GGCAGG-----A-------TATGT-GTACC-GGGTGGGTGCC--GGAGCATGCTA--TC---CGT---CTA-AGGACTGT-CTAGCCGGTGCAC-TTTCTCCGT--GGTCGGCACCACGAC-CGGTGGTATTGC--CAGTCTACTGTGTCCAA--GTCGCATTT---GGTAGG-----TC---CTT----------------GTG---G-----------CCAACTGAGT------GTGATCACAGGCAAAC---TC-AGTAAACGGCGTGAGGGTGC----TTCGGCACTTTCATGTGTTATCGGCTACTGGT---TGTCAACGG---GCCTGCCC--------AGTGT---TT--------GTTGTAAC------CGACACA--G------GGTG-GT--CCGGTGGGGCATGGTGGTAAGAA-TAACTGTGCAAGGCACTGGGGTTATCGGCCTC-------AA---AT---GC-GT--CCTGC--GTC--TACGTTA---CAAG--TGTAGG--------------------TGCTA--TGT-------C-----------GCCGCT--GC---CTGCTCGGT------GCTGG--GTGTGATTGG-CGTGTTGCCTGCG---CAAAG---TAGGCCCGC--TAATGGCTC-GGTTCG-AGGTGGGTAGT------TGGTG---GCGT----TGTCG--ACGGCGTAGGG----CGCG-GTG-GGCCT-AATAG-TCAGTGGTGTAGTGGTAG-ACGAGCTACCCGACCCGTCTTGAAACACGGACCAAGGAGTTTAACA-TGTATGCGAGTCAATGGGTCTTACGAAACCCAAAGGCGCAGTGAAAGTGAAGCTT-----CGACTTG---------T--------------CT------CGGA--GTGAGGTGAGATCCTGCTGTTTCTCGCACCAGCC--TAATGC-----CAGCAT-CAGGC------TAAGAGCAGTGGGCGCATCACCGGCCCGTCCCATGA---TGTGGTCATTGGAT-----GT-CCGTGGT--T--------------GTTGTTGCTTC-------------------------------------------------------------------G----------GTGGCGGCAG-----------CCGCGGTGC----CAGTGCGTCATC-GGGGCGGTGCATGAGCATACATGTTGAGACCCGAAAGATGGTGAACTATGCTTGCGTAGGTTG--AAGCCAGAGGAAACTCTGGTGGAGGACCGCAGCGATTCTGACGTGCAAATCGATCGTCAAA-CGTGAGCATAGGGGCG--AAAGACTAATCGAAC-CATCTAGTAGCTGG--TTCCCTC
PS012_            ATTCCCCTA--GTAA-CGGCGAGTGAAGAGGGAAAAGCCCAGCAC-CGAAGCCTGCGGCAGATTTGCTGTTAGGCAATGTGGTGTTTGGGTCGGCTCGTGGGACCACCACTCCACTCGAAGTCCAGCATTGAGTATGG-TTACTGGATTTGGCCCAGAGAGGGTGAAAGGCCCGTA--CGGGTGGAGTA-TCAGACATGTGAG--GTGGTTCACCAGGTCGACCTTAGAGTCGGGTTGTTTGGGAATGCAGCCCAAAGTGGGTGGTAAACTCCATCCAAGGCTAAATACAAGCACGAGTCCGATAGCGAACAAGTACCGTGAGGGAAAGTTGAAAAGTACTCT-GAAGAGAGAGTAAACAGTACGTGAAACCGC-ATGCAGGTAAACGGGTGGC-GTCAAGCTGCAAG-CCCGGAGAATTCA-GTCGGCT--AGGTTGT-TGTGTA-TG--CGCCT--GGC-G-CA-TCCA--TCAGTC--AGAGTAT----GA-----TTGGGT-AGTCCACTAG-TA-GA-CAGTGGG-CCT----GTC------CGC----AAG-----GGC-AG-----------GATATGT-GTACC-GGGTGGGTGCC--GGAGCATGCTA--TC---CG-T--CTG-GGGACTGT-CTAGCCGGTGCAT-TTTCTCCGT--GGTCAACACCACGAC-CAGTGGTATTGC--CAGTCTGCTGTGTCCAA--GTCGCAT-TT--GG-TAG---G-TC---CT----------------TGTG---G-----------CCAACCGGGT------GTGATCACAGGCAAAC---TC-AGTAAACGGCGTGGGGGTG---CT-TCGGCACTTCCATGTGTTATCGGCTACTGGT---TGTCAACGG---GCCTG--CT------CTGTGT---TT--------GTTGTAGC------CGA--CACG------GGGTG-GT--CCGGTGGGGCATGGTGGTAAGAA-TAACTGTGCAAGGCACTGGGGTTATCGGCCTC-------AA---AT---GC-GT--CCTGC--GTC--CACGTTA---CAAG--TG-----T-----------AGGTG--GTACAG-TGT-------C-----------GCTGCT--GC---CTGCTCGGT------GCTGG--GTGTGATTGG-CGTGTCGCCTGCG---CAAAG---TAGGCCCG--CCAATGGCTC-GGCTCG-AGGTGGGTAGT------TGGTG---GCGT----TGTCG--ACGGCGTAGGG----CGCG-GTG-GGCCT-AATAG-TCAGTGGTGTAGTGGTAG-ACGAGCTACCCGACCCGTCTTGAAACACGGACCAAGGAGTTTAACA-TGTATGCAAGTCAATGGGTCTTACGAAACCCAAAGGCGCAGTGAAAGTGAAGCTT-----CGACTT------------G-----------TCT------CGGA--GTGAGGTGAGATCCTGCTGTTTCTCGCACCAGCC--TAATGC-----CAGCAT-CAGGC------TAAGAGCAGTGGGCGCATCACCGGCCCGTCCCAT-G-A-TGTGGTCATTGG----A-TGT-CTGTGG-------T---------TGTTGTTGCTTCT----------------------------------------------------------T----------------CGGTAGTGGCA----------G-CTGCGGTGC----CAGTGCGTCATC-GGGGCGGTGCATGAGCATACACGTTGAGACCCGAAAGATGGTGAACTATGCTTGCGTAGGTTG--AAGCCAGAGGAAACTCTGGTGGAGGACCGCAGCGATTCTGACGTGCAAATCGATCGTCAAA-CGTGAGCATAGGGGCG--AAAGACTAATCGAAC-CATCTAGTAGCTGG--TTCCCTC
PS279_            ATTCCCCTA--GTAA-CGGCGAGTGAAGAGGGAAGAGCCCAGCAC-CGAAGCCTGCGGCAGTTTTGCTGTTAGGCAATGTGGTGTTTGGGTCGGCTCGTGGGACCGCCACTCCACTCGAAGTCCAGCATTGAGTATGG-TTTCTGGATTTGGCCCAGAGAGGGTGAAAGGCCCGTA--CGGGTGGAGTA-TCAGACATGTGAG--GTGGTTCACCAGGCCGGCCTTAGAGTCGGGTTGTTTGGGAATGCAGCCCAAAGCGGGTGGTAAACTCCATCCAAGGCTAAATACTAGCACGAGTCCGATAGCGAACAAGTACCGTGAGGGAAAGTTGAAAAGTACTCT-GAAGAGAGAGTAAACAGTACGTGAAACCGC-ATGCAGGTAAACGGGTGGC-GTCAAGCTGCAGG-CCCAGAGAATTCA-GTCGGCC--AGGATGT-TGTGTA-TG--CGCCT--GGC-G-CA-TCTA--TCAGTC--GGAGTAT----GA-----TTGGAT-GGTCCACCAG-TA-AA-CGGTGGGTCT-----GGC------CGT----GAG-----GTC-AG----------A-ATATGT-GTACC-GGGTGGGTGCC--GGAGCATGCTA--TC---CG-T--CTG-TGGACTGT-CTGGCCGGTGCAC-TTTCTCTGT--GGTCAACACCACGAC-CGGTGGTATTGC--CAGTCTGCTGTGTCCAA--GTTGCAT-TT--GGTGGG-----TC---CT----------------CGTG---G-----------CTTACTGGGT------GTGATCACAGGCGAAG---TC-AGTTAACGGCGTAGAGGTG---TT-TCGGCACTTTTGCGTGTTATCGGCAACTGTT---TGTGAACGG---GCCTG--CT------CAGTGT---TT--------GTTGTAAC------CGACGCT--------GGGTG-GT--CCGGTGGGGCATGGTGGTAAGAA-TAACTGTGCAAGGCACCGGGGTTATCGGCCTC-------AA---AT---GCGC---CCTGC--GCC--CACGTTA---CAAG--TGGTAT-T---------TAATAT--CGGCG-G-TGT-------C-----------GTTGCT--GC---CTGCCCGGT------GCTGG--GTGTGATTGG-CGTGTTGCCTGCT---CAAAGTGGTAGGCCCG--CCAGTGGCTC-GGCTCG-GGATGGGTGGT------TGGCG---GTGC----TGT-----CGGTGTGGGG----CGTT-GTG-GGCCA-AATAG-TCTGTGGTGTAGTGGTAG-ACGAGCTACCCGACCCGTCTTGAAACACGGACCAAGGAGTTTAACA-TGTATGCGAGTCAATGGGTAGTACGAAACCCAAAGGCGCAGTGAAAGTGAAGCTT-----CGAATT------------G-----------TCT------CGGA--GTGAGGTGAGATCCTGCTGTTTCTCGCACCAGCC--TTATGC-----CAGCAT-CAGGC------TAAGAGCAGTGGGCGCATCACCGGCCCGTCCCAT-G-A-TGTGGTCATTGG----A-TGT-CTGCGG-------T---------AATTGCTGCTT------------------------------------------------------------C-----------------GGTAGTGGTG----------G-CCGTGGTGC----CAGTGCGTCATC-GGGGCGGTGCATGAGCATACACGTTGAGACCCGAAAGATGGTGAACTATGCTTGCGTAGGTTG--AAGCCAGAGGAAACTCTGGTGGAGGACCGCAGCGATTCTGACGTGCAAATCGATCGTCAAA-CGTGAGCATAGGGGC--GAAAGACTAATCGAAC-CATCTAGTAGCTGG--TTCCCTC
PS286_            ATTCCCCTA--GTAA-CGGCGAGTGAAGAGGGAAGAGCCCAGCAC-CGAAGCCTGCGGCAGTTTTGCTGTTAGGCAATGTGGTGTTTGGGTCGGCTCGTGGGACCGCCACTCCACTCGAAGTCCAGCATTGAGTATGG-TTTCTGGATTTGGCCCAGAGAGGGTGAAAGGCCCGTA--CGGGTGGAGTA-TCAGACATGTGAG--GTGGTTCACCAGGCCGGCCTTAGAGTCGGGTTGTTTGGGAATGCAGCCCAAAGCGGGTGGTAAACTCCATCCAAGGCTAAATACTAGCACGAGTCCGATAGCGAACAAGTACCGTGAGGGAAAGTTGAAAAGTACTCT-GAAGAGAGAGTAAACAGTACGTGAAACCGC-ATGCAGGTAAACGGGTGGC-GTCAAGCTGCAGG-CCCAGAGAATTCA-GTCGGCC--AGGATGT-TGTGTA-TG--CGCCT--GGC-G-CA-TCTA--TCAGTC--GGAGTAT----GA-----TTGGAT-GGTCCACCAG-TA-AA-CGGTGGGTCT-----GGC------CGT----GAG-----GTC-AG----------A-ATATGT-GTACC-GGGTGGGTGCC--GGAGCATGCTA--TC---CG-T--CTG-TGGACTGT-CTGGCCGGTGCAC-TTTCTCTGT--GGTCAACACCACGAC-CGGTGGTATTGC--CAGTCTGCTGTGTCCAA--GTTGCAT-TT--GGTGGG-----TC---CT----------------CGTG---G-----------CTTACTGGGT------GTGATCACAGGCGAAG---TC-AGTTAACGGCGTAGAGGTG---TT-TCGGCACTTTTGCGTGTTATCGGCAACTGTT---TGTGAACGG---GCCTG--CT------CAGTGT---TT--------GTTGTAAC------CGACGCT--------GGGTG-GT--CCGGTGGGGCATGGTGGTAAGAA-TAACTGTGCAAGGCACCGGGGTTATCGGCCTC-------AA---AT---GCGC---CCTGC--GCC--CACGTTA---CAAG--TGGTAT-T---------TAATAT--CGGCG-G-TGT-------C-----------GTTGCT--GC---CTGCCCGGT------GCTGG--GTGTGATTGG-CGTGTTGCCTGCT---CAAAGTGGTAGGCCCG--CCAGTGGCTC-GGCTCG-GGATGGGTGGT------TGGCG---GTGC----TGT-----CGGTGTGGGG----CGTT-GTG-GGCCA-AATAG-TCTGTGGTGTAGTGGTAG-ACGAGCTACCCGACCCGTCTTGAAACACGGACCAAGGAGTTTAACA-TGTATGCGAGTCAATGGGTAGTACGAAACCCAAAGGCGCAGTGAAAGTGAAGCTT-----CGAATT------------G-----------TCT------CGGA--GTGAGGTGAGATCCTGCTGTTTCTCGCACCAGCC--TTATGC-----CAGCAT-CAGGC------TAAGAGCAGTGGGCGCATCACCGGCCCGTCCCAT-G-A-TGTGGTCATTGG----A-TGT-CTGCGG-------T---------AATTGCTGCTT------------------------------------------------------------C-----------------GGTAGTGGTG----------G-CCGTGGTGC----CAGTGCGTCATC-GGGGCGGTGCATGAGCATACACGTTGAGACCCGAAAGATGGTGAACTATGCTTGCGTAGGTTG--AAGCCAGAGGAAACTCTGGTGGAGGACCGCAGCGATTCTGACGTGCAAATCGATCGTCAAA-CGTGAGCATAGGGGC--GAAAGACTAATCGAAC-CATCTAGTAGCTGG--TTCCCTC
PS273_            ATTCCCCTA--GTAA-CGGCGAGTGAAGAGGGAAGAGCCCAGCAC-CGAAGCCTGCGGCAGTTTTGCTGTTAGGCAATGTGGTGTTTGGGTCGGCTCGTGGGACCGCCACTCCACTCGAAGTCCAGCATTGAGTATGG-TTTCTGGATTTGGCCCAGAGAGGGTGAAAGGCCCGTA--CGGGTGGAGTA-TCAGACATGTGAG--GTGGTTCACCAGGCCGGCCTTAGAGTCGGGTTGTTTGGGAATGCAGCCCAAAGCGGGTGGTAAACTCCATCCAAGGCTAAATACTAGCACGAGTCCGATAGCGAACAAGTACCGTGAGGGAAAGTTGAAAAGTACTCT-GAAGAGAGAGTAAACAGTACGTGAAACCGC-ATGCAGGTAAACGGGTGGC-GTCAAGCTGCAGG-CCCAGAGAATTCA-GTCGGCC--AGGGTGT-TGTGTA-TG--CGCCT--GGC-G-CA-TCTA--TCAGTC--GGAGTAT----GA-----TTGGAT-GGTCCACCAG-TA-AA-CGGTGGGTCT-----GAC------CGC----GAG-----GTC-AG-----------GATATGT-GTACC-GGGTGGGTGCC--GGAGCATGCTA--TC---CG-T--CTG-TGGACTGT-CTGGCCGGTGCAC-TTTCTCTGT--GGTCAACACCACGAC-CGGTGGTATTGC--CAGTCTGCTGTGCCCAA--GTTGCAT-TT--GGTGGG-----TC---CT----------------CGTG---G-----------CTTACTGAGT------GTGATCACAGGCGAAG---TC-AGTTAACGGCGTAGAGGTG---TT-TCGGCACTTTTGCGTGTTATCGGCAACTGTT---TGTGAACGG---GCCTG--CT------CAGTGT---TT--------GTTGTAAC------CGACGCT--------GGGTG-GT--CCGGTGGGGCATGGTGGTAAGAA-TAACTGTGCAAGGCACCGGGGTTATCGGCCTC-------AA---AT---GCGC---CCTGC--GCC--CACGTTA---CAAG--TGGTA--T-----------ATC----GGCG-G-TGT-------C-----------GTTGCT--GC---CTGCCCGGT------GCTGG--GTGTGATTGG-CGTGTTGCCTGCT---CAAAGTGGTAGGCCCG--CCAGTGGCTC-GGCTCG-GGATGGGTGGT------TGGCG---GTGC----TGT-----TGGTGTGGGG----CGTT-GTG-GGCCA-AATAG-TCTGTGGTGTAGTGGTAG-ACGAGCTACCCGACCCGTCTTGAAACACGGACCAAGGAGTTTAACA-TGTATGCGAGTCAATGGGTAGTACGAAACCCAAAGGCGCAGTGAAAGTGAAGCTT-----CGAATT------------G-----------TCT------CGGA--GTGAGGTGAGATCCTGCTGTTTCTCGCACCAGCC--TTATGC-----CAGCAT-CAGGC------TAAGAGCAGTGGGCGCATCACCGGCCCGTCCCAT-G-A-TGTAGTCATTGG----A-TGT-CTGCGG-------T---------AATTGCTGCTT------------------------------------------------------------C-----------------GGTAGTGGTG----------G-CCGTGGTGC----CAGTGCGTCATC-GGGGCGGTGCATGAGCATACACGTTGAGACCCGAAAGATGGTGAACTATGCTTGCGTAGGTTG--AAGCCAGAGGAAACTCTGGTGGAGGACCGCAGCGATTCTGACGTGCAAATCGATCGTCAAA-CGTGAGCATAGGGGC--GAAAGACTAATCGAAC-CATCTAGTAGCTGG--TTCCCTC
PS285_            ATTCCCCTA--GTAA-CGGCGAGTGAAGAGGGAAGAGCCCAGCAC-CGAAGCCTGCGGCAGTTTTGCTGTTAGGCAATGTGGTGTTTGGGTCGGCTCGTGGGACCGCCACTCCACTCGAAGTCCAGCATTGAGTATGG-TTTCTGGATTTGGCCCAGAGAGGGTGAAAGGCCCGTA--CGGGTGGAGTA-TCAGACATGTGAG--GTGGTTCACCAGGCCGGCCTTAGAGTCGGGTTGTTTGGGAATGCAGCCCAAAGCGGGTGGTAAACTCCATCCAAGGCTAAATACTAGCACGAGTCCGATAGCGAACAAGTACCGTGAGGGAAAGTTGAAAAGTACTCT-GAAGAGAGAGTAAACAGTACGTGAAACCGC-ATGCAGGTAAACGGGTGGC-GTCAAGCTGCAGG-CCCAGAGAATTCA-GTCGGCC--AGGATGT-TGTGTA-TG--CGCCT--GGC-G-CA-TCTA--TCAGTC--GGAGTAT----GA-----TTGGAT-GGTCCACCAG-TA-AA-CGGTGGGTCT-----GGC------CGT----GAG-----GTC-AG----------A-ATATGT-GTACC-GGGTGGGTGCC--GGAGCATGCTA--TC---CG-T--CTG-TGGACTGT-CTGGCCGGTGCAC-TTTCTCTGT--GGTCAACACCACGAC-CGGTGGTATTGC--CAGTCTGCTGTGTCCAA--GTTGCAT-TT--GGTGGG-----TC---CT----------------CGTG---G-----------CTTACTGGGT------GTGATCACAGGCGAAG---TC-AGTTAACGGCGTAGAGGTG---TT-TCGGCACTTTTGCGTGTTATCGGCAACTGTT---TGTGAACGG---GCCTG--CT------CAGTGT---TT--------GTTGTAAC------CGACGCT--------GGGTG-GT--CCGGTGGGGCATGGTGGTAAGAA-TAACTGTGCAAGGCACCGGGGTTATCGGCCTC-------AA---AT---GCGC---CCTGC--GCC--CACGTTA---CAAG--TGGTAT-T---------TAATAT--CGGCG-G-TGT-------C-----------GTTGCT--GC---CTGCCCGGT------GCTGG--GTGTGATTGG-CGTGTTGCCTGCT---CAAAGTGGTAGGCCCG--CCAGTGGCTC-GGCTCG-GGATGGGTGGT------TGGCG---GTGC----TGT-----CGGTGTGGGG----CGTT-GTG-GGCCA-AATAG-TCTGTGGTGTAGTGGTAG-ACGAGCTACCCGACCCGTCTTGAAACACGGACCAAGGAGTTTAACA-TGTATGCGAGTCAATGGGTAGTACGAAACCCAAAGGCGCAGTGAAAGTGAAGCTT-----CGAATT------------G-----------TCT------CGGA--GTGAGGTGAGATCCTGCTGTTTCTCGCACCAGCC--TTATGC-----CAGCAT-CAGGC------TAAGAGCAGTGGGCGCATCACCGGCCCGTCCCAT-G-A-TGTGGTCATTGG----A-TGT-CTGCGG-------T---------AATTGCTGCTT------------------------------------------------------------C-----------------GGTAGTGGTG----------G-CCGTGGTGC----CAGTGCGTCATC-GGGGCGGTGCATGAGCATACACGTTGAGACCCGAAAGATGGTGAACTATGCTTGCGTAGGTTG--AAGCCAGAGGAAACTCTGGTGGAGGACCGCAGCGATTCTGACGTGCAAATCGATCGTCAAA-CGTGAGCATAGGGGC--GAAAGACTAATCGAAC-CATCTAGTAGCTGG--TTCCCTC
PS283_            ATTCCCCTA--GTAA-CGGCGAGTGAAGAGGGAAGAGCCCAGCAC-CGAAGCCTGCGGCAGTTTTGCTGTTAGGCAATGTGGTGTTTGGGTCGGCTCGTGGGACCGCCACTCCACTCGAAGTCCAGCATTGAGTATGG-TTTCTGGATTTGGCCCAGAGAGGGTGAAAGGCCCGTA--CGGGTGGAGTA-TCAGACATGTGAG--GTGGTTCACCAGGCCGGCCTTAGAGTCGGGTTGTTTGGGAATGCAGCCCAAAGCGGGTGGTAAACTCCATCCAAGGCTAAATACTAGCACGAGTCCGATAGCGAACAAGTACCGTGAGGGAAAGTTGAAAAGTACTCT-GAAGAGAGAGTAAACAGTACGTGAAACCGC-ATGCAGGTAAACGGGTGGC-GTCAAGCTGCAGG-CCCAGAGAATTCA-GTCGGCC--AGGATGT-TGTGTA-TG--CGCCT--GGC-G-CA-TCTA--TCAGTC--GGAGTAT----GA-----TTGGAT-GGTCCACCAG-TA-AA-CGGTGGGTCT-----GGC------CGT----GAG-----GTC-AG----------A-ATATGT-GTACC-GGGTGGGTGCC--GGAGCATGCTA--TC---CG-T--CTG-TGGACTGT-CTGGCCGGTGCAC-TTTCTCTGT--GGTCAACACCACGAC-CGGTGGTATTGC--CAGTCTGCTGTGTCCAA--GTTGCAT-TT--GGTGGG-----TC---CT----------------CGTG---G-----------CTTACTGGGT------GTGATCACAGGCGAAG---TC-AGTTAACGGCGTAGAGGTG---TT-TCGGCACTTTTGCGTGTTATCGGCAACTGTT---TGTGAACGG---GCCTG--CT------CAGTGT---TT--------GTTGTAAC------CGACGCT--------GGGTG-GT--CCGGTGGGGCATGGTGGTAAGAA-TAACTGTGCAAGGCACCGGGGTTATCGGCCTC-------AA---AT---GCGC---CCTGC--GCC--CACGTTA---CAAG--TGGTAT-T---------TAATAT--CGGCG-G-TGT-------C-----------GTTGCT--GC---CTGCCCGGT------GCTGG--GTGTGATTGG-CGTGTTGCCTGCT---CAAAGTGGTAGGCCCG--CCAGTGGCTC-GGCTCG-GGATGGGTGGT------TGGCG---GTGC----TGT-----CGGTGTGGGG----CGTT-GTG-GGCCA-AATAG-TCTGTGGTGTAGTGGTAG-ACGAGCTACCCGACCCGTCTTGAAACACGGACCAAGGAGTTTAACA-TGTATGCGAGTCAATGGGTAGTACGAAACCCAAAGGCGCAGTGAAAGTGAAGCTT-----CGAATT------------G-----------TCT------CGGA--GTGAGGTGAGATCCTGCTGTTTCTCGCACCAGCC--TTATGC-----CAGCAT-CAGGC------TAAGAGCAGTGGGCGCATCACCGGCCCGTCCCAT-G-A-TGTGGTCATTGG----A-TGT-CTGCGG-------T---------AATTGCTGCTT------------------------------------------------------------C-----------------GGTAGTGGTG----------G-CCGTGGTGC----CAGTGCGTCATC-GGGGCGGTGCATGAGCATACACGTTGAGACCCGAAAGATGGTGAACTATGCTTGCGTAGGTTG--AAGCCAGAGGAAACTCTGGTGGAGGACCGCAGCGATTCTGACGTGCAAATCGATCGTCAAA-CGTGAGCATAGGGGC--GAAAGACTAATCGAAC-CATCTAGTAGCTGG--TTCCCTC
PS284_            ATTCCCCTA--GTAA-CGGCGAGTGAAGAGGGAAGAGCCCAGCAC-CGAAGCCTGCGGCAGTTTTGCTGTTAGGCAATGTGGTGTTTGGGTCGGCTCGTGGGACCGCCACTCCACTCGAAGTCCAGCATTGAGTATGG-TTTCTGGATTTGGCCCAGAGAGGGTGAAAGGCCCGTA--CGGGTGGAGTA-TCAGACATGTGAG--GTGGTTCACCAGGCCGGCCTTAGAGTCGGGTTGTTTGGGAATGCAGCCCAAAGCGGGTGGTAAACTCCATCCAAGGCTAAATACTAGCACGAGTCCGATAGCGAACAAGTACCGTGAGGGAAAGTTGAAAAGTACTCT-GAAGAGAGAGTAAACAGTACGTGAAACCGC-ATGCAGGTAAACGGGTGGC-GTCAAGCTGCAGG-CCCAGAGAATTCA-GTCGGCC--AGGATGT-TGTGTA-TG--CGCCT--GGC-G-CA-TCTA--TCAGTC--GGAGTAT----GA-----TTGGAT-GGTCCACCAG-TA-AA-CGGTGGGTCT-----GGC------CGT----GAG-----GTC-AG----------A-ATATGT-GTACC-GGGTGGGTGCC--GGAGCATGCTA--TC---CG-T--CTG-TGGACTGT-CTGGCCGGTGCAC-TTTCTCTGT--GGTCAACACCACGAC-CGGTGGTATTGC--CAGTCTGCTGTGTCCAA--GTTGCAT-TT--GGTGGG-----TC---CT----------------CGTG---G-----------CTTACTGGGT------GTGATCACAGGCGAAG---TC-AGTTAACGGCGTAGAGGTG---TT-TCGGCACTTTTGCGTGTTATCGGCAACTGTT---TGTGAACGG---GCCTG--CT------CAGTGT---TT--------GTTGTAAC------CGACGCT--------GGGTG-GT--CCGGTGGGGCATGGTGGTAAGAA-TAACTGTGCAAGGCACCGGGGTTATCGGCCTC-------AA---AT---GCGC---CCTGC--GCC--CACGTTA---CAAG--TGGTAT-T---------TAATAT--CGGCG-G-TGT-------C-----------GTTGCT--GC---CTGCCCGGT------GCTGG--GTGTGATTGG-CGTGTTGCCTGCT---CAAAGTGGTAGGCCCG--CCAGTGGCTC-GGCTCG-GGATGGGTGGT------TGGCG---GTGC----TGT-----CGGTGTGGGG----CGTT-GTG-GGCCA-AATAG-TCTGTGGTGTAGTGGTAG-ACGAGCTACCCGACCCGTCTTGAAACACGGACCAAGGAGTTTAACA-TGTATGCGAGTCAATGGGTAGTACGAAACCCAAAGGCGCAGTGAAAGTGAAGCTT-----CGAATT------------G-----------TCT------CGGA--GTGAGGTGAGATCCTGCTGTTTCTCGCACCAGCC--TTATGC-----CAGCAT-CAGGC------TAAGAGCAGTGGGCGCATCACCGGCCCGTCCCAT-G-A-TGTGGTCATTGG----A-TGT-CTGCGG-------T---------AATTGCTGCTT------------------------------------------------------------C-----------------GGTAGTGGTG----------G-CCGTGGTGC----CAGTGCGTCATC-GGGGCGGTGCATGAGCATACACGTTGAGACCCGAAAGATGGTGAACTATGCTTGCGTAGGTTG--AAGCCAGAGGAAACTCTGGTGGAGGACCGCAGCGATTCTGACGTGCAAATCGATCGTCAAA-CGTGAGCATAGGGGC--GAAAGACTAATCGAAC-CATCTAGTAGCTGG--TTCCCTC
PS281_            ATTCCCCTA--GTAA-CGGCGAGTGAAGAGGGAAGAGCCCAGCAC-CGAAGCCTGCGGCAGTTTTGCTGTTAGGCAATGTGGTGTTTGGGTCGGCTCGTGGGACCGCCACTCCACTCGAAGTCCAGCATTGAGTATGG-TTTCTGGATTTGGCCCAGAGAGGGTGAAAGGCCCGTA--CGGGTGGAGTA-TCAGACATGTGAG--GTGGTTCACCAGGCCGGCCTTAGAGTCGGGTTGTTTGGGAATGCAGCCCAAAGCGGGTGGTAAACTCCATCCAAGGCTAAATACTAGCACGAGTCCGATAGCGAACAAGTACCGTGAGGGAAAGTTGAAAAGTACTCT-GAAGAGAGAGTAAACAGTACGTGAAACCGC-ATGCAGGTAAACGGGTGGC-GTCAAGCTGCAGG-CCCAGAGAATTCA-GTCGGCC--AGGATGT-TGTGTA-TG--CGCCT--GGC-G-CA-TCTA--TCAGTC--GGAGTAT----GA-----TTGGAT-GGTCCACCAG-TA-AA-CGGTGGGTCT-----GGC------CGT----GAG-----GTC-AG----------A-ATATGT-GTACC-GGGTGGGTGCC--GGAGCATGCTA--TC---CG-T--CTG-TGGACTGT-CTGGCCGGTGCAC-TTTCTCTGT--GGTCAACACCACGAC-CGGTGGTATTGC--CAGTCTGCTGTGTCCAA--GTTGCAT-TT--GGTGGG-----TC---CT----------------CGTG---G-----------CTTACTGGGT------GTGATCACAGGCGAAG---TC-AGTTAACGGCGTAGAGGTG---TT-TCGGCACTTTTGCGTGTTATCGGCAACTGTT---TGTGAACGG---GCCTG--CT------CAGTGT---TT--------GTTGTAAC------CGACGCT--------GGGTG-GT--CCGGTGGGGCATGGTGGTAAGAA-TAACTGTGCAAGGCACCGGGGTTATCGGCCTC-------AA---AT---GCGC---CCTGC--GCC--CACGTTA---CAAG--TGGTAT-T---------TAATAT--CGGCG-G-TGT-------C-----------GTTGCT--GC---CTGCCCGGT------GCTGG--GTGTGATTGG-CGTGTTGCCTGCT---CAAAGTGGTAGGCCCG--CCAGTGGCTC-GGCTCG-GGATGGGTGGT------TGGCG---GTGC----TGT-----CGGTGTGGGG----CGTT-GTG-GGCCA-AATAG-TCTGTGGTGTAGTGGTAG-ACGAGCTACCCGACCCGTCTTGAAACACGGACCAAGGAGTTTAACA-TGTATGCGAGTCAATGGGTAGTACGAAACCCAAAGGCGCAGTGAAAGTGAAGCTT-----CGAATT------------G-----------TCT------CGGA--GTGAGGTGAGATCCTGCTGTTTCTCGCACCAGCC--TTATGC-----CAGCAT-CAGGC------TAAGAGCAGTGGGCGCATCACCGGCCCGTCCCAT-G-A-TGTGGTCATTGG----A-TGT-CTGCGG-------T---------AATTGCTGCTT------------------------------------------------------------C-----------------GGTAGTGGTG----------G-CCGTGGTGC----CAGTGCGTCATC-GGGGCGGTGCATGAGCATACACGTTGAGACCCGAAAGATGGTGAACTATGCTTGCGTAGGTTG--AAGCCAGAGGAAACTCTGGTGGAGGACCGCAGCGATTCTGACGTGCAAATCGATCGTCAAA-CGTGAGCATAGGGGC--GAAAGACTAATCGAAC-CATCTAGTAGCTGG--TTCCCTC
PS280_            ATTCCCCTA--GTAA-CGGCGAGTGAAGAGGGAAGAGCCCAGCAC-CGAAGCCTGCGGCAGTTTTGCTGTTAGGCAATGTGGTGTTTGGGTCGGCTCGTGGGACCGCCACTCCACTCGAAGTCCAGCATTGAGTATGG-TTTCTGGATTTGGCCCAGAGAGGGTGAAAGGCCCGTA--CGGGTGGAGTA-TCAGACATGTGAG--GTGGTTCACCAGGCCGGCCTTAGAGTCGGGTTGTTTGGGAATGCAGCCCAAAGCGGGTGGTAAACTCCATCCAAGGCTAAATACTAGCACGAGTCCGATAGCGAACAAGTACCGTGAGGGAAAGTTGAAAAGTACTCT-GAAGAGAGAGTAAACAGTACGTGAAACCGC-ATGCAGGTAAACGGGTGGC-GTCAAGCTGCAGG-CCCAGAGAATTCA-GTCGGCC--AGGATGT-TGTGTA-TG--CGCCT--GGC-G-CA-TCTA--TCAGTC--GGAGTAT----GA-----TTGGAT-GGTCCACCAG-TA-AA-CGGTGGGTCT-----GGC------CGT----GAG-----GTC-AG----------A-ATATGT-GTACC-GGGTGGGTGCC--GGAGCATGCTA--TC---CG-T--CTG-TGGACTGT-CTGGCCGGTGCAC-TTTCTCTGT--GGTCAACACCACGAC-CGGTGGTATTGC--CAGTCTGCTGTGTCCAA--GTTGCAT-TT--GGTGGG-----TC---CT----------------CGTG---G-----------CTTACTGGGT------GTGATCACAGGCGAAG---TC-AGTTAACGGCGTAGAGGTG---TT-TCGGCACTTTTGCGTGTTATCGGCAACTGTT---TGTGAACGG---GCCTG--CT------CAGTGT---TT--------GTTGTAAC------CGACGCT--------GGGTG-GT--CCGGTGGGGCATGGTGGTAAGAA-TAACTGTGCAAGGCACCGGGGTTATCGGCCTC-------AA---AT---GCGC---CCTGC--GCC--CACGTTA---CAAG--TGGTAT-T---------TAATAT--CGGCG-G-TGT-------C-----------GTTGCT--GC---CTGCCCGGT------GCTGG--GTGTGATTGG-CGTGTTGCCTGCT---CAAAGTGGTAGGCCCG--CCAGTGGCTC-GGCTCG-GGATGGGTGGT------TGGCG---GTGC----TGT-----CGGTGTGGGG----CGTT-GTG-GGCCA-AATAG-TCTGTGGTGTAGTGGTAG-ACGAGCTACCCGACCCGTCTTGAAACACGGACCAAGGAGTTTAACA-TGTATGCGAGTCAATGGGTAGTACGAAACCCAAAGGCGCAGTGAAAGTGAAGCTT-----CGAATT------------G-----------TCT------CGGA--GTGAGGTGAGATCCTGCTGTTTCTCGCACCAGCC--TTATGC-----CAGCAT-CAGGC------TAAGAGCAGTGGGCGCATCACCGGCCCGTCCCAT-G-A-TGTGGTCATTGG----A-TGT-CTGCGG-------T---------AATTGCTGCTT------------------------------------------------------------C-----------------GGTAGTGGTG----------G-CCGTGGTGC----CAGTGCGTCATC-GGGGCGGTGCATGAGCATACACGTTGAGACCCGAAAGATGGTGAACTATGCTTGCGTAGGTTG--AAGCCAGAGGAAACTCTGGTGGAGGACCGCAGCGATTCTGACGTGCAAATCGATCGTCAAA-CGTGAGCATAGGGGC--GAAAGACTAATCGAAC-CATCTAGTAGCTGG--TTCCCTC
PS326_            ATTCCCCTA--GTAA-CGGCGAGTGAAGAGGGAAAAGCCCAGCAC-CGAAGCCTGCGGCAGATTTGCTGTTAGGCAATGTGGTGTTTGGGTCGGCTCGTGGGACCACCACTCCACTCGAAGTCCAGCATTGAGTATGG-TTACTGGATTTGGCCCAGAGAGGGTGAAAGGCCCGTA--CGGGTGGAGTA-TCAGACATGTGAG--GTGGTTCACCAGGTCGACCTTAGAGTCGGGTTGTTTGGGAATGCAGCCCAAAGTGGGTGGTAAACTCCATCCAAGGCTAAATACAAGCACGAGTCCGATAGCGAACAAGTACCGTGAGGGAAAGTTGAAAAGTACTCT-GAAGAGAGAGTAAACAGTACGTGAAACCGC-ATGCAGGTAAACGGGTGGC-GTCAAGCTGCAAG-CCCGGAGAATTCA-GTCGGCT--AGGTTGT-TGTGTA-TG--CGCCT--GGCG--CA-TCCA--TCAGTC--AGAGTAT----GA-----TTGGGT-AGTCCACTAG-TA--AACAGTGGGCCT-----GTC------CGC----AAG-----GGCAGG-----A-------TATGT-GTACC-GGGTGGGTGCC--GGAGCATGCTA--TC---CGT---CTG-AGGACTGT-CTAGCCGGTGCAC-TTTCTCCGT--GGTCAACACCACGAC-CGGTGGTATTGC--CAGTCTACTGTGTCCAA--GTCGCATTT---GGTAGG-----TC---CTT----------------GTG---G-----------CCAACCGAGT------GCGATCACAGGCAAAC---TC-AGTAAACGGCGTGAGGGTGC----TTCGGCACTTTCATGTGTTATCGGCTACTGGT---TGTCAACGG---GCCTG--CT------CGGTGT---TT--------GTTGTAAC------CGACACA--G------GGTG-GT--CCGGTGGGGCATGGTGGTAAGAA-TAACTGTGCAAGGCACCGGGGTTATCGGCCTC-------AA---AT---GC-GT--CCTGC--GTC--CACGTTA---CAAG--TGTAGG--------------------TGCTG--TGT-------C-----------GCCGCT--GC---CTGCTCGGT------GCTGG--GTGTGATTGG-CGTGTTGCCTGCG---CAAAG---TAGGCCCGC--TGATGGCTC-GGTTCG-AGGTGGGTAGT------TGGTG---GCGT----TGTCG--ACGGCGTAGGG----CGCG-GTG-GGCCT-AATAG-TCAGTGGTGTAGTGGTAG-ACGAGCTACCCGACCCGTCTTGAAACACGGACCAAGGAGTTTAACA-TGTATGCGAGTCAATGGGTCCTACGAAACCCAAAGGCGCAGTGAAAGTAAAGCTT-----CGACTTG----------T-------------CT------CGGA--GTGAGGTGAGATCCTGCTGTTTCTCGCACCAGCC--TAATGC-----CAGCAT-CAGGC------TAAGAGCAGTGGGCGCATCACCGGCCCGTCCCATGA---TGTGGTCATTGGA-----TGT-CCGTGGT---T-------------GTTGTTGCTTC--------------------------------------------------------------------G---------GTGGCGGCAG-----------CCGCGGTGC----CAGTGCGTCATC-GGGGCGGTGCATGAGCATACACGTTGAGACCCGAAAGATGGTGAACTATGCTTGCGTAGGTTG--AAGCCAGAGGAAACTCTGGTGGAGGACCGCAGCGATTCTGACGTGCAAATCGATCGTCAAA-CGTGAGCATAGGGGC--GAAAGACTAATCGAAC-CATCTAGTAGCTGG--TTCCCTC
PS118_            NTTCCCCTA--GTAA-CGGCGAGTGAAGAGGGAAAAGCCCAGCAC-CGAAGCCTGCGGCAGTTTTGCTGTTAGGCAATGTGGTGTTTGGGTCGGCTCGTGGGACTGCCACTCCACTCCAAGTCCAGCATTGAGTATGGTTTACTGGATTTGGCCCAGAGAGGGTGAAAGGCCCGTA--GGGGTGGAGTA-TCAGAAATGTGAG--GCAGTTCACCAGGTCGACCTTAGAGTCGGGTTGTTTGGGAATGCAGCCCAAAGCGGGTGGTAAACTCCATCCAAGGCTAAATACAAGCACGAGTCCGATAGCGAACAAGTACCGTGAGGGAAAGTTGAAAAGTACTCT-GAAGAGAGAGTAAACAGTACGTGAAACCGC-ATGCAGGTAAACGGGTGGC-GTCAAGCTGCAGG-CCCAGAGGATTCA-GTCGACT--AGGTTGT-AGTGTA-TGT--GCCT--GGC-G-CA-TCCA--TCAGTC--AGAGTGT----GA-----TTGAGT-AGTGCATGGG--A-AA-CCGTGAG-CCT----GGC------CGC----AAG-----GTC-AG-----------GATGTGT-GTACC-GGATGGGTGCC--GGAGCACGCTA---CT--CG-T--CTG-TGGACTGT-CTAGTCGGTGCAC-TTTCTCTGT--GGTCAACACCACGAC-CGGTGGTACTGC--CAGTCTGCTGTGCTCAA--GTTGTGC-T--CGGCTGG-----TC---CT----------------TGTG---G-----------CTAGCTGGGT------GCGATCACAGGCAATG---TC-AGTGAACGGCGCGGGGGTG---CC-TCGGTATCTTCGTGTGTTATCGGCCACTGGT---TGTGAACAG---GCCTG--CC------CGATGT---TT--------GTTGTAAC------CGG--CATT------GGGTG-GT--CTGGTGGAGCATGGTGGTAAGAA-TAACTGTGCAGGGCACCGGAGTTGTCGGCCTC-------AA---AT---GC-GT--CCCGCACA----CACGTTA---CAAG--TGGTGC-T-----------AAGTGGCGGC--G-TG--------G---------------CG--GTCATCTGCCTGGC------GCAGR--GTGTGATTGG-CGTGTTGCCCGCG---AAAAG---CGGGCCCG--TCAGTGGCTC-GGCTCA-GGATGGGTGGT------TTGCG---ACGT----TGT-----CGGTGTGGG----ACGTG-GTG-GGCCC-AATAG-TCAGTGGTGTAGTGGTAG-ACGAGCTACCCGACCCGTCTTGAAACACGGACCAAGGAGTTTAACA-TGTATGCGAGTCAATGGGTCCTACGAAACCCAAAGGCGCAGTGAAAGTGAAGCTTCGAGGCTACT-------------C---------------------GGA--GTGTGGTGAGATCCCGCTGTTACTCGCACCAGTC--TAATGT-----CAGCAT-CAGGC------TAAGAGCGGCGGGCGCATCACCGGCCCGTCCCAT-G-A-TGTGGTCGCAGG----A-TGT-CTGTGG-------T---------TGTTGCTGTCGCCTCTTC-----------------------------------------------------G--------G----TGGTGGTGGTGGCG----------G-CTGCAGTGC----CTGTGCGTCATC-GGGGCGGTGCATGAGCATACACGTTGAGACCCGAAAGATGGTGAACTATGCTTGCGTAGGTTG--AAGCCAGAGGAAACTCTGGTGGAGGACCGCAGCGATTCTGACGTGCAAATCGATCGTCAAA-CGTGAGCATAGGGGCGANNNNNNNNNNNNNNNNNNNNNNNNNNNNNNNNNNNNNNNN
PS117_            NTTCCCCTA--GTAA-CGGCGAGTGAAGAGGGAAAAGCCCAGCAC-CGAAGCCTGCGGCAGTTTTGCTGTTAGGCAATGTGGTGTTTGGGTCGGCTCGTGGGACTGCCACTCCACTCCAAGTCCAGCATTGAGTATGGTTTACTGGATTTGGCCCAGAGAGGGTGAAAGGCCCGTA--GGGGTGGAGTA-TCAGAAATGTGAG--GCAGTTCACCAGGTCGACCTTAGAGTCGGGTTGTTTGGGAATGCAGCCCAAAGCGGGTGGTAAACTCCATCCAAGGCTAAATACAAGCACGAGTCCGATAGCGAACAAGTACCGTGAGGGAAAGTTGAAAAGTACTCT-GAAGAGAGAGTAAACAGTACGTGAAACCGC-ATGCAGGTAAACGGGTGGC-GTCAAGCTGCAGG-CCCAGAGGATTCA-GTCGACT--AGGTTGT-AGTGTA-TGT--GCCT--GGC-G-CA-TCCA--TCAGTC--AGAGTGT----GA-----TTGAGT-AGTGCATGGG--A-AA-CCGTGAG-CCT----GGC------CGC----AAG-----GTC-AG-----------GATGTGT-GTACC-GGATGGGTGCC--GGAGCACGCTA---CT--CG-T--CTG-TGGACTGT-CTAGTCGGTGCAC-TTTCTCTGT--GGTCAACACCACGAC-CGGTGGTACTGC--CAGTCTGCTGTGCTCAA--GTTGTGC-T--CGGCTGG-----TC---CT----------------TGTG---G-----------CTAGCTGGGT------GCGATCACAGGCAATG---TC-AGTGAACGGCGCGGGGGTG---CC-TCGGTATCTTCGTGTGTTATCGGCCACTGGT---TGTGAACAG---GCCTG--CC------CGATGT---TT--------GTTGTAAC------CGG--CATT------GGGTG-GT--CTGGTGGAGCATGGTGGTAAGAA-TAACTGTGCAGGGCACCGGAGTTGTCGGCCTC-------AA---AT---GC-GT--CCCGCACA----CACGTTA---CAAG--TGGT---G-------------------CTTAG-TGG-------C--------GGCGTGGCG--GTCATCTGCCTGGC------GCAGG--GTGTGATTGG-CGTGTTGCCCGCG---AAAAG---CGGGCCCG--TCAGTGGCTC-GGCTCA-GGATGGGTGGT------TTGCG---ACGT----TGT-----CGGTGTGGG----ACGTG-GTG-GGCCC-AATAG-TCAGTGGTGTAGTGGTAG-ACGAGCTACCCGACCCGTCTTGAAACACGGACCAAGGAGTTTAACA-TGTATGCGAGTCAATGGGTCCTACGAAACCCAAAGGCGCAGTGAAAGTGAAGCTTCGAGGCTACT-------------C---------------------GGA--GTGTGGTGAGATCCCGCTGTTACTCGCACCAGTC--TAATGT-----CAGCAT-CAGGC------TAAGAGCGGCGGGCGCATCACCGGCCCGTCCCAT-G-A-TGTGGTCGCAGG----A-TGT-CTGTGG-------T---------TGTTGCTGTCGCCTCTTC-----------------------------------------------------G--------G----TGGTGGTGGTGGCG----------G-CTGCAGTGC----CTGTGCGTCATC-GGGGCGGTGCATGAGCATACACGTTGAGACCCGAAAGATGGTGAACTATGCTTGCGTAGGTTG--AAGCCAGAGGAAACTCTGGTGGAGGACCGCAGCGATTCTGACGTGCAAATCGATCGTCAAA-CGTGAGCATAGGGGCGANNNNNNNNNNNNNNNNNNNNNNNNNNNNNNNNNNNNNNNN
PS205_            ATTCCCCTA--GTAA-CGGCGAGTGAAGAGGGAAAAGCCCAGCAC-CGAAGCCTGCGGCAGGTTTGCTGTTAGGCAATGTGGTGTTTGGGTCGACTCGTGGGACCACCACTCCACTCGAAGTCCAGCATTGAGTATGG-TTACTGGATTTGGCCCAGAGAGGGTGAAAGGCCCGTA--CGGGTGGAGTA-TCAGACATGTGAG--GTGGTTCACTAGGTCGACCTTAGAGTCGGGTTGTTTGGGAATGCAGCCCAAAGTGGGTGGTAAACTCCATCCAAGGCTAAATACAAGCACGAGTCCGATAGCGAACAAGTACCGTGAGGGAAAGTTGAAAAGTACTCT-GAAGAGAGAGTAAACAGTACGTGAAACCGC-ATGCAGGTAAACGGGTGGC-GTCAAGCTGCAAG-CCCGGAGAATTCA-GTCGGCT--AGGTTGT-TGTGTA-TG--CGCCT--GGCG--CA-TCCA--TCAGTC--AGAGTAT----GA-----TTGGGT-AGTCCACTGGTAA--A-CAGTGGGCCT-----GTC------CGC----AAG-----GGC-AG-G----------ATATGT-GTACC-GGGTGGGTGCC--GGAGCATGCTA--TC---CGT---CTG-AGGACTGT-CTAGCCGGTGCAC-TTTCTCCGT--GGTCAACACCACGAC-CGGTGGTATTGC--CAGTCTACCGTGTCCAA--GTCGCAT-TT--GG-TAGG----TC---CT----------------TGTG---G-----------CCAATCGAGT------GCGATCACAGGCAAAC---TC-AGTAAACGGCGTGAGGGTG---CT-TCGGCACTTTCATGTGTTATCGGCTACTGGT---TGTCAACGG---GCCTG--CT------GAGTGT---TT--------GTTGTAAC------CGACACGC--------AGTG-GT--CCGGTGGGGCATGGTGGTAAGAA-TAACTGTGCAAGGCACCGGGGTTATCGGCCTC-------AA---AT---GC-GT--CCTGC--GTC--CACGTTA---CAAG--TGTAG--G------------------TGCTGC-TGC-------T-----T----CGTCGCT--GCTGCCTGCTCGGT------GCTGG--GTGTGATTGG-CGTGTCGCCTGCG---CAAAG---TAGGCCCG--CCAATGGCTC-GGCTCG-AGGTGGGTAGT------TGGTG---GCGT----TGTCG--ACGACGTAGGG----CGTG-GTG-GGCCT-AATAG-TCAGTGGTGTAGTGGTAG-ACGAGCTACCCGACCCGTCTTGAAACACGGACCAAGGAGTTTAACA-TGTATGCGAGTCAATGGGCCTTACGAAACCCAAAGGCGCAGTGAAAGTGAAGCTT-----CGACTTG----------T-------------CT------CGGA--GTGAGGTGAGATCCTGCTGTTTCTCGCACCAGCC--TAATGC-----CAGCAT-CAGGC------TAAGAGCAGTGGGCGCATCACCGGCCCGTCCCAT-GA--TGTGGTCATTGG----A-TGT-CCGTGGG----T------------GCTGTTGCTT----------------------------------------------------------------------C-------GGTAGTGGCAG-----------CCGCGGTGC----CAGTGCGTCATC-GGGGCGGTGCATGAGCATACACGTTGAGACCCGAAAGATGGTGAACTATGCTTGCGTAGGTTG--AAGCCAGAGGAAACTCTGGTGGAGGACCGCAGCGATTCTGACGTGCAAATCGATCGTCAAACGNNNNNNNNNNNNNNNNNNNNNNNNNNNNNNNNNNNNNNNNNNNNNNNNNNNNNNNN
PS204_            ATTCCCCTA--GTAA-CGGCGAGTGAAGAGGGAAAAGCCCAGCAC-CGAAGCCTGCGGCAGGTTTGCTGTTAGGCAATGTGGTGTTTGGGTCGACTCGTGGGACCACCACTCCACTCGAAGTCCAGCATTGAGTATGG-TTACTGGATTTGGCCCAGAGAGGGTGAAAGGCCCGTA--CGGGTGGAGYA-TCAGACATGTGAG--GTGGTTCACTAGGTCGACCTTAGAGTCGGGTTGTTTGGGAATGCAGCCCAAAGTGGGTGGTAAACTCCATCCAAGGCTAAATACAAGCACGAGTCCGATAGCGAACAAGTACCGTGAGGGAAAGTTGAAAAGTACTCT-GAAGAGAGAGTAAACAGTACGTGAAACCGC-ATGCAGGTAAACGGGTGGC-GTCAAGCTGCAAG-CCCGGAGAATTCA-GTCGGCT--AGGTTGT-TGTGTA-TG--CGCCT--GGCG--CA-TCCA--TCAGTC--AGAGTAT----GA-----TTGGGT-AGTCCACTGGTAA--A-CAGTGGGCCT-----GTC------CGC----AAG-----GGC-AG-G----------ATATGT-GTACC-GGGTGGGTGCC--GGAGCATGCTA--TC---CGT---CTG-AGGACTGT-CTAGCCGGTGCAC-TTTCTCCGT--GGTCAACACCACGAC-CGGTGGTATTGC--CAGTCTACCGTGTCCAA--GTCGCAT-TT--GG-TAGG----TC---CT----------------TGTG---G-----------CCAATCGAGT------GCGATCACAGGCAAAC---TC-AGTAAACGGCGTGAGGGTG---CT-TCGGCACTTTCATGTGTTATCGGCTACTGGT---TGTCAACGG---GCCTG--CT------GAGTGT---TT--------GTTGTAAC------CGACACGC--------AGTG-GT--CCGGTGGGGCATGGTGGTAAGAA-TAACTGTGCAAGGCACCGGGGTTATCGGCCTC-------AA---AT---GC-GT--CCTGC--GTC--CACGTTA---CAAG--TGTAG--G------------------TGCTGC-TGC-------T-----T----CGTCGCT--GCTGCCTGCTCGGT------GCTGG--GTGTGATTGG-CGTGTCGCCTGCG---CAAAG---TAGGCCCG--CCAATGGCTC-GGCTCG-AGGTGGGTAGT------TGGTG---GCGT----TGTCG--ACGACGTAGGG----CGTG-GTG-GGCCT-AATAG-TCAGTGGTGTAGTGGTAG-ACGAGCTACCCGACCCGTCTTGAAACACGGACCAAGGAGTTTAACA-TGTATGCGAGTCAATGGGCCTTACGAAACCCAAAGGCGCAGTGAAAGTGAAGCTT-----CGACTTG----------T-------------CT------CGGA--GTGAGGTGAGATCCTGCTGTTTCTCGCACCAGCC--TAATGC-----CAGCAT-CAGGC------TAAGAGCAGTGGGCGCATCACCGGCCCGTCCCAT-GA--TGTGGTCATTGG----A-TGT-CCGTGGG----T------------GCTGTTGCTT----------------------------------------------------------------------C-------GGTAGTGGCAG-----------CCGCGGTGC----CAGTGCGTCATC-GGGGCGGTGCATGAGCATACACGTTGAGACCCGAAAGATGGTGAACTATGCTTGCGTAGGTTG--AAGCCAGAGGAAACTCTGGTGGAGGACCGCAGCGATTCTGACGTGCAAATCGATCGTCAAACGNNNNNNNNNNNNNNNNNNNNNNNNNNNNNNNNNNNNNNNNNNNNNNNNNNNNNNNN
PS192_            ATTCCCCTA--GTAA-CGGCGAGTGAAGAGGGAAAAGCCCAGCAC-CGAAGCCTGCGGCAGGTTTGCTGTTAGGCAATGTGGTGTTTAGGTCGACTCGCGGGACCACGACTCCACTCGAAGTCCAGCATTGAGTATGG-TTACTGGATTTGGCCCAGAGAGGGTGAAAGGCCCGTA--CGGGTGGAGTA-TCAGACATGTGAA--GTGGTTCACCAGGTCGGCCTTAGAGTCGGGTTGTTTGGGAATGCAGCCCAAAGTGGGTGGTAAACTCCATCCAAGGCTAAATACAAGCACGAGTCCGATAGCGAACAAGTACCGTGAGGGAAAGTTGAAAAGTACTCT-GAAGAGAGAGTAAACAGTACGTGAAACCGC-ATGCAGGTAAACGGGTGGC-GTCAAGCTGCAAG-CCCGGAGAATTCA-GTCGGCT--AGGTTGT-TGTGTA-TG--CGCCT--GGCG--CA-TCCA--TCAGTC--AGAGTAT----GA-----TAGGGT-AGTCCACTGGTAA--A-CGGTGGGCCT-----GTC------CGC----AAG-----GGC-AG-G----------ATATGT-GTACC-GGGTGGGTGCC--GGAGCATGCTA--TC---CGT---CTG-AGGACTGT-CTAGCCGGTGCAC-TTTCTCCGT--GGTCAACACCACGAC-CGGTGGTATTGC--CAGTCTACTGTGTCCAA--GTCGCAT-TT--GG-TAGG----TC---CT----------------TGTG---G-----------CCAACCGAGT------GCGATCACAGGCAAAC---TC-AGTAAACGGCGTGAGGGTG---CT-TCGGCACTTTCATGTGTTATCGGCTACTGGT---TGTCAACGG---GCCTG--CT------CAGTGT---TT--------GCTGTAAC------CGA--CACG------GGGTG-GT--CTGGTGGGGCATGGTGGTAAGAA-TAACTGTGCAAGGCACCGGGGTTATCGGCCTC-------AA---AT---GC-GT--CCTGC--GTC--CACGTTA---CAAG--TGTA---G-------------------GTGTG-TGT-------C-----------GCTGCT--GC---CTGCTCGGT------GCTGG--GTGTGATTGG-CGTGTCGCCTGCG---CAAAG---TAGGCCCG--CCAATGGCTC-GGCTCG-AGGTGGGTAGT------TGGTG---GCGT----TGTCG--ACGGCGTAGGG----CGTG-GTG-GGCCT-AATAG-TCAGTGGTGTAGTGGTAG-ACGAGCTACCCGACCCGTCTTGAAACACGGACCAAGGAGTTTAACA-TGTATGCGAGTCAATGGGTCTTACGAAACCCAAAGGCGCAGTGAAAGTGAAGCTT-----CGACTTG----------T-------------CT------CGGA--GTGAGGTGAGATCCTGCTGTTTCTCGCACCAGCC--TAATGC-----CAGCAT-CAGGC------TAAGAGCAGTGGGCGCATCACCGGCCCGTCCCAT-GA--TGTGGCCATTGG----A-TGT-CCGTGGG----T------------GCTGTTGCTT----------------------------------------------------------------------C-------GGTGGTGGCAG-----------CCACGGTGC----CAGTGCATCATC-GGGGCGGTGCATGAGCATACACGTTGAGACCCGAAAGATGGTGAACTATGCTTGCGTAGGTTG--AAGCCAGAGGAAACTCTGGTGGAGGACCGCAGCGATTCTGACGTGCAAATCGATCGTCAAACGNNNNNNNNNNNNNNNNNNNNNNNNNNNNNNNNNNNNNNNNNNNNNNNNNNNNNNNN
PS207_            ATTCCCCTA--GTAA-CGGCGAGTGAAGAGGGAAAAGCCCAGCAC-CGAAGCCTGCGGCAGGTTTGCTGTTAGGCAATGTGGTGTTTGGGTCGACTCGTGGGACCACCACTCCACTCGAAGTCCAGCATTGAGTATGG-TTACTGGATTTGGCCCAGAGAGGGTGAAAGGCCCGTA--CGGGTGGAGYA-TCAGACATGTGAG--GTGGTTCACTAGGTCGACCTTAGAGTCGGGTTGTTTGGGAATGCAGCCCAAAGTGGGTGGTAAACTCCATCCAAGGCTAAATACAAGCACGAGTCCGATAGCGAACAAGTACCGTGAGGGAAAGTTGAAAAGTACTCT-GAAGAGAGAGTAAACAGTACGTGAAACCGC-ATGCAGGTAAACGGGTGGC-GTCAAGCTGCAAG-CCCGGAGAATTCA-GTCGGCT--AGGTTGT-TGTGTA-TG--CGCCT--GGCG--CA-TCCA--TCAGTC--AGAGTAT----GA-----TTGGGT-AGTCCACTGGTAA--A-CAGTGGGCCT-----GTC------CGC----AAG-----GGC-AG-G----------ATATGT-GTACC-GGGTGGGTGCC--GGAGCATGCTA--TC---CGT---CTG-AGGACTGT-CTAGCCGGTGCAC-TTTCTCCGT--GGTCAACACCACGAC-CGGTGGTATTGC--CAGTCTACCGTGTCCAA--GTCGCAT-TT--GG-TAGG----TC---CT----------------TGTG---G-----------CCAATCGAGT------GCGATCACAGGCAAAC---TC-AGTAAACGGCGTGAGGGTG---CT-TCGGCACTTTCATGTGTTATCGGCTACTGGT---TGTCAACGG---GCCTG--CT------GAGTGT---TT--------GTTGTAAC------CGACACGC--------AGTG-GT--CCGGTGGGGCATGGTGGTAAGAA-TAACTGTGCAAGGCACCGGGGTTATCGGCCTC-------AA---AT---GC-GT--CCTGC--GTC--CACGTTA---CAAG--TGTAG--G------------------TGCTGC-TGC-------T-----T----CGTCGCT--GCTGCCTGCTCGGT------GCTGG--GTGTGATTGG-CGTGTCGCCTGCG---CAAAG---TAGGCCCG--CCAATGGCTC-GGCTCG-AGGTGGGTAGT------TGGTG---GCGT----TGTCG--ACGACGTAGGG----CGTG-GTG-GGCCT-AATAG-TCAGTGGTGTAGTGGTAG-ACGAGCTACCCGACCCGTCTTGAAACACGGACCAAGGAGTTTAACA-TGTATGCGAGTCAATGGGCCTTACGAAACCCAAAGGCGCAGTGAAAGTGAAGCTT-----CGACTTG----------T-------------CT------CGGA--GTGAGGTGAGATCCTGCTGTTTCTCGCACCAGCC--TAATGC-----CAGCAT-CAGGC------TAAGAGCAGTGGGCGCATCACCGGCCCGTCCCAT-GA--TGTGGTCATTGG----A-TGT-CCGTGGG----T------------GCTGTTGCTT----------------------------------------------------------------------C-------GGTAGTGGCAG-----------CCGCGGTGC----CAGTGCGTCATC-GGGGCGGTGCATGAGCATACACGTTGAGACCCGAAAGATGGTGAACTATGCTTGCGTAGGTTG--AAGCCAGAGGAAACTCTGGTGGAGGACCGCAGCGATTCTGACGTGCAAATCGATCGTCAAACGNNNNNNNNNNNNNNNNNNNNNNNNNNNNNNNNNNNNNNNNNNNNNNNNNNNNNNNN
PS194_            ATTCCCCTA--GTAA-CGGCGAGTGAAGAGGGAAAAGCCCAGCAC-CGAAGCCTGCGGCAGGTTTGCTGTTAGGCAATGTGGTGTTTAGGTCGACTCGCGGGACCACGACTCCACTCGAAGTCCAGCATTGAGTATGG-TTACTGGATTTGGCCCAGAGAGGGTGAAAGGCCCGTA--CGGGTGGAGTA-TCAGACATGTGAA--GTGGTTCACCAGGTCGGCCTTAGAGTCGGGTTGTTTGGGAATGCAGCCCAAAGTGGGTGGTAAACTCCATCCAAGGCTAAATACAAGCACGAGTCCGATAGCGAACAAGTACCGTGAGGGAAAGTTGAAAAGTACTCT-GAAGAGAGAGTAAACAGTACGTGAAACCGC-ATGCAGGTAAACGGGTGGC-GTCAAGCTGCAAG-CCCGGAGAATTCA-GTCGGCT--AGGTTGT-TGTGTA-TG--CGCCT--GGCG--CA-TCCA--TCAGTC--AGAGTAT----GA-----TAGGGT-AGTCCACTGGTAA--A-CGGTGGGCCT-----GTC------CGC----AAG-----GGC-AG-G----------ATATGT-GTACC-GGGTGGGTGCC--GGAGCATGCTA--TC---CGT---CTG-AGGACTGT-CTAGCCGGTGCAC-TTTCTCCGT--GGTCAACACCACGAC-CGGTGGTATTGC--CAGTCTACTGTGTCCAA--GTCGCAT-TT--GG-TAGG----TC---CT----------------TGTG---G-----------CCAACCGAGT------GCGATCACAGGCAAAC---TC-AGTAAACGGCGTGAGGGTG---CT-TCGGCACTTTCATGTGTTATCGGCTACTGGT---TGTCAACGG---GCCTG--CT------CAGTGT---TT--------GCTGTAAC------CGA--CACG------GGGTG-GT--CTGGTGGGGCATGGTGGTAAGAA-TAACTGTGCAAGGCACCGGGGTTATCGGCCTC-------AA---AT---GC-GT--CCTGC--GTC--CACGTTA---CAAG--TGTA---G-------------------GTGTG-TGT-------C-----------GCTGCT--GC---CTGCTCGGT------GCTGG--GTGTGATTGG-CGTGTCGCCTGCG---CAAAG---TAGGCCCG--CCAATGGCTC-GGCTCG-AGGTGGGTAGT------TGGTG---GCGT----TGTCG--ACGGCGTAGGG----CGTG-GTG-GGCCT-AATAG-TCAGTGGTGTAGTGGTAG-ACGAGCTACCCGACCCGTCTTGAAACACGGACCAAGGAGTTTAACA-TGTATGCGAGTCAATGGGTCTTACGAAACCCAAAGGCGCAGTGAAAGTGAAGCTT-----CGACTTG----------T-------------CT------CGGA--GTGAGGTGAGATCCTGCTGTTTCTCGCACCAGCC--TAATGC-----CAGCAT-CAGGC------TAAGAGCAGTGGGCGCATCACCGGCCCGTCCCAT-GA--TGTGGCCATTGG----A-TGT-CCGTGGG----T------------GCTGTTGCTT----------------------------------------------------------------------C-------GGTGGTGGCAG-----------CCACGGTGC----CAGTGCATCATC-GGGGCGGTGCATGAGCATACACGTTGAGACCCGAAAGATGGTGAACTATGCTTGCGTAGGTTG--AAGCCAGAGGAAACTCTGGTGGAGGACCGCAGCGATTCTGACGTGCAAATCGATCGTCAAACGNNNNNNNNNNNNNNNNNNNNNNNNNNNNNNNNNNNNNNNNNNNNNNNNNNNNNNNN
PS208_            ATTCCCCTA--GTAA-CGGCGAGTGAAGAGGGAAAAGCCCAGCAC-CGAAGCCTGCGGCAGGTTTGCTGTTAGGCAATGTGGTGTTTGGGTCGACTCGTGGGACCACCACTCCACTCGAAGTCCAGCATTGAGTATGG-TTACTGGATTTGGCCCAGAGAGGGTGAAAGGCCCGTA--CGGGTGGAGTA-TCAGACATGTGAG--GTGGTTCACTAGGTCGACCTTAGAGTCGGGTTGTTTGGGAATGCAGCCCAAAGTGGGTGGTAAACTCCATCCAAGGCTAAATACAAGCACGAGTCCGATAGCGAACAAGTACCGTGAGGGAAAGTTGAAAAGTACTCT-GAAGAGAGAGTAAACAGTACGTGAAACCGC-ATGCAGGTAAACGGGTGGC-GTCAAGCTGCAAG-CCCGGAGAATTCA-GTCGGCT--AGGTTGT-TGTGTA-TG--CGCCT--GGCG--CA-TCCA--TCAGTC--AGAGTAT----GA-----TTGGGT-AGTCCACTGGTAA--A-CAGTGGGCCT-----GTC------CGC----AAG-----GGC-AG-G----------ATATGT-GTACC-GGGTGGGTGCC--GGAGCATGCTA--TC---CGT---CTG-AGGACTGT-CTAGCCGGTGCAC-TTTCTCCGT--GGTCAACACCACGAC-CGGTGGTATTGC--CAGTCTACCGTGTCCAA--GTCGCAT-TT--GG-TAGG----TC---CT----------------TGTG---G-----------CCAATCGAGT------GCGATCACAGGCAAAC---TC-AGTAAACGGCGTGAGGGTG---CT-TCGGCACTTTCATGTGTTATCGGCTACTGGT---TGTCAACGG---GCCTG--CT------GAGTGT---TT--------GTTGTAAC------CGACACGC--------AGTG-GT--CCGGTGGGGCATGGTGGTAAGAA-TAACTGTGCAAGGCACCGGGGTTATCGGCCTC-------AA---AT---GC-GT--CCTGC--GTC--CACGTTA---CAAG--TGTAG--G------------------TGCTGC-TGC-------T-----T----CGTCGCT--GCTGCCTGCTCGGT------GCTGG--GTGTGATTGG-CGTGTCGCCTGCG---CAAAG---TAGGCCCG--CCAATGGCTC-GGCTCG-AGGTGGGTAGT------TGGTG---GCGT----TGTCG--ACGACGTAGGG----CGTG-GTG-GGCCT-AATAG-TCAGTGGTGTAGTGGTAG-ACGAGCTACCCGACCCGTCTTGAAACACGGACCAAGGAGTTTAACA-TGTATGCGAGTCAATGGGCCTTACGAAACCCAAAGGCGCAGTGAAAGTGAAGCTT-----CGACTTG----------T-------------CT------CGGA--GTGAGGTGAGATCCTGCTGTTTCTCGCACCAGCC--TAATGC-----CAGCAT-CAGGC------TAAGAGCAGTGGGCGCATCACCGGCCCGTCCCAT-GA--TGTGGTCATTGG----A-TGT-CCGTGGG----T------------GCTGTTGCTT----------------------------------------------------------------------C-------GGTAGTGGCAG-----------CCGCGGTGC----CAGTGCGTCATC-GGGGCGGTGCATGAGCATACACGTTGAGACCCGAAAGATGGTGAACTATGCTTGCGTAGGTTG--AAGCCAGAGGAAACTCTGGTGGAGGACCGCAGCGATTCTGACGTGCAAATCGATCGTCAAACGNNNNNNNNNNNNNNNNNNNNNNNNNNNNNNNNNNNNNNNNNNNNNNNNNNNNNNNN
PS193_            ATTCCCCTA--GTAA-CGGCGAGTGAAGAGGGAAAAGCCCAGCAC-CGAAGCCTGCGGCAGGTTTGCTGTTAGGCAATGTGGTGTTTAGGTCGACTCGCGGGACCACGACTCCACTCGAAGTCCAGCATTGAGTATGG-TTACTGGATTTGGCCCAGAGAGGGTGAAAGGCCCGTA--CGGGTGGAGTA-TCAGACATGTGAA--GTGGTTCACCAGGTCGGCCTTAGAGTCGGGTTGTTTGGGAATGCAGCCCAAAGTGGGTGGTAAACTCCATCCAAGGCTAAATACAAGCACGAGTCCGATAGCGAACAAGTACCGTGAGGGAAAGTTGAAAAGTACTCT-GAAGAGAGAGTAAACAGTACGTGAAACCGC-ATGCAGGTAAACGGGTGGC-GTCAAGCTGCAAG-CCCGGAGAATTCA-GTCGGCT--AGGTTGT-TGTGTA-TG--CGCCT--GGCG--CA-TCCA--TCAGTC--AGAGTAT----GA-----TAGGGT-AGTCCACTGGTAA--A-CGGTGGGCCT-----GTC------CGC----AAG-----GGC-AG-G----------ATATGT-GTACC-GGGTGGGTGCC--GGAGCATGCTA--TC---CGT---CTG-AGGACTGT-CTAGCCGGTGCAC-TTTCTCCGT--GGTCAACACCACGAC-CGGTGGTATTGC--CAGTCTACTGTGTCCAA--GTCGCAT-TT--GG-TAGG----TC---CT----------------TGTG---G-----------CCAACCGAGT------GCGATCACAGGCAAAC---TC-AGTAAACGGCGTGAGGGTG---CT-TCGGCACTTTCATGTGTTATCGGCTACTGGT---TGTCAACGG---GCCTG--CT------CAGTGT---TT--------GCTGTAAC------CGA--CACG------GGGTG-GT--CTGGTGGGGCATGGTGGTAAGAA-TAACTGTGCAAGGCACCGGGGTTATCGGCCTC-------AA---AT---GC-GT--CCTGC--GTC--CACGTTA---CAAG--TGTA---G-------------------GTGTG-TGT-------C-----------GCTGCT--GC---CTGCTCGGT------GCTGG--GTGTGATTGG-CGTGTCGCCTGCG---CAAAG---TAGGCCCG--CCAATGGCTC-GGCTCG-AGGTGGGTAGT------TGGTG---GCGT----TGTCG--ACGGCGTAGGG----CGTG-GTG-GGCCT-AATAG-TCAGTGGTGTAGTGGTAG-ACGAGCTACCCGACCCGTCTTGAAACACGGACCAAGGAGTTTAACA-TGTATGCGAGTCAATGGGTCTTACGAAACCCAAAGGCGCAGTGAAAGTGAAGCTT-----CGACTTG----------T-------------CT------CGGA--GTGAGGTGAGATCCTGCTGTTTCTCGCACCAGCC--TAATGC-----CAGCAT-CAGGC------TAAGAGCAGTGGGCGCATCACCGGCCCGTCCCAT-GA--TGTGGCCATTGG----A-TGT-CCGTGGG----T------------GCTGTTGCTT----------------------------------------------------------------------C-------GGTGGTGGCAG-----------CCACGGTGC----CAGTGCATCATC-GGGGCGGTGCATGAGCATACACGTTGAGACCCGAAAGATGGTGAACTATGCTTGCGTAGGTTG--AAGCCAGAGGAAACTCTGGTGGAGGACCGCAGCGATTCTGACGTGCAAATCGATCGTCAAACGNNNNNNNNNNNNNNNNNNNNNNNNNNNNNNNNNNNNNNNNNNNNNNNNNNNNNNNN
PS191_            ATTCCCCTA--GTAA-CGGCGAGTGAAGAGGGAAAAGCCCAGCAC-CGAAGCCTGCGGCAGGTTTGCTGTTAGGCAATGTGGTGTTTAGGTCGACTCGCGGGACCACGACTCCACTCGAAGTCCAGCATTGAGTATGG-TTACTGGATTTGGCCCAGAGAGGGTGAAAGGCCCGTA--CGGGTGGAGTA-TCAGACATGTGAA--GTGGTTCACCAGGTCGGCCTTAGAGTCGGGTTGTTTGGGAATGCAGCCCAAAGTGGGTGGTAAACTCCATCCAAGGCTAAATACAAGCACGAGTCCGATAGCGAACAAGTACCGTGAGGGAAAGTTGAAAAGTACTCT-GAAGAGAGAGTAAACAGTACGTGAAACCGC-ATGCAGGTAAACGGGTGGC-GTCAAGCTGCAAG-CCCGGAGAATTCA-GTCGGCT--AGGTTGT-TGTGTA-TG--CGCCT--GGCG--CA-TCCA--TCAGTC--AGAGTAT----GA-----TAGGGT-AGTCCACTGGTAA--A-CGGTGGGCCT-----GTC------CGC----AAG-----GGC-AG-G----------ATATGT-GTACC-GGGTGGGTGCC--GGAGCATGCTA--TC---CGT---CTG-AGGACTGT-CTAGCCGGTGCAC-TTTCTCCGT--GGTCAACACCACGAC-CGGTGGTATTGC--CAGTCTACTGTGTCCAA--GTCGCAT-TT--GG-TAGG----TC---CT----------------TGTG---G-----------CCAACCGAGT------GCGATCACAGGCAAAC---TC-AGTAAACGGCGTGAGGGTG---CT-TCGGCACTTTCATGTGTTATCGGCTACTGGT---TGTCAACGG---GCCTG--CT------CAGTGT---TT--------GTTGTAAC------CGA--CACG------GGGTG-GT--CCGGTGGGGCATGGTGGTAAGAA-TAACTGTGCAAGGCACCGGGGTTATCGGCCTC-------AA---AT---GC-GT--CCTGC--GTC--CACGTTA---CAAG--TGTA---G-------------------GTGTG-TGT-------C-----------GCTGCT--GC---CTGCTCGGT------GCTGG--GTGTGATTGG-CGTGTCGCCTGCG---CAAAG---TAGGCCCG--CCAATGGCTC-GGCTCG-AGGTGGGTAGT------TGGTG---GCGT----TGTCG--ACGGCGTAGGG----CGTG-GTG-GGCCT-AATAG-TCAGTGGTGTAGTGGTAG-ACGAGCTACCCGACCCGTCTTGAAACACGGACCAAGGAGTTTAACA-TGTATGCGAGTCAATGGGTCTTACGAAACCCAAAGGCGCAGTGAAAGTGAAGCTT-----CGACTTG----------T-------------CT------CGGA--GTGAGGTGAGATCCTGCTGTTTCTCGCACCAGCC--TAATGC-----CAGCAT-CAGGC------TAAGAGCAGTRGGCGCATCACCGGCCCGTCCCAT-GA--TGTGGCCATTGG----A-TGT-CCGTGGG----T------------GCTGTTGCTT----------------------------------------------------------------------C-------GGTGGTGGCAG-----------CCACGGTGC----CAGTGCATCATC-GGGGCGGTGCATGAGCATACACGTTGAGACCCGAAAGATGGTGAACTATGCTTGCGTAGGTTG--AAGCCAGAGGAAACTCTGGTGGAGGACCGCAGCGATTCTGACGTGCAAATCGATCGTCAAACGNNNNNNNNNNNNNNNNNNNNNNNNNNNNNNNNNNNNNNNNNNNNNNNNNNNNNNNN
PS206_            ATTCCCCTA--GTAA-CGGCGAGTGAAGAGGGAAAAGCCCAGCAC-CGAAGCCTGCGGCAGGTTTGCTGTTAGGCAATGTGGTGTTTGGGTCGACTCGTGGGACCACCACTCCACTCGAAGTCCAGCATTGAGTATGG-TTACTGGATTTGGCCCAGAGAGGGTGAAAGGCCCGTA--CGGGTGGAGTA-TCAGACATGTGAG--GTGGTTCACTAGGTCGACCTTAGAGTCGGGTTGTTTGGGAATGCAGCCCAAAGTGGGTGGTAAACTCCATCCAAGGCTAAATACAAGCACGAGTCCGATAGCGAACAAGTACCGTGAGGGAAAGTTGAAAAGTACTCT-GAAGAGAGAGTAAACAGTACGTGAAACCGC-ATGCAGGTAAACGGGTGGC-GTCAAGCTGCAAG-CCCGGAGAATTCA-GTCGGCT--AGGTTGT-TGTGTA-TG--CGCCT--GGCG--CA-TCCA--TCAGTC--AGAGTAT----GA-----TTGGGT-AGTCCACTGGTAA--A-CAGTGGGCCT-----GTC------CGC----AAG-----GGC-AG-G----------ATATGT-GTACC-GGGTGGGTGCC--GGAGCATGCTA--TC---CGT---CTG-AGGACTGT-CTAGCCGGTGCAC-TTTCTCCGT--GGTCAACACCACGAC-CGGTGGTATTGC--CAGTCTACCGTGTCCAA--GTCGCAT-TT--GG-TAGG----TC---CT----------------TGTG---G-----------CCAATCGAGT------GCGATCACAGGCAAAC---TC-AGTAAACGGCGTGAGGGTG---CT-TCGGCACTTTCATGTGTTATCGGCTACTGGT---TGTCAACGG---GCCTG--CT------GAGTGT---TT--------GTTGTAAC------CGACACGC--------AGTG-GT--CCGGTGGGGCATGGTGGTAAGAA-TAACTGTGCAAGGCACCGGGGTTATCGGCCTC-------AA---AT---GC-GT--CCTGC--GTC--CACGTTA---CAAG--TGTAG--G------------------TGCTGC-TGC-------T-----T----CGTCGCT--GCTGCCTGCTCGGT------GCTGG--GTGTGATTGG-CGTGTCGCCTGCG---CAAAG---TAGGCCCG--CCAATGGCTC-GGCTCG-AGGTGGGTAGT------TGGTG---GCGT----TGTCG--ACGACGTAGGG----CGTG-GTG-GGCCT-AATAG-TCAGTGGTGTAGTGGTAG-ACGAGCTACCCGACCCGTCTTGAAACACGGACCAAGGAGTTTAACA-TGTATGCGAGTCAATGGGCCTTACGAAACCCAAAGGCGCAGTGAAAGTGAAGCTT-----CGACTTG----------T-------------CT------CGGA--GTGAGGTGAGATCCTGCTGTTTCTCGCACCAGCC--TAATGC-----CAGCAT-CAGGC------TAAGAGCAGTGGGCGCATCACCGGCCCGTCCCAT-GA--TGTGGTCATTGG----A-TGT-CCGTGGG----T------------GCTGTTGCTT----------------------------------------------------------------------C-------GGTAGTGGCAG-----------CCGCGGTGC----CAGTGCGTCATC-GGGGCGGTGCATGAGCATACACGTTGAGACCCGAAAGATGGTGAACTATGCTTGCGTAGGTTG--AAGCCAGAGGAAACTCTGGTGGAGGACCGCAGCGATTCTGACGTGCAAATCGATCGTCAAACGNNNNNNNNNNNNNNNNNNNNNNNNNNNNNNNNNNNNNNNNNNNNNNNNNNNNNNNN
PD115_            NNNNNNNNNNNNNNNNNNNNNNNNNNNNNNNNNNNNNNNNNNNNNNNNNNNNNNNNNNNNNNNNNNNNNNNNNNNNNNNNNNNNNNNNNNNNNNNNNNNNNNNNNNNNNNNNNNNNNNNNNNNNNNNNNNNNNNNNNNNNNNNNNNNNNNNNNNNNNNNNNNNNNNNNNNNNNNNNNNNNNNNNNNNNNNNNNNNNNNNNNNNNNNNNNNNNNNNNNNNNNNNNNNNNNNNNNNNNNNNNNNNNNNNNNNNNNNNNNNNNNNNNNNNNNNNNNNNNNNNNNNNNNNNNNNNNNNNNNNNNNNNNNNNNNNNNNNNNNNNNNNNNNNNNNNNNNNNNNNNNNNNNNNNNNNNNNNNNNNNNNNNNNNNNNNNNNNNNNNNNNNNNNNNNNNNNNNNNNNNNNNNNNNNNNNNNNNNNNNNNNNNNNNNNNNNNNNNNNNNNNNNNNNNNNNNNNNNNNNNNNNNNNNNNNNNNNNNNNNNNNNNNNNNNNNNNNNNNNNNNNNNNNNNNNNNNNNNNNNNNNNNNNNNNNNNNNNNNNNNNNNNNNNNNNNNNNNNNNNNNNNNNNNNNNNNNNNNNNNNNNNNNNNNNNNNNNNNNNNNNNNNNNNNNNNNNNNNNNNNNNNNNNNNNNNNNNNNNNNNNNNNNNNNNNNNNNNNNNNNNNNNNNNNNNNNNNNNNNNNNNNNNNNNNNNNNNNNNNNNNNNNNNNNNNNNNNNNNNNNNNNNNNNNNNNNNNNNNNNNNNNNNNNNNNNNNNNNNNNNNNNNNNNNNNNNNNNNNNNNNNNNNNNNNNNNNNNNNNNNNNNNNNNNNNNNNNNNNNNNNNNNNNNNNNNNNNNNNNNNNNNNNNNNNNNNNNNNNNNNNNNNNNNNNNNNNNNNNNNNNNNNNNNNNNNNNNNNNNNNNNNNNNNNNNNNNNNNNNNNNNNNNNNNNNNNNNNNNNNNNNNNNNNNNNNNNNNNNNNNNNNNNNNNNNNNNNNNNNNNNNNNNNNNNNNNNNNNNNNNNNNNNNNNNNNNNNNNNNNNNNNNNNNNNNNNNNNNNNNNNNNNNNNNNNNNNNNNNNNNNNNNNNNNNNNNNNNNNNNNNNNNNNNNNNNNNNNNNNNNNNNNNNNNNNNNNNNNNNNNNNNNNNNNNNNNNNNNNNNNNNNNNNNNNNNNNNNNNNNNNNNNNNNNNNNNNNNNNNNNNNNNNNNNNNNNNNNNNNNNNNNNNNNNNNNNNNNNNNNNNNNNNNNNNNNNNNNNNNNNNNNNNNNNNNNNNNNNNNNNNNNNNNNNNNNNNNNNNNNNNNNNNNNNNNNNNNNNNNNNNNNNNNNNNNNNNNNNNNNNNNNNNNNNNNNNNNNNNNNNNNNNNNNNNNNNNNNNNNNNNNNNNNNNNNNNNNNNNNNNNNNNNNNNNNNNNNNNNNNNNNNNNNNNNNNNNNNNNNNNNNNNNNNNNNNNNNNNNNNNNNNNNNNNNNNNNNNNNNNNNNNNNNNNNNNNNNNNNNNNNNNNNNNNNNNNNNNNNNNNNNNNNNNNNNNNNNNNNNNNNNNNNNNNNNNNNNNNNNNNNNNNNNNNNNNNNNNNNNNNNNNNNNNNNNNNNNNNNNNNNNNNNNNNNNNNNNNNNNNNNNNNNNNNNNNNNNNNNNNNNNNNNNNNNNNNNNNNNNNNNNNNNNNNNNNNNNNNNNNNNNNNNNNNNNNNNNNNNNNNNNNNNNNNNNNNNNNNNNNNNNNNNNNNNNNNNNNNNNNNNNNNNNNNNNNNNNNNNNNNNNNNNNNNNNNNNNNNNNNNNNNNNNNNNNNNNNNNNNNNNNNNNNNNNNNNNNNNNNNNNNNNNNNNNNNNNNNNNNNNNNNNNNNNNNNNNNNNNNNNNNNNNNNNNNNNNNNNNNNNNNNNNNNNNNNNNNNNNNNNNNNNNNNNNNNNNNNNNNNNNNNNNNNNNNNNNNNNNNNNNNNNNNNNNNNNNNNNNNNNNNN
PD114_            NNNNNNNNNNNNNNNNNNNNNNNNNNNNNNNNNNNNNNNNNNNNNNNNNNNNNNNNNNNNNNNNNNNNNNNNNNNNNNNNNNNNNNNNNNNNNNNNNNNNNNNNNNNNNNNNNNNNNNNNNNNNNNNNNNNNNNNNNNNNNNNNNNNNNNNNNNNNNNNNNNNNNNNNNNNNNNNNNNNNNNNNNNNNNNNNNNNNNNNNNNNNNNNNNNNNNNNNNNNNNNNNNNNNNNNNNNNNNNNNNNNNNNNNNNNNNNNNNNNNNNNNNNNNNNNNNNNNNNNNNNNNNNNNNNNNNNNNNNNNNNNNNNNNNNNNNNNNNNNNNNNNNNNNNNNNNNNNNNNNNNNNNNNNNNNNNNNNNNNNNNNNNNNNNNNNNNNNNNNNNNNNNNNNNNNNNNNNNNNNNNNNNNNNNNNNNNNNNNNNNNNNNNNNNNNNNNNNNNNNNNNNNNNNNNNNNNNNNNNNNNNNNNNNNNNNNNNNNNNNNNNNNNNNNNNNNNNNNNNNNNNNNNNNNNNNNNNNNNNNNNNNNNNNNNNNNNNNNNNNNNNNNNNNNNNNNNNNNNNNNNNNNNNNNNNNNNNNNNNNNNNNNNNNNNNNNNNNNNNNNNNNNNNNNNNNNNNNNNNNNNNNNNNNNNNNNNNNNNNNNNNNNNNNNNNNNNNNNNNNNNNNNNNNNNNNNNNNNNNNNNNNNNNNNNNNNNNNNNNNNNNNNNNNNNNNNNNNNNNNNNNNNNNNNNNNNNNNNNNNNNNNNNNNNNNNNNNNNNNNNNNNNNNNNNNNNNNNNNNNNNNNNNNNNNNNNNNNNNNNNNNNNNNNNNNNNNNNNNNNNNNNNNNNNNNNNNNNNNNNNNNNNNNNNNNNNNNNNNNNNNNNNNNNNNNNNNNNNNNNNNNNNNNNNNNNNNNNNNNNNNNNNNNNNNNNNNNNNNNNNNNNNNNNNNNNNNNNNNNNNNNNNNNNNNNNNNNNNNNNNNNNNNNNNNNNNNNNNNNNNNNNNNNNNNNNNNNNNNNNNNNNNNNNNNNNNNNNNNNNNNNNNNNNNNNNNNNNNNNNNNNNNNNNNNNNNNNNNNNNNNNNNNNNNNNNNNNNNNNNNNNNNNNNNNNNNNNNNNNNNNNNNNNNNNNNNNNNNNNNNNNNNNNNNNNNNNNNNNNNNNNNNNNNNNNNNNNNNNNNNNNNNNNNNNNNNNNNNNNNNNNNNNNNNNNNNNNNNNNNNNNNNNNNNNNNNNNNNNNNNNNNNNNNNNNNNNNNNNNNNNNNNNNNNNNNNNNNNNNNNNNNNNNNNNNNNNNNNNNNNNNNNNNNNNNNNNNNNNNNNNNNNNNNNNNNNNNNNNNNNNNNNNNNNNNNNNNNNNNNNNNNNNNNNNNNNNNNNNNNNNNNNNNNNNNNNNNNNNNNNNNNNNNNNNNNNNNNNNNNNNNNNNNNNNNNNNNNNNNNNNNNNNNNNNNNNNNNNNNNNNNNNNNNNNNNNNNNNNNNNNNNNNNNNNNNNNNNNNNNNNNNNNNNNNNNNNNNNNNNNNNNNNNNNNNNNNNNNNNNNNNNNNNNNNNNNNNNNNNNNNNNNNNNNNNNNNNNNNNNNNNNNNNNNNNNNNNNNNNNNNNNNNNNNNNNNNNNNNNNNNNNNNNNNNNNNNNNNNNNNNNNNNNNNNNNNNNNNNNNNNNNNNNNNNNNNNNNNNNNNNNNNNNNNNNNNNNNNNNNNNNNNNNNNNNNNNNNNNNNNNNNNNNNNNNNNNNNNNNNNNNNNNNNNNNNNNNNNNNNNNNNNNNNNNNNNNNNNNNNNNNNNNNNNNNNNNNNNNNNNNNNNNNNNNNNNNNNNNNNNNNNNNNNNNNNNNNNNNNNNNNNNNNNNNNNNNNNNNNNNNNNNNNNNNNNNNNNNNNNNNNNNNNNNNNNNNNNNNNNNNNNNNNNNNNNNNNNNNNNNNNNNNNNNNNNNNNNNNNNNNNNNNNNNNNNNNNNNNNNNN
PD116_            NNNNNNNNNNNNNNNNNNNNNNNNNNNNNNNNNNNNNNNNNNNNNNNNNNNNNNNNNNNNNNNNNNNNNNNNNNNNNNNNNNNNNNNNNNNNNNNNNNNNNNNNNNNNNNNNNNNNNNNNNNNNNNNNNNNNNNNNNNNNNNNNNNNNNNNNNNNNNNNNNNNNNNNNNNNNNNNNNNNNNNNNNNNNNNNNNNNNNNNNNNNNNNNNNNNNNNNNNNNNNNNNNNNNNNNNNNNNNNNNNNNNNNNNNNNNNNNNNNNNNNNNNNNNNNNNNNNNNNNNNNNNNNNNNNNNNNNNNNNNNNNNNNNNNNNNNNNNNNNNNNNNNNNNNNNNNNNNNNNNNNNNNNNNNNNNNNNNNNNNNNNNNNNNNNNNNNNNNNNNNNNNNNNNNNNNNNNNNNNNNNNNNNNNNNNNNNNNNNNNNNNNNNNNNNNNNNNNNNNNNNNNNNNNNNNNNNNNNNNNNNNNNNNNNNNNNNNNNNNNNNNNNNNNNNNNNNNNNNNNNNNNNNNNNNNNNNNNNNNNNNNNNNNNNNNNNNNNNNNNNNNNNNNNNNNNNNNNNNNNNNNNNNNNNNNNNNNNNNNNNNNNNNNNNNNNNNNNNNNNNNNNNNNNNNNNNNNNNNNNNNNNNNNNNNNNNNNNNNNNNNNNNNNNNNNNNNNNNNNNNNNNNNNNNNNNNNNNNNNNNNNNNNNNNNNNNNNNNNNNNNNNNNNNNNNNNNNNNNNNNNNNNNNNNNNNNNNNNNNNNNNNNNNNNNNNNNNNNNNNNNNNNNNNNNNNNNNNNNNNNNNNNNNNNNNNNNNNNNNNNNNNNNNNNNNNNNNNNNNNNNNNNNNNNNNNNNNNNNNNNNNNNNNNNNNNNNNNNNNNNNNNNNNNNNNNNNNNNNNNNNNNNNNNNNNNNNNNNNNNNNNNNNNNNNNNNNNNNNNNNNNNNNNNNNNNNNNNNNNNNNNNNNNNNNNNNNNNNNNNNNNNNNNNNNNNNNNNNNNNNNNNNNNNNNNNNNNNNNNNNNNNNNNNNNNNNNNNNNNNNNNNNNNNNNNNNNNNNNNNNNNNNNNNNNNNNNNNNNNNNNNNNNNNNNNNNNNNNNNNNNNNNNNNNNNNNNNNNNNNNNNNNNNNNNNNNNNNNNNNNNNNNNNNNNNNNNNNNNNNNNNNNNNNNNNNNNNNNNNNNNNNNNNNNNNNNNNNNNNNNNNNNNNNNNNNNNNNNNNNNNNNNNNNNNNNNNNNNNNNNNNNNNNNNNNNNNNNNNNNNNNNNNNNNNNNNNNNNNNNNNNNNNNNNNNNNNNNNNNNNNNNNNNNNNNNNNNNNNNNNNNNNNNNNNNNNNNNNNNNNNNNNNNNNNNNNNNNNNNNNNNNNNNNNNNNNNNNNNNNNNNNNNNNNNNNNNNNNNNNNNNNNNNNNNNNNNNNNNNNNNNNNNNNNNNNNNNNNNNNNNNNNNNNNNNNNNNNNNNNNNNNNNNNNNNNNNNNNNNNNNNNNNNNNNNNNNNNNNNNNNNNNNNNNNNNNNNNNNNNNNNNNNNNNNNNNNNNNNNNNNNNNNNNNNNNNNNNNNNNNNNNNNNNNNNNNNNNNNNNNNNNNNNNNNNNNNNNNNNNNNNNNNNNNNNNNNNNNNNNNNNNNNNNNNNNNNNNNNNNNNNNNNNNNNNNNNNNNNNNNNNNNNNNNNNNNNNNNNNNNNNNNNNNNNNNNNNNNNNNNNNNNNNNNNNNNNNNNNNNNNNNNNNNNNNNNNNNNNNNNNNNNNNNNNNNNNNNNNNNNNNNNNNNNNNNNNNNNNNNNNNNNNNNNNNNNNNNNNNNNNNNNNNNNNNNNNNNNNNNNNNNNNNNNNNNNNNNNNNNNNNNNNNNNNNNNNNNNNNNNNNNNNNNNNNNNNNNNNNNNNNNNNNNNNNNNNNNNNNNNNNNNNNNNNNNNNNNNNNNNNNNNNNNNNNNNNNNNNNNNNNNNNNNNNNNNNNNNNNNNN
PD072_            NNNNNNNNNNNNNNNNNNNNNNNNNNNNNNNNNNNNNNNNNNNNNNNNNNNNNNNNNNNNNNNNNNNNNNNNNNNNNNNNNNNNNNNNNNNNNNNNNNNNNNNNNNNNNNNNNNNNNNNNNNNNNNNNNNNNNNNNNNNNNNNNNNNNNNNNNNNNNNNNNNNNNNNNNNNNNNNNNNNNNNNNNNNNNNNNNNNNNNNNNNNNNNNNNNNNNNNNNNNNNNNNNNNNNNNNNNNNNNNNNNNNNNNNNNNNNNNNNNNNNNNNNNNNNNNNNNNNNNNNNNNNNNNNNNNNNNNNNNNNNNNNNNNNNNNNNNNNNNNNNNNNNNNNNNNNNNNNNNNNNNNNNNNNNNNNNNNNNNNNNNNNNNNNNNNNNNNNNNNNNNNNNNNNNNNNNNNNNNNNNNNNNNNNNNNNNNNNNNNNNNNNNNNNNNNNNNNNNNNNNNNNNNNNNNNNNNNNNNNNNNNNNNNNNNNNNNNNNNNNNNNNNNNNNNNNNNNNNNNNNNNNNNNNNNNNNNNNNNNNNNNNNNNNNNNNNNNNNNNNNNNNNNNNNNNNNNNNNNNNNNNNNNNNNNNNNNNNNNNNNNNNNNNNNNNNNNNNNNNNNNNNNNNNNNNNNNNNNNNNNNNNNNNNNNNNNNNNNNNNNNNNNNNNNNNNNNNNNNNNNNNNNNNNNNNNNNNNNNNNNNNNNNNNNNNNNNNNNNNNNNNNNNNNNNNNNNNNNNNNNNNNNNNNNNNNNNNNNNNNNNNNNNNNNNNNNNNNNNNNNNNNNNNNNNNNNNNNNNNNNNNNNNNNNNNNNNNNNNNNNNNNNNNNNNNNNNNNNNNNNNNNNNNNNNNNNNNNNNNNNNNNNNNNNNNNNNNNNNNNNNNNNNNNNNNNNNNNNNNNNNNNNNNNNNNNNNNNNNNNNNNNNNNNNNNNNNNNNNNNNNNNNNNNNNNNNNNNNNNNNNNNNNNNNNNNNNNNNNNNNNNNNNNNNNNNNNNNNNNNNNNNNNNNNNNNNNNNNNNNNNNNNNNNNNNNNNNNNNNNNNNNNNNNNNNNNNNNNNNNNNNNNNNNNNNNNNNNNNNNNNNNNNNNNNNNNNNNNNNNNNNNNNNNNNNNNNNNNNNNNNNNNNNNNNNNNNNNNNNNNNNNNNNNNNNNNNNNNNNNNNNNNNNNNNNNNNNNNNNNNNNNNNNNNNNNNNNNNNNNNNNNNNNNNNNNNNNNNNNNNNNNNNNNNNNNNNNNNNNNNNNNNNNNNNNNNNNNNNNNNNNNNNNNNNNNNNNNNNNNNNNNNNNNNNNNNNNNNNNNNNNNNNNNNNNNNNNNNNNNNNNNNNNNNNNNNNNNNNNNNNNNNNNNNNNNNNNNNNNNNNNNNNNNNNNNNNNNNNNNNNNNNNNNNNNNNNNNNNNNNNNNNNNNNNNNNNNNNNNNNNNNNNNNNNNNNNNNNNNNNNNNNNNNNNNNNNNNNNNNNNNNNNNNNNNNNNNNNNNNNNNNNNNNNNNNNNNNNNNNNNNNNNNNNNNNNNNNNNNNNNNNNNNNNNNNNNNNNNNNNNNNNNNNNNNNNNNNNNNNNNNNNNNNNNNNNNNNNNNNNNNNNNNNNNNNNNNNNNNNNNNNNNNNNNNNNNNNNNNNNNNNNNNNNNNNNNNNNNNNNNNNNNNNNNNNNNNNNNNNNNNNNNNNNNNNNNNNNNNNNNNNNNNNNNNNNNNNNNNNNNNNNNNNNNNNNNNNNNNNNNNNNNNNNNNNNNNNNNNNNNNNNNNNNNNNNNNNNNNNNNNNNNNNNNNNNNNNNNNNNNNNNNNNNNNNNNNNNNNNNNNNNNNNNNNNNNNNNNNNNNNNNNNNNNNNNNNNNNNNNNNNNNNNNNNNNNNNNNNNNNNNNNNNNNNNNNNNNNNNNNNNNNNNNNNNNNNNNNNNNNNNNNNNNNNNNNNNNNNNNNNNNNNNNNNNNNNNNNNNNNNNNNNNNNNNNNNNNNNNNN
PS319_            ATTCCCCTA--GTAA-CGGCGAGTGAAGAGGGAAAAGCCCAGCAC-CGAAGCCTGCGGCAGATTTGCTGTTAGGCAATGTGGTGTTTGGGTCGGCTCGTGGGATTGCCACTCCACTCGAAGTCCAGCATTGAGTATGG-TCACTGGATTTGGCCCAGAGAGGGTGAAAGGCCCGTA--CGGGTGGAGGT-TCAGACATGTAAG--GCAGTTCACCAGGTCGACCTTAGAGTCGGGTTGTTTGAGAATGCAGCCCAAAGCGGGTGGTAAACTCCATCCAAGGCTAAATACAGACACGAGTCCGATAGCGAACAAGTACCGTGAGGGAAAGTTGAAAAGTACTCT-GAAGAGAGAGTAAACAGTACGTGAAACCGC-ATGCAGGTAAACGGGTGGC-GTCAAGCTGCAAG-CCCAGAGGATTCA-GCCGATT--AGGATGT-TGTGTA-TG--CGCCT--GGCG--CA-TCTA--TCAGTC--GGAGTAT----GA-----TTGGAT-AGTCCACCGGTAA--A-CGGTGGGCCT-----GGC------CGC----AAG-----GTCGGG------------ATATGT-GTACC-GGGTGGGTGCC--GGAGCATGCTA--TC---CGT---CTG-AGGACTGT-CTAATCGGTGCAC-TTTCTCTGT--GGTGAACACCACGAC-CGGTGGTATTGC--CAGTCTGCTGTGTCCAA--GTCGTGT-TT--GG-TAGG----TC---CT----------------TGTG---G-----------CCAACTGGAT------GCGATCACAGGCAAAT---TC-AGTAAACGGCGTAGGGATG----TTTCGGCATCTTTGCGTGTTATCGGCTACTGGT---TGTCAACGG---GCCTG--CT------TGGTGT---TT--------GTTGTAAC------CGG--CATC--A----AGTG-GT--CTGGTGGGACATGGTGGTAAGAA-TAACTGTGCAAGGCACCGGAGTTATCGGCCTC-------AA---AT---GCATG---CTGCA--CC--CACGTTA---CAAG--TGGTG-T-------------CTATAATGACAG-TGT------T------------GTTGCT--GT---CTGCTTGGTG------TTGG--GTCTGATTGT-CGTGTCGCCTGCAT---AAAG---TAGGCCCG--GCAGTGGCTT-GACTCA-AGATGGGCAGTGG---ATGATGC---TGT--------C----GGTGTGGC----ATGTG-GTG-GGCCT-AATAG-TCAGTGGTGTAGTGGANNNNNNNNNNNNNNNNNNNNNNNNNNNNNNNNNNNNNNNNNNNNNNNNNNNNNNNNNNNNNNNNNNNNNNNNNNNNNNNNNNNNNNNNNNNNNNNNNNNNNNNNNNNNNNNNNNNNNNNNNNNNNNNNNNNNNNNNNNNNNNNNNNNNNNNNNNNNNNNNNNNNNNNNNNNNNNNNNNNNNNNNNNNNNNNNNNNNNNNNNNNNNNNNNNNNNNNNNNNNNNNNNNNNNNNNNNNNNNNNNNNNNNNNNNNNNNNNNNNNNNNNNNNNNNNNNNNNNNNNNNNNNNNNNNNNNNNNNNNNNNNNNNNNNNNNNNNNNNNNNNNNNNNNNNNNNNNNNNNNNNNNNNNNNNNNNNNNNNNNNNNNNNNNNNNNNNNNNNNNNNNNNNNNNNNNNNNNNNNNNNNNNNNNNNNNNNNNNNNNNNNNNNNNNNNNNNNNNNNNNNNNNNNNNNNNNNNNNNNNNNNNNNNNNNNNNNNNNNNNNNNNNNNNNNNNNNNNNNNNNNNNNNNNNNNNNNNNNNNNNNNNNNNNNNNNNNNNNNNNNNNNNNNNNNNNNNNNNNNNNNNNNNNNNNNNNNNNNNNNNNNNNNNNNNNNNNNNNNNNNNNNNNNNNNNNNNNNNNNNNNNNN
Pachybothrium_    ATTCCCCTA--GTAA-CGGCGAGTGAAGAGGGAAAAGCCCAGCAC-CGAAGCCTGCGGCCATTTGGCTGTTAGGCAATGTGGTGTTTAGGTCGGCTAGTGGGACTGCCACTCCACTCGAAGTCCAGCATTGAGTATGG-TCACTGGATTTGGCCCAGAGAGGGTGAAAGGCCCGTA--CGGGTGGAGGT-TCAGAAATGTAAG--GCAGTTCACCAGGTCGGCCTTAGAGTCGGGTTGTTTGAGAATGCAGCCCAAAGTGGGTGGTAAACTCCATCCAAGGCTAAATACATACACGAGTCCGATAGCGAACAAGTACCGTGAGGGAAAGTTGAAAAGTACTCT-GAAGAGAGAGTAAACAGTACGTGAAACCGC-ATGCAGGTAAACGGGTGGC-GTCAAGCTGCAGG-CTCAGAGAATTCA-GCTGGCT--GGGGTGT-CGT---------GCCT--GGC------------GCGG----ATAG-------G-------TGGGT-AGTCCACTGG-TA-AA-CGGTGGGCCC-----GGT------CGC----AAG------ACTGG-----------GATATGT-GTACC-GAGCGGAAGCC--GGAGCATACTACTTGC--------CTGTTAGGCTAC-CTAGTCAGTGCAC-TTTCTTTG---GGCTAACACCACGAC-CGGTGGTATTGC--CAGTCTGCTGTGGCCAAG--TCGTGT-TT--GGTTGG----------CT------TTC--------GGG---------T------CAGCTGGAT------GCGATCACAGGCAAAC---TC-AGTGTACGGCGTAGAGGTG---TT-TCGGCACTTTTGCGTGTTATCGGCCGCTGGT---TGTCAACGG---GTCTG--CCT------GATGG---TTG--------TTGTAAC------TGC--CGTT------GGGTGACT---CGGTGGGCTATGGTGGTAAGAA-AAACTGTGCAAGGCACCGGAGATTTCGGCCTC-------AA---AT---GCAGT---CCGC----ATACACGTTA---CAAG--TGGA----------------GT------GGAG-TGC---T---------------GTTGCA--GT---CTGCCTATT------GTTAG--GTCTGATTGT-CGTGTCGCCCGCA---CAAAG---TGGGCCCG-G-CAGTGGC-CTGATGTA-GGATGGGCTGT------GGATG---GTGC----TTC-C----TGTGTGG-A---TTGTT-GTG-GGTCA-AATAG-TCAGTGGTGTCGTGGTAG-ACCAGCCACCCGACCCGTCTTGAAACACGGACCAAGGAGTTTAACA-TGTATGCGAGTCAAAGGGCCCTACGAAACCCCAAGGCGCAGTGAAAGTAAAGCTT-----CGACTTG-------T---------------TCT------CGGA--GTATGGTGAGATCCTGCCGT-ACTCGCATCAGCC---TATGC-----CAGCCATCAGGC------TAAGAGCGGTGGGCGCATCACCGGCCCGTCCCAT-G-A-TGTGGCCATCGGA-----TGT-CTGCAG---T-------------TGTTGCTT-----------------------------------------------------------G--------------------CAGCAGCT---------G--------TGGTGC----CGGTGCGTCATC-GGGGCGGTGCATGAGCATACATGTTATGACCCGAAAGATGGTGAACTATGCTTGCGTAGGTTG--AAGCCAGAGGAAACTCTGGTGGAGGACCGCAGCGATTCTGACGTGCAAATCGATCGTCAAA-CGTGAGTATAGGGGC--GAAAGACTAATCGAAC-CATCTAGTAGCTGG--TTCCCTC
OD468_            NNNNNNNNNNNNNNNNNNNNNNNNNNNNNNNNNNNNNNNNNNNNNNNNNNNNNNNNNNNNNNNNNNNNNNNNNNNNNNNNNNNNNNNNNNNNNNNNNNNNNNNNNNNNNNNNNNNNNNNNNNNNNNNNNNNNNNNNNNNNNNNNNNNNNNNNNNNNNNNNNNNNNNNNNNNNNNNNNNNNNNNNNNNNNNNNNNNNNNNNNNNNNNNNNNNNNNNNNNNNNNNNNNNNNNNNNNNNNNNNNNNNNNNNNNNNNNNNNNNNNNNNNNNNNNNNNNNNNNNNNNNNNNNNNNNNNNNNNNNNNNNNNNNNNNNNNNNNNNNNNNNNNNNNNNNNNNNNNNNNNNNNNNNNNNNNNNNNNNNNNNNNNNNNNNNNNNNNNNNNNNNNNNNNNNNNNNNNNNNNNNNNNNNNNNNNNNNNNNNNNNNNNNNNNNNNNNNNNNNNNNNNNNNNNNNNNNNNNNNNNNNNNNNNNNNNNNNNNNNNNNNNNNNNNNNNNNNNNNNNNNNNNNNNNNNNNNNNNNNNNNNNNNNNNNNNNNNNNNNNNNNNNNNNNNNNNNNNNNNNNNNNNNNNNNNNNNNNNNNNNNNNNNNNNNNNNNNNNNNNNNNNNNNNNNNNNNNNNNNNNNNNNNNNNNNNNNNNNNNNNNNNNNNNNNNNNNNNNNNNNNNNNNNNNNNNNNNNNNNNNNNNNNNNNNNNNNNNNNNNNNNNNNNNNNNNNNNNNNNNNNNNNNNNNNNNNNNNNNNNNNNNNNNNNNNNNNNNNNNNNNNNNNNNNNNNNNNNNNNNNNNNNNNNNNNNNNNNNNNNNNNNNNNNNNNNNNNNNNNNNNNNNNNNNNNNNNNNNNNNNNNNNNNNNNNNNNNNNNNNNNNNNNNNNNNNNNNNNNNNNNNNNNNNNNNNNNNNNNNNNNNNNNNNNNNNNNNNNNNNNNNNNNNNNNNNNNNNNNNNNNNNNNNNNNNNNNNNNNNNNNNNNNNNNNNNNNNNNNNNNNNNNNNNNNNNNNNNNNNNNNNNNNNNNNNNNNNNNNNNNNNNNNNNNNNNNNNNNNNNNNNNNNNNNNNNNNNNNNNNNNNNNNNNNNNNNNNNNNNNNNNNNNNNNNNNNNNNNNNNNNNNNNNNNNNNNNNNNNNNNNNNNNNNNNNNNNNNNNNNNNNNNNNNNNNNNNNNNNNNNNNNNNNNNNNNNNNNNNNNNNNNNNNNNNNNNNNNNNNNNNNNNNNNNNNNNNNNNNNNNNNNNNNNNNNNNNNNNNNNNNNNNNNNNNNNNNNNNNNNNNNNNNNNNNNNNNNNNNNNNNNNNNNNNNNNNNNNNNNNNNNNNNNNNNNNNNNNNNNNNNNNNNNNNNNNNNNNNNNNNNNNNNNNNNNNNNNNNNNNNNNNNNNNNNNNNNNNNNNNNNNNNNNNNNNNNNNNNNNNNNNNNNNNNNNNNNNNNNNNNNNNNNNNNNNNNNNNNNNNNNNNNNNNNNNNNNNNNNNNNNNNNNNNNNNNNNNNNNNNNNNNNNNNNNNNNNNNNNNNNNNNNNNNNNNNNNNNNNNNNNNNNNNNNNNNNNNNNNNNNNNNNNNNNNNNNNNNNNNNNNNNNNNNNNNNNNNNNNNNNNNNNNNNNNNNNNNNNNNNNNNNNNNNNNNNNNNNNNNNNNNNNNNNNNNNNNNNNNNNNNNNNNNNNNNNNNNNNNNNNNNNNNNNNNNNNNNNNNNNNNNNNNNNNNNNNNNNNNNNNNNNNNNNNNNNNNNNNNNNNNNNNNNNNNNNNNNNNNNNNNNNNNNNNNNNNNNNNNNNNNNNNNNNNNNNNNNNNNNNNNNNNNNNNNNNNNNNNNNNNNNNNNNNNNNNNNNNNNNNNNNNNNNNNNNNNNNNNNNNNNNNNNNNNNNNNNNNNNNNNNNNNNNNNNNNNNNNNNNNNNNNNNNNNNNNNNNNNNNNNNNNNNNNNNNNNNNNNNNNNNNNNNNNNNNNNNNNNNNNNN
OD466_            NNNNNNNNNNNNNNNNNNNNNNNNNNNNNNNNNNNNNNNNNNNNNNNNNNNNNNNNNNNNNNNNNNNNNNNNNNNNNNNNNNNNNNNNNNNNNNNNNNNNNNNNNNNNNNNNNNNNNNNNNNNNNNNNNNNNNNNNNNNNNNNNNNNNNNNNNNNNNNNNNNNNNNNNNNNNNNNNNNNNNNNNNNNNNNNNNNNNNNNNNNNNNNNNNNNNNNNNNNNNNNNNNNNNNNNNNNNNNNNNNNNNNNNNNNNNNNNNNNNNNNNNNNNNNNNNNNNNNNNNNNNNNNNNNNNNNNNNNNNNNNNNNNNNNNNNNNNNNNNNNNNNNNNNNNNNNNNNNNNNNNNNNNNNNNNNNNNNNNNNNNNNNNNNNNNNNNNNNNNNNNNNNNNNNNNNNNNNNNNNNNNNNNNNNNNNNNNNNNNNNNNNNNNNNNNNNNNNNNNNNNNNNNNNNNNNNNNNNNNNNNNNNNNNNNNNNNNNNNNNNNNNNNNNNNNNNNNNNNNNNNNNNNNNNNNNNNNNNNNNNNNNNNNNNNNNNNNNNNNNNNNNNNNNNNNNNNNNNNNNNNNNNNNNNNNNNNNNNNNNNNNNNNNNNNNNNNNNNNNNNNNNNNNNNNNNNNNNNNNNNNNNNNNNNNNNNNNNNNNNNNNNNNNNNNNNNNNNNNNNNNNNNNNNNNNNNNNNNNNNNNNNNNNNNNNNNNNNNNNNNNNNNNNNNNNNNNNNNNNNNNNNNNNNNNNNNNNNNNNNNNNNNNNNNNNNNNNNNNNNNNNNNNNNNNNNNNNNNNNNNNNNNNNNNNNNNNNNNNNNNNNNNNNNNNNNNNNNNNNNNNNNNNNNNNNNNNNNNNNNNNNNNNNNNNNNNNNNNNNNNNNNNNNNNNNNNNNNNNNNNNNNNNNNNNNNNNNNNNNNNNNNNNNNNNNNNNNNNNNNNNNNNNNNNNNNNNNNNNNNNNNNNNNNNNNNNNNNNNNNNNNNNNNNNNNNNNNNNNNNNNNNNNNNNNNNNNNNNNNNNNNNNNNNNNNNNNNNNNNNNNNNNNNNNNNNNNNNNNNNNNNNNNNNNNNNNNNNNNNNNNNNNNNNNNNNNNNNNNNNNNNNNNNNNNNNNNNNNNNNNNNNNNNNNNNNNNNNNNNNNNNNNNNNNNNNNNNNNNNNNNNNNNNNNNNNNNNNNNNNNNNNNNNNNNNNNNNNNNNNNNNNNNNNNNNNNNNNNNNNNNNNNNNNNNNNNNNNNNNNNNNNNNNNNNNNNNNNNNNNNNNNNNNNNNNNNNNNNNNNNNNNNNNNNNNNNNNNNNNNNNNNNNNNNNNNNNNNNNNNNNNNNNNNNNNNNNNNNNNNNNNNNNNNNNNNNNNNNNNNNNNNNNNNNNNNNNNNNNNNNNNNNNNNNNNNNNNNNNNNNNNNNNNNNNNNNNNNNNNNNNNNNNNNNNNNNNNNNNNNNNNNNNNNNNNNNNNNNNNNNNNNNNNNNNNNNNNNNNNNNNNNNNNNNNNNNNNNNNNNNNNNNNNNNNNNNNNNNNNNNNNNNNNNNNNNNNNNNNNNNNNNNNNNNNNNNNNNNNNNNNNNNNNNNNNNNNNNNNNNNNNNNNNNNNNNNNNNNNNNNNNNNNNNNNNNNNNNNNNNNNNNNNNNNNNNNNNNNNNNNNNNNNNNNNNNNNNNNNNNNNNNNNNNNNNNNNNNNNNNNNNNNNNNNNNNNNNNNNNNNNNNNNNNNNNNNNNNNNNNNNNNNNNNNNNNNNNNNNNNNNNNNNNNNNNNNNNNNNNNNNNNNNNNNNNNNNNNNNNNNNNNNNNNNNNNNNNNNNNNNNNNNNNNNNNNNNNNNNNNNNNNNNNNNNNNNNNNNNNNNNNNNNNNNNNNNNNNNNNNNNNNNNNNNNNNNNNNNNNNNNNNNNNNNNNNNNNNNNNNNNNNNNNNNNNNNNNNNNNNNNNNNNNNNNNNNNNNNNNNNNNNNNNNNNNNNNNNNNNNNN
OD467_            NNNNNNNNNNNNNNNNNNNNNNNNNNNNNNNNNNNNNNNNNNNNNNNNNNNNNNNNNNNNNNNNNNNNNNNNNNNNNNNNNNNNNNNNNNNNNNNNNNNNNNNNNNNNNNNNNNNNNNNNNNNNNNNNNNNNNNNNNNNNNNNNNNNNNNNNNNNNNNNNNNNNNNNNNNNNNNNNNNNNNNNNNNNNNNNNNNNNNNNNNNNNNNNNNNNNNNNNNNNNNNNNNNNNNNNNNNNNNNNNNNNNNNNNNNNNNNNNNNNNNNNNNNNNNNNNNNNNNNNNNNNNNNNNNNNNNNNNNNNNNNNNNNNNNNNNNNNNNNNNNNNNNNNNNNNNNNNNNNNNNNNNNNNNNNNNNNNNNNNNNNNNNNNNNNNNNNNNNNNNNNNNNNNNNNNNNNNNNNNNNNNNNNNNNNNNNNNNNNNNNNNNNNNNNNNNNNNNNNNNNNNNNNNNNNNNNNNNNNNNNNNNNNNNNNNNNNNNNNNNNNNNNNNNNNNNNNNNNNNNNNNNNNNNNNNNNNNNNNNNNNNNNNNNNNNNNNNNNNNNNNNNNNNNNNNNNNNNNNNNNNNNNNNNNNNNNNNNNNNNNNNNNNNNNNNNNNNNNNNNNNNNNNNNNNNNNNNNNNNNNNNNNNNNNNNNNNNNNNNNNNNNNNNNNNNNNNNNNNNNNNNNNNNNNNNNNNNNNNNNNNNNNNNNNNNNNNNNNNNNNNNNNNNNNNNNNNNNNNNNNNNNNNNNNNNNNNNNNNNNNNNNNNNNNNNNNNNNNNNNNNNNNNNNNNNNNNNNNNNNNNNNNNNNNNNNNNNNNNNNNNNNNNNNNNNNNNNNNNNNNNNNNNNNNNNNNNNNNNNNNNNNNNNNNNNNNNNNNNNNNNNNNNNNNNNNNNNNNNNNNNNNNNNNNNNNNNNNNNNNNNNNNNNNNNNNNNNNNNNNNNNNNNNNNNNNNNNNNNNNNNNNNNNNNNNNNNNNNNNNNNNNNNNNNNNNNNNNNNNNNNNNNNNNNNNNNNNNNNNNNNNNNNNNNNNNNNNNNNNNNNNNNNNNNNNNNNNNNNNNNNNNNNNNNNNNNNNNNNNNNNNNNNNNNNNNNNNNNNNNNNNNNNNNNNNNNNNNNNNNNNNNNNNNNNNNNNNNNNNNNNNNNNNNNNNNNNNNNNNNNNNNNNNNNNNNNNNNNNNNNNNNNNNNNNNNNNNNNNNNNNNNNNNNNNNNNNNNNNNNNNNNNNNNNNNNNNNNNNNNNNNNNNNNNNNNNNNNNNNNNNNNNNNNNNNNNNNNNNNNNNNNNNNNNNNNNNNNNNNNNNNNNNNNNNNNNNNNNNNNNNNNNNNNNNNNNNNNNNNNNNNNNNNNNNNNNNNNNNNNNNNNNNNNNNNNNNNNNNNNNNNNNNNNNNNNNNNNNNNNNNNNNNNNNNNNNNNNNNNNNNNNNNNNNNNNNNNNNNNNNNNNNNNNNNNNNNNNNNNNNNNNNNNNNNNNNNNNNNNNNNNNNNNNNNNNNNNNNNNNNNNNNNNNNNNNNNNNNNNNNNNNNNNNNNNNNNNNNNNNNNNNNNNNNNNNNNNNNNNNNNNNNNNNNNNNNNNNNNNNNNNNNNNNNNNNNNNNNNNNNNNNNNNNNNNNNNNNNNNNNNNNNNNNNNNNNNNNNNNNNNNNNNNNNNNNNNNNNNNNNNNNNNNNNNNNNNNNNNNNNNNNNNNNNNNNNNNNNNNNNNNNNNNNNNNNNNNNNNNNNNNNNNNNNNNNNNNNNNNNNNNNNNNNNNNNNNNNNNNNNNNNNNNNNNNNNNNNNNNNNNNNNNNNNNNNNNNNNNNNNNNNNNNNNNNNNNNNNNNNNNNNNNNNNNNNNNNNNNNNNNNNNNNNNNNNNNNNNNNNNNNNNNNNNNNNNNNNNNNNNNNNNNNNNNNNNNNNNNNNNNNNNNNNNNNNNNNNNNNNNNNNNNNNNNNNNNNNNNNNNNNNNNNNNNNNNNNNNNNNNN
OD469_            NNNNNNNNNNNNNNNNNNNNNNNNNNNNNNNNNNNNNNNNNNNNNNNNNNNNNNNNNNNNNNNNNNNNNNNNNNNNNNNNNNNNNNNNNNNNNNNNNNNNNNNNNNNNNNNNNNNNNNNNNNNNNNNNNNNNNNNNNNNNNNNNNNNNNNNNNNNNNNNNNNNNNNNNNNNNNNNNNNNNNNNNNNNNNNNNNNNNNNNNNNNNNNNNNNNNNNNNNNNNNNNNNNNNNNNNNNNNNNNNNNNNNNNNNNNNNNNNNNNNNNNNNNNNNNNNNNNNNNNNNNNNNNNNNNNNNNNNNNNNNNNNNNNNNNNNNNNNNNNNNNNNNNNNNNNNNNNNNNNNNNNNNNNNNNNNNNNNNNNNNNNNNNNNNNNNNNNNNNNNNNNNNNNNNNNNNNNNNNNNNNNNNNNNNNNNNNNNNNNNNNNNNNNNNNNNNNNNNNNNNNNNNNNNNNNNNNNNNNNNNNNNNNNNNNNNNNNNNNNNNNNNNNNNNNNNNNNNNNNNNNNNNNNNNNNNNNNNNNNNNNNNNNNNNNNNNNNNNNNNNNNNNNNNNNNNNNNNNNNNNNNNNNNNNNNNNNNNNNNNNNNNNNNNNNNNNNNNNNNNNNNNNNNNNNNNNNNNNNNNNNNNNNNNNNNNNNNNNNNNNNNNNNNNNNNNNNNNNNNNNNNNNNNNNNNNNNNNNNNNNNNNNNNNNNNNNNNNNNNNNNNNNNNNNNNNNNNNNNNNNNNNNNNNNNNNNNNNNNNNNNNNNNNNNNNNNNNNNNNNNNNNNNNNNNNNNNNNNNNNNNNNNNNNNNNNNNNNNNNNNNNNNNNNNNNNNNNNNNNNNNNNNNNNNNNNNNNNNNNNNNNNNNNNNNNNNNNNNNNNNNNNNNNNNNNNNNNNNNNNNNNNNNNNNNNNNNNNNNNNNNNNNNNNNNNNNNNNNNNNNNNNNNNNNNNNNNNNNNNNNNNNNNNNNNNNNNNNNNNNNNNNNNNNNNNNNNNNNNNNNNNNNNNNNNNNNNNNNNNNNNNNNNNNNNNNNNNNNNNNNNNNNNNNNNNNNNNNNNNNNNNNNNNNNNNNNNNNNNNNNNNNNNNNNNNNNNNNNNNNNNNNNNNNNNNNNNNNNNNNNNNNNNNNNNNNNNNNNNNNNNNNNNNNNNNNNNNNNNNNNNNNNNNNNNNNNNNNNNNNNNNNNNNNNNNNNNNNNNNNNNNNNNNNNNNNNNNNNNNNNNNNNNNNNNNNNNNNNNNNNNNNNNNNNNNNNNNNNNNNNNNNNNNNNNNNNNNNNNNNNNNNNNNNNNNNNNNNNNNNNNNNNNNNNNNNNNNNNNNNNNNNNNNNNNNNNNNNNNNNNNNNNNNNNNNNNNNNNNNNNNNNNNNNNNNNNNNNNNNNNNNNNNNNNNNNNNNNNNNNNNNNNNNNNNNNNNNNNNNNNNNNNNNNNNNNNNNNNNNNNNNNNNNNNNNNNNNNNNNNNNNNNNNNNNNNNNNNNNNNNNNNNNNNNNNNNNNNNNNNNNNNNNNNNNNNNNNNNNNNNNNNNNNNNNNNNNNNNNNNNNNNNNNNNNNNNNNNNNNNNNNNNNNNNNNNNNNNNNNNNNNNNNNNNNNNNNNNNNNNNNNNNNNNNNNNNNNNNNNNNNNNNNNNNNNNNNNNNNNNNNNNNNNNNNNNNNNNNNNNNNNNNNNNNNNNNNNNNNNNNNNNNNNNNNNNNNNNNNNNNNNNNNNNNNNNNNNNNNNNNNNNNNNNNNNNNNNNNNNNNNNNNNNNNNNNNNNNNNNNNNNNNNNNNNNNNNNNNNNNNNNNNNNNNNNNNNNNNNNNNNNNNNNNNNNNNNNNNNNNNNNNNNNNNNNNNNNNNNNNNNNNNNNNNNNNNNNNNNNNNNNNNNNNNNNNNNNNNNNNNNNNNNNNNNNNNNNNNNNNNNNNNNNNNNNNNNNNNNNNNNNNNNNNNNNNNNNNNNNNNNNNNNNNNNNNNNNNNNNNNN
PS073_            ATTCCCCTA--GTAA-CGGCGAGTGAAGAGGGAATAGCCCAGCAC-CGAAGCCTGCGGCAGGTTTGCTGTTAGGCAATGTGGTGTTGGGGTCGGCTCGTGGGACTGCCACCCCACTCAAAGTCCAGCATTGAGTATGG-TTACTGGATATGGCCCAGAGAGGGTGAAAGGCCCGTG--TGGGTGGGGTT-TGAGATATGTAAG--GCAGTTCACTAGGTCGGCCCTAGAGTCGGGTTGTTTGGGAATGCAGCCCAAAGCGGGTGGTAAACTCCATCCAAGGCTAAATACAGGCACGAGTCCGATAGCGAACAAGTACCGTGAGGGAAAGTTGAAAAGTACTCT-GAAGAGAGAGTAAACAGTACGTGAAACCGC-ATGCAGGTAAACGGGTGGC-GTCAAGCTGCAAG-CCCAGAGGATTCA-GCCGGCT--AGGATGT-TGTGAA-TG--CGCCT--GGCG--CA-TCTA--TCAGTC--GGAGTATG-GTGA----TTTGGAT-AGTCCACTAG--AATA-TGGTGGGTCT-----GGCGATGATCGTG---AGGTTATCGCCGGG-----A-------CATGT-GTACC-GGGTGGGTGCC--GGAGCATGCTA--TCCATCGTTATCTG-TGGACTGT-CTAGCCGGTGCAC-TTTCTCTGT--GGCCAACACCACGAC-CGGTGGTATTGC--CAGTCTGCTGTGTTCAA--GTCGCAGTT---GGTTGG-----TCGGTGTTGATTGCGTTTGCGATTATGAAGT---C--------CAACTAAGT------GCGATCACAGGCAAAC---TC-AGTGAACGGCGTGAAGGTGC---CCT-GGTGTCTTTGCGTGTTATCGGGCACTGGT---TGTCAACGG---------AC-----------------------------GTAAT---------------G-------GT------CTGGTGGAACATGGTGGTAGGAA-AAACTGTGCAGGGCACCGGAGTTATCGGCCTC----ATGAA---AT---GC-GT--CCTGCT-GCATATGCGTAA---CAAG--TGGC-C---------------------GGT------------G-------------CTGCC--GCCATCTGCTCGAC------GTTAG--GTGTGATTGC-CGTGTCGCCTGCA---CAAAG---TGGGTCCGG--TAGTGACTT-AATTCG-AGGTGGGTGGTGAACGCCGGCG---GCAT----TGCTA--TTGGTGTTGC----ACGATGCAGAGGGCCGAATAG-TCAGTGGTGTAGTGGTAG-ACGAGCTACCCGACCCGTCTTGAAACACGGACCAAGGAGTTTAACA-TGTATGCGAGTCGATGGGTCGTACGAAACCCCAAGGCGCAGTGAAAGTAAAGTGT-----GTAATTGTA-------C-----------------GC---------ACTAGGTGAGATCCTACTGTTACTCACATAAGTC--GAGTGC-----CATCAGCCAGGC------TAAGAGCGGTAGGCGCATCACCGGCCCGTCCCATGA---TGTGGTCGCTGGATGGGTTGGTGGGTGGNNNNNNNNNNNNNNNNNNNNNNNNNNNNNNNNNNNNNNNNNNNNNNNNNNNNNNNNNNNNNNNNNNNNNNNNNNNNNNNNNNNNNNNNNNNNNNNNNNNNNNNNNNNNNNNNNNNNNNNNNNNNNNNNNNNNNNNNNNNNNNNNNNNNNNNNNNNNNNNNNNNNNNNNNNNNNNNNNNNNNNNNNNNNNNNNNNNNNNNNNNNNNNNNNNNNNNNNNNNNNNNNNNNNNNNNNNNNNNNNNNNNNNNNNNNNNNNNNNNNNNNNNNNNNNNNNNNNNNNNNNNNNNNNNNNNNNNNNNNNNNNNNNNNNNNNNNNNNNNNNNNNNNNNNNNNNNNNNN
PS074_            ATTCCCCTA--GTAA-CGGCGAGTGAAGAGGGAATAGCCCAGCAC-CGAAGCCTGCGGCAGGTTTGCTGTTAGGCAATGTGGTGTTGGGGTCGGCTCGTGGGACTGCCACCCCACTCAAAGTCCAGCATTGAGTATGG-TTACTGGATATGGCCCAGAGAGGGTGAAAGGCCCGTG--TGGGTGGGGTT-TGAGATATGTAAG--GCAGTTCACTAGGTCGGCCCTAGAGTCGGGTTGTTTGGGAATGCAGCCCAAAGCGGGTGGTAAACTCCATCCAAGGCTAAATACAGGCACGAGTCCGATAGCGAACAAGTACCGTGAGGGAAAGTTGAAAAGTACTCT-GAAGAGAGAGTAAACAGTACGTGAAACCGC-ATGCAGGTAAACGGGTGGC-GTCAAGCTGCAAG-CCCAGAGGATTCA-GCCGGCT--AGGATGT-TGTGAA-TG--CGCCT--GGCG--CA-TCTA--TCAGTC--GGAGTATG-GTGA----TTTGGAT-AGTCCACTAG--AATA-TGGTGGGTCT-----GGCGATGATCGTG---AGGTTATCGCCGGG-----A-------CATGT-GTACC-GGGTGGGTGCC--GGAGCATGCTA--TCCATCGTTATCTG-TGGACTGT-CTAGCCGGTGCAC-TTTCTCTGT--GGCCAACACCACGAC-CGGTGGTATTGC--CAGTCTGCTGTGTTCAA--GTCGCAGTT---GGTTGG-----TCGGTGTTGATTGCGTTTGCGATTATGAAGT---C--------CAACTAAGT------GCGATCACAGGCAAAC---TC-AGTGAACGGCGTGAAGGTGC---CCT-GGTGTCTTTGCGTGTTATCGGGCACTGGT---TGTCAACGG---------AC-----------------------------GTAAT---------------G-------GT------CTGGTGGAACATGGTGGTAGGAA-AAACTGTGCAGGGCACCGGAGTTATCGGCCTC----ATGAA---AT---GC-GT--CCTGCT-GCATATGCGTAA---CAAG--TGGC-C---------------------GGT------------G-------------CTGCC--GCCATCTGCTCGAC------GTTAG--GTGTGATTGC-CGTGTCGCCTGCA---CAAAG---TGGGTCCGG--TAGTGACTT-AATTCG-AGGTGGGTGGTGAACGCCGGCG---GCAT----TGCTA--TTGGTGTTGC----ACGATGCAGAGGGCCGAATAG-TCAGTGGTGTAGTGGTAG-ACGAGCTACCCGACCCGTCTTGAAACACGGACCAAGGAGTTTAACA-TGTATGCGAGTCGATGGGTCGTACGAAACCCCAAGGCGCAGTGAAAGTAAAGTGT-----GTAATTGTA-------C-----------------GC---------ACTAGGTGAGATCCTACTGTTACTCACATAAGTC--GAGTGC-----CATCAGCCAGGC------TAAGAGCGGTAGGCGCATCACCGGCCCGTCCCATGA---TGTGGTCGCTGGATGGGTTGGTGGGTGGNNNNNNNNNNNNNNNNNNNNNNNNNNNNNNNNNNNNNNNNNNNNNNNNNNNNNNNNNNNNNNNNNNNNNNNNNNNNNNNNNNNNNNNNNNNNNNNNNNNNNNNNNNNNNNNNNNNNNNNNNNNNNNNNNNNNNNNNNNNNNNNNNNNNNNNNNNNNNNNNNNNNNNNNNNNNNNNNNNNNNNNNNNNNNNNNNNNNNNNNNNNNNNNNNNNNNNNNNNNNNNNNNNNNNNNNNNNNNNNNNNNNNNNNNNNNNNNNNNNNNNNNNNNNNNNNNNNNNNNNNNNNNNNNNNNNNNNNNNNNNNNNNNNNNNNNNNNNNNNNNNNNNNNNNNNNNNNNNN
PS427_            ATTCCCCTA--GTAA-CGGCGAGTGAAGAGGGAAGAGCCCAGCAC-CGAAGCCTGCGGCAGGTTTGCTGTTAGGCAATGTGGTGTTTGGGTCGGCTCGTGGGACCACTGCTCCACTCGAAGTCCAGCATTGAGTATGG-TTACTGGATTTGGCCCAGAGAGGGTGAAAGGCCCGTA--CGGGTGGAGTG-TCAGACATGTGAG--GTGGTTCACCAGGTCGACCTTAGAGTCGGGTTGTTTGGGAATGCAGCCCAAAGCGGGTGGTAAACTCCATCCAAGGCTAAATACTAGCACGAGTCCGATAGCGAACAAGTACCGTGAGGGAAAGTTGAAAAGTACTCT-GAAGAGAGAGTAAACAGTACGTGAAACCGC-ATGCAGGTAAACGGGTGGC-GTCAAGCTGCAAG-CCCAGAGAATTCA-GTCGGCT--AGGTTGT-TGTGTA-TG--CGCCT--GGCG--CA-TCCA--TCAGTC--GGAGTAT----GA-----TAGGGT-AGTCCACTAG-TAGA--CAGTGGGCCT-----GTC------CGC----AAG-----GGCAGG----A--------TATGT-GTACC-GGGCGGGTGCC--GGAGCATGCTA--TC---CGT---CTG-TGGACTGT-CTAGCCGGTGCAC-TTTCTCTGT--GGTGAACACCACGAC-CGGTGGTACTGC--CAGTCTGCCATGTCCAA--GTCGCATGT----GATGGGT----C---CT----------------TGCG---G-----------CCAATCGGGTG------CGATCACAGGCAAG----TCCAGTAAACGGCGTGAGGGTG----CCTCGGCACTTTTGCGTGTTATCGGCTACTGGT---TGTCAACGG---GCCTG--CC------CAGTGC---TT--------GTTGTAGC------CGGCACT-G-------GGTGGCT---CGGTGGGCCATGGTGGTAGGAA-TAACTGTGCAGGGCACTGGAGTTATCGGCCTCA-------A---AT---GCAC---CCTAC--GTC--CACGTTA---CAAG--TGGTT----------------------GCTGGCTGT------GT----------CGCTGCT--GT---CTGCTCGGT------GCTGG--GTGTGATTGG-CGTGTTGCCTGCGTA--AAAG---TAGGCCCGC--TGGTGGCTC-GGTCCG-GGATGGGCGGT------TGGTG---GGGC----GGT-----CGGCGTGGGG----TGTG-GTG-GGCCC-AATAG-TCTGTGGTGTAGTGGTAG-ACGAGCTACCCGACCCGTCTTGAAACACGGACCAAGGAGTTTAACA-TGTATGCGAGTCAATGGGTCCTACGAAACCCAAAGGCGCAGTGAAAGTGAAGCTT-----CGACTTG----------T-------------CT------CGGA--GTGAGGTGAGATCCTGCTGTTTCTCGCACCAGCC--TTTTGC-----CAGCAT-CAGGCTA----TAAGAGCAGTGGGCGCATCACCGGCCCGTCCCATGA---TGTGGTCATTGGT--TATTGCGCGGT------T-------------GTTGCTGTGTTC-------------------------------------------------------------------A-------TCGCAGTGGCTG-----------CCGTGTTGC----CAGTGCGTCATC-GGGGCGGTGCAAGAGCATACACGTTGAGACCCGAAAGATGGTGAACTATGCTTGCGTAGGTTG--AAGCCAGAGGAAACTCTGGTGGAGGACCGCAGCGATTCTGACGTGCAAATCGATCGTCAAA-CGTGAGCATAGGGGC--GAAAGACTAATCGAAC-CATCTAGTAGCTGG--TTCCCTC
OD483_            NNNNNNNNNNNNNNNNNNNNNNNNNNNNNNNNNNNNNNNNNNNNNNNNNNNNNNNNNNNNNNNNNNNNNNNNNNNNNNNNNNNNNNNNNNNNNNNNNNNNNNNNNNNNNNNNNNNNNNNNNNNNNNNNNNNNNNNNNNNNNNNNNNNNNNNNNNNNNNNNNNNNNNNNNNNNNNNNNNNNNNNNNNNNNNNNNNNNNNNNNNNNNNNNNNNNNNNNNNNNNNNNNNNNNNNNNNNNNNNNNNNNNNNNNNNNNNNNNNNNNNNNNNNNNNNNNNNNNNNNNNNNNNNNNNNNNNNNNNNNNNNNNNNNNNNNNNNNNNNNNNNNNNNNNNNNNNNNNNNNNNNNNNNNNNNNNNNNNNNNNNNNNNNNNNNNNNNNNNNNNNNNNNNNNNNNNNNNNNNNNNNNNNNNNNNNNNNNNNNNNNNNNNNNNNNNNNNNNNNNNNNNNNNNNNNNNNNNNNNNNNNNNNNNNNNNNNNNNNNNNNNNNNNNNNNNNNNNNNNNNNNNNNNNNNNNNNNNNNNNNNNNNNNNNNNNNNNNNNNNNNNNNNNNNNNNNNNNNNNNNNNNNNNNNNNNNNNNNNNNNNNNNNNNNNNNNNNNNNNNNNNNNNNNNNNNNNNNNNNNNNNNNNNNNNNNNNNNNNNNNNNNNNNNNNNNNNNNNNNNNNNNNNNNNNNNNNNNNNNNNNNNNNNNNNNNNNNNNNNNNNNNNNNNNNNNNNNNNNNNNNNNNNNNNNNNNNNNNNNNNNNNNNNNNNNNNNNNNNNNNNNNNNNNNNNNNNNNNNNNNNNNNNNNNNNNNNNNNNNNNNNNNNNNNNNNNNNNNNNNNNNNNNNNNNNNNNNNNNNNNNNNNNNNNNNNNNNNNNNNNNNNNNNNNNNNNNNNNNNNNNNNNNNNNNNNNNNNNNNNNNNNNNNNNNNNNNNNNNNNNNNNNNNNNNNNNNNNNNNNNNNNNNNNNNNNNNNNNNNNNNNNNNNNNNNNNNNNNNNNNNNNNNNNNNNNNNNNNNNNNNNNNNNNNNNNNNNNNNNNNNNNNNNNNNNNNNNNNNNNNNNNNNNNNNNNNNNNNNNNNNNNNNNNNNNNNNNNNNNNNNNNNNNNNNNNNNNNNNNNNNNNNNNNNNNNNNNNNNNNNNNNNNNNNNNNNNNNNNNNNNNNNNNNNNNNNNNNNNNNNNNNNNNNNNNNNNNNNNNNNNNNNNNNNNNNNNNNNNNNNNNNNNNNNNNNNNNNNNNNNNNNNNNNNNNNNNNNNNNNNNNNNNNNNNNNNNNNNNNNNNNNNNNNNNNNNNNNNNNNNNNNNNNNNNNNNNNNNNNNNNNNNNNNNNNNNNNNNNNNNNNNNNNNNNNNNNNNNNNNNNNNNNNNNNNNNNNNNNNNNNNNNNNNNNNNNNNNNNNNNNNNNNNNNNNNNNNNNNNNNNNNNNNNNNNNNNNNNNNNNNNNNNNNNNNNNNNNNNNNNNNNNNNNNNNNNNNNNNNNNNNNNNNNNNNNNNNNNNNNNNNNNNNNNNNNNNNNNNNNNNNNNNNNNNNNNNNNNNNNNNNNNNNNNNNNNNNNNNNNNNNNNNNNNNNNNNNNNNNNNNNNNNNNNNNNNNNNNNNNNNNNNNNNNNNNNNNNNNNNNNNNNNNNNNNNNNNNNNNNNNNNNNNNNNNNNNNNNNNNNNNNNNNNNNNNNNNNNNNNNNNNNNNNNNNNNNNNNNNNNNNNNNNNNNNNNNNNNNNNNNNNNNNNNNNNNNNNNNNNNNNNNNNNNNNNNNNNNNNNNNNNNNNNNNNNNNNNNNNNNNNNNNNNNNNNNNNNNNNNNNNNNNNNNNNNNNNNNNNNNNNNNNNNNNNNNNNNNNNNNNNNNNNNNNNNNNNNNNNNNNNNNNNNNNNNNNNNNNNNNNNNNNNNNNNNNNNNNNNNNNNNNNNNNNNNNNNNNNNNNNNNNNNNNNNNNNNNNNNNNNNNNNNNNNNNNNNNNNNNNN
PS321_            NTTCCCCTA--GTAA-CGGCGAGTGAAGAGGGAAAAGCCCAGCAC-CGAAGCCTGCGGCAGATTTGCTGTTAGGCAATGTGGTGTTTGGGTCGGCTCGTGGGATTGCCACTCCACTCGAAGTCCAGCATTGAGTATGG-TCACTGGATTTGGCCCAGAGAGGGTGAAAGGCCCGTA--CGGGTGGAGGT-TCAGACATGTAAG--GCAGTTCACCAGGTCGACCTTAGAGTCGGGTTGTTTGGGAATGCAGCCCAAAGCGGGTGGTAAACTCCATCCAAGGCTAAATACAGACACGAGTCCGATAGCGAACAAGTACCGTGAGGGAAAGTTGAAAAGTACTCT-GAAGAGAGAGTAAACAGTACGTGAAACCGC-ATGCAGGTAAACGGGTGGC-GTCAAGCTGCAAG-CCCAGAGGATTCA-GCCGGTT--AGGATGT-TGTGTA-TG--CGCCT--GGC-G-CA-TCTA--TCAGTC--AGAGTAT----GA-----TTGGAT-AGTCCACCAG-TA-GA-CGGTGGG-CCT----GAC------CGC----AAG-----GTT-GG-----------GATATGT-GTACC-GGGTGGGTGCC--GGAGCATGCTA--TC---CG-T--CTG-AGGACTGT-CTAATCGGTGCAC-TTTCTCTGT--GGTGAACACCACGAC-CGGTGGTATTGC--CAGTCTGCTGTGTCCAA--GTCGTGT-TT--GG-TAG---G-TC---CT----------------TGTG---G-----------CCAACTGGAT------GCGATCACAGGCAAAT----TTAGTAAACGGCGTAGAGGTG---TT-TCGGCATCTCTGCGTGTTATCGGCTACTAGT---TGTCAACGG---GCCTG--CT------CGATGT---TT--------GTTGTAAC------TGG--CATC------GAGTG-GT--CTGGTGGGGCATGGTGGTAAGAA-TAACTGTGCAAGGCACCGGAGTTATCGGCCTC-------AA---AT---GCATT---CTACA--CC--CACGTTA---CAAG--TGGTG--T-----------TGG----TGGTGG-TGT-------T-----------GTTGCT--GT---CTGCCCGGT------GTTGA--GTCTGATTGT-CGTGTCGCCTGCA---CAAAG---TAGGCCCG--GCAGTGGCTC-GACTCG-GGATGGGCAGTGG---ATAATG---CTAC------------CGGTGTGGT----ATGTG-GTG-GGCCT-AATAG-TCAGTGGTGTAGTGGTAG-ACGAGCTACCCGACCCGTCTTGAAACACGGACCAAGGAGTTTAACA-TGTATGCGAGTCAATGGGCCTTACGAAACCCAAAGGCGCAGTGAAAGTAAAGCTT-----CGACTT------------G-----------TCT------CGAA--GTGAGGTGAGATCCTGCTGTTACTCGCACCAGTC--TAATGT-----CAGCAT-CAGGCT-----TAAGAGCAGTAGGCGCATCACCGGCCCGTCCCAT-G-A-TGTGGTCATTGG----A-TGT-CTGTGG-------T---------TGTGGTCATCTTC----------------------------------------------------------A----------------TGGTGGTGGCA----------A-TCATGGTGC----CAGTGCGTCATC-GGGGCGGTGCATGAGCATACATGTTGAGACCCGAAAGATGGTGAACTATGCTTGCGTAGGTTG--AAGCCAGAGGAAACTCTGGTGGAGGACCGCAGCGATTCTGACGTGCAAATCGATCGTCAAA-CGTGAGCATAGGGGC--GAAAGACTANNNNNNNNNNNNNNNNNNNNNNNNNNNNNNN
PS311_            ATTCCCCTA--GTAA-CGGCGAGTGAAGAGGGAAAAGCCCAGCAC-CGAAGCCTGCGGCAGATTTGCTGTTAGGCAATGTGGTGTTTGGGTCGGCTCGTGGGATTGCCACTCCACTCGAAGTCCAGCATTGAGTATGG-TCACTGGATTTGGCCCASAGAGGGTGAAAGGCCCGTA--CGGGTGGAGGT-TCAGACATGTAAG--GCAGTTCACCAGGTCGACCTTAGAGTCGGGTTGTTTGAGAATGCAGCCCAAAGCGGGTGGTAAACTCCATCCAAGGCTAAATACAGACACGAGTCCGATAGCGAACAAGTACCGTGAGGGAAAGTTGAAAAGTACTCT-GAAGAGAGAGTAAACAGTACGTGAAACCGC-ATGCAGGTAAACGGGTGGC-GTCAAGCTGCAAG-CCCAGAGGATTCA-GCCGGTT--AGGATGT-TGTGTA-TG--CGCCT--GGCG--CA-TCTA--TCAGTC--GGAGTAT----GA-----TTGGAT-AGTCCATCGGTAA--A-CGGTGGGCCT-----GAC------CGC----AAG-----GTCNNG------------ATATGT-GTACC-GGGTGGGTGCC--GGAGCATGCTAT------CCAT--CTG-AGGACTGT-CTAATCGGTGCAC-TTTCTCTGT--GGTGAACACCACGAC-CGGTGGTATTGC--CAGTCTGCTGTGTCCAA--GTCGTGT-TT--GG-TAGG----TC---CT----------------TGTG---G-----------CCAACTGGAT------GCGATCACAGGCAAAT---TC-AGTAAACGGCGTAGGGATG---TT-TCGGCATCTCTGCGTGTTATCGGCTACTGGT---TGTCAACGG---GCCTG--CT------TGGTGTTTGCT--------GTTGTAACC------GG--CATC------AAGTG-GT--CTGGTGGGACATGGTGGTAAGAA-TAACTGTGCAAGGCACCGGAGTTATCGGCCTC-------AA---AT---GCATG---CTGC--ACC--CACGTTA---CAAG--TGGTG---T--------CTATG--ATGGCG-G-TGT--------T----------GTTGCT--GT---CTGCCCGGT------GTTGG--GTCTGATTGT-CGTGTCGCCTGCA---CAAAG---TAGGCCCG--GCAGTGGCTC-GACTCG-AGATGGACAGTGG---ATGATGC---CGT-----------CCGGTGTGGC----ATGTG-GTG-GGCCC-AATAG-TCAGTGGTGTAGTGGANNNNNNNNNNNNNNNNNNNNNNNNNNNNNNNNNNNNNNNNNNNNNNNNNNNNNNNNNNNNNNNNNNNNNNNNNNNNNNNNNNNNNNNNNNNNNNNNNNNNNNNNNNNNNNNNNNNNNNNNNNNNNNNNNNNNNNNNNNNNNNNNNNNNNNNNNNNNNNNNNNNNNNNNNNNNNNNNNNNNNNNNNNNNNNNNNNNNNNNNNNNNNNNNNNNNNNNNNNNNNNNNNNNNNNNNNNNNNNNNNNNNNNNNNNNNNNNNNNNNNNNNNNNNNNNNNNNNNNNNNNNNNNNNNNNNNNNNNNNNNNNNNNNNNNNNNNNNNNNNNNNNNNNNNNNNNNNNNNNNNNNNNNNNNNNNNNNNNNNNNNNNNNNNNNNNNNNNNNNNNNNNNNNNNNNNNNNNNNNNNNNNNNNNNNNNNNNNNNNNNNNNNNNNNNNNNNNNNNNNNNNNNNNNNNNNNNNNNNNNNNNNNNNNNNNNNNNNNNNNNNNNNNNNNNNNNNNNNNNNNNNNNNNNNNNNNNNNNNNNNNNNNNNNNNNNNNNNNNNNNNNNNNNNNNNNNNNNNNNNNNNNNNNNNNNNNNNNNNNNNNNNNNNNNNNNNNNNNNNNNNNNNNNNNNNNNNNNNNNNNNNNN
PS307_            NTTCCCCTA--GTAA-CGGCGAGTGAAGAGGGAAAAGCCCAGCAC-CGAAGCCTGCGGCAGATTTGCTGTTAGGCAATGTGGTGTTTGGGTCGGCTCGTGGGATTGCCACTCCACTCGAAGTCCAGCATTGAGTATGG-TCACTGGATTTGGCCCAGAGAGGGTGAAAGGCCCGTA--CGGGTGGAGGT-TCAGACATGTAAG--GCAGTTCACCAGGTCGACCTTAGAGTCGGGTTGTTTGAGAATGCAGCCCAAAGCGGGTGGTAAACTCCATCCAAGGCTAAATACAGACACGAGTCCGATAGCGAACAAGTACCGTGAGGGAAAGTTGAAAAGTACTCT-GAAGAGAGAGTAAACAGTACGTGAAACCGC-ATGCAGGTAAACGGGTGGC-GTCAAGCTGCAAG-CCCAGAGGATTCA-GCCGGTT--AGGATGT-TGTGTA-TG--CGCCT--GGC-G-CA-TCTA--TCAGTC--GGAGTAT----GA-----TTGGAT-AGTCCATCGG-TA-AA-CGGTGGG-CCT----GAC------CGC----AAG-----GTC-AG-----------GATATGT-GTACC-GGGTGGGTGCC--GGAGCATGCTA--TC----CAT--CTG-AGGACTGT-CTAATCGGTGCAC-TTTCTCTGT--GGTGAACACCACGAC-CGGTGGTATTGC--CAGTCTGCTGTGTCCAA--GTCGTGT-TT--GG-TAG---G-TC---CT----------------TGTG---G-----------CCAACTGGAT------GCGATCACAGGCAAAT---TC-AGTAAACGGCGTAGGGATG---TT-TCGGCATCTCTGCGTGTTATCGGCTACTGGT---TGTCAACGG---GCCTG--CT------TGGTGTTTGCT--------GTTGTAAC------CGG--CATC--A----AGTG-GT--CTGGTGGGACATGGTGGTAAGAA-TAACTGTGCAAGGCACCGGAGTTATCGGCCTC-------AA---AT---GCATG---CTGCA--CC--CACGTTA---CAAG--TGGTG--T---------CTATG--ATGGCG-G-TGT-------T-----------GTTGCT--GT---CTGCCCGGT------GTTAA--GTCTGATTGT-CGTGTCGCCTGCA---CAAAG---TAGGCCCG--GCAGTGGCTC-GACTCG-AGATGGATAGTGG---ATGATG---CCGT------------CGGTGTGGC----ATGTG-GTG-GGCCC-AATAG-TCAGTGGTGTAGTGGTAG-ACGAGCTACCCGACCCGTCTTGAAACACGGACCAAGGAGTTTAACA-TGTATGCGAGTCAATGGGCCTTACGAAACCCAAAGGCGTAGTGAAAGTAAAGCTT-----CGACTT------------G-----------TCT------CGAA--GTGAGGTGAGATCCTGCTGTTACTCGCACCAGTC--TAATGT-----CAGCAT-CAGGCT-----TAAGAGCAGTAGGCGCATCACCGGCCCGTCCCAT-G-A-TGTGGTCATTGG----A-TGT-CTGTGA-------T---------TGTGGTCATCTACTACTTCT---------------------------------------------------G---------------GTGGTGGTGGCA-------ATGG-TCATGGTGC----CAGTGCGTCATC-GGGGCGGTGCATGAGCATACATGTTGAGACCCGAAAGATGGTGAACTATGCTTGCGTAGGTTG--AAGCCAGAGGAAACTCTGGTGGAGGACCGCAGCGATTCTGACGTGCAAATCGATCGTCAAA-CGTGAGCATAGGGGC--GAAAGACTAATCGANNNNNNNNNNNNNNNNNNNNNNNNNN
PS318_            ATTCCCCTA--GTAA-CGGCGAGTGAAGAGGGAAAAGCCCAGCAC-CGAAGCCTGCGGCAGATTTGCTGTTAGGCAATGTGGTGTTTGGGTCGGCTCGTGGGATTGCCACTCCACTCGAAGTCCAGCATTGAGTATGG-TCACTGGATTTGGCCCAGAGAGGGTGAAAGGCCCGTA--CGGGTGGAGGT-TCAGACATGTAAG--GCAGTTCACCAGGTCGACCTTAGAGTCGGGTTGTTTGGGAATGCAGCCCAAAGCGGGTGGTAAACTCCATCCAAGGCTAAATACAGACACGAGTCCGATAGCGAACAAGTACCGTGAGGGAAAGTTGAAAAGTACTCT-GAAGAGAGAGTAAACAGTACGTGAAACCGC-ATGCAGGTAAACGGGTGGC-GTCAAGCTGCAAG-CCCAGAGGATTCA-GCCGGTT--AGGATGT-TGTGTA-TG--CGCCT--GGCG--CA-TCTA--TCAGTC--GGAGTAT----GA-----TTGGAT-AGTCCACCAG-TAGA--CGGTGGGCCT-----GAC------CGC----AAG-----GTTGGG------------ATATGT-GTACC-GGGTGGGTGCC--GGAGCATGCTA--TC---CGT---CTG-AGGACTGT-CTAATCGGTGCAC-TTTCTCTGT--GGTGAACACCACGAC-CGGTGGTATTGC--CAGTCTGCTGTGTCCAA--GTCGTGT-TT--GG-TAGG----TC---CT----------------TGTG---G-----------CCAACTGGAT------GCGATCACAGGCAAA----TTTAGTAAACGGCGTAGAGGTG----TTTCGGCATCTCTGCGTGTTATCGGCTACTAGT---TGTCAACGG---GCCTG--CT------CGATGT---TT--------GTTGTAAC------TGG--CATC------GAGTG-GT--CTGGTGGGGCATGGTGGTAAGAA-TAACTGTGCAAGGCACCGGAGTTATCGGCCTC-------AA---AT---GCATT---CTACA--CC--CACGTTA---CAAG--TGGT--GT---------------TGATGGTGG-TGT------T------------GTTGCT--GT---CTGCCCGGTG------TTGA--GTCTGATTGT-CGTGTCGCCTGCAC---AAAG---TAGGCCCG--GCAGTGGCTC-GACTCG-GGATGGGCAGTGG---ATAATGC---TAC--------C----GGTGTGGT----ATGTG-GTG-GGCCT-AATAG-TCAGTGGTGTAGTGGTAGNNNNNNNNNNNNNNNNNNNNNNNNNNNNNNNNNNNNNNNNNNNNNNNNNNNNNNNNNNNNNNNNNNNNNNNNNNNNNNNNNNNNNNNNNNNNNNNNNNNNNNNNNNNNNNNNNNNNNNNNNNNNNNNNNNNNNNNNNNNNNNNNNNNNNNNNNNNNNNNNNNNNNNNNNNNNNNNNNNNNNNNNNNNNNNNNNNNNNNNNNNNNNNNNNNNNNNNNNNNNNNNNNNNNNNNNNNNNNNNNNNNNNNNNNNNNNNNNNNNNNNNNNNNNNNNNNNNNNNNNNNNNNNNNNNNNNNNNNNNNNNNNNNNNNNNNNNNNNNNNNNNNNNNNNNNNNNNNNNNNNNNNNNNNNNNNNNNNNNNNNNNNNNNNNNNNNNNNNNNNNNNNNNNNNNNNNNNNNNNNNNNNNNNNNNNNNNNNNNNNNNNNNNNNNNNNNNNNNNNNNNNNNNNNNNNNNNNNNNNNNNNNNNNNNNNNNNNNNNNNNNNNNNNNNNNNNNNNNNNNNNNNNNNNNNNNNNNNNNNNNNNNNNNNNNNNNNNNNNNNNNNNNNNNNNNNNNNNNNNNNNNNNNNNNNNNNNNNNNNNNNNNNNNNNNNNNNNNNNNNNNNNNNNNNNNNNNNNNNNNNNN
PS316_            ATTCCCCTA--GTAA-CGGCGAGTGAAGAGGGAAAAGCCCAGCAC-CGAAGCCTGCGGCAGATTTGCTGTTAGGCAATGTGGTGTTTGGGTCGGCTCGTGGGATTGCCACTCCACTCGAAGTCCAGCATTGAGTATGG-TCACTGGATTTGGCCCAGAGAGGGTGAAAGGCCCGTA--CGGGTGGAGGT-TCAGACATGTGAG--GCAGTTCACCAGGTCGACCTTAGAGTCGGGTTGTTTGGGAATGCAGCCCAAAGTGGGTGGTAAACTCCATCCAAGGCTAAATACAGACACGAGTCCGATAGCGAACAAGTACCGTGAGGGAAAGTTGAAAAGTACTCT-GAAGAGAGAGTAAACAGTACGTGAAACCGC-ATGCAGGTAAACGGGTGGC-GTCAAGCTGCAAG-CCCAGAGGATTCA-GCCGGTT--AGGATGT-TGTGTA-TGT--GCCT--GGC-G-CA-TCTA--TCAGTC--GGAGTAT----GA-----TTGGAT-AGTCCACCGG-TA-GA-TGGTGGG-CCT----GAC------CGTGCATACG-----GTT-GG-----------GATATGT-GTACC-GGGTGGGTGCC--GGAGCATGCTA--TC---CG-T--CTG-AGGACTGT-CTAATCGGTGCAC-TTTCTCTGT--GGTGAACACCACGAC-CGGTGGTATTGC--CAGTCTGCTGTGTCCAA--GTCGTGT-TT--GG-TAG---G-TC---CT----------------TGTG---G-----------CCAACTGGAT------GCGATCACAGGCAATT----CTAGTAAACGGCGTAGGGGTG---TT-TCGGCATCTCTGCGTGTTATCGGCTACTGGT---TGTCAACGG---GCCTG--CT------TGATGT---TT--------GTTGTAAC------TGA--CATC------GAGTG-GT--CTGGTGGGGCATGGTGGTAAGAA-TAACTGTGCAAGGCACCGGAGTTCTCGGCCTC-------AA---AT---GCATT---CCACA--CC--CACGTTA---CAAG--TGGTGTCG--------TCTATG--ATGGCG-G-TGT-------T-----------GTTGCT--GT---CTGCCCGGT------GTTGG--GTCTGATTGT-CGTGTTGCCTGCA---CAAAG---TAGGCCCG--GCAGTGGCTC-GACTCG-GGATGGCCAGTGG---ATGATG---CCGT------------CGGTGTGGT----ATGTG-GTG-GGCCT-AATAG-TCAGTGGTGTAGTGGTAG-ACGAGCTACCCGACCCGTCTTGAAACACGGACCAAGGAGTTTAACA-TGTATGCGAGTCAATGGGCCTTACGAAACCCAAAGGCGCAGTGAAAGTGAAGCTT-----CGACTT------------G-----------TCT------CGAA--GTGAGGTGAGATCCTGCTGTTACTCGCACCAGTC--TAATGT-----CAGCAT-CAGGCT-----TAAGAGCAGTAGGCGCATCACCGGCCCGTCCCAT-G-A-TGTGGTCATTAG----A-TGT-CTGTAG-------T---------CGTGGTCATCTTCTC--------------------------------------------------------C---------------TTTTTCGGGGGTTG-G-TGACGG-CGGTTACGGT-GCTAGTGCGTCATC-GGGGCGGTGCATGAGCATACATGTTGAGACCCGAAAGATGGTGAACTATGCTTGCGTAGGTTG--AAGCCAGAGGAAACTCTGGTGGAGGACCGCAGCGATTCTGACGTGCAAATCGATCGTCAAA-CGTGAGCATAGGGGC--GAAAGACTAATCGAAC-CATCTAGTAGCTGG--TTCCCTC
PS322_            NTTCCCCTA--GTAA-CGGCGAGTGAAGAGGGAAAAGCCCAGCAC-CGAAGCCTGCGGCAGATTTGCTGTTAGGCAATGTGGTGTTTGGGTCGGCTCGTGGGATTGCCACTCCACTCGAAGTCCAGCATTGAGTATGG-TCACTGGATTTGGCCCAGAGAGGGTGAAAGGCCCGTA--CGGGTGGAGGT-TCAGACATGTAAG--GCAGTTCACCAGGTCGACCTTAGAGTCGGGTTGTTTGGGAATGCAGCCCAAAGCGGGTGGTAAACTCCATCCAAGGCTAAATACAGACACGAGTCCGATAGCGAACAAGTACCGTGAGGGAAAGTTGAAAAGTACTCT-GAAGAGAGAGTAAACAGTACGTGAAACCGC-ATGCAGGTAAACGGGTGGC-GTCAAGCTGCAAG-CCCAGAGGATTCA-GCCGGTT--AGGATGT-TGTGTA-TG--CGCCT--GGC-G-CA-TCTA--TCAGTC--GGAGTAT----GA-----TTGGAT-AGTCCACCAG-TA-GA-CGGTGGG-CCT----GAC------CGC----AAG-----GTT-GG-----------GATATGT-GTACC-GGGTGGGTGCC--GGAGCATGCTA--TC---CG-T--CTG-AGGACTGT-CTAATCGGTGCAC-TTTCTCTGT--GGTGAACACCACGAC-CGGTGGTATTGC--CAGTCTGCTGTGTCCAA--GTCGTGT-TT--GG-TAG---G-TC---CT----------------TGTG---G-----------CCAACTGGAT------GCGATCACAGGCAAAT----TTAGTAAACGGCGTAGAGGTG---TT-TCGGCATCTCTGCGTGTTATCGGCTACTAGT---TGTCAACGG---GCCTG--CT------CGATGT---TT--------GTTGTAAC------TGG--CATC------GAGTG-GT--CTGGTGGGGCATGGTGGTAAGAA-TAACTGTGCAAGGCACCGGAGTTATCGGCCTC-------AA---AT---GCATT---CTACA--CC--CACGTTA---CAAG--TGGT---G--------------TTGATGGTGG-TGT-------T-----------GTTGCT--GT---CTGCCCGGT------GTTGA--GTCTGATTGT-CGTGTCGCCTGCA---CAAAG---TAGGCCCG--GCAGTGGCTC-GACTCG-GGATGGGCAGTGG---ATAATG---CTAC------------CGGTGTGGT----ATGTG-GTG-GGCCT-AATAG-TCAGTGGTGTAGTGGTAG-ACGAGCTACCCGACCCGTCTTGAAACACGGACCAAGGAGTTTAACA-TGTATGCGAGTCAATGGGCCTTACGAAACCCAAAGGCGCAGTGAAAGTAAAGCTT-----CGACTT------------G-----------TCT------CGAA--GTGAGGTGAGATCCTGCTGTTACTTGCACCAGTC--TAATGT-----CAGCAT-CAGGCT-----TAAGAGCAGTAGGCGCATCACCGGCCCGTCCCAT-G-A-TGTGGTCATTGG----A-TGT-CTGTGG-------T---------TGTGGTCATCTTC----------------------------------------------------------A----------------TGGTGGTGGCA----------A-TCATGGTGC----CAGTGCGTCATC-GGGGCGGTGCATGAGCATACATGTTGAGACCCGAAAGATGGTGAACTATGCTTGCGTAGGTTG--AAGCCAGAGGAAACTCTGGTGGAGGACCGCAGCGATTCTGACGTGCAAATCGATCGTCAAA-CGTGAGCATAGGGGC--GAAAGACTANNNNNNNNNNNNNNNNNNNNNNNNNNNNNNN
PS320_            NTTCCCCTA--GTAA-CGGCGAGTGAAGAGGGAAAAGCCCAGCAC-CGAAGCCTGCGGCAGATTTGCTGTTAGGCAATGTGGTGTTTGGGTCGGCTCGTGGGATTGCCACTCCACTCGAAGTCCAGCATTGAGTATGG-TCACTGGATTTGGCCCAGAGAGGGTGAAAGGCCCGTA--CGGGTGGAGGT-TCAGACATGTAAG--GCAGTTCACCAGGTCGACCTTAGAGTCGGGTTGTTTGGGAATGCAGCCCAAAGCGGGTGGTAAACTCCATCCAAGGCTAAATACAGACACGAGTCCGATAGCGAACAAGTACCGTGAGGGAAAGTTGAAAAGTACTCT-GAAGAGAGAGTAAACAGTACGTGAAACCGC-ATGCAGGTAAACGGGTGGC-GTCAAGCTGCAAG-CCCAGAGGATTCA-GCCGGTT--AGGATGT-TGTGTA-TG--CGCCT--GGC-G-CA-TCTA--TCAGTC--AGAGTAT----GA-----TTGGAT-AGTCCACCAG-TA-GA-CGGTGGG-CCT----GAC------CGC----AAG-----GTT-GG-----------GATATGT-GTACC-GGGTGGGTGCC--GGAGCATGCTA--TC---CG-T--CTG-AGGACTGT-CTAATCGGTGCAC-TTTCTCTGT--GGTGAACACCACGAC-CGGTGGTATTGC--CAGTCTGCTGTGTCCAA--GTCGTGT-TT--GG-TAG---G-TC---CT----------------TGTG---G-----------CCAACTGGAT------GCGATCACAGGCAAAT----TTAGTAAACGGCGTAGAGGTG---TT-TCGGCATCTCTGCGTGTTATCGGCTACTAGT---TGTCAACGG---GCCTG--CT------CGATGT---TT--------GTTGTAAC------TGG--CATC------GAGTG-GT--CTGGTGGGGCATGGTGGTAAGAA-TAACTGTGCAAGGCACCGGAGTTATCGGCCTC-------AA---AT---GCATT---CTACA--CC--CACGTTA---CAAG--TGGTG--T-----------TGG----TGGTGG-TGT-------T-----------GTTGCT--GT---CTGCCCGGT------GTTGA--GTCTGATTGT-CGTGTCGCCTGCA---CAAAG---TAGGCCCG--GCAGTGGCTC-GACTCG-GGATGGGCAGTGG---ATAATG---CTAC------------CGGTGTGGT----ATGTG-GTG-GGCCT-AATAG-TCAGTGGTGTAGTGGTAG-ACGAGCTACCCGACCCGTCTTGAAACACGGACCAAGGAGTTTAACA-TGTATGCGAGTCAATGGGCCTTACGAAACCCAAAGGCGCAGTGAAAGTAAAGCTT-----CGACTT------------G-----------TCT------CGAA--GTGAGGTGAGATCCTGCTGTTACTCGCACCAGTC--TAATGT-----CAGCAT-CAGGCT-----TAAGAGCAGTAGGCGCATCACCGGCCCGTCCCAT-G-A-TGTGGTCATTGG----A-TGT-CTGTGG-------T---------TGTGGTCATCTTC----------------------------------------------------------A----------------TGGTGGTGGCA----------A-TCATGGTGC----CAGTGCGTCATC-GGGGCGGTGCATGAGCATACATGTTGAGACCCGAAAGATGGTGAACTATGCTTGCGTAGGTTG--AAGCCAGAGGAAACTCTGGTGGAGGACCGCAGCGATTCTGACGTGCAAATCGATCGTCAAA-CGTGAGCATAGGGGC--GAAAGACTANNNNNNNNNNNNNNNNNNNNNNNNNNNNNNN
PS312_            NNTCCCCTA--GTAA-CGGCGAGTGAAGAGGGAAAAGCCCAGCAC-CGAAGCCTGCGGCAGATTTGCTGTTAGGCAATGTGGTGTTTGGGTCGGCTCGTGGGATTGCCACTCCACTCGAAGTCCAGCATTGAGTATGG-TCACTGGATTTGGCCCAGAGAGGGTGAAAGGCCCGTA--CGGGTGGAGGT-TCAGACATGTAAG--GCAGTTCACCAGGTCGACCTTAGAGTCGGGTTGTTTGAGAATGCAGCCCAAAGCGGGTGGTAAACTCCATCCAAGGCTAAATACAGACACGAGTCCGATAGCGAACAAGTACCGTGAGGGAAAGTTGAAAAGTACTCT-GAAGAGAGAGTAAACAGTACGTGAAACCGC-ATGCAGGTAAACGGGTGGC-GTCAAGCTGCAAG-CCCAGAGGATTCA-GCCGGTT--AGGATGT-TGTGTA-TG--CGCCT--GGC-G-CA-TCTA--TCAGTC--GGAGTAT----GA-----TTGGAT-AGTCCATCGG-TA-AA-CGGTGGG-CCT----GAC------CGC----AAG-----GTC-AG-----------GATATGT-GTACC-GGGTGGGTGCC--GGAGCATGCTA--TC----CAT--CTG-AGGACTGT-CTAATCGGTGCAC-TTTCTCTGT--GGTGAACACCACGAC-CGGTGGTATTGC--CAGTCTGCTGTGTCCAA--GTCGTAT-TT--GG-TAG---G-TC---CT----------------TGTG---G-----------CCAACTGGAT------GCGATCACAGGCAAAT---TC-AGTAAACGGCGTAGGGATG---TT-TCGGCATCTCTGCGTGTTATCGGCTACTGGT---TGTCAACGG---GCCTG--CT------TGGTGTTTGCT--------GTTGTAAC------CGG--CATC--A----AGTG-GT--CTGGTGGGACATGGTGGTAAGAA-TAACTGTGCAAGGCACCGGAGTTATCGGCCTC-------AA---AT---GCATG---CTGCA--CC--CACGTTA---CAAG--TGGTG--T---------CTATG--ATGGCG-G-TGT-------T-----------GTTGCT--GT---CTGCCCGGT------GTTGG--GTCTGATTGT-CGTGTCGCCTGCA---CAAAG---TAGGCCCG--GCAGTGGCTC-GACTCG-AGATGGACAGTGG---ATGATG---CCGT------------CGGTGTGGC----ATGTG-GTG-GGCCC-AATAG-TCAGTGGTGTAGTGGTAG-ACGAGCTACCCGACCCGTCTTGAAACACGGACCAAGGAGTTTAACA-TGTATGCGAGTCAATGGGCCTTACGAAACCCAAAGGCGTAGTGAAAGTAAAGCTT-----CGACTT------------G-----------TCT------CGAA--GTGAGGTGAGATCCTGCTGTTACTCGCACCAGTC--TAATGT-----CAGCAT-CAGGCT-----TAAGAGCAGTAGGCGCATCACCGGCCCGTCCCAT-G-A-TGTGGTCATTGG----A-TGT-CTGTGA-------T---------TGTGGCCATCTACTACTTC----------------------------------------------------T-----------------GGTGGTGGGGTG-G-CAATGG-TCATGGTGC----CAGTGCGTCATC-GGGGCGGTGCATGAGCATACATGTTGAGACCCGAAAGATGGTGAACTATGCTTGCGTAGGTTG--AAGCCAGAGGAAACTCTGGTGGAGGACCGCAGCGATTCTGACGTGCAAATCGATCGTCAAA-CGTGAGCATAGGGGC--GAAAGACTAATCGAACCNNNNNNNNNNNNNNNNNNNNNNN
PS310_            ATTCCCCTA--GTAA-CGGCGAGTGAAGAGGGAAAAGCCCAGCAC-CGAAGCCTGCGGCAGATTTGCTGTTAGGCAATGTGGTGTTTGGGTCGGCTCGTGGGATTGCCACTCCACTCGAAGTCCAGCATTGAGTATGG-TCACTGGATTTGGCCCAGAGAGGGTGAAAGGCCCGTA--CGGGTGGAGGT-TCAGACATGTAAG--GCAGTTCACCAGGTCGACCTTAGAGTCGGGTTGTTTGAGAATGCAGCCCAAAGCGGGTGGTAAACTCCATCCAAGGCTAAATACAGACACGAGTCCGATAGCGAACAAGTACCGTGAGGGAAAGTTGAAAAGTACTCT-GAAGAGAGAGTAAACAGTACGTGAAACCGC-ATGCAGGTAAACGGGTGGC-GTCAAGCTGCAAG-CCCAGAGGATTCA-GCCGGTT--AGGATGT-TGTGTA-TG--CGCCT--GGCG--CA-TCTA--TCAGTC--GGAGTAT----GA-----TTGGAT-AGTCCATCGGTAA--A-CGGTGGGCCT-----GAC------CGC----AAG-----GTC-AG-G----------ATATGT-GTACC-GGGTGGGTGCC--GGAGCATGCTAT------CCAT--CTG-AGGACTGT-CTAATCGGTGCAC-TTTCTCTGT--GGTGAACACCACGAC-CGGTGGTATTGC--CAGTCTGCTGTGTCCAA--GTCGTGT-TT--GG-TAGG----TC---CT----------------TGTG---G-----------CCAACTGGAT------GCGATCACAGGCAAAT---TC-AGTAAACGGCGTAGGGATG---TT-TCGGCATCTTTGCGTGTTATCGGCTACTGGT---TGTCAACGG---GCCTG--CT------TGGTGTTTGCT--------GTTGTAACC------GG--CATC------AAGTG-GT--CTGGTGGGACATGGTGGTAAGAA-TAACTGTGCAAGGCACCGGAGTTATCGGCCTC-------AA---AT---GCATG---CTGC--ACC--CACGTTA---CAAG--TGGTG---T--------CTATG--ATGGCG-G-TGT--------T----------GTTGCT--GT---CTGCCCGGT------GTTGG--GTCTGATTGT-CGTGTCGCCTGCA---CAAAG---TAGGCCCG--GCAGTGGCTC-GACTCG-AGATGGACAGTGG---ATGATGC---CGT------------CGGTGTGGC----ATGTG-GTG-GGCCC-AATAG-TCAGTGGTGTAGTGNNNNNNNNNNNNNNNNNNNNNNNNNNNNNNNNNNNNNNNNNNNNNNNNNNNNNNNNNNNNNNNNNNNNNNNNNNNNNNNNNNNNNNNNNNNNNNNNNNNNNNNNNNNNNNNNNNNNNNNNNNNNNNNNNNNNNNNNNNNNNNNNNNNNNNNNNNNNNNNNNNNNNNNNNNNNNNNNNNNNNNNNNNNNNNNNNNNNNNNNNNNNNNNNNNNNNNNNNNNNNNNNNNNNNNNNNNNNNNNNNNNNNNNNNNNNNNNNNNNNNNNNNNNNNNNNNNNNNNNNNNNNNNNNNNNNNNNNNNNNNNNNNNNNNNNNNNNNNNNNNNNNNNNNNNNNNNNNNNNNNNNNNNNNNNNNNNNNNNNNNNNNNNNNNNNNNNNNNNNNNNNNNNNNNNNNNNNNNNNNNNNNNNNNNNNNNNNNNNNNNNNNNNNNNNNNNNNNNNNNNNNNNNNNNNNNNNNNNNNNNNNNNNNNNNNNNNNNNNNNNNNNNNNNNNNNNNNNNNNNNNNNNNNNNNNNNNNNNNNNNNNNNNNNNNNNNNNNNNNNNNNNNNNNNNNNNNNNNNNNNNNNNNNNNNNNNNNNNNNNNNNNNNNNNNNNNNNNNNNNNNNNNNNNNNNNNNNNNNNNNNNNNNN
PS132_            ATTCCCCTA--GTAA-CGGCGAGTGAAGAGGGAAAAGCCCAGCAC-CGAAGCCTGCGGCAGTTTTGCTGTTAGGCAATGTGGTGTTTGGGTCGGCTCGTGGGATTGCCACTCCACTCCAAGTCCAGCATTGAGTATGGTTTACTGGATTTGGCCCAGAGAGGGTGAAAGGCCCGTA--GGGGTGGAGTA-TCAGAAATGTAAG--GCAGTTCACCAGGTCGACCTTAGAGTCGGGTTGTTTGGGAATGCAGCCCAAAGCGGGTGGTAAACTCCATCCAAGGCTAAATACAAGCACGAGTCCGATAGCGAACAAGTACCGTGAGGGAAAGTTGAAAAGTACTCT-GAAGAGAGAGTAAACAGTACGTGAAACCGC-ATGCAGGTAAACGGGTGGC-GTCAAGCTGCAGG-CCCAGAGGATTCA-GTCGACT--AGGTTGT-AGTGTA-TGT--GCCT--GGC-G-CATTCA---TCAGTC--AGAGTGT----GA-----TTGAGT-AGTCCATGGGTTA--A-CCGTGGG-CCT----GGC------CGC----AAG-----GTC-AG-----------GATGTGT-GTACC-GGATGGGTGCC--GGAGCATGCTA---CT--CG-T--CTG-TGGACTGT-CTAGTCGGTGCAC-TTTCTCTGT--GGTCAACACCACGAC-CGGTGGTATTGC--CAGTCTGCTGTGCTCAA--GTTGGGC-T--CGGTTGG-----TC---CT----------------TGTG---G-----------CTAGCTGGGT------GCGATCACAGGCAAAC---TC-AGTGAACGGCGCGGGGTTG---CT-TCGGTATCTTCGCGTGTTATCGGCCACTGGT---TGTCAACAG---GCCTG--CC------CGGTGT---TT--------GTTGTAAC------CGG--CATT------GGGTG-GT--CTGGTGGAGCACGGTGGTAAGAA-TAACTGTGCAAGGCACTGGAGTTGTCGGCCTC-------AA---AT---GC-GT--CCCGCACA----CACGTTA---CAAG--TGGTG--A---------TTAGT----GGCG-G-TGT-------C-----------GTGGCC--AT---CTGCCTGGT------GTTGG--GTGTGATTGG-CGTGTTGCCCGCG---AAAAG---CGGGCCCG--CCAGTGGCTC-GATTCA-GGATGGGTGGT------TTGCG---GCGC----TGT-----CGGTGTGGG----ACGTG-GTG-GGCCC-AATAG-TCAGTGGTGTAGTGGTAG-ACGAGCTACCCGACCCGTCTTGAAACACGGACCAAGGAGTTTAACA-TGTATGCGAGTCAATGGGTCCTACGAAACCCAAAGGCGCAGTGAAAGTGAAGCTT-----CGAGGT------------T-----------ACT------CGGA--GTGTGGTGAGATCCCGCTGTTACTCGCACCAGCC--TAATGC-----CAGCAT-CAGGC------TAAGAGCAGCGGGCGCATCACCGGCCCGTCCCAT-G-A-TGTGGTCGCAGG----A-TGT-CTGTGG-------T---------TGTTGCTGCTT------------------------------------------------------------C-----------------GGTGGTGGCG----------G-CTGCAGTGC----CTGCGCGTCATC-GGGGCGGTGCATGAGCATACACGTTGAGACCCGAAAGATGGTGAACTATGCTTGCGTAGGTTG--AAGCCAGAGGAAACTCTGGTGGAGGACCGCAGCGATTCTGACGTGCAAATCGATCGTCAAA-CGTGAGCATAGGGGC--GAAAGACTAATCGAACCANNNNNNNNNNNNNNNNNNNNNN
PS323_            NTTCCCCTA--GTAA-CGGCGAGTGAAGAGGGAAAAGCCCAGCAC-CGAAGCCTGCGGCAGATTTGCTGTTAGGCAATGTGGTGTTTGGGTCGGCTCGTGGGATTGCCACTCCACTCGAAGTCCAGCATTGAGTATGG-TCACTGGATTTGGCCCAGAGAGGGTGAAAGGCCCGTA--CGGGTGGAGGT-TCAGACATGTAAG--GCAGTTCACCAGGTCGACCTTAGAGTCGGGTTGTTTGGGAATGCAGCCCAAAGCGGGTGGTAAACTCCATCCAAGGCTAAATACAGACACGAGTCCGATAGCGAACAAGTACCGTGAGGGAAAGTTGAAAAGTACTCT-GAAGAGAGAGTAAACAGTACGTGAAACCGC-ATGCAGGTAAACGGGTGGC-GTCAAGCTGCAAG-CCCAGAGGATTCA-GCCGGTT--AGGATGT-TGTGTA-TG--CGCCT--GGC-G-CA-TCTA--TCAGTC--GGAGTAT----GA-----TTGGAT-AGTCCACCAG-TA-GA-CGGTGGG-CCT----GAC------CGC----AAG-----GTT-GG-----------GATATGT-GTACC-GGGTGGGTGCC--GGAGCATGCTA--TC---CG-T--CTG-AGGACTGT-CTAATCGGTGCAC-TTTCTCTGT--GGTGAACACCACGAC-CGGTGGTATTGC--CAGTCTGCTGTGTCCAA--GTCGTGT-TT--GG-TAG---G-TC---CT----------------TGTG---G-----------CCAACTGGAT------GCGATCACAGGCAAAT----TTAGTAAACGGCGTAGAGGTG---TT-TCGGCATCTCTGCGTGTTATCGGCTACTAGT---TGTCAACGG---GCCTG--CT------CGATGT---TT--------GTTGTAAC------TGG--CATC------GAGTG-GT--CTGGTGGGGCATGGTGGTAAGAA-TAACTGTGCAAGGCACCGGAGTTATCGGCCTC-------AA---AT---GCATT---CTACA--CC--CACGTTA---CAAG--TGGT---G--------------TTGATGGTGG-TGT-------T-----------GTTGCT--GT---CTGCCCGGT------GTTGA--GTCTGATTGT-CGTGTCGCCTGCA---CAAAG---TAGGCCCG--GCAGTGGCTC-GACTCG-GGATGGGCAGTGG---ATAATG---CTAC------------CGGTGTGGT----ATGTG-GTG-GGCCT-AATAG-TCAGTGGTGTAGTGGTAG-ACGAGCTACCCGACCCGTCTTGAAACACGGACCAAGGAGTTTAACA-TGTATGCGAGTCAATGGGCCTTACGAAACCCAAAGGCGCAGTGAAAGTAAAGCTT-----CGACTT------------G-----------TCT------CGAA--GTGAGGTGAGATCCTGCTGTTACTCGCACCAGTC--TAATGT-----CAGCAT-CAGGCT-----TAAGAGCAGTAGGCGCATCACCGGCCCGTCCCAT-G-A-TGTGGTCATTGG----A-TGT-CTGTGG-------T---------TGTGGTCATCTTC----------------------------------------------------------A----------------TGGTGGTGGCA----------A-TCATGGTGC----CAGTGCGTCATC-GGGGCGGTGCATGAGCATACATGTTGAGACCCGAAAGATGGTGAACTATGCTTGCGTAGGTTG--AAGCCAGAGGAAACTCTGGTGGAGGACCGCAGCGATTCTGACGTGCAAATCGATCGTCAAA-CGTGAGCATAGGGGC--GAAAGACTANNNNNNNNNNNNNNNNNNNNNNNNNNNNNNN
PS447_            NTTCCCCTA--GTAA-CGGCGAGTGAAGAGGGAAAAGCCCAGCAC-CGAAGCCTGTGGCAGATTTGCTGCTAGGCAATGTGGTGTTTGGGTCGGCTCGTGGGACTGCCACTCCACTCGAAGTCCAGCATTGAGTATGG-TCACTGGATTTGGCCCAGAGAGGGTGAAAGGCCCGTA--CGGGTGGAGGT-TCAGACATGTAAG--GCGGTTCACCAGGTCGACCTTAGAGTCGGGTTGTTTGGGAATGCAGCCCAAAGCGGGTGGTAAACTCCATCCAAGGCTAAATACAAGCACGAGTCCGATAGCGAACAAGTACCGTGAGGGAAAGTTGAAAAGTACTCT-GAAGAGAGAGTAAACAGTACGTGAAACCGC-ATGCAGGTAAACGGGTGGC-GTCAAGCTGCAAG-CCCAGAGGATTCA-GCCGGCT--AGGTTGT-TGTGTA-TG--CGCCT--GGC-G-CA-TCTA--TCAGTC--GGAGTAT----GA-----TAGGAT-AGTCCACCGG-TA-GA-CGGTGGGCCC-----GGC------CGC----AAG-----GTT-GG-----------GATATGT-GTACC-GGGTGGGTGCC--GGAGCATGCTA--TC---CG-T--CTT-AGGACTGT-CTAGCCGGTGCAC-TTTCTCTGT--GGTGAACACCACGAC-CGGTGGTATTGC--CAGTCTGCTGTGTCCAA--GTTGTAT-TT--GG-TAG---G-TC---CT----------------TGTG---G-----------CCAACTGGGT------GCGATCACAGGCAAAT---TC-AGTAAACGGCGTAGAGGTA---CT-TCGGTGACTTTGCGTGCTATCGGTTACTGGT---TGTCAACGG---GCCTG--CTC----GATGTGTGTATTG----TTTGTTGTAAC------CGG--CATC------GGGTG-GT--CTGGTGGGACATGGTGGTAAGAA-TAACTGTGCAAGGCACCGGAGTTATCGGCCTC-------AA---AT------GTGTCCTGT--GCC--CATGTTA---CAAG--TGGTGT-G-----------------TGGCA-G-TGT-------C-----------GTCGTT--GTTGTCTGCCCGGT------GTTGA--GTCTGATTGT-CGTGTCGCCTGCA---CAAAG---TAGGCCCG--GCAGTGGCTC-GACTCG-GGATGGGCAGT------GGATG---GTGT----TGC-----CAGCGCAGG----ATGCT-GTG-GGCCT-AATAG-TCAGTGGTGTAGTGGTAG-ACGAGCTACCCGACCCGTCTTGAAACACGGACCAAGGAGTTTAACA-TGTATGCGAGTCAATGGGCGTTACGAAACCCAAAGGCGCAGTGAAAGTGAAGCTT-----CGACTT------------G-----------TCT------CGGA--GTAAGGTGAGATCCTGCTGTTACTCGCATCAGCC--TAATGT-----CAGCAT-CAGGCT-----TAAGAGCAGTGGGCGCATCACCGGCCCGTCCCAT-G-A-TGTGGTCATTGGAT--A-TAGTCTGTGG-------T---------TGTTGCCTCTCA-----------------------------------------------------------C---------------GGGGTGGTGGC--------------CATGGCGC----CAGTGCGTCATC-GGGGCGGTGCATGAGCATACATGTTGAGACCCGAAAGATGGTGAACTATGCTTGCGTAGGTTG--AAGCCAGAGGAAACTCTGGTGGAGGACCGCAGCGATTCTGACGTGCAAATCGATCGTCAAA-CGTGAGCATAGGGGC--GAAAGACTANNNNNNNNNNNNNNNNNNNNNNNNNNNNNNN
PS451_            NTTCCCCTA--GTAA-CGGCGAGTGAAGAGGGAAAAGCCCAGCAC-CGAAGCCTGCGGCAGATTTGCTGCTAGGCAATGTGGTGTTTGGGTCGGCTCGTGGGACTGCCACTCCACTCGAAGTCCAGCATTGAGTATGG-TCACTGGATTTGGCCCAGAGAGGGTGAAAGGCCCGTA--CGGGTGGAGGT-TCAGACATGTGAG--GCGGTTCACCAGGTCGACCTTAGAGTCGGGTTGTTTGGGAATGCAGCCCAAAGCGGGTGGTAAACTCCATCCAAGGCTAAATACAAGCACGAGTCCGATAGCGAACAAGTACCGTGAGGGAAAGTTGAAAAGTACTCT-GAAGAGAGAGTAAACAGTACGTGAAACCGC-ATGCAGGTAAACGGGTGGC-GTCAAGCTGCAAG-CCCAGAGGATTCA-GCCGGCT--AGGTTGT-TGTGTA-TG--CGCCT--GGC-G-CA-TCTA--TCAGTC--GGAGTAT----GA-----TGGGAT-AGTCCACCGG-TA-GA-CGGTGGGCCC-----GGC------CGC----AAG-----GTT-GG-----------GATATGT-GTACC-GGGTGGGTGCC--GGAGCATGCTA--TC---CG-T--CTG-AGGACTGT-CTAGCCGGTGCAC-TTTCTCTGT--GGTGAACACCACGAC-CGGTGGTATTGC--CAGTCTGCTGTGTCCAA--GTCGTAT-CT--GG-TAG---G-TC---CT----------------TGTG---G-----------CCAACTGGGT------GCGATCACAGGCAAAC---TC-AGTAAACGGCGTAGAGGTG---CT-TCGGTATCTTTGCGTGCTATCGGCTACTGGT---TGTCAACGG---GCCTG--CTCGATGCATGTTTGGCTT--------ATTGTAAC------CGG--CATC------GGGTG-GT--CTGGTGGGGCATGGTGGTAAGAA-TAACTGTGCAAGGCACCGGAGTTATCGGCCTC-------AA---AT------GTGTCCTGT--GCC--CATGTTA---CAAG--TGGCACCT-----------------GTGGCAG-TGT-------C-----------GTTATT--GT---CTGCCCGGT------GTTGG--GTCTGATTGT-CGTGTCGCCTGCA---CAAAG---TAGGCCCG--GCAGTGGCTC-GACTCG-GGATGGGCAGT------GGACG---ATGT----TGT-----CAGCACGGG----ATGCG-GTG-GGCCC-AATAG-TCAGTGGTGTAGTGGTAG-ACGAGCTACCCGACCCGTCTTGAAACACGGACCAAGGAGTTTAACA-TGTATGCGAGTCAATGGGCGTTACGAAACCCAAAGGCGCAGTGAAAGTGAAGCTT-----CGACTT------------G-----------TCT------CGGA--GTAAGGTGAGATCCTGCTGTTACTCGCATCAGCC--TAATGT-----CAGCAT-CAGGCT-----TAAGAGCAGTGGGCGCATCACCGGCCCGTCCCAT-G-A-TGTGGTCATCGGAT--A-TTGTCTGTGG-------T---------TGTTGCCTCTCA-----------------------------------------------------------C---------------GGGGTGGTGGC--------------CATGGCGC----CGGTGCGTCATC-GGGGCGGTGCATGAGCATACATGTTGAGACCCGAAAGATGGTGAACTATGCTTGCGTAGGTTG--AAGCCAGAGGAAACTCTGGTGGAGGACCGCAGCGATTCTGACGTGCAAATCGATCGTCAAA-CGTGAGCATAGGGGC--GAAAGACTANNNNNNNNNNNNNNNNNNNNNNNNNNNNNNN
PS452_            NTTCCCCTA--GTAA-CGGCGAGTGAAGAGGGAAAAGCCCAGCAC-CGAAGCCTGCGGCAGATTTGCTGCTAGGCAATGTGGTGTTTGGGTCGGCTCGTGGGACTGCCACTCCACTCGAAGTCCAGCATTGAGTATGG-TCACTGGATTTGGCCCAGAGAGGGTGAAAGGCCCGTA--CGGGTGGAGGT-TCAGACATGTGAG--GCGGTTCACCAGGTCGACCTTAGAGTCGGGTTGTTTGGGAATGCAGCCCAAAGCGGGTGGTAAACTCCATCCAAGGCTAAATACAAGCACGAGTCCGATAGCGAACAAGTACCGTGAGGGAAAGTTGAAAAGTACTCT-GAAGAGAGAGTAAACAGTACGTGAAACCGC-ATGCAGGTAAACGGGTGGC-GTCAAGCTGCAAG-CCCAGAGGATTCA-GCCGGCT--AGGTTGT-TGTGTA-TG--CGCCT--GGC-G-CA-TCTA--TCAGTC--GGAGTAT----GA-----TGGGAT-AGTCCACCGG-TA-GA-CGGTGGGCCC-----GGC------CGC----AAG-----GTT-GG-----------GATATGT-GTACC-GGGTGGGTGCC--GGAGCATGCTA--TC---CG-T--CTG-AGGACTGT-CTAGCCGGTGCAC-TTTCTCTGT--GGTGAACACCACGAC-CGGTGGTATTGC--CAGTCTGCTGTGTCCAA--GTCGTAT-CT--GG-TAG---G-TC---CT----------------TGTG---G-----------CCAACTGGGT------GCGATCACAGGCAAAC---TC-AGTAAACGGCGTAGAGGTG---CT-TCGGTATCTTTGCGTGCTATCGGCTACTGGT---TGTCAACGG---GCCTG--CTCGATGCATGTTTGGCTT--------ATTGTAAC------CGG--CATC------GGGTG-GT--CTGGTGGGGCATGGTGGTAAGAA-TAACTGTGCAAGGCACCGGAGTTATCGGCCTC-------AA---AT------GTGTCCTGT--GCC--CATGTTA---CAAG--TGGCACCT-----------------GTGGCAG-TGT-------C-----------GTTATT--GT---CTGCCCGGT------GTTGG--GTCTGATTGT-CGTGTCGCCTGCA---CAAAG---TAGGCCCG--GCAGTGGCTC-GACTCG-GGATGGGCAGT------GGACG---ATGT----TGT-----CAGCACGGG----ATGCG-GTG-GGCCC-AATAG-TCAGTGGTGTAGTGGTAG-ACGAGCTACCCGACCCGTCTTGAAACACGGACCAAGGAGTTTAACA-TGTATGCGAGTCAATGGGCGTTACGAAACCCAAAGGCGCAGTGAAAGTGAAGCTT-----CGACTT------------G-----------TCT------CGGA--GTAAGGTGAGATCCTGCTGTTACTCGCATCAGCC--TAATGT-----CAGCAT-CAGGCT-----TAAGAGCAGTGGGCGCATCACCGGCCCGTCCCAT-G-A-TGTGGTCATCGGAT--A-TTGTCTGTGG-------T---------TGTTGCCTCTCA-----------------------------------------------------------C---------------GGGGTGGTGGC--------------CATGGCGC----CGGTGCGTCATC-GGGGCGGTGCATGAGCATACATGTTGAGACCCGAAAGATGGTGAACTATGCTTGCGTAGGTTG--AAGCCAGAGGAAACTCTGGTGGAGGACCGCAGCGATTCTGACGTGCAAATCGATCGTCAAA-CGTGAGCATAGGGGC--GAAAGACTANNNNNNNNNNNNNNNNNNNNNNNNNNNNNNN
PS454_            NTTCCCCTA--GTAA-CGGCGAGTGAAGAGGGAAAAGCCCAGCAC-CGAAGCCTGCGGCAGATTTGCTGCTAGGCAATGTGGTGTTTGGGTCGGCTCGTGGGACTGCCACTCCACTCGAAGTCCAGCATTGAGTATGG-TCACTGGATTTGGCCCAGAGAGGGTGAAAGGCCCGTA--CGGGTGGAGGT-TCAGACATGTGAG--GCGGTTCACCAGGTCGACCTTAGAGTCGGGTTGTTTGGGAATGCAGCCCAAAGCGGGTGGTAAACTCCATCCAAGGCTAAATACAAGCACGAGTCCGATAGCGAACAAGTACCGTGAGGGAAAGTTGAAAAGTACTCT-GAAGAGAGAGTAAACAGTACGTGAAACCGC-ATGCAGGTAAACGGGTGGC-GTCAAGCTGCAAG-CCCAGAGGATTCA-GCCGGCT--AGGTTGT-TGTGTA-TG--CGCCT--GGC-G-CA-TCTA--TCAGTC--GGAGTAT----GA-----TGGGAT-AGTCCACCGG-TA-GA-CGGTGGGCCC-----GGC------CGC----AAG-----GTT-GG-----------GATATGT-GTACC-GGGTGGGTGCC--GGAGCATGCTA--TC---CG-T--CTG-AGGACTGT-CTAGCCGGTGCAC-TTTCTCTGT--GGTGAACACCACGAC-CGGTGGTATTGC--CAGTCTGCTGTGTCCAA--GTCGTAT-CT--GG-TAG---G-TC---CT----------------TGTG---G-----------CCAACTGGGT------GCGATCACAGGCAAAC---TC-AGTAAACGGCGTAGAGGTG---CT-TCGGTATCTTTGCGTGCTATCGGCTACTGGT---TGTCAACGG---GCCTG--CTCGATGCATGTTTGGCTT--------ATTGTAAC------CGG--CATC------GGGTG-GT--CTGGTGGGGCATGGTGGTAAGAA-TAACTGTGCAAGGCACCGGAGTTATCGGCCTC-------AA---AT------GTGTCCTGT--GCC--CATGTTA---CAAG--TGGCACCT-----------------GTGGCAG-TGT-------C-----------GTTATT--GT---CTGCCCGGT------GTTGG--GTCTGATTGT-CGTGTCGCCTGCA---CAAAG---TAGGCCCG--GCAGTGGCTC-GACTCG-GGATGGGCAGT------GGACG---ATGT----TGT-----CAGCACGGG----ATGCG-GTG-GGCCC-AATAG-TCAGTGGTGTAGTGGTAG-ACGAGCTACCCGACCCGTCTTGAAACACGGACCAAGGAGTTTAACA-TGTATGCGAGTCAATGGGCGTTACGAAACCCAAAGGCGCAGTGAAAGTGAAGCTT-----CGACTT------------G-----------TCT------CGGA--GTAAGGTGAGATCCTGCTGTTACTCGCATCAGCC--TAATGT-----CAGCAT-CAGGCT-----TAAGAGCAGTGGGCGCATCACCGGCCCGTCCCAT-G-A-TGTGGTCATCGGAT--A-TTGTCTGTGG-------T---------TGTTGCCTCTCA-----------------------------------------------------------C---------------GGGGTGGTGGC--------------CATGGCGC----CGGTGCGTCATC-GGGGCGGTGCATGAGCATACATGTTGAGACCCGAAAGATGGTGAACTATGCTTGCGTAGGTTG--AAGCCAGAGGAAACTCTGGTGGAGGACCGCAGCGATTCTGACGTGCAAATCGATCGTCAAA-CGTGAGCATAGGGGC--GAAAGACNNNNNNNNNNNNNNNNNNNNNNNNNNNNNNNNN
PS453_            NTTCCCCTA--GTAA-CGGCGAGTGAAGAGGGAAAAGCCCAGCAC-CGAAGCCTGCGGCAGATTTGCTGCTAGGCAATGTGGTGTTTGGGTCGGCTCGTGGGACTGCCACTCCACTCGAAGTCCAGCATTGAGTATGG-TCACTGGATTTGGCCCAGAGAGGGTGAAAGGCCCGTA--CGGGTGGAGGT-TCAGACATGTGAG--GCGGTTCACCAGGTCGACCTTAGAGTCGGGTTGTTTGGGAATGCAGCCCAAAGCGGGTGGTAAACTCCATCCAAGGCTAAATACAAGCACGAGTCCGATAGCGAACAAGTACCGTGAGGGAAAGTTGAAAAGTACTCT-GAAGAGAGAGTAAACAGTACGTGAAACCGC-ATGCAGGTAAACGGGTGGC-GTCAAGCTGCAAG-CCCAGAGGATTCA-GCCGGCT--AGGTTGT-TGTGTA-TG--CGCCT--GGC-G-CA-TCTA--TCAGTC--GGAGTAT----GA-----TGGGAT-AGTCCACCGG-TA-GA-CGGTGGGCCC-----GGC------CGC----AAG-----GTT-GG-----------GATATGT-GTACC-GGGTGGGTGCC--GGAGCATGCTA--TC---CG-T--CTG-AGGACTGT-CTAGCCGGTGCAC-TTTCTCTGT--GGTGAACACCACGAC-CGGTGGTATTGC--CAGTCTGCTGTGTCCAA--GTCGTAT-CT--GG-TAG---G-TC---CT----------------TGTG---G-----------CCAACTGGGT------GCGATCACAGGCAAAC---TC-AGTAAACGGCGTAGAGGTG---CT-TCGGTATCTTTGCGTGCTATCGGCTACTGGT---TGTCAACGG---GCCTG--CTCGATGCATGTTTGGCTT--------ATTGTAAC------CGG--CATC------GGGTG-GT--CTGGTGGGGCATGGTGGTAAGAA-TAACTGTGCAAGGCACCGGAGTTATCGGCCTC-------AA---AT------GTGTCCTGT--GCC--CATGTTA---CAAG--TGGCACCT-----------------GTGGCAG-TGT-------C-----------GTTATT--GT---CTGCCCGGT------GTTGG--GTCTGATTGT-CGTGTCGCCTGCA---CAAAG---TAGGCCCG--GCAGTGGCTC-GACTCG-GGATGGGCAGT------GGACG---ATGT----TGT-----CAGCACGGG----ATGCG-GTG-GGCCC-AATAG-TCAGTGGTGTAGTGGTAG-ACGAGCTACCCGACCCGTCTTGAAACACGGACCAAGGAGTTTAACA-TGTATGCGAGTCAATGGGCGTTACGAAACCCAAAGGCGCAGTGAAAGTGAAGCTT-----CGACTT------------G-----------TCT------CGGA--GTAAGGTGAGATCCTGCTGTTACTCGCATCAGCC--TAATGT-----CAGCAT-CAGGCT-----TAAGAGCAGTGGGCGCATCACCGGCCCGTCCCAT-G-A-TGTGGTCATCGGAT--A-TTGTCTGTGG-------T---------TGTTGCCTCTCA-----------------------------------------------------------C---------------GGGGTGGTGGC--------------CATGGCGC----CGGTGCGTCATC-GGGGCGGTGCATGAGCATACATGTTGAGACCCGAAAGATGGTGAACTATGCTTGCGTAGGTTG--AAGCCAGAGGAAACTCTGGTGGAGGACCGCAGCGATTCTGACGTGCAAATCGATCGTCAAA-CGTGAGCATAGGGGC--GAAAGACTANNNNNNNNNNNNNNNNNNNNNNNNNNNNNNN
PS455_            NTTCCCCTA--GTAA-CGGCGAGTGAAGAGGGAAAAGCCCAGCAC-CGAAGCCTGCGGCAGATTTGCTGCTAGGCAATGTGGTGTTTGGGTCGGCTCGTGGGACTGCCACTCCACTCGAAGTCCAGCATTGAGTATGG-TCACTGGATTTGGCCCAGAGAGGGTGAAAGGCCCGTA--CGGGTGGAGGT-TCAGACATGTGAG--GCGGTTCACCAGGTCGACCTTAGAGTCGGGTTGTTTGGGAATGCAGCCCAAAGCGGGTGGTAAACTCCATCCAAGGCTAAATACAAGCACGAGTCCGATAGCGAACAAGTACCGTGAGGGAAAGTTGAAAAGTACTCT-GAAGAGAGAGTAAACAGTACGTGAAACCGC-ATGCAGGTAAACGGGTGGC-GTCAAGCTGCAAG-CCCAGAGGATTCA-GCCGGCT--AGGTTGT-TGTGTA-TG--CGCCT--GGC-G-CA-TCTA--TCAGTC--GGAGTAT----GA-----TGGGAT-AGTCCACCGG-TA-GA-CGGTGGGCCC-----GGC------CGC----AAG-----GTT-GG-----------GATATGT-GTACC-GGGTGGGTGCC--GGAGCATGCTA--TC---CG-T--CTG-AGGACTGT-CTAGCCGGTGCAC-TTTCTCTGT--GGTGAACACCACGAC-CGGTGGTATTGC--CAGTCTGCTGTGTCCAA--GTCGTAT-CT--GG-TAG---G-TC---CT----------------TGTG---G-----------CCAACTGGGT------GCGATCACAGGCAAAC---TC-AGTAAACGGCGTAGAGGTG---CT-TCGGTACCTTTGCGTGCTATCGGCTACTGGT---TGTCAACGG---GCCTG--CTCGATGCATGTTTGGCTT--------ATTGTAAC------CGG--CATC------GGGTG-GT--CTGGTGGGGCATGGTGGTAAGAA-TAACTGTGCAAGGCACCGGAGTTATCGGCCTC-------AA---AT------GTGTCCTGT--GCC--CATGTTA---CAAG--TGGCACCT-----------------GTGGCAG-TGT-------C-----------GTTATT--GT---CTGCCCGGT------GTTGG--GTCTGATTGT-CGTGTCGCCTGCA---CAAAG---TAGGCCCG--GCAGTGGCTC-GACTCG-GGATGGGCAGT------GGACG---ATGT----TGT-----CAGCACGGG----ATGCG-GTG-GGCCC-AATAG-TCAGTGGTGTAGTGGTAG-ACGAGCTACCCGACCCGTCTTGAAACACGGACCAAGGAGTTTAACA-TGTATGCGAGTCAATGGGCGTTACGAAACCCAAAGGCGCAGTGAAAGTGAAGCTT-----CGACTT------------G-----------TCT------CGGA--GTAAGGTGAGATCCTGCTGTTACTCGCATCAGCC--TAATGT-----CAGCAT-CAGGCT-----TAAGAGCAGTGGGCGCATCACCGGCCCGTCCCAT-G-A-TGTGGTCATCGGAT--A-TTGTCTGTGG-------T---------TGTTGCCTCTCA-----------------------------------------------------------C---------------GGGGTGGTGGC--------------CATGGCGC----CGGTGCGTCATC-GGGGCGGTGCATGAGCATACATGTTGAGACCCGAAAGATGGTGAACTATGCTTGCGTAGGTTG--AAGCCAGAGGAAACTCTGGTGGAGGACCGCAGCGATTCTGACGTGCAAATCGATCGTCAAA-CGTGAGCATAGGGGC--GAAAGACTANNNNNNNNNNNNNNNNNNNNNNNNNNNNNNN
PS075_            ATTCCCCTA--GTAA-CGGCGAGTGAAGAGGGAAAAGCCCAGCAC-CGAAGCCTGCGGCAGTTTTGCTGTTAGGCAATGTGGTGTTTGGGTCGGCTCGTGGGATTGCCACTCCACTCCAAGTCCAGCATTGAGTATGGTTTACTGGATTTGGCCCAGAGAGGGTGAAAGGCCCGTA--GGGGTGGAGTA-TCAGAAATGTAAG--GCAGTTCACCAGGTCGACCTTAGAGTCGGGTTGTTTGGGAATGCAGCCCAAAGCGGGTGGTAAACTCCATCCAAGGCTAAATACAAGCACGAGTCCGATAGCGAACAAGTACCGTGAGGGAAAGTTGAAAAGTACTCT-GAAGAGAGAGTAAACAGTACGTGAAACCGC-ATGCAGGTAAACGGGTGGC-GTCAAGCTGCAGG-CCCAGAGGATTCA-GTCGACT--AGGTTGT-AGTGTA-TG--TGCCT--GGCG--CA-TCCA--TCAGTC--AGAGTGT----GA-----TTGAGT-AGTCCA-TGGGTA-AA-CCGTGGGCCT-----GGC------CGC----AAG-----GTC-GG-G----------ATGTGT-GTACC-GGATGGGTGCC--GGAGCATGCTAC-TC----GT---CTG-TGGACTGT-CTAGTCGGTGCAC-TTTCTCTGT--GGTCAACACCACGAC-CGGTGGTATTGC--CAGTCTGCTGTGCTCAA--GTTGTGC-TT--GGTTGGT-----C---CT----------------TGTG---G-----------CTAGCTGGGT------GCGATCACAGGCAAAC---TC-AGTGAACGGCGCGGGGGTG---CC-TCGGTATCTTCGCGTGTTATCGGCCACTGGT---TGTCAACAG---GCCTG--CC------CGGTGT---TT--------GTTGTAAC------CGG--CATT------GGGTG-GT--CTGGTGGAGCACGGTGGTAAGAA-TAACTGTGCAAGGCACCGGAGTTGTCGGCCTC-------AA---AT---GC-GT--CCTGCACA----CACGTTA---CAAG--TGGT---G--------CTTAG----TGGCG-G-TGT-------C-----------GTGGCC--AT---CTGCCTGGT------GTTGG--GTGTGATTGG-CGTGTTGCCCGCG---AAAAG---CGGGCCCG--CCAGTGGCTC-GATTCA-GGATGGGTGGT------TTGCG---GCGC----TGT-----CGGTGTGGG----ACGTG-GTG-GGCCC-AATAG-TCAGTGGTGTAGTGGTAG-ACGAGCTACCCGACCCGTCTTGAAACACGGACCAAGGAGTTTAACA-TGTATGCGAGTCAATGGGTCCTACGAAACCCAAAGGCGCAGTGAAAGTGAAGCTT-----CGAGGTT----------A-------------CT------CGGA--GTGTGGTGAGATCCCGCTGTTACTCGCACCAGCC--TAATGC-----CAGCAT-CAGGC------TAAGAGCAGCGGGCGCATCACCGGCCCGTCCCAT-GA--TGTGGTCGCAGG----A-TGT-CTGTGG-----T-----------TGTTGCTACTT----------------------------------------------------------------------C-------GGTGGTGGC-GG----------CTGCAGTGC----CTGTGCGTCATC-GGGGCGGTGCATGAGCATACACGTTGAGACCCGAAAGATGGTGAACTATGCTTGCGTAGGTTG--AAGCCAGAGGAAACTCTGGTGGAGGACCGCAGCGATTCTGACGTGCAAATCGATCGTCAAA-CGTGAGCATAGGGGCG--AAAGACTAATCGAAC-CATCTAGTAGCTGGT--TCCCTC
PS317_            NTTCCCCTA--GTAA-CGGCGAGTGAAGAGGGAAAAGCCCAGCAC-CGAAGCCTGCGGCAGATTTGCTGTTAGGCAATGTGGTGTTTGGGTCGGCTCGTGGGATTGCCACTCCACTCGAAGTCCAGCATTGAGTATGG-TCACTGGATTTGGCCCAGAGAGGGTGAAAGGCCCGTA--CGGGTGGAGGT-TCAGACATGTAAG--GCAGTTCACCAGGTCGACCTTAGAGTCGGGTTGTTTGAGAATGCAGCCCAAAGCGGGTGGTAAACTCCATCCAAGGCTAAATACAGACACGAGTCCGATAGCGAACAAGTACCGTGAGGGAAAGTTGAAAAGTACTCT-GAAGAGAGAGTAAACAGTACGTGAAACCGC-ATGCAGGTAAACGGGTGGC-GTCAAGCTGCAAG-CCCAGAGGATTCA-GCCGGTT--AGGATGT-TGTGTA-TG--CGCCT--GGC-G-CA-TCTA--TCAGTC--GGAGTAT----GA-----TTGGAT-AGTCCATCGG-TA-AA-CGGTGGG-CCT----GAC------CGC----AAG-----GTC-AG-----------GATATGT-GTACC-GGGTGGGTGCC--GGAGCATGCTA--TC----CAT--CTG-AGGACTGT-CTAATCGGTGCAC-TTTCTCTGT--GGTGAACACCACGAC-CGGTGGTATTGC--CAGTCTGCTGTGTCCAA--GTCGTAT-TT--GG-TAG---G-TC---CT----------------TGTG---G-----------CCAACTGGAT------GCGATCACAGGCAAAT---TC-AGTAAACGGCGTAGGGATG---TT-TCGGCATCTCTGCGTGTTATCGGCTACTGGT---TGTCAACGG---GCCTG--CT------TGGTGTTTGCT--------GTTGTAAC------CGG--CATC--A----AGTG-GT--CTGGTGGGACATGGTGGTAAGAA-TAACTGTGCAAGGCACCGGAGTTATCGGCCTC-------AA---AT---GCATG---CTGCA--CC--CACGTTA---CAAG--TGGTG--T---------CTATG--ATGGCG-G-TGT-------T-----------GTTGCT--GT---CTGCCCGGT------GTTGG--GTCTGATTGT-CGTGTCGCCTGCA---CAAAG---TAGGCCCG--GCAGTGGCTC-GACTCG-AGATGGACAGTGG---ATGATG---CCGT------------CGGTGTGGC----ATGTG-GTG-GGCCC-AATAG-TCAGTGGTGTAGTGGTAG-ACGAGCTACCCGACCCGTCTTGAAACACGGACCAAGGAGTTTAACA-TGTATGCGAGTCAATGGGCCTTACGAAACCCAAAGGCGTAGTGAAAGTAAAGCTT-----CGACTT------------G-----------TCT------CGAA--GTGAGGTGAGATCCTGCTGTTACTCGCACCAGTC--TAATGT-----CAGCAT-CAGGCT-----TAAGAGCAGTAGGCGCATCACCGGCCCGTCCCAT-G-A-TGTGGTCATTGG----A-TGT-CTGTGA-------T---------TGTGGCCATCTACTACTTC----------------------------------------------------T-----------------GGTGGTGGGGTG-G-CAATGG-TCATGGTGC----CAGTGCGTCATC-GGGGCGGTGCATGAGCATACATGTTGAGACCCGAAAGATGGTGAACTATGCTTGCGTAGGTTG--AAGCCAGAGGAAACTCTGGTGGAGGACCGCAGCGATTCTGACGTGCAAATCGATCGTCAAA-CGTGAGCATAGGGGC--GAAAGACTANNNNNNNNNNNNNNNNNNNNNNNNNNNNNNN
PS143_            ATTCCCCTA--GTAA-CGGCGAGTGAAGAGGGAAAAGCCCAGCAC-CGAAGCCTGCGGCAGTTTTGCTGTTAGGCAATGTGGTGTTTGGGTCGGCTCGTGGGATTGCCACTCCACTCCAAGTCCAGCATTGAGTATGGTTTACTGGATTTGGCCCAGAGAGGGTGAAAGGCCCGTA--GGGGTGGAGTA-TCAGAAATGTAAG--GCAGTTCACCAGGTCGACCTTAGAGTCGGGTTGTTTGGGAATGCAGCCCAAAGCGGGTGGTAAACTCCATCCAAGGCTAAATACAAGCACGAGTCCGATAGCGAACAAGTACCGTGAGGGAAAGTTGAAAAGTACTCT-GAAGAGAGAGTAAACAGTACGTGAAACCGC-ATGCAGGTAAACGGGTGGC-GTCAAGCTGCAGG-CCCAGAGGATTCA-GTCGACT--AGGTTGT-AGTGTA-TG--TGCCT--GGCG--CA-TCCA--TCAGTC--AGAGTGT----GA-----TTGAGT-AGTCCA-TGGGTA-AA-CCGTGGGCCT-----GGC------CGC----AAG-----GTC-AG-G----------ATGTGT-GTACC-GGATGGGTGCC--GGAGCATGCTAC-TC-----GT--CTG-TGGACTGT-CTAGTCGGTGCAC-TTTCTCTGT--GGTCAACACCACGAC-CGGTGGTATTGC--CAGTCTGCTGTGCTCAA--GTTGTGC-TT--GGTTGGT-----C---CT----------------TGTG---G-----------CTAGCTGGGT------GCGATCACAGGCAAAC---TC-AGTGAATGGCGCGGGGGTG---CT-TCGGTATCTTCGCGTGTTATCGGCCACTGGT---TGTCAACAG---GCCTG--CC------CGGTGT---TT--------GTTGTAAC------CGG--CATT------GGGTG-GT--CTGGTGGAGCATGGTGGTAAGAA-TAACTGTGCAAGGCACCGGAGTTGTCGGCCTC-------AA---AT---GC-GT--CCCGCACA----CACGTTA---CAAG--TGGTG--A-------------TTAGTGGCG-G-TGT-------C-----------GTGGCC--AT---CTGCCTGGT------GTTGG--GTGTGATTGG-CGTGTTGCCCGCG---AAAAG---CGGGCCCG--CCAGTGGCTC-GATTCA-GGATGGGTGGT------TTGCG---GCGC----TGT-----CGGTGTGGG----ACGTG-GTG-GGCCC-AATAG-TCAGTGGTGTAGTGGTAG-ACGAGCTACCCGACCCGTCTTGAAACACGGACCAAGGAGTTTAACA-TGTATGCGAGTCAATGGGTCCTACGAAACCCAAAGGCGCAGTGAAAGTGAAGCTT-----CGAGGTT----------A-------------CT------CGGA--GTGTGGTGAGATCCCGCTGTTACTCGCACCAGCC--TAATGC-----CAGCAT-CAGGC------TAAGAGCAGCGGGCGCATCACCGGCCCGTCCCAT-GA--TGTGGTCGCAGG----A-TGT-CTGTGG-----T-----------TGTTGCTGCTT----------------------------------------------------------------------C-------GGTGGTGGC-GG----------CTGCAGTGC----CTGTGCGTCATC-GGGGCGGTGCATGAGCATACACGTTGAGACCCGAAAGATGGTGAACTATGCTTGCGTAGGTTG--AAGCCAGAGGAAACTCTGGTGGAGGACCGCAGCGATTCTGACGTGCAAATCGATCGTCAAA-CGTGAGCATAGGGGCG--AAAGACTAATCGAAC-CATCTAGTAGCTGGT--TCCCTC
PS065_            ATTCCCCTA--GTAA-CGGCGAGTGAAGAGGGAAAAGCCCAGCAC-CGAAGCCTGCGGCAGATTTGCTGTTAGGCAATGTGGTGTTTGGGTCGGCTAGTGGGACCACCACTCCACTCGAAGTCCAGCATTGAGTATGG-TTACTGGATTTGGCCCAGAGAGGGTGAAAGGCCCGTA--CGGGTGGAGTA-TCAGACATGTGAG--GTGGTTCACCAGGTCGACCTTAGAGTCGGGTTGTTTGGGAATGCAGCCCAAAGCGGGTGGTAAACTCCATCCAAGGCTAAATACAAGCACGAGTCCGATAGCGAACAAGTACCGTGAGGGAAAGTTGAAAAGTACTCT-GAAGAGAGAGTAAACAGTACGTGAAACCGC-ATGCAGGTAAACGGGTGGC-GTCAAGCTGCAAG-CCCGGAGAATTCA-GCCGGCT--AGGTTGT-TGTGTA-TG--CGCCT--GGC-G-CA-TCCA--TCAGTC--GGAGTAT----GA-----TTGGAT-AGTCCACTAG-TA-GA-CAGTGGG-CCT----GTC------CGC----AAG-----GGC-AG-----------GATATGT-GTACC-GGGTGGGTGCC--GGAGCATGCTA--TC---CG-T--CTA-TGGACTGT-CTAGCCGGTGCAC-TTTCTCCGT--GGTCAACACCACGAC-CGGTGGTATTGC--CAGTCTGCTGTGTCCAA--GTCGCAT-TT--GG-TAG---G-TC---CT----------------TGTG---G-----------CCAACCGAGT------GTGATCACAGGCAAAC---TC-AGTAAACGGCGTGAGGGTG---CC-TCGGCACTTTCATGTGTTATCGGCTACTGGT---TGTCAACGG---GCCTG--CT------CTGTGT---TT--------GTTGTAAC------CGA--CATG------GGGTGGCT---CGGTGGGGCATGGTGGTAAGAA-TAACTGTGCAAGGCACCGGGGTCATCGGCCTC-------AA---AT---GC-GT--CCTGC--GTC--CACGTTA---CAAG--TG-----T-----------AGG----TACT-T-TGC-------T-----------ACCGCT--GC---CTGCTCGGT------GCTGG--GTGTGATTGG-CGTGTCGCCTGCG---CAAAG---TAGGCCCG--CCAATGGCTC-GGTTCG-AGGTGGGTAGT------TGGTG---GCCT----TGTCGC--CGGCGTGGGG----CGTG-GTG-GGCCT-AATAG-TCAGTGGTGTAGTGGTAG-ACGAGCTACCCGACCCGTCTTGAAACACGGACCAAGGAGTTTAACA-TGTATGCGAGTCAATGGGTCCTACGAAACCCAAAGGCGCAGTGAAAGTGAAGCTT-----CGACTT------------G-----------TCT------CGAA--GTGAGGTGAGATCCTGCTGTTTCTCGCACCAGCC--TAATGC-----CAGCAT-CAGGC------TAAGAGCAGTGGGCGCATCACCGGCCCGTCCCAT-G-A-TGTGGTCATTGG----A-TGA-CCGTGG-------T---------TGCTGTTGCCT------------------------------------------------------------C-----------------GGTAGTGGCA----------G-CCGCGGTGC----CAGTGCGTCATC-GGGGCGGTGCATGAGCATACATGTTGAGACCCGAAAGATGGTGAACTATGCTTGCGTAGGTTG--AAGCCAGAGGAAACTCTGGTGGAGGACCGCAGCGATTCTGACGTGCAAATCGATCGTCAAA-CGTGAGCATAGGGGC--GAAAGACTAATCGAAC-CATCTAGTAGCTGG--TTCCCTC
PS313_            NTTCCCCTA--GTAA-CGGCGAGTGAAGAGGGAAAAGCCCAGCAC-CGAAGCCTGCGGCAGATTTGCTGTTAGGCAATGTGGTGTTTGGGTCGGCTCGTGGGATTGCCACTCCACTCGAAGTCCAGCATTGAGTATGG-TCACTGGATTTGGCCCAGAGAGGGTGAAAGGCCCGTA--CGGGTGGAGGT-TCAGACATGTAAG--GCAGTTCACCAGGTCGACCTTAGAGTCGGGTTGTTTGAGAATGCAGCCCAAAGCGGGTGGTAAACTCCATCCAAGGCTAAATACAGACACGAGTCCGATAGCGAACAAGTACCGTGAGGGAAAGTTGAAAAGTACTCT-GAAGAGAGAGTAAACAGTACGTGAAACCGC-ATGCAGGTAAACGGGTGGC-GTCAAGCTGCAAG-CCCAGAGGATTCA-GCCGGTT--AGGATGT-TGTGTA-TG--CGCCT--GGC-G-CA-TCTA--TCAGTC--GGAGTAT----GA-----TTGGAT-AGTCCATCGG-TA-AA-CGGTGGG-CCT----GAC------CGC----AAG-----GTC-AG-----------GATATGT-GTACC-GGGTGGGTGCC--GGAGCATGCTA--TC----CAT--CTG-AGGACTGT-CTAATCGGTGCAC-TTTCTCTGT--GGTGAACACCACGAC-CGGTGGTATTGC--CAGTCTGCTGTGTCCAA--GTCGTGT-TT--GG-TAG---G-TC---CT----------------TGTG---G-----------CCAACTGGAT------GCGATCACAGGCAAAT---TC-AGTAAACGGCGTAGGGATG---TT-TCGGCATCTCTGCGTGTTATCGGCTACTGGT---TGTCAACGG---GCCTG--CT------TGGTGTTTGCT--------GTTGTAAC------CGG--CATC--A----AGTG-GT--CTGGTGGGACATGGTGGTAAGAA-TAACTGTGCAAGGCACCGGAGTTATCGGCCTC-------AA---AT---GCATG---CTGCA--CC--CACGTTA---CAAG--TGGTG--T---------CTATG--ATGGCG-G-TGT-------T-----------GTTGCT--GT---CTGCCCGGT------GTTGG--GTCTGATTGT-CGTGTCGCCTGCA---CAAAG---TAGGCCCG--GCAGTGGCTC-GACTCG-AGATGGACAGTGG---ATGATG---CCGT------------CGGTGTGGC----ATGTG-GTG-GGCCC-AATAG-TCAGTGGTGTAGTGGTAG-ACGAGCTACCCGACCCGTCTTGAAACACGGACCAAGGAGTTTAACA-TGTATGCGAGTCAATGGGCCTTACGAAACCCAAAGGCGTAGTGAAAGTAAAGCTT-----CGACTT------------G-----------TCT------CGAA--GTGAGGTGAGATCCTGCTGTTACTCGCACCAGTC--TAATGT-----CAGCAT-CAGGCT-----TAAGAGCAGTAGGCGCATCACCGGCCCGTCCCAT-G-A-TGTGGTCATTGG----A-TGT-CTGTGA-------T---------TGTGGCCATCTACTACTTC----------------------------------------------------T-----------------GGTGGTGGGGTG-G-CAATGG-TCATGGTGC----CAGTGCGTCATC-GGGGCGGTGCATGAGCATACATGTTGAGACCCGAAAGATGGTGAACTATGCTTGCGTAGGTTG--AAGCCAGAGGAAACTCTGGTGGAGGACCGCAGCGATTCTGACGTGCAAATCGATCGTCAAA-CGTGAGCATAGGGGC--GAAAGACTNNNNNNNNNNNNNNNNNNNNNNNNNNNNNNNN
PS089_            ATTCCCCTA--GTAA-CGGCGAGTGAAGAGGGAAAAGCCCAGCAC-CGAAGCCTGCGGCAGTTTTGCTGTTAGGCAATGTGGTGTTTGGGTCGGCTCGTGGGATTGCCACTCCACTCCAAGTCCAGCATTGAGTATGGTTTACTGGATTTGGCCCAGAGAGGGTGAAAGGCCCGTA--GGGGTGGAGTA-TCAGAAATGTAAG--GCAGTTCACCAGGTCGACCTTAGAGTCGGGTTGTTTGGGAATGCAGCCCAAAGCGGGTGGTAAACTCCATCCAAGGCTAAATACAAGCACGAGTCCGATAGCGAACAAGTACCGTGAGGGAAAGTTGAAAAGTACTCT-GAAGAGAGAGTAAACAGTACGTGAAACCGC-ATGCAGGTAAACGGGTGGC-GTCAAGCTGCAGG-CCCAGAGGATTCA-GTCGACT--AGGTTGT-AGTGTA-TG--TGCCT--GGCG--CA-TCCA--TCAGTC--AGAGTGT----GA-----TTGAGT-AGTCCA-TGGGTA-AA-CCGTGGGCCT-----GGC------CGC----AAG-----GTCGGG------------ATGTGT-GTACC-GGATGGGTGCC--GGAGCATGCTAC-TC-----GT--CTG-TGGACTGT-CTAGTCGGTGCAC-TTTCTCTGT--GGTCAACACCACGAC-CGGTGGTATTGC--CAGTCTGCTGTGCTCAA--GTTGTGC-TC--GGTTGGT-----C---CT----------------TGTG---G-----------CTAGCTGGGT------GCGATCACAGGCAAAC---TC-AGTGAACGGCGCGGGGGTG---CT-TCGGTATCTTCGCGTGTTATCGGCCACTGGT---TGTCAACAG---GCCTG--CC------CGGTGT---TT--------GTTGTAAC------CGG--CATT------GGGTG-GT--CTGGTGGAGCACGGTGGTAAGAA-TAACTGTGCAAGGCACTGGAGTTGTCGGCCTC-------AA---AT---GC-GT--CCCGCACA----CACGTTA---CAAG--TGGTG--A-------------TTAGTGGCG-G-TGT-------C-----------GTGGCC--AT---CTGCCTGGT------GTTGG--GTGTGATTGG-CGTGTTGCCCGCG---AAAAG---CGGGCCCG--CCAGTGGCTC-GATTCA-GGATTGGTGGT------TTGCG---GCGC----TGT-----CGGTGTGGG----ACGTG-GTG-GGCCC-AATAG-TCAGTGGTGTAGTGGTAG-ACGAGCTACCCGACCCGTCTTGAAACACGGACCAAGGAGTTTAACA-TGTATGCGAGTCAATGGGTCCTACGAAACCCAAAGGCGCAGTGAAAGTGAAGCTT-----CGAGGTT----------A-------------CT------CGGA--GTGTGGTGAGATCCCGCTGTTACTCGCACCAGCC--TAATGC-----CAGCAT-CAGGC------TAAGAGCAGCGGGCGCATCACCGGCCCGTCCCAT-GA--TGTGGTCGCAGG----A-TGT-CTGTGG-----T-----------TGTTGCTGCTT----------------------------------------------------------------------C-------GGTGGTGGC-GG----------CTGCAGTGC----CTGTGCGTCATC-GGGGCGGTGCATGAGCATACACGTTGAGACCCGAAAGATGGTGAACTATGCTTGCGTAGGTTG--AAGCCAGAGGAAACTCTGGTGGAGGACCGCAGCGATTCTGACGTGCAAATCGATCGTCAAA-CGTGAGCATAGGGGCG--AAAGACTAATCGANNNNNNNNNNNNNNNNNNNNNNNNNN
PS308_            NTTCCCCTA--GTAA-CGGCGAGTGAAGAGGGAAAAGCCCAGCAC-CGAAGCCTGCGGCAGATTTGCTGTTAGGCAATGTGGTGTTTGGGTCGGCTCGTGGGATTGCCACTCCACTCGAAGTCCAGCATTGAGTATGG-TCACTGGATTTGGCCCAGAGAGGGTGAAAGGCCCGTA--CGGGTGGAGGT-TCAGACATGTAAG--GCAGTTCACCAGGTCGACCTTAGAGTCGGGTTGTTTGAGAATGCAGCCCAAAGCGGGTGGTAAACTCCATCCAAGGCTAAATACAGACACGAGTCCGATAGCGAACAAGTACCGTGAGGGAAAGTTGAAAAGTACTCT-GAAGAGAGAGTAAACAGTACGTGAAACCGC-ATGCAGGTAAACGGGTGGC-GTCAAGCTGCAAG-CCCAGAGGATTCA-GCCGGTT--AGGATGT-TGTGTA-TG--CGCCT--GGC-G-CA-TCTA--TCAGTC--GGAGTAT----GA-----TTGGAT-AGTCCATCGG-TA-AA-CGGTGGG-CCT----GAC------CGC----AAG-----GTC-AG-----------GATATGT-GTACC-GGGTGGGTGCC--GGAGCATGCTA--TC----CAT--CTG-AGGACTGT-CTAATCGGTGCAC-TTTCTCTGT--GGTGAACACCACGAC-CGGTGGTATTGC--CAGTCTGCTGTGTCCAA--GTCGTGT-TT--GG-TAG---G-TC---CT----------------TGTG---G-----------CCAACTGGAT------GCGATCACAGGCAAAT---TC-AGTAAACGGCGTAGGGATG---TT-TCGGCATCTCTGCGTGTTATCGGCTACTGGT---TGTCAACGG---GCCTG--CT------TGGTGTTTGCT--------GTTGTAAC------CGG--CATC--A----AGTG-GT--CTGGTGGGACATGGTGGTAAGAA-TAACTGTGCAAGGCACCGGAGTTATCGGCCTC-------AA---AT---GCATG---CTGCA--CC--CACGTTA---CAAG--TGGTG--T---------CTATG--ATGGCG-G-TGT-------T-----------GTTGCT--GT---CTGCCCGGT------GTTGG--GTCTGATTGT-CGTGTCGCCTGCA---CAAAG---TAGGCCCG--GCAGTGGCTC-GACTCG-AGATGGACAGTGG---ATGATG---CCGT------------CGGTGTGGC----ATGTG-GTG-GGCCC-AATAG-TCAGTGGTGTAGTGGTAG-ACGAGCTACCCGACCCGTCTTGAAACACGGACCAAGGAGTTTAACA-TGTATGCGAGTCAATGGGCCTTACGAAACCCAAAGGCGTAGTGAAAGTAAAGCTT-----CGACTT------------G-----------TCT------CGAA--GTGAGGTGAGATCCTGCTGTTACTCGCACCAGTC--TAATGT-----CAGCAT-CAGGCT-----TAAGAGCAGTAGGCGCATCACCGGCCCGTCCCAT-G-A-TGTGGTCATTGG----A-TGT-CTGTGA-------T---------TGTGGCCATCT------------------------------------------------------------T----------------------------------------CATGGTGC----CAGTGCGTCATC-GGGGCGGTGCATGAGCATACATGTTGAGACCCGAAAGATGGTGAACTATGCTTGCGTAGGTTG--AAGCCAGAGGAAACTCTGGTGGAGGACCGCAGCGATTCTGACGTGCAAATCGATCGTCAAA-CGTGAGCATAGGGGCGANNNNNNNNNNNNNNNNNNNNNNNNNNNNNNNNNNNNNNNN
PS392_            ATTCCCTTA--GTAA-CGGCGAGTGAAGAGGGAAAAGCCCAGCAC-CGAAGCCTGCGGCAGGTTTGCTGTTAGGCAATGTGGTGTTTGGGTCGGCTCGTGGGACCACCACTCCACTCGAAGTCCAGCATTGAGTATGG-TTACTGGATTTGGCCCAGAGAGGGTGAAAGGCCCGTA--CGGGTGGAGTA-TCAGACATGTGAGTTGTGGTTCACCAGGTCGACCTTAGAGTCGGGTTGTTTGGGAATGCAGCCCAAAGCGGGTGGTAAACTCCATCCAAGGCTAAATACAAGCACGAGTCCGATAGCGAACAAGTACCGTGAGGGAAAGTTGAAAAGTACTCT-GAAGAGAGAGTAAACAGTACGTGAAACCGC-ATGCAGGTAAACGGGTGGC-GTCAAGCTGCAAG-CCCAGAGAATTCA-GTCGGCT--AGGATGT-AGTGCA-TG--CGCCT--GGCG--CA-TCCA--TCAGTC--AGAGTAT----GA-----TTGGGT-AGTCCACTAGGAA--A-CAGTGGGCCT-----GGC------CGC----AAG-----GTCAGG------------ATGTGT-GTACC-GGGTGGGTGCC--GGAGCATACTA--CC---CGT---CTG-GGGACTGT-CTAGCCGGTGCAC-TTTCTCTGT--GGTCAACACCACGAC-CGGTGGTATTGC--CAGTCTGCTGTGTCCAA--GTTGCGT-TT--GG-TAGG----TC---CT----------------TGTG---G-----------CCAACCGGGT------GCAATCACAGGCAAAC---TC-AGTGAACGGCGTGAAGGTG----CCTCGGCACTTTTGCGTGTTATCGGCTACTGGTTGCTGTGAACGG---GCCTA--CT------CGGTGTTTGTT--------GTTGTAAC------CGG--CACTG------GGTGGTT---CGGTGGGGCATGGTGGTAAGAA-TAACTGTGCAAGGCACCGGGGTTGTCGGCCTC-------AA---ATATGTGTGCGTCCTGC--GTC--CACGTTA---CAAG--TGGTG-CT---------------GATCGGCGG-TGT--------C----------GCTGCT--GC---CTGCTCGGT------GCTGG--GTGTGATTGG-CGTGTTGCCTGCGC---AAAG---TAGGCCCG--CCAGTGGCTC-GGTCCG-GGATGGGTAGTT------GGTG---GTGC----TGT-----CGGCGTGGGG----CGTT-GTG-GGCCT-AATAG-TCAGTGGTGTAGTGGTAG-ACGAGCTACCCGACCCGTCTTGAAACACGGACCAAGGAGTTTAACA-TGTATGCGAGTCAATGGGTCCTACGAAACCCAAAGGCGCAGTGAAAGTGAAGCTT-----CGACTAG------------T-----------CT------CGGA--GTGAGGTGAGATCCCGCTGTTTCTCGCACCAGTC--TAATGC-----CAGCAT-CAGGC------TAAGAGCAGTGGGCGCATCACCGGCCCGTCCCAT-G-A-TGTGGTCATTGG----A-TGT-CCGTGG-------T---------TGTTGCTGTCTCTCTTT------------------------------------------------------------------TGGGGGGGTGGCGGT----G-------GCCATGGTGCC----AGTGCGTCATC-GGGGCGGTGCATGAGCATACACGTTGAGACCCGAAAGATGGTGAACTATGCTTGCGTAGGTTG--AAGCCAGAGGAAACTCTGGTGGAGGACCGCAGCGATTCTGACGTGCAAATCGATCGTCAAA-CGTGAGCATAGGGGC--GAAAGACTAATCGAAC-CATCTAGTAGCTGG--TTCCCTC
PS046_            ATTCCCCTA--GTAA-CGGCGAGTGAAGAGGGAAGAGCCCAGCAC-CGAAGCCTGCGGCAGATTTGCTGTTAGGCAATGTGGTGTTTGGGTCGACTCGTGGGATTGCCACTCCACTCGAAGTCCAGCATTGAGTATGG-TCACTGGATTTGGCCCAGAGAGGGTGAAAGGCCCGTA--CGGGTGGAGGT-TCAGACATGTAAG--GCAATTCACCAGGTCGGCCTTAGAGTCGGGTTGTTTGGGAATGCAGCCCAAAGTGGGTGGTAAACTCCATCCAAGGCTAAATACAAGCACGAGTCCGATAGCGAACAAGTACCGTGAGGGAAAGTTGAAAAGTACTCT-GAAGAGAGAGTAAACAGTACGTGAAACCGC-ATGCAGGTAAACGGGTGGC-GTCAAGCTGCAAG-CCCAGAGGATTCA-GCTGGCT--AGGATGT-GGTGTA-TG--CGCCT--GGCG--CA-TCTA--TCGGTCG--GAGTAT----GA-----TTGGAT-AGTCCACCGG-TA--AACGGTGGGCCT-----GGC------CGC----AAG-----GTCGGG------------ATATGT-GTACC-GGGTGGGTGCC--GGAGCATGCTA--TC---CGT---CTG-GGGACCGT-CTAGCTAGTGCAC-TTTCTCTGT--GGTGAACACCACGAC-CGGTGGCATTGC--CAGTCTGCTGTGTCCAA--GTCGTAT-TT--GG-TAGG----TC---CT----------------CGTG---G-----------CCAACTGGGT------GCGATCACGGGCAAAC---TC-AGTAAACGGCGTAGAGGTG----TTTCGGCATCTTTGCGTGTTATCGGCTACTGGT---TGTCAACGG---GCCTGC-C-------CGGTGT---TT--------GTTGTAAC------CGGCACC--------GGGTG-GT--CTGGTGGGGCATGGTGGTAAGAA-TAACTGTGCAAGGCACCGGGGTTATCGGCCTC-------AA---AT---GCATC---CTGC--ATC--CATGTTA---CAAG--TGGTC--T------------TGTTAATGGCGG-TGC---------C---------GTTGCT--GT---CTGCCCGGT------GTTGG--GTGTGATTGT-CGTGTCGCCTGCG---CAAAG---TAGGCCCG--GCGGTGGCTC-GATTCG-GGATGGGCAGT------TGACG---GTGC----TGT-----TAGTGTGGG----ATGTG-GTG-GGCCC-AATAG-TCTGTGGTGTANNNNNNNNNNNNNNNNNNNNNNNNNNNNNNNNNNNNNNNNNNNNNNNNNNNNNNNNNNNNNNNNNNNNNNNNNNNNNNNNNNNNNNNNNNNNNNNNNNNNNNNNNNNNNNNNNNNNNNNNNNNNNNNNNNNNNNNNNNNNNNNNNNNNNNNNNNNNNNNNNNNNNNNNNNNNNNNNNNNNNNNNNNNNNNNNNNNNNNNNNNNNNNNNNNNNNNNNNNNNNNNNNNNNNNNNNNNNNNNNNNNNNNNNNNNNNNNNNNNNNNNNNNNNNNNNNNNNNNNNNNNNNNNNNNNNNNNNNNNNNNNNNNNNNNNNNNNNNNNNNNNNNNNNNNNNNNNNNNNNNNNNNNNNNNNNNNNNNNNNNNNNNNNNNNNNNNNNNNNNNNNNNNNNNNNNNNNNNNNNNNNNNNNNNNNNNNNNNNNNNNNNNNNNNNNNNNNNNNNNNNNNNNNNNNNNNNNNNNNNNNNNNNNNNNNNNNNNNNNNNNNNNNNNNNNNNNNNNNNNNNNNNNNNNNNNNNNNNNNNNNNNNNNNNNNNNNNNNNNNNNNNNNNNNNNNNNNNNNNNNNNNNNNNNNNNNNNNNNNNNNNNNNNNNNNNNNNNNNNNNNNNNNNNNNNNNNNNNNNNNNNNNNNNNN
PS400_            ATTCCCCTA--GTAA-CGGCGAGTGAAGAGGGAAAAGCCCAGCAC-CGAAGCCTGCGGCAGTTTTGCTGTTAGGCAATGTGGTGTTTGGGTCGGCTCGTGGGATTGCCACTCCACTCGAAGTCCAGCATTGAGTATGG-TTACTGGATTCGGCCCAGAGAGGGTGAAAGGCCCGTA--CGGGTGGAGGT-TCAGACATGTGAG--GCGATCCCCCAGGTCGACCTTAGAGTCGGGTTGTTTGAGAATGCAGCCCAAAGTGGGTGGTAAACTCCATCCAAGGCTAAATACAGACACGAGTCCGATAGCGAACAAGTACCGTGAGGGAAAGTTGAAAAGTACTCT-GAAGAGAGAGTAAACAGTACGTGAAACCGC-ATGCAGGTAAACGGGTGGC-GTCAAGCTGCAAG-CCCAGAGGATTCA-GCCGATT--AGGATGT-AGTGTA-TG--CGCCT--GGC-G-CA-TCTA--TCAGCC--AGAGTAT----GA-----TTGGAT-AGTCCACTGG-TA-GA-CGGTGGGCCC-----GACTTCCCTTGC-----GGT---AGTTGG------------GATGTGT-GTACC-GGGTGGGTGCC--GGAGCATGCTA--TC------TGTCTG-GGGGCTGT-CTAGTCGGTGCAC-TTTCTCTGT--GGTGAACACCACGAC-CGGTGGTATTGC--CAGTCTGCTGTGCCCAAG--TTGTGC-TC--GGTTGG-----TC---CT------T----------GTG---G-----C------TAACTGGGTG---CAGCGATCACAAGCAAAT---TC-AGTAAACGGCGTAGAGGTG---TT-TCGGCATTTCTGCGTGTTATCGGCAACTGGT---TGTGAACGG---GCCTG--CTC------GGTGC---TTG--------TTGTAGT------CGG--CATC------GAGTGGCT---CGGTGGGGCATGGTGGTAAGAA-TAACTGTGCAAGGCACCGGTGTTGTCGGCCTC-------AA---AT---GCATT---CTGC--GCC--CAGGCTA---CAAA--TGGCT---------------G------GATGG-TGG---C------------GCCGTTGYT--GT---CTGCCCGGT------GTTGG--GTCTGATCGT-CGTGTTGTCTGCG---CAAAG---TGGACCCG-G-CGGTGGCTC-GACTCG-GGATGGGCAGC------GGACG---GTGT----TGC-C----AGTGCAG-G---GTGCT-GTG-GGCCT-AATAG-TCAGTGGTGTAGTGGTAG-ACGAGCTACCCGACCCGTCTTGAAACACGGACCAAGGAGTTTAACG-TGTATGCGAGTCAATGGGCCCTACGAAACCCAAAGGCGCAGTGAAAGTGAAGCTC-----CGACTT--------G---------------TCT------CGGA--GTGAGGTGAGATCCTGCTGTTACTCGCATCGGTC--TAATGT---GTCAGCAT-CAGGCT----TAAAGAGCAGTGGGCGCATCACCGGCCCGTCCCAT-G-A-CGTGGTCACTGGA------GT--TGTGG---T-------------TGTTGCAGCAGAAAT----------------------------------------------------G--------------------CTGTGGTGGC--------------CATCGTGA----CGGTGCATCGTC-GGGGCGGTGCATGAGCACACACGTTGAGACCCGAAAGATGGTGAACTATGCTTGCGTAGGTTG--AAGCCAGAGGAAACTCTGGTGGAGGACCGCAGCGATTCTGACGTGCAAATCGATCGTCAAA-CGTGAGCATAGGGGC--GAAAGACTAATCGAAC-CATCTAGTAGCTGG--TTCCCTC
PS224_            NTTCCCCTA--GTAA-CGGCGAGTGAAGAGGGAAGAGCCCAGCAC-CGAAGCCTGCGGCAGGTTTGCTGTTAGGCAGTGTGGTGTTTGGGTCGGCTCGTGGGACCACCGCTCCACTCGAAGTCCAGCATTGAGTATGG-TTACTGGATTTGGCCCAGAGAGGGTGAAAGGCCCGTG--CGGGTGGAGTA-TCAGACATGTGAGCTGTGGTTCACCAGGCCGACCTTAGAGTCGGGTTGTTTGGGAATGCAGCCCAAAGTGGGTGGTAAACTCCATCCAAGGCTAAATACTAGCACGAGTCCGATAGCGAACAAGTACCGTGAGGGAAAGTTGAAAAGTACTCT-GAAGAGAGAGTAAACAGTACGTGAAACCGC-ATGCAGGTAAACGGGTGGC-GTCAAGCTGCAAG-CCCAGAGAATTCA-GTCGGCT--AGGGTGT-TGTGTA-TG--CGCCT--GGC-G-CA-TCTA--TCAGTC--GGATCAGTTGTTG-----TTGGAT-AGTCCACTAGGAG--A-CAGTGGG-CCT----GGC------CGC----AAG-----GTC-AG-----------GATATGT-GTACC-GGGTGGGTGCC--GGAGCATGCTA--TC---CG-T--CTG-GGGACTGT-CTAGCCGGTGCAC-TTTCTCTGT--GGTCAACACCACGAC-CGGTGGTATTGC--CAGTCTGCCATGTCCAA--GTCGCGT-CC---GCTGG---G-TC---CT----------------CGTG---G-----------TCGAGCGGGT------GTGATCACACGCAAAC---TC-AGTAAACGGCGTGAGGGTG---TC-TCGGCACCCTTTCGTGCTATCGGCTACTGGT---TGTGAACGG---GCCTG--CT------CGGTGC---TT--------GTTGTAAC------CGG--CACCT-----GGGTGGCT---CGGTGGGGCATGGTGGTAAGAA-TAACTGTGCAAGGCACCGGGGTTTTCGGCCTC--------ATTTAT---GGCGT--CCTGC--GTC--CACGTTA---CGAG--TGGTGGTT--------GTCAACCAACGGCT-G-TGT-------C-----------GTCGCT--GC---CTGCCCGGT------GCTGG--GTCTGATTGA-CGTGTTGCCTGCG---CAAAG---TAGGCCCG--TCAGTGGCTC-GGCTCG-GGATGGGTGGC------TGGTG---GCGT----TGTCGG--CGGCGTGGGG----CGTT-GTG-GGCCC-GATAG-TCGGTGGTGCAGTGGTAG-ACGAGCCACCCGACCCGTCTTGAAACACGGACCAAGGAGTTTAACA-TGTATGCGAGTCAATGGGTCCTACGAAACCCAAAGGCGCAGTGAAAGTGAAGCTT-----CGACT-------------T------------CTTGTTCTCGAA--GTGAGGTGAGATCCCGCTGTTTCTCGCACCAGTC--TAATGC-----CAGCAT-CAGGC------TAAGAGCAGCGGGCGCATCACCGGCCCGTCCCAT-G-A-TGTGGTCATTGG----A-TGTCCTCGGCTAA----A--------TTGTCGCTCCTC------------------------------------------------------------G---------------TGGGTGGCGATA----------G-CCGTGGTGC----CAGTGCGTCATC-GGGGCGGAGCATGAGCATACACGTTGAGACCCGAAAGATGGTGAACTATGCTTGCGTAGGTTG--AAGCCAGAGGAAACTCTGGTGGAGGACCGCAGCGATTCTGACGTGCAAATCGATCGTCAAA-CGTGAGCATAGGGGC--GAAAGACTAATCGAAC-CATCTAGTAGCTGG--TTCCCTC
PS004_            NNNNNNNNNNNNNNNNNNNNNNNNGAAGAGGGAAGAGCCCAGCAC-CGAAGCCTGCGGTAGATTTGCTGTTAGGCAATGTGGTGTTTTGGTCGGCTGGTTGGATGGCCACTCCACTCGAAGTCCAGCATTGAGTATGG-TTACTGGATTAGGCCCAGAGAGGGTGAAAGGCCCGTA--CGGGTGGAGGA-TCAGAAATGTAGG--GCAATCCACCAGGTCGACCGTAGAGTCGGGTTGTTTGGGAATGCAGCCCAAAGTGGGTGGTAAACTCCATCCAAGGCTAAATACAGACACGAGTCCGATAGCGAACAAGTACCGTGAGGGAAAGTTGAAAAGTACTCT-GAAGAGAGAGTAAACAGTACGTGAAACCGC-ATGCAGGTAAACGGGTGGC-GTCAAGCTGCAAG-CCCGGAGGATTCA-GCCGTCT--AGG------GTGTAATG--CGTCT--GGCGCGC-TTG----TCAGTC--GGAGTAT----GA-----TTGGAT-AGTCCACCGG-TAGA--CGGTGGGACC-----GAT------CGC----AAG-----GTCGGG----G--------TGTGT-GTACC-GGATGGGTGCC--GGAGCACGCTA--TC---CGT---CTA-TGGGCTGAACTAGGCGGTGCAA-TTTCTCTGT--GGTGGGCACCACGAT-CGGTGGTATTGC--CAGTCTGCTGTGTCCAA--GTCGTGCCC---AGTGGG-----TC---CT----------------CGTG---G-----------CCAACTGGGTG------GGATCACAGGCAAAT---TC-AGTGAACGGCGTAGATGTG----CTTCGGCGTGTCTGCGTGCTATCGGCTACTGGT---TGTAAGCGG---GCGTG--CT------TGGTGC---TC--------GTTGTGAT------CGGCACT--------GAGTGGC---CCGGTGGGACATGGTGGTAAGAA-TAACTGTGCAAGGCACCGGAGTTATCGGCTTC-------AA---AT---GCAC---CCTGTACG----CACATTA---CAAG--TGGT---T-------------GTCGATGGCGT-TGC---------C---------ATTGCT--GT---CTGCCCGGT------GTTGG--GTCTGATTGT-CGTGTAGCTTGCG---CAAAGC---AGGTCCG--GCAGTGGCTC-GCCTCG-GGATGGATAGT------TTGTGGTGGCGT------------TGGTGCGGGG----TGTG-GTG-AGCCT-AATAG-TCTGTGGTNNNNNNNNNNNNNNNNNNNNNNNNNNNNNNNNNNNNNNNNNNNNNNNNNNNNNNNNNNNNNNNNNNNNNNNNNNNNNNNNNNNNNNNNNNNNNNNNNNNNNNNNNNNNNNNNNNNNNNNNNNNNNNNNNNNNNNNNNNNNNNNNNNNNNNNNNNNNNNNNNNNNNNNNNNNNNNNNNNNNNNNNNNNNNNNNNNNNNNNNNNNNNNNNNNNNNNNNNNNNNNNNNNNNNNNNNNNNNNNNNNNNNNNNNNNNNNNNNNNNNNNNNNNNNNNNNNNNNNNNNNNNNNNNNNNNNNNNNNNNNNNNNNNNNNNNNNNNNNNNNNNNNNNNNNNNNNNNNNNNNNNNNNNNNNNNNNNNNNNNNNNNNNNNNNNNNNNNNNNNNNNNNNNNNNNNNNNNNNNNNNNNNNNNNNNNNNNNNNNNNNNNNNNNNNNNNNNNNNNNNNNNNNNNNNNNNNNNNNNNNNNNNNNNNNNNNNNNNNNNNNNNNNNNNNNNNNNNNNNNNNNNNNNNNNNNNNNNNNNNNNNNNNNNNNNNNNNNNNNNNNNNNNNNNNNNNNNNNNNNNNNNNNNNNNNNNNNNNNNNNNNNNNNNNNNNNNNNNNNNNNNNNNNNNNNNNNNNNNNNNNNNNNNNNNNNN
PS269_            ATTCCCCTA--GTAA-CGGCGAGTGAAGAGGGAAAAGCCCAGCAC-CGAAGCCTGCG-CAGATTTGCTGTTAGGCAATGTGGTGTTTGGGTCGGCTCGTGGGACTACCACTCCACTCGAAGTCCAGCATTGAGTATGG-TTACTGGATTTGGCCCAGAGAGGGTGAAAGGCCCGTA---CGGTGGAGTA-TCAGACATGTGAG--GTGGTTCACCAGGTCGACCTTAGAGTCGGGTTGTTTGGGAATGCAGCCCAAAGTGGGTGGTAAACTCCATCCAAGGCTAAATACAAGCACGAGTCCGATAGCGAACAAGTACCGTGAGGGAAAGTTGAAAAGTACTCT-GAAGAGAGAGTAAACAGTACGTGAAACCGC-ATGCAGGTAAACGGGTGGC-GTCAAGCTGCAAG-CCCGGAGAATTCA-GCCGGCT--AGGTTGT-TGTGTA-TG--CGCCT--GGCG--CA-TCTA--TCAGTC--AGAGTAT----GA-----TTGGGT-AGTCCACTAGTAA--A-CAGTGGGCCT-----GTC------CGC----AAG-----GTCAGG------------ATATGT-GTACC-GGGTGGGTGCC--GGAGCATGCTA--TC---CGT---CTG-AGGACTGT-CTAGCCGGTGCAC-TTTCTCCGT--GGTCAACACCACGAC-CGGTGGTATTGC--CAGTCTACTGTGTCCAA--GTCGCAT-TT--GG-TAGG----TC---CT----------------TGCG---G-----------CCAACCGAGT------GCGATCACAGGCAAAC---TC-AGTAAACGGCGTGAGGGTG----CTTCGGCACTTTCATGTGTTATCGGCTACTGGT---TGTCAACGG---GCCTG--CT------CTGTGT---TT--------GTTGTAAC------TGACACA--------GGGTG-GT--CCGGTGGGGCATGGTGGTAAGAA-TAACTGTGCAAGGCACTGGGGTTATCGGCCTC-------AA---AT---GC-GT--CCTGC--GTC--CACGTTA---CAAG--TGTAG-G-------------------TGCT-G-TGT-------C------------GCGCT--GC---CTGCTCGGTG------CTGG--GTGTGATTG--CGTGTCGCCTGCGC---AAAG---TAGGCTCG---CAATGGCTC-GGTTCG-AGGTGGGTAGT------TGGTG---GCGT----TGTCG--ACGGCGTAGG----ACGTG-GTG-GGCCT-TATAG-TCAGTNNNNNNNNNNNNNNNNNNNNNNNNNNNNNNNNNNNNNNNNNNNNNNNNNNNNNNNNNNNNNNNNNNNNNNNNNNNNNNNNNNNNNNNNNNNNNNNNNNNNNNNNNNNNNNNNNNNNNNNNNNNNNNNNNNNNNNNNNNNNNNNNNNNNNNNNNNNNNNNNNNNNNNNNNNNNNNNNNNNNNNNNNNNNNNNNNNNNNNNNNNNNNNNNNNNNNNNNNNNNNNNNNNNNNNNNNNNNNNNNNNNNNNNNNNNNNNNNNNNNNNNNNNNNNNNNNNNNNNNNNNNNNNNNNNNNNNNNNNNNNNNNNNNNNNNNNNNNNNNNNNNNNNNNNNNNNNNNNNNNNNNNNNNNNNNNNNNNNNNNNNNNNNNNNNNNNNNNNNNNNNNNNNNNNNNNNNNNNNNNNNNNNNNNNNNNNNNNNNNNNNNNNNNNNNNNNNNNNNNNNNNNNNNNNNNNNNNNNNNNNNNNNNNNNNNNNNNNNNNNNNNNNNNNNNNNNNNNNNNNNNNNNNNNNNNNNNNNNNNNNNNNNNNNNNNNNNNNNNNNNNNNNNNNNNNNNNNNNNNNNNNNNNNNNNNNNNNNNNNNNNNNNNNNNNNNNNNNNNNNNNNNNNNNNNNNNNNNNNNNNNNNNNNNNNNNNNNN
PS397_            ATTCCCCTA--GTAA-CGGCGAGTGAAGAGGGAAAAGCCCAGCAC-CGAAGCCTGCGGCAGCTTTGCTGTTAGGCAATGTGGTGTTTGGGTCGGCTCGTGGGACCACCACTCCACTCGAAGTCCAGCATTGAGTATGG-TTACTGGATTTGGCCCAGAGAGGGTGAAAGGCCCGTA--CGGGTGGAGTA-TCAGACATGTGAG--GTGGTTCACCAGGCCGACCTTAGAGTCGGGTTGTTTGGGAATGCAGCCCAAAGTGGGTGGTAAACTCCATCCAAGGCTAAATACTAGCACGAGTCCGATAGCGAACAAGTACCGTGAGGGAAAGTTGAAAAGTACTCT-GAAGAGAGAGTAAACAGTACGTGAAACCGC-ATGCAGGTAAACGGGTGGC-GTCAAGCTGCAAG-CCCGGAGAATTCA-GCCGGCT--AGGATGT-TGTGTA-TG--CGCCT--GGC-G-CA-TCTA--TCAGTC--AGAGTATAAGAT-------TGGGT-AGTCCACTCGAAA--A-CAGTGGG-CCTG----GC------CGC----AAG-----GTC-AG-----------GATATGT-GTACC-GGGTGGGTGCC--GGAGCATGCTA--CC------TATCTG-GGGACTGT-CTAGCCGGTGCAC-TTTCTCTGT--GGTCAACACCACGAC-CGGTGGTATTGC--CAGTCTGCTGTGTCCAA--GTTGCAT-TT--GG-TAG---G-TC---CT------TG---------TTG---G------C-----CGACCGGGT------GTGATCACAGGCAAAC---TC-AGTAAACGGCGTGAAGGTG---TC-TCGGCACCTTTGCGTGTTATCGGCTACTGGT---TGTCAACGG---GCCCG--CT-C-----TGTGT---TT-G-------TTGTAAC------CGACGCGG--------AGTG-GT--CCGGTGGGGCATGGTGGTAAGAA-CAACTGTGCAAGGCACCGGGGTTATCGGCCTC-------AA---AT---GC-GT--CCTGC--GCC--CACGTTA---CAAG--TGGC---------------ACTTTATCGACGG-TGT----C--------------GCCGCT--GC---CTGCTCGGT------GCTGG--GTGTGATTGG-CGTGTTGCCTGCA---CAAAG---TAGGCCCGCT--AATGGCTC-GGTCCG-GGATGGGTAGTT------GGTG---GCGT----TGT--C---GGCGTGA-G---ACGTG-GTG-GGCCC-AACAG-TCTGTGGTGTAGTGGTAG-ACGAGCTACCCGACCCGTCTTGAAACACGGACCAAGGAGTTTAACA-TGTATGCGAGTCAATGGGTCCTACGAAACCCAAAGGCGCAGTGAAAGTAAAGCTT-----CGACTA---------G--------------TCTC------GAA--GTGAGGTGAGATCCTGCTGTTTCTCGCACCAGCC--TAATGC-----CAGCAT-CAGGC------TAAGAGCAGTGGGCGCATCACCGGCCCGTCCCAT-G-A-TGTGGTCATTGG----A-TGT-CCGCGG----T------------TGCTGTTGCCT---------------------------------------------------------C--------------------GGTAGCGGCA----------G-CCATGGTG----CCAGTGCGTCATC-GGGGCGGTGCATGAGCATACACGTTGAGACCCGAAAGATGGTGAACTATGCTTGCGTAGGTTG--AAGCCAGAGGAAACTCTGGTGGAGGACCGCAGCGATTCTGACGTGCAAATCGATCGTCAAA-CGTGAGCATAGGGGCG-GGGAGGGTAATCGAAC-CATCTAGTAGCTGG--TTCCCTC
PS036_            ATTCCCCTA--GTAA-CGGCGAGTGAAGAGGGAAAAGCCCAGCAC-CGAAGCCTGCGGCAGGTTTGCTGTTAGGCAATGTGGTGTTTGGGTCGGCTCGTGGGACTACCACTCCACTCGAAGTCCAGCATTGAGTATGG-TTTCTGGATTTGGCCCAGAGAGGGTGAAAGGCCCGTA--CGGGTGGAGTA-TCAGACATGTGAG--GTGGTTCACCAGGCCGGCCTTAGAGTCGGGTTGTTTGGGAATGCAGCCCAAAGCGGGTGGTAAACTCCATCCAAGGCTAAATACTAGCACGAGTCCGATAGCGAACAAGTACCGTGAGGGAAAGTTGAAAAGTACTCT-GAAGAGAGAGTAAACAGTACGTGAAACCGC-ATGCAGGTAAACGGGTGGC-GTCAAGCTGCAAG-CCCAGAGAATTCA-GCCGGCT--AGGATGT-TGTGTA-TG--CGCCT--GGC-G-CA-TCTA--TCAGTC--GGAGTAT----GA-----TGGGAT-AGTCCACTAG-AA-GA-CAGTGGG-CCTG----GC------CGC----AAG-----GTC-AG-----------GATATGT-GTACC-GGGTGGGTGCC--GGAGCATGCTA--TC---CG-T--CTA-GGGACTGT-CTAGCCGGTGCAC-TTTCTCTGT--GGTCAACACCACGAC-CGGTGGTATTGC--CAGTCTGCTGTGTCCAA--GTCGCAT-CT--GGTGGG-----TC---CT------C----------GTG---G------C-----TTACTGGGT------GCGATCACAGGCAAAC---TC-AGTGAACGGCGTAGAGGTG---TT-TCGGCACTTTTGCGTGTTATCGGTAACTGGT---TGTCAACGG---GCCTG--CT-C-----CGTGT---TT-G-------TTGTAGC------CGA--CACGT-----GGGTG-GT--CCGGTGGGGCATGGTGGTAAGAA-TAACTGTGCAAGGCACCGGGGTTCTCGGCCTC-------AA---AT---GC-GT--CCTGCA--CC--CACGTTA---CAAG--TGGTA-------------TTAATATCGGCG-A-TGT----C--------------GTTGCT--GC---CTGCTCGGT------GCTGG--GTGTGATTGG-CGTGTTGCCTGCG---CAAAG---TAGGCCCGC--CAGTGGCTC-GGCTCG-AGATGGGTAGTT------GGCG---GTGT----TGT--C---GGTGTGG-G---GCGTT-GTG-GGCCA-AATAG-TCTGTGGTGTAGTGGTAG-ACGAGCTACCCGACCCGTCTTGAAACACGGACCAAGGAGTTTAACA-TGTATGCGAGTCAATGGGTCCTACGAAACCCAAAGGCGCAGTGAAAGTGAAGCTT-----CGACTC---------G--------------TCTC------GAA--GTGAGGTGAGATCCTGCTGTTTCTCGCACCAGTC--TAATGC-----CAGCAT-CAGGC------TAAGAGCAGTGGGCGCATCACCGGCCCGTCCCAT-G-A-TGTGGTCATTGGAA------TTCTGCGG----T------------TACTGCTGCCT---------------------------------------------------------C-----------------GGTAGTGGTG-------------G-TCGTGGTG----CCAGTGCGTCATC-GGGGCGGTGCATGAGCATACACGTTGAGACCCGAAAGATGGTGAACTATGCTTGCGTAGGTTG--AAGCCAGAGGAAACTCTGGTGGAGGACCGCAGCGATTCTGACGTGCAAATCGATCGTCAAA-CGTGAGCATAGGGGC--GAAAGACTAATCGAAC-CATCTAGTAGCTGG--TTCCCTC
PS195_            ATTCCCCTA--GTAA-CGGCGAGTGAAGAGGGAAGAGCCCAGCAC-CGAAGCCTGCGGCAGGTTTGCTGTTAGGCAATGTGGTGTTTGGGTCGACTCGTGGGACCACCACTCCACTCGAAGTCCAGCATTGAGTATGG-TTACTGGATTTGGCCCAGAGAGGGTGAAAGGCCCGTA--CGGGTGGAGTA-TCAGACATGTGAGTTGTGGTTCACCAGGTCGACCTTAGAGTCGGGTTGTTTGGGAATGCAGCCCAAAGTGGGTGGTAAACTCCATCCAAGGCTAAATACTAGCACGAGTCCGATAGCGAACAAGTACCGTGAGGGAAAGTTGAAAAGTACTCT-GAAGAGAGAGTAAACAGTACGTGAAACCGC-ATGCAGGTAAACGGGTGGC-GTCAAGCTGCAAG-CCCAGAGAATTCA-GTCGGCT--AGGGTGT-TGTGCA-TG--CGCCT--GGC-G-CA-TCTA--TCAGTC--GGAATAGTACGA------TTGGGT-AGTCCACTAGCAA--A-CAGTGGG-CCT----GTC------CGC----AAG-----GTC-AG---------G--ATATGT-GTACC-GGGTGGGTGCC--GGAGCATGCTA--CC---CG-T--CTG-AGGACTGT-CTAGCCGGTGCAC-TTTCTCTGT--GGTCAACACCACGAC-CGGTGGTATTGC--CAGTCTGCTATGTCCAA--GTCGCGT-CT---GCTAG---GCCC--TCT------C----------GTG---G-------T----CAAACGGAT------GCGATCACACACAAAC---TC-AGTAAACGGCGTGAAGGTG---TC-TTGGCACTTTTGCGTGTTATCGGCTACTGGT---TGTGAACGG---GCCTG--CT------CGGTGT---TC---G-----TTGTAAC------CGG--CACCT-----GGGTGGCC---CGGTGGGGCATGGTGGTAAGAA-TAACTGTGCAAGGCACCGGGGTTGTCGGCCTCA-----------ATT--GC-GT--CCTAC--GTC--CACGTTG---CAAG--TGGTAAT------G----TATAATAACGGCTG-TGT-----C-------------GTCGCT--GC---CTGCCCGGT------GCTGG--GTCTGATTGG-CGTGTTGCCTGCG---CAAAG---TAGGCCCG--TCGATGGCTC-GGTTCG-GGATGGGTAGC------TGGTG---GCGTT----GTCGGC--GGCGTGG-G---GCGCT-GTG-GGCCC-AATAG-TCAGTGGTGTAGTGGTAG-ACGAGCTACCCGACCCGTCTTGAAACACGGACCAAGGAGTTTAACA-TGTATGCGAGTCAATGGGTCCTACGAAACCCAAAGGCGCAGTGAAAGTAAGGCTT-----CGATTT----------G-------------TCT-C-----GGA--GCGAGGTGAGATCCCGTCGTTTCTCGCACCAGTC--TAATGC-----CAGCAT-CAGGC------TAAGAGCGGCGGGCGCATCACCGGCCCGTCCCAT-GA--TGTGGTCATTGG----A-TGT-CCGCGG-----C-----------TGTTGTTGCTCCTTCCTGCTTGTTCG-------------------------------------------G-------------GGAGTGGGTGGCGGTA----------G-TCGTGGTG----CCAGTGCGTCATC-GGGGCGGAGCATGAGCATACACGTTGAGACCCGAAAGATGGTGAACTATGCTTGCGTAGGTTG--AAGCCAGAGGAAACTCTGGTGGAGGACCGCAGCGATTCTGACGTGCAAATCGATCGTCAAA-CGTGAGCATAGGGGC--GAAAGACTAATCGAAC-CATCTAGTAGCTGG--TTCCCTC
PS197_            ATTCCCCTA--GTAA-CGGCGAGTGAAGAGGGAAGAGCCCAGCAT-CGAAGCCTGCGGCAGGTTTGCTGTTAGGCAATGTGGTGTTTGGGTCGGCTCGTGGGACCACCACTCCACTCGAAGTCCAGCATTGAGTATGG-TTACTGGATTTGGCCCAGAGAGGGTGAAAGGCCCGTA--CGAGTGGAGTA-TCAGACATGTGAGTTGTGGTTCACCAGGTCGACCTTAGAGTCGGGTTGTTTGGGAATGCAACCCAAAGTGGGTGGTAAACTCCATCCAAGGCTAAATACTAGCACGAGTCCGATAGCGAACAAGTACCGTGAGGGAAAGTTGAAAAGTACTCT-GAAGAGAGAGTAAACAGTACGTGAAACCGC-ATGCAGGTAAACGGGTGGC-GTTAAGCTGCAAG-CCCGGAGAATTCA-GTCGGCT--AGGGTGT-TGTGTA-TG--CGCCT--GGC-G-CA-TCTA--TCAGTC--GGAGTAGTACGA------TTGGGT-AGTCCACTGGGAA--A-CAGTGGG-CCT----GGC------CGC----AAG-----GTC-AG---------G--ATATGT-GTACC-GGGTGGGTGCC--GGAGCATGCTA--TC---CG-T--CTG-GGGACTGT-CTAGCCGGTGCAC-TTTCTCTGT--GGTCAACACCACGAC-CGGTGGTACTGC--CAGTCTACTAGGTCCAA--GTCGCGT-CT---GCTAG---G-TC---CC------C----------GTG---G-----------CCAAACGGGC------GCGATCACGCGCAAAC---TC-AGTAAACGGCGTGAAGGTG---TC-TCGGCACTTTTGCGTGTTATCGGCTACTGGT---TGTGAACGG---GCCTG--CT--G----GGTGT---TT---G-----TTGTAAC------CGGCACCTC-------AGTGGCT---CGGTGGGGCGTAGTGGTAGGAA-TAACTGTGCAGGGCACCGGAGTCGTCGGCCTCA-----------ATT--GC-GT--CCCGC--GTC--CACGTTA---CAAG--TGTTAG-------T-----GTATAACGGCT-G-TGT-----C-------------GTCGCT--GC---CTGCCCGGT------GCTGG--GTCTGATTGG-CGTGTTGCCTGCG---CAAAG---TAGGCCCG--TCGGTGGCTC-GGTTCG-GGATGGGTGGT------TGGTG---GCGTT----GTCGGT--GGCGTGG-G---GCGTT-GTG-GGCCC-AATAG-TCAGTGGTGTAGTGGTAG-GCGAGCTACCCGACCCGTCTTGAAACACGGACCAAGGAGTTTAACA-TGTATGCGAGTCAATGGGTCCTACGAAACCCGAGGGCGTAGTGAAAGTGAGGCTT-----CGACTT----------G-------------TCT-C-----GGA--GTGAGGTGAGATCCCGCCGTTTCTCGCACCAGTC--TAATGC-----CAGCAT-CAGGC------TAAGAGCGGCGGGCGCATCACCGGCCCGTCCCAT-GA--TGTGGTCATTGG----A-TGT-CCGCGGCTGTTGTTGCTCGTCCTCCTCTTTCTCTTTTCATCCTCCCTGCTTTAGGGTG---------G-----------------------GGTAAGGGGCGGGAGGAAGGGGGTGTGGGTG---A-CGTTGG-TCGTGGTG----CCAGTGCGTCATC-GGGGCGGTGCATGAGCATACACGTTGAGACCCGAAAGATGGTGAACTATGCTTGCGTAGGTTG--AAGCCAGAGGAAACTCTGGTGGAGGACCGCAGCGATTCTGACGTGCAAATCGATCGTCAAA-CGTGAGCATAGGGGC--GAAAGACTAATCGAAC-CATCTAGTAGCTGG--TTCCCTC
PS219_            ATTCCCCCA--GTAA-CGGCGAGTGAAGAGGGAGGAGCCCAGCAT-CGAAGCCTGCGGCAGGTTTGCTGTTAGGCAATGTGGTGTTTGGGTCGGCTCGTGGGACCACCGCTCCACTCGAAGTCCAGCATTGAGTATGG-TTACTGGATTTGGCCCAGAGAGGGTGAAAGGCCCGTA--CGAGTGGAGTA-TCAGACATGTGAGTTGTGGTTCACCAGGTCGGCCTTAGAGTCGGGTTGTTTGGGAATGCAGCCCAAAGTGGGTGGTAAACTCCATCCAAGGCTAAATACTAGCACGAGTCCGATAGCGAACAAGTACCGTGAGGGAAAGTTGAAAAGTACTCT-GAAGAGAGAGTAAACAGTACGTGAAACCGC-ATGCAGGTAAACGGGTGGC-GTCAAGCTGCAAG-CCCGGAGAATTCA-GTCGGCT--AGGGTGT-TGTGTA-TG--CGCCT--GGC-G-CA-TCTA--TCAGTC--GGAGTAGTACGA------TTGGGT-AGTCCACTAGGAA--A-CAGTGGT-CCT----GTC------CGC----AAG-----GTC-AG---------G--GTATGT-GTGCC-GGGTGGGTGCC--GGAGCATGCTA--TC---CG-T--CTG-GGGACTGT-CTAGCCGGTGCAC-TTTCTCCGT--GGTCAACACCACGAC-CGGTGGTATTGC--CAGTCTACTAGGTCCAA--GTCGCGT-CT---GCCAG---G-TC---CC------C----------GTG---G-----------CCAAACAGGC------GCGATCACACGCAAAT---TC-AGTAAACGGCGTGAAGGTG---TC-TCGGCACTTTTGCGTGTTATCGGCTACTGGT---TGTGAACGG---GCCTG--CT--G----GGTGT---TT---G-----TTGTAAC------CGG--CACCT-----AAGTGGCT---CGGTGGGGCATGGTGGTAAGAA-TAACTGTGCAAGGCACCGGGGTCGTCGGCCTCA----------GTT---GCGTT---CCGC--GTC--CACGTTA---CAAG--TGGTAA-------T-----GTATGATGGCA-G-TGT-----C-------------GTCGCT--AC---CTGCCCGGT------ACTGG--GTCTGATTGG-CGTGTTGCCTGCG---CAAAG---CAGGCTCG--TCGGTGGCTC-GGTTCG-GGATGGGTAG------GTGGTG---GCGTT----GTCGGC--GGCGTGG-G---ACGTT-GTG-GGCCC-AATAG-TCAGTGGTGTAGTGGTAG-GCGAGCTACCCGACCCGTCTTGAAACACGGACCAAGGAGTTTAACA-TGTATGCGAGTCAATGGGTGCTACGAAACCCAAAGGCGTAGTGAAAGTAAGGCTT-----CGACTT----------G-------------TCT-C-----GGA--GTGAGGTGAGATCCCGCCGTTTCTCGCACCAGTC--TAATGC-----CAGCAT-CAGGC------TAAGAGCGGTGGGCGCATCACCGGCCCGTCCCAT-GA--TGTGGTCATTGG----A-TGT-CCGCGGCT---G----------TTGTTGCTCCTCTTCCCCCCCCTCCTCCTCCTCCTCCTCGTCCTCCCTGCTTTAGGGGGGAGGTAGGTAGGTAGGGAGTGGGTGGGTGGTGGTGGTGGTG---G-TGGTGA-TAGTCGTGGT-GCCAGTGCGTCATC-GGGGCGGAGCATGAGCATACACGTTGAGACCCGAAAGATGGTGAACTATGCTTGCGTAGGTTG--AAGCCAGAGGAAACTCTGGTGGAGGACCGCAGCGATTCTGACGTGCAAATCGATCGTCAAA-CGTGAGTATAGGGGC--GAAAGACTAATCGAAC-CATCTAGTAGCTGG--TTCCCTC
PD214_            NNNNNNNNNNNNNNNNNNNNNNNNNNNNNNNNNNNNNNNNNNNNNNNNNNNNNNNNNNNNNNNNNNNNNNNNNNNNNNNNNNNNNNNNNNNNNNNNNNNNNNNNNNNNNNNNNNNNNNNNNNNNNNNNNNNNNNNNNNNNNNNNNNNNNNNNNNNNNNNNNNNNNNNNNNNNNNNNNNNNNNNNNNNNNNNNNNNNNNNNNNNNNNNNNNNNNNNNNNNNNNNNNNNNNNNNNNNNNNNNNNNNNNNNNNNNNNNNNNNNNNNNNNNNNNNNNNNNNNNNNNNNNNNNNNNNNNNNNNNNNNNNNNNNNNNNNNNNNNNNNNNNNNNNNNNNNNNNNNNNNNNNNNNNNNNNNNNNNNNNNNNNNNNNNNNNNNNNNNNNNNNNNNNNNNNNNNNNNNNNNNNNNNNNNNNNNNNNNNNNNNNNNNNNNNNNNNNNNNNNNNNNNNNNNNNNNNNNNNNNNNNNNNNNNNNNNNNNNNNNNNNNNNNNNNNNNNNNNNNNNNNNNNNNNNNNNNNNNNNNNNNNNNNNNNNNNNNNNNNNNNNNNNNNNNNNNNNNNNNNNNNNNNNNNNNNNNNNNNNNNNNNNNNNNNNNNNNNNNNNNNNNNNNNNNNNNNNNNNNNNNNNNNNNNNNNNNNNNNNNNNNNNNNNNNNNNNNNNNNNNNNNNNNNNNNNNNNNNNNNNNNNNNNNNNNNNNNNNNNNNNNNNNNNNNNNNNNNNNNNNNNNNNNNNNNNNNNNNNNNNNNNNNNNNNNNNNNNNNNNNNNNNNNNNNNNNNNNNNNNNNNNNNNNNNNNNNNNNNNNNNNNNNNNNNNNNNNNNNNNNNNNNNNNNNNNNNNNNNNNNNNNNNNNNNNNNNNNNNNNNNNNNNNNNNNNNNNNNNNNNNNNNNNNNNNNNNNNNNNNNNNNNNNNNNNNNNNNNNNNNNNNNNNNNNNNNNNNNNNNNNNNNNNNNNNNNNNNNNNNNNNNNNNNNNNNNNNNNNNNNNNNNNNNNNNNNNNNNNNNNNNNNNNNNNNNNNNNNNNNNNNNNNNNNNNNNNNNNNNNNNNNNNNNNNNNNNNNNNNNNNNNNNNNNNNNNNNNNNNNNNNNNNNNNNNNNNNNNNNNNNNNNNNNNNNNNNNNNNNNNNNNNNNNNNNNNNNNNNNNNNNNNNNNNNNNNNNNNNNNNNNNNNNNNNNNNNNNNNNNNNNNNNNNNNNNNNNNNNNNNNNNNNNNNNNNNNNNNNNNNNNNNNNNNNNNNNNNNNNNNNNNNNNNNNNNNNNNNNNNNNNNNNNNNNNNNNNNNNNNNNNNNNNNNNNNNNNNNNNNNNNNNNNNNNNNNNNNNNNNNNNNNNNNNNNNNNNNNNNNNNNNNNNNNNNNNNNNNNNNNNNNNNNNNNNNNNNNNNNNNNNNNNNNNNNNNNNNNNNNNNNNNNNNNNNNNNNNNNNNNNNNNNNNNNNNNNNNNNNNNNNNNNNNNNNNNNNNNNNNNNNNNNNNNNNNNNNNNNNNNNNNNNNNNNNNNNNNNNNNNNNNNNNNNNNNNNNNNNNNNNNNNNNNNNNNNNNNNNNNNNNNNNNNNNNNNNNNNNNNNNNNNNNNNNNNNNNNNNNNNNNNNNNNNNNNNNNNNNNNNNNNNNNNNNNNNNNNNNNNNNNNNNNNNNNNNNNNNNNNNNNNNNNNNNNNNNNNNNNNNNNNNNNNNNNNNNNNNNNNNNNNNNNNNNNNNNNNNNNNNNNNNNNNNNNNNNNNNNNNNNNNNNNNNNNNNNNNNNNNNNNNNNNNNNNNNNNNNNNNNNNNNNNNNNNNNNNNNNNNNNNNNNNNNNNNNNNNNNNNNNNNNNNNNNNNNNNNNNNNNNNNNNNNNNNNNNNNNNNNNNNNNNNNNNNNNNNNNNNNNNNNNNNNNNNNNNNNNNNNNNNNNNNNNNNNNNNNNNNNNNNNNNNNNNNNNNNNNNNNNNNNNNNNNNNNNNNNNNNNNN
PS006_            ATTCCCCTA--GTAA-CGGCGAGTGAAGAGGGAGAAGCCCAGCAC-CGAAGCCTGCGGCAGGTTTGCTGTTAGGCAATGTGGTGTTTGGGTCGGCTCGTGGGACCACCACTCCACTCGAAGTCCAGCATTGAGTATGG-TTAGTGGATTTGGCCCAGAGAGGGTGAAAGGCCCGTA--CGGGTGGAGTG-TCAGACATGTGAGTTGTGGTTCACCAGGTCGACCTTAGAGTCGGGTTGTTTGGGAATGCAGCCCAAAGCGGGTGGTAGACTCCATCCAAGGCTAAATACTAGCACGAGTCCGATAGCGAACAAGTACCGTGAGGGAAAGTTGAAAAGTACTCT-GAAGAGAGAGTAAACAGTACGTGAAACCGC-ATGCAGGTAAACGGGTGGC-GTCAAGCTGCAAG-CCCGGAGAATTCA-GCCGGCT--AGGATGT-TGCGTATGCGGCGCCT--GGC-G-CA-TCTA--TCAGTC--GGAGTAGGTGTGA-----TTGGGT-AGTCCACTAG-TA-GA-TAGTGGG-CCT----GTC------CGC----AAG-----GTC-AG---------G--ATGTGT-GTACC-GGGTGGGTGCC--GGAGCATGCTA---C---CCTT--CTG-GGGACTGT-CTAGCCGGTGCAC-TTTCTCTGT--GGTCAACACCACGAC-CGGTGGCATTGC--CAGTCTGCTATGTCCAA--GTCGCAC-CT---GATAGG-TTGTT---CT------T----------GTGGCAG-----------CCAATCGGGT------GCGGTCACACGCAAAC---TC-AGTGAACGGCGTGAAGGTG---TC-TCGGCACTTTTACGTGCTATCGGCTGCTGGT---TGTGAAGGA---GCCTG--CCC-T---GGGTGG---TT---G-----TTGTAAC------GGGCGCCTG-------GGTGGCT---CGGTGGGACATGGTGGTAAGAA-TAACTGTGCAAGGCACCGGGATCGTCGGCCTCA-------ACCAATT--GC-GT--CCTGC--GTC--CACGTTA---CAAG--TGGTACA------T-----TAATAGCGGCG-G-TGT-----C-------------GTGACT--GC---CTGCCCGGT------GCTGG--GTGTGATGGG-CGTGTTGCCTGCG---CAAAG---TAGGCCCG--CCGATGGCTC-GGCTCG-GGATGGGTGGT------TGGTG---ACGTT----GTCG-G--CGCGTGG-G---ATGTT-GTG-GGCCC-AATAG-TCAGTGGTGCAGTGGTAG-ACGAGCTACCCGACCCGTCTTGAAACACGGACCAAGGAGTTTAACA-TGTATGCGAGTCATTGGGCCCTGCGAAACCCAAAGGCGTAGTGAAAGTGAGGCTT-----CGAGTTGTGTGT----TGTAG-------CACCT-C------GAG-GTAAGGTGAGATCCCGCTGTTTCTCGCGCCAGTC--TAGTGC-----CAGCAC-CAGGCTA--TAGAAGAGCAGTGGGCGCATCACCGGCCCGTCCCAT-GA--TGTGGTCACTGGAACAA-TGT-CCGCGG-----C-----------TGTTGCTGCAGCTGCTGCTGCTGCTGCCCT---------------------------------------A--------------GTGGTGGCCAGTGGTAG-G-TAGTGG-CGGTGGTGGT-GCTAGTGCGTCATC-GGGGCGGAGCGTGAGCATACACGTTGAGACCCGAAAGATGGTGAACTATGCTTGCGTAGGTTG--AAGCCAGAGGAAACTCTGGTGGAGGACCGCAGCGATTCTGACGTGCAAATCGATCGTCAAA-CGTGAGCATAGGGGC--GAAAGACTAATCGAAC-CATCTAGTAGCTGG--TTCCCTC
PD196_            NNNNNNNNNNNNNNNNNNNNNNNNNNNNNNNNNNNNNNNNNNNNNNNNNNNNNNNNNNNNNNNNNNNNNNNNNNNNNNNNNNNNNNNNNNNNNNNNNNNNNNNNNNNNNNNNNNNNNNNNNNNNNNNNNNNNNNNNNNNNNNNNNNNNNNNNNNNNNNNNNNNNNNNNNNNNNNNNNNNNNNNNNNNNNNNNNNNNNNNNNNNNNNNNNNNNNNNNNNNNNNNNNNNNNNNNNNNNNNNNNNNNNNNNNNNNNNNNNNNNNNNNNNNNNNNNNNNNNNNNNNNNNNNNNNNNNNNNNNNNNNNNNNNNNNNNNNNNNNNNNNNNNNNNNNNNNNNNNNNNNNNNNNNNNNNNNNNNNNNNNNNNNNNNNNNNNNNNNNNNNNNNNNNNNNNNNNNNNNNNNNNNNNNNNNNNNNNNNNNNNNNNNNNNNNNNNNNNNNNNNNNNNNNNNNNNNNNNNNNNNNNNNNNNNNNNNNNNNNNNNNNNNNNNNNNNNNNNNNNNNNNNNNNNNNNNNNNNNNNNNNNNNNNNNNNNNNNNNNNNNNNNNNNNNNNNNNNNNNNNNNNNNNNNNNNNNNNNNNNNNNNNNNNNNNNNNNNNNNNNNNNNNNNNNNNNNNNNNNNNNNNNNNNNNNNNNNNNNNNNNNNNNNNNNNNNNNNNNNNNNNNNNNNNNNNNNNNNNNNNNNNNNNNNNNNNNNNNNNNNNNNNNNNNNNNNNNNNNNNNNNNNNNNNNNNNNNNNNNNNNNNNNNNNNNNNNNNNNNNNNNNNNNNNNNNNNNNNNNNNNNNNNNNNNNNNNNNNNNNNNNNNNNNNNNNNNNNNNNNNNNNNNNNNNNNNNNNNNNNNNNNNNNNNNNNNNNNNNNNNNNNNNNNNNNNNNNNNNNNNNNNNNNNNNNNNNNNNNNNNNNNNNNNNNNNNNNNNNNNNNNNNNNNNNNNNNNNNNNNNNNNNNNNNNNNNNNNNNNNNNNNNNNNNNNNNNNNNNNNNNNNNNNNNNNNNNNNNNNNNNNNNNNNNNNNNNNNNNNNNNNNNNNNNNNNNNNNNNNNNNNNNNNNNNNNNNNNNNNNNNNNNNNNNNNNNNNNNNNNNNNNNNNNNNNNNNNNNNNNNNNNNNNNNNNNNNNNNNNNNNNNNNNNNNNNNNNNNNNNNNNNNNNNNNNNNNNNNNNNNNNNNNNNNNNNNNNNNNNNNNNNNNNNNNNNNNNNNNNNNNNNNNNNNNNNNNNNNNNNNNNNNNNNNNNNNNNNNNNNNNNNNNNNNNNNNNNNNNNNNNNNNNNNNNNNNNNNNNNNNNNNNNNNNNNNNNNNNNNNNNNNNNNNNNNNNNNNNNNNNNNNNNNNNNNNNNNNNNNNNNNNNNNNNNNNNNNNNNNNNNNNNNNNNNNNNNNNNNNNNNNNNNNNNNNNNNNNNNNNNNNNNNNNNNNNNNNNNNNNNNNNNNNNNNNNNNNNNNNNNNNNNNNNNNNNNNNNNNNNNNNNNNNNNNNNNNNNNNNNNNNNNNNNNNNNNNNNNNNNNNNNNNNNNNNNNNNNNNNNNNNNNNNNNNNNNNNNNNNNNNNNNNNNNNNNNNNNNNNNNNNNNNNNNNNNNNNNNNNNNNNNNNNNNNNNNNNNNNNNNNNNNNNNNNNNNNNNNNNNNNNNNNNNNNNNNNNNNNNNNNNNNNNNNNNNNNNNNNNNNNNNNNNNNNNNNNNNNNNNNNNNNNNNNNNNNNNNNNNNNNNNNNNNNNNNNNNNNNNNNNNNNNNNNNNNNNNNNNNNNNNNNNNNNNNNNNNNNNNNNNNNNNNNNNNNNNNNNNNNNNNNNNNNNNNNNNNNNNNNNNNNNNNNNNNNNNNNNNNNNNNNNNNNNNNNNNNNNNNNNNNNNNNNNNNNNNNNNNNNNNNNNNNNNNNNNNNNNNNNNNNNNNNNNNNNNNNNNNNNNNNNNNNNNNNNNNNNNNNNNNNNNNNNNNNNNNNNNNNNNNN
PS226_            ATTCCCCTA--GTAA-CGGCGAGTGAAGAGGGAAGAGCCCAGCAC-CGAAGCCTGCGGCAGGTTTGCTGTTAGGCAATGTGGTGTTTGGGTCGGCTCGTGGGACCACCACTCCACTCGAAGTCCAGCATTGAGTATGG-TTACTGGATTTGGCCCAGAGAGGGTGAAAGGCCCGTA--CGAGTGGAGTA-CCAGACATGTGAGTTGTGGTTCACCAGGTCGACCTTAGAGTCGGGTTGTTTGGGAATGCAGCCCAAAGTGGGTGGTAAACTCCATCCAAGGCTAAATACTAGCACGAGTCCGATAGCGAACAAGTACCGTGAGGGAAAGTTGAAAAGTACTCT-GAAGAGAGAGTAAACAGTACGTGAAACCGC-ATGCAGGTAAACGGGTGGC-GTCAAGCTGCAAG-CCCAGAGAATTCA-GCCGGCT--AGGGTGT-TGTGTA-TG--CGCCT--GGC-G-CA-TCTA--TCAGTC--GGAGTAGTACGA------CTGGGT-AGTCCACTAGGAA--A-CAGTGGG-CCT----GTC------CGC----AAG-----GTC-AG---------G--ATATGT-GTACC-GGGTGGGTGCC--GGAGCATGCTA--TC---CG-T--CTG-GGGACTGT-CTAGCCGGTGCAC-TTTCTCTGT--GGTCAACACCACGAC-CGGTGGCATTGC--CAGTCTACTGTGTCCAA--GTCGCGT-CT---GCTAG---G-TC---CT------C----------GTG---G-----------CCAAACGGGC------GCGATCACACGCAAAC---TC-AGTAAACGGCGTGAAGGTG---TC-TCGGCACTTTTGCGTGTTATCGGCTACTGGT---TGTGAACGG---GCCTG--CT------CGGTGT---TT---G-----TTGTAAC------CGG--CACCT-----GGGTGGCT---CGGTGGGGCATGGTGGTAAGAA-TAACTGTGCAAGGCACCGGGGTCGTCGGCCTCA-----------AT--CGC-GT--CCTGC--GTC--CACGTTA---CAAG--TGGTGG-------T-----GTAAAACGGCT-G-TGT-----C-------------GTCACT--GC---CTGCCCGGT------GCTGG--GTCTGATTGG-CGTGTTGCCTGCG---CAAAG---TAGGCCCG--TCGGTGGCTC-GGCTCG-GGATGGGTAGT------TGGTG---GCGTT----GCCGGC--GGCGTGG-G---GCGTT-GTG-GGCCC-AATAG-TCAGTGGTGTAGTGGTAG-ACGAGCTACCCGACCCGTCTTGAAACACGGACCAAGGAGTTTAACA-TGTATGCGAGTCAATGGGTCCTACGAAACCCAAAGGCGCAGTGAAAGTAAGGCTT-----CGACTT----------G-------------TCT-C-----GGA--GTGAGGTGAGATCCCGCCGTTTCTCGCACCAGTC--TAATGC-----CAGCAT-CAGGC------TAAGAGCGGCGGGCGCATCACCGGCCCGTCCCAT-GA--TGTGGTCATTGG----A-TGT-CCGCGGCT---G----------TTGTTGCTCCTTCTCCTCCTCTTCCCTG------------------------------------------T--------T----TTGGGGGGTCGGGGGTGG-G-TAGCGG-TGGTCGTGGT-GCCAGTGCGTCATC-GGGGCGGAGCATGAGCATACACGTTGAGACCCGAAAGATGGTGAACTATGCTTGCGTAGGTTG--AAGCCAGAGGAAACTCTGGTGGAGGACCGCAGCGATTCTGACGTGCAAATCGATCGTCAAA-CGTGAGCATAGGGGC--GAAAGACTAATCGAAC-CATCTAGTAGCTGG--TTCCCTC
PS306_            ATTCCCCTA--GTAA-CGGCGAGTGAAGAGGGAAGAGCCCAGCAC-CGAAGCCTGCGGCAGGTTTGCTGTTAGGCAATGTGGTGTTTGGGTCGGCTCGTGGGACCACCGCTCCACTCGAAGTCCAGCATTGAGTATGG-TTACTGGATTTGGCCCAGAGAGGGTGAAAGGCCCGTA--CGAGTGGAGTA-TCAGACATGTGAGTTGTGGTCCACCAGGTCGACCTTAGAGTCGGGTTGTTTGGGAATGCAGCCCAAAGTGGGTGGTAAACTCCATCCAAGGCTAAATACTAGCACGAGTCCGATAGCGAACAAGTACCGTGAGGGAAAGTTGAAAAGTACTCT-GAAGAGAGAGTAAACAGTACGTGAAACCGC-ATGCAGGTAAACGGGTGGC-GTCAAGCTGCAAG-CCCAGAGAATTCA-GCCGGCT--AGGGTGT-TGTGTA-TG--CGCCT--GGC-G-CA-TCTA--TCAGTC--AGAGTAA----GA-----CTGGGT-AGTCCACTAGAAA--A-CAGTGGG-CCT----GTC------CGC----AAG-----GGC-AG---------G--ATATGT-GTACC-GGGTGGGTGCC--GGAGCATGCTA--TC---CG-T--CTG-GGGACTGT-CTAGCCGGTGCAC-TTTCTCTGT--GGTCAACACCACGAC-CGGTGGTATTGC--CAGTCTACTGTGTCCAA--GTCGCGT-CT---GCTAG---G-TC---CT------T----------GTG---G-----------CCAAACGGGC------GCGATCACACGCAAAC---TC-AGTAAACGGCGTGAAGGTG---TC-TCGGCACTTTTGCGTGCTATCGGCTACTGGT---TGTGAACGG---GCCTG--CTC-A---GGGTGTGTCT----G-----CTGTAAC------CAG--CACCT-----GGGTGGCT---TGGTGGGGCACGGTGGTAAGAA-TAACTGTGCAAGGCACCGGGGTTGTCGGCCTCA-----------ATT--GCGCC---CTGT--GCC--CACGTTA---CATG--TTGTG-------------TTAAAATCGGCT-G-TGT-----C-------------GCCGTT--GC---CTGCCCGTT------GCTGG--GTCTGATTGG-CGTGTTGCCTGCG---CAAAG---TAGGCCCG--TCAGTGGCTC-GGCTCG-GGATGGGTAGC------TGGTG---GCGTT----GTCGGC--GGCGTGG-G---GCGTT-GTG-GGCCT-AATAG-TCAGTGGTGTAGTGGTAG-ACGAGCTACCCGACCCGTCTTGAAACACGGACCAAGGAGTTTAACA-TGTATGCAAGTCAATGGGTCCTACGAAACCCAAAGGCGCAGTGAAAGTAAGGCTC-----CGACTT----------G-------------TCT-C-----GGA--GTAAGGTGAGATCCCGCCGTTACTCGCACCAGCC--TAATGC-----CAGCAT-CAGGC------TAAGAGCGGCGGGCGCATCACCGGCCCGTCCCAT-GA--TGTGGTCATTGG----A-TGT-CCGCGGC----A---------GTTGCCGTCGCTTGTTTGCCTCTTTCTCGTCTCG-------------------------------------G-------------CGAGGAGGTGGTTGGCGG-C-G-GTGG-TGGTCGTGGT-GCCAGTGCGTCATC-GGGGCGGAGCATGAGCATACACGTTGAGACCCGAAAGATGGTGAACTATGCTTGCGTAGGTTG--AAGCCAGAGGAAACTCTGGTGGAGGACCGCAGCGATTCTGACGTGCAAATCGATCGTCAAA-CGTGAGCATAGGGGC--GAAAGACTAATCGAAC-CATCTAGTAGCTGG--TTCCCTC
[truncated: 655,186 more chars]
