# Supplementary material for: Machine learning models accurately predict clades of proteocephalidean tapeworms (Onchoproteocephalidea) based on host and biogeographical data
Source: Cladistics. 2025 Mar 6;41(3):264–82. doi: 10.1111/cla.12610 (PMC12065121; doi:10.1111/cla.12610)
Supplement: Supplementary file 1 — Appendix S1. List of supplementary tables (both in csv and xlsx formats). Appendix S1a. List of newly collected tapeworms and associated metadata. Appendix S1b. Summary data of all tapeworm sequences used in the phylogenetic analysis. Appendix S1c. Codification of characters and associate states for the character optimization analysis. Appendix S1d. States of character for each terminal used in the character optimization analysis. Appendix S1e. Categorial attributes and associated states used in the random forest analysis. Appendix S1f. Selected clades used for training the Random Forest algorithm. Appendix S1g. List of synonyms used through the analyses. Appendix S2. Individual character optimization files. Appendix S2a. List of non‐ambiguous transformations and their type. Appendix S2b. Detailed character matrix used to generate the TNT file. Appendix S2c. Legend for characters and character states. Appendix S2d. Non‐ambiguous synapomorphies of each node. Appendix S2e. Character matrix in TNT file. Appendix S2f. Tree in Newick format containing branch labels (nodes). Appendix S2g. PDF file of the tree including transformations in nodes with three or more terminals. Appendix S3. Alignment and Tree search files. Appendix S3a. Alignment‐ready for the tree search in TNT (28S rRNA). Appendix S3b. Alignment‐ready for the tree search in TNT (MT‐CO1). Appendix S3c. Alignment‐ready for the tree search in TNT (TOTAL). Appendix S3d. TNT script for the tree search. Appendix S3e. Most parsimonious trees in Newick format. Appendix S3f. TNT script for summarizing the strict consensus tree. Appendix S3g. TNT script for the branch length assessment. Appendix S3h. TNT script for the branch support and frequency analysis. Appendix S3i. Consensus tree in Newick format (no branch lengths or support values). Appendix S3j. Complete consensus tree (including branch lengths, support and frequency values). Appendix S3k. Consensus tree, including Goodman‐Bremer and Jackknife values, in PDF [file CLA-41-264-s001.zip › cla12610-sup-0033-AppendixS5b.nexus]

#NEXUS

BEGIN DATA;
DIMENSIONS  NTAX=537 NCHAR=1617;
FORMAT DATATYPE=DNA GAP=- MISSING=N;
MATRIX

Clistobothrium_   ATGTATAATATTTTTGGATTATTTAGTTGGCTTTTTACGCTTGACCATAAGCGTATAGGTATGTTGTATACGTTGATTGGTATTTGGTCTGGTTTTGTTGGTTTAAGTTTTAGTTTAATGATTCGTATCAAATTTTTAGAACCTTATTATAATGTCATTTCTACAGATTGTTATAATTTTCTTATTACTAATCATGGTATTTTAATGATTTTTTTTTTCTTGATGCCTATTTTAATAGGTGGTTTTGGTAATTACCTTATACCTCTTTTAAGTGGGCTGTCTGATTTAAATTTACCTCGCCTGAAAGCTATCAGAGCTTGACTTCTGATGCCATCAGCCATTTTTTTAGTGATAAGAATGTGCTTAGGGGCTGGTATAGGATGAACTTTTTATCCCCCTTTATCTTCCTCTTTATTTGCGAGAAGTAAGGGTGTTGATTTCTTAATGTTTTCTTTACACCTGGCTGGTGTTTCTAGTATATTTAGCTCTATTAATTTTATTTGCACACTTTACAGTGTATTTAGCACTAATTTGGTTGCTCGTACCTCTATTGTGCTGTGATCATATCTTTTCACTTCTATTTTATTGCTTGTTAGACTCCCTGTGTTGGCAGCTGCTATTACTATGCTTCTATTCGATCGTAACTTTGGTTCTGCTTTTTTTGATCCGTTGGGGGGAGGGGACCCTGTTTTATTTCAGCACATGTTTTGATTTTTTGGGCATCCAGAAGTTTATGTTCTAATTTTACCTGGTTTCGGTATTATCAGTCATGCCTGTATGAATATGGGTTGTGCCCCAGATGCTTTTGGTTTTTATGGGTTATTATTCGCCATGTTTGCAATTGTCTGCCTAGGTAGTGTAGTATGAGGTCATCATATGTTTACTGTGGGTCTAGATGTTAAGACTGCTGTCTTTTTTAGTTCTGTAACTATGGTTATAGGTGTGCCCACAGGTATAAAGGTGTTTACTCGACTTTATATGCTTATGAACAGACGTGTTAAAAAGAGTGACCCTATTTTGTGGTGGATAGTTTCTTTTATAGTATTATTTACTTTCGGAGGTATTACAGGTGTTGTTCTTTCAGCATGTGTCCTTGATAAAGTGCTACATGACACTTGATTTGTTGTGGCTCATTTTCATTATGTGATGTCACTAGGTTCTTATATAAGCATTATAATTATGTTTATTTGATGATGACCTTTAATTACAGGAGTAAGACTCAAAAAGTATCTTTTGCAGTGTCAGTGTATTTTATCTAATATAGGTTTCAATATGTGCTTCTTTCCAATGCATTATTTCGGTCTTTGTGGTTTACCTCGTCGTGTGTGTGTATATGAGAGTAGATATAACTGAATAAATACGATTTGTTCTGTGGGTTCTTTTATCTCTGCCTTTAGTGGTTGCTTTTTTGTGTTTATTCTTTGAGATTCCCTGGTTAATCGTAACGAGATATTAGGTTCTTATGGCACATCCGGTGCTATTACGAGAATTATGCTCAGTCCAATAGCGTATCATAATAAATTTTTTACTTATTATTTTTCAGTCGATTATACATACGGTCAGTATTTTATGGACTGAAAGGATAATGTTTATATAGGTAGATTTCGAGGTTATTTA
PS129_            ATGAATAGTGTAACTATTTTACTGAACTGATTGTTTACTTTAGACCATAAGCGAATTGGTGTGCTTTATACACTGGTAGGTGTTTGAGCTGGATTTTTAGGTCTTAGCTTTAGAGCTATGATCCGAATAAAATTTTTAGAACCGTACCATAAAGTTATTTCCACTGACTGTTATAAATTTTTAGCTACCAAACACGGTATACTTATGATTTTCTTTTTTCTAATGCCTATAATTATAGGAGGGTTTGGTAAATTTTTAATACCTCTATTAGGCGGCTTGTCAGACTTAAAACTCCCTCGATTAAAAGCTGTCAGTCTTTGACTTCTTTTACCTTCCGTAATATTTTTACTTTTAAGGATGTGCTTAGGTGCTGGCGTGGGTTGAACATTTTATCCCCCTTTGTCATCTTCTCTATTTACCAGCAGTAAGGGGGTTGATTTTTTAATGTTCTCACTACATCTTGCCGGGGTTTCTAGAATTTTTAGATCAATAAATTTTATTTGTACTTTGTATACTATCTTCACAAAAAAATTATCTTCACGTAGTTCTATAATATTGTGAACTTACTTATTTACTTCTATTCTACTATTAACAACTTTACCGGTCTTAGCGGCTGCGATTACAATGCTGCTTTTTGACCGTAAATTTGGCTCTGCATTTTTTGACCCCTTAGGGGGCGGGGACCCTGTTTTATTTCAACACATGTTTTGGTTTTTTGGGCACCCTGAAGTTTATGTGTTAATCTTACCTGGTTTTGGAATGGTTAGTCATGCCTGTCTCAACATGGGATGTGCTCCTGACGTTTTTGGATTCTATGGCTTGGTTTTTGCCAGGTTTTCAATTGTATGCCTAGGTAGTGTTGTATGAGCGCATCATATGTTTGTAGTCGGGTTAGATGTTAAGACTGCAGTCTTTTTTAGATCCGTCACAATGGTTATAGGAGTTCCTACTGGTATAAAGGTTTTTACTTGATTGTATATGCTTTTGAAAAGTAACGTTAATAAGATGGATCCTGTTTTTTGGTGGGTTATATCCTTTATAGTATTATTTACTTTTGGGGGCGTAACTGGTATAGTTTTGTCAGCTTGTGTGTTAGACAGAGTTTTGCATGACACATGATTTGTTGTTGCTCATTTTCATTATGTAATGTCGTTAGGGTCATATATAAGGATTTTGTTAATGTTTATCTGATGATGGCCATTAATTACAGGGTTAAGATTAAATAAGTATCTTTTACAATGTCATTGTATAGTATCTAATGTTGGTGTTAATATGTGTTTCTTTCCTATGCATTATTTTGGCCTATGTGGTCTACCTCGTCGTGTTTGTATGTATGAAAGTAGATTTAACTGGATTAACATAGTTTGCACTGTAGGCTCTTTTATTTCAATTTTTAGTGGGTGTCTGTTTGTTTTTATATTATGCGAGTCTTTTTTTTCTCGTAACATATCACTAGGCTTTTATGGTACTTCGGCTGTGATTACTAACTTGTTAAAAACACCTGTGCCATACCATAGTAACTTTTTTACTCATTTCTTGTCTGTAAACTATTCTTATGGTGTCTATCACATGCACTGAAAGAAAAATAATTATGTTGGTTGATGAACTCCTGACNNN
PS064_            ATGCGTACTATGAATAAATTTTTTAATTGATTGTTTACGCTAGACCATAAGCGTATAGGTATTTTGTACACATTAGTTGGAATCTGAGCAGGATTCTTAGGGTTAAGTTTTAGTGTAATGATTCGTATTAAATTTTTAGAACCCTACTATAATGTAATTTCTACGGATTGCTACAAATTTCTTATAACAAATCACGGGATTTTAATGATTTTCTTTTTTTTAATGCCAATCTTAATAGGAGGTTTTGGGAAATTTTTAATTCCGTTACTAAGTGGGCTATCTGATCTTAAATTACCACGTTTAAAAGCATTAAGATTTTGATTATTAATTCCGTCTGTGATATTTTTAGTTATAAGTATGTGTTTTGGTGCTGGGGTTGGTTGAACCTTTTACCCACCATTATCTTCATCTTTATTTAGTGCCGGGGTTGGGGTAGATTTTTTAATGTTTTCTTTACATTTAGCTGGTGTTTCTAGGATTTTTAGTTCGATAAATTTTATTTGTACACTTTATAGTGTCTTTTGTGTAAATTTAGCTTCACGTAGTTCAATAATTCTTTGAACATATCTTTTTACATCAATCTTGTTATTAACCACTTTACCTGTATTAGCAGCTGCTATTACAATGCTTCTATTTGATCGAAAATTTGGGTCTGCATTTTTTGATCCGTTAGGAGGAGGTGATCCAGTTTTATTTCAGCATATGTTTTGATTTTTTGGTCATCCGGAAGTCTATGTTTTAATTTTACCAGGGTTTGGTATGATTAGTCATGCTTGCTTAAATATGGGTTGTGCTCCTGATGTATTTGGGTTTTATGGCTTAGTATTTGCTAGATTTTCAATTGTATGTTTAGGTAGTATAGTTTGAGCTCATCATATGTTTACTGTTGGTCTTGATGTGAAGACTGCTGTATTTTTTAGTTCAGTTACAATGATTATTGGTGTTCCTACTGGAATAAAGGTTTTTACTTGGTTATACATGTTATTAGGTAGAGATGTTAAAAAGAGAGATCCAGTATTTTTATGAGTTATTTCTTTTATTATTCTTTTTACTTTTGGTGGTGTAACTGGTATTGTTTTATCAGCATGTGTTCTAGATAGTGTTCTTCATGATACTTGATTTGTTGTGGCACACTTTCATTATGTAATGTCCTTAGGTTCATATATAAGAATTATTATAATGTTTATATGATGATGGCCTCTTATTACTGGTATGAGGTTAAATAAGTATTTATTACAGTGTCAGTGCTTAGTTTCAAATATAGGCTTTAATTTATGTTTTTTTCCAATGCATTATTTTGGTTTATGTGGTTTACCACGTCGTGTGTGTATGTATGAAGTGAGTTTTAGCTGAATTAATCTTATTTGTACAATAGGTGCTTTTATATCTATTTTTAGTGGTTGTTTTTTTATGTTTATTTTATGAGAATCTTTGGCTACTCGTCATATAGCTTTAGGATCTTTTGGTGCATCTAGTGTTATAACTAATATGATTTTAAGTCCTATTGCTTACCATAATAAATTTTTTACTCATTACTTATCAGTAAATTATTCTTATGGTGAATATCATATGTATTGAAAGAAAAAAGTGTATATTGGAAGATGAACGGTTTTTNNN
PS066_            ATGCGTACCATGAATAAATTTTTTAATTGATTGTTTACGCTAGACCATAAGCGTATAGGTATTTTGTACACATTAGTTGGAATCTGAGCAGGATTCTTAGGGTTAAGTTTTAGTGTAATGATTCGTATTAAATTTTTAGAACCCTACTATAATGTAATTTCTACGGATTGCTACAAATTTCTTATAACAAATCACGGGATTTTAATGATTTTCTTTTTTTTAATGCCAATCTTAATAGGAGGTTTTGGGAAATTTTTAATTCCGTTACTAAGTGGGCTATCTGATCTTAAATTACCACGTTTAAAAGCATTAAGATTTTGATTATTAGTTCCGTCTGTGATATTTTTAGTTATAAGTATGTGTTTTGGTGCTGGGGTTGGTTGAACCTTTTACCCACCATTATCTTCATCTTTATTTAGTGCCGGGGTTGGGGTAGATTTTTTAATGTTTTCCTTACATTTAGCTGGTGTTTCTAGAATTTTTAGCTCGATAAATTTTATTTGTACACTTTATAGTGTCTTTTGTGTAAATTTAGCTTCACGTAGTTCAATAATTCTTTGAACATATCTTTTTACATCAATCTTGTTATTAACCACTTTACCTGTATTAGCAGCTGCTATTACAATGCTTCTATTTGATCGAAAATTTGGGTCTGCATTTTTTGATCCGTTAGGAGGAGGTGATCCAGTTTTATTTCAGCATATGTTTTGATTTTTTGGTCATCCGGAAGTTTATGTTTTAATTTTACCAGGGTTTGGTATGATTAGTCATGCTTGCTTAAATATGGGTTGTGCTCCTGATGTATTTGGGTTTTATGGCTTAGTATTTGCTAGATTTTCAATTGTATGTTTAGGTAGTATAGTTTGAGCTCATCATATGTTTACTGTTGGTCTTGATGTGAAGACTGCTGTATTTTTTAGCTCAGTTACAATGATTATTGGTGTTCCTACTGGAATAAAGGTTTTTACTTGGTTATACATGTTATTAGGTAGAGATGTTAAAAAGAGAGATCCAGTATTTTTATGAGTTATTTCTTTTATTATTCTTTTTACTTTTGGTGGTGTAACTGGTATTGTTTTATCAGCATGTGTTCTAGATAGTGTTCTTCATGATACTTGATTTGTTGTGGCACACTTTCATTATGTAATGTCCTTAGGTTCATATATAAGAATTATTATAATGTTTATATGATGATGGCCTCTTATTACTGGTATGAGGTTAAATAAGTATTTATTACAGTGTCAGTGCTTAGTTTCAAATATAGGCTTTAATTTATGTTTTTTTCCAATGCATTATTTTGGTTTATGTGGTTTACCACGTCGTGTGTGTATGTATGAAGTTAGTTTTAGCTGAATTAATCTTATTTGTACAATAGGTGCTTTTATATCTATTTTTAGTGGTTGTTTTTTTATGTTTATTTTATGAGAATCTTTGGCTACTCGTCATATAGCTTTAGGATCTTTTGGTGCATCTAGTGTTATAACTAATATGATTTTAAGTCCTATTGCCTATCATAATAAATTTTTTACTCATTACTTATCAGTAAATTATTCTTATGGTGAATATCATATGTATTGAAAGAAAAAAGTGTATATTGGAAGATGAACGGTTTTTNNN
PS128_            ATGAATAGTGTAACTATTTTACTGAACTGATTGTTTACTTTAGACCATAAGCGAATTGGTGTGCTTTATACACTGGTAGGTGTTTGAGCTGGATTTTTAGGTCTTAGCTTTAGAGCTATGATCCGAATAAAATTTTTAGAACCGTACCATAAAGTTATTTCCACTGACTGTTATAAATTTTTAGCTACCAAACACGGTATACTTATGATTTTCTTTTTTCTAATGCCTATAATTATAGGAGGGTTTGGTAAATTTTTAATACCTCTATTAGGCGGCTTGTCAGACTTAAAACTCCCTCGATTAAAAGCTGTCAGTCTTTGACTTCTTTTACCTTCCGTAATATTTTTACTTTTAAGGATGTGCTTAGGTGCTGGCGTGGGTTGAACATTTTATCCCCCTTTGTCATCTTCTCTATTTACCAGCAGTAAGGGGGTTGATTTTTTAATGTTCTCACTACATCTTGCCGGGGTTTCTAGAATTTTTAGATCAATAAATTTTATTTGTACTTTGTATACTATCTTCACAAAAAAATTATCTTCACGTAGTTCTATAATATTGTGAACTTACTTATTTACTTCTATTCTACTATTAACAACTTTACCGGTCTTAGCGGCTGCGATTACAATGCTGCTTTTTGACCGTAAATTTGGCTCTGCATTTTTTGACCCCTTAGGGGGCGGGGACCCTGTTTTATTTCAACACATGTTTTGGTTTTTTGGGCACCCTGAAGTTTATGTGTTAATCTTACCTGGTTTTGGAATGGTTAGTCATGCCTGTCTCAACATGGGATGTGCTCCTGACGTTTTTGGATTCTATGGCTTGGTTTTTGCCAGGTTTTCAATTGTATGCCTAGGTAGTGTTGTATGAGCGCATCATATGTTTGTAGTCGGGTTAGATGTTAAGACTGCAGTCTTTTTTAGATCCGTCACAATGGTTATAGGAGTTCCTACTGGTATAAAGGTTTTTACTTGATTGTATATGCTTTTGAAAAGTAACGTTAATAAGATGGATCCTGTTTTTTGGTGGGTTATATCCTTTATAGTATTATTTACTTTTGGGGGCGTAACTGGTATAGTTTTGTCAGCTTGTGTGTTAGACAGAGTTTTGCATGACACATGATTTGTTGTTGCTCATTTTCATTATGTAATGTCGTTAGGGTCATATATAAGGATTTTGTTAATGTTTATCTGATGATGGCCATTAATTACAGGGTTAAGATTAAATAAGTATCTTTTACAATGTCATTGTATAGTATCTAATGTTGGTGTTAATATGTGTTTCTTTCCTATGCATTATTTTGGCCTATGTGGTCTACCTCGTCGTGTTTGTATGTATGAAAGTAGATTTAACTGGATTAACATAGTTTGCACTGTAGGCTCTTTTATTTCAATTTTTAGTGGGTGTCTGTTTGTTTTTATATTATGCGAGTCTTTTTTTTCTCGTAACATATCACTAGGCTTTTATGGTACTTCGGCTGTGATTACTAACTTGTTAAAAACACCTGTGCCATACCATAGTAACTTTTTTACTCATTTCTTGTCTGTAAACTATTCTTATGGTGTCTATCACATGCACTGAAAGAAAAATAATTATGTTGGTTGATGAACTCCTGACNNN
PS300_            ATGCGTACAATGAATAAAATTTTAAATTGATTGTTCACGCTAGATCATAAGCGTATTGGCATCTTATACACGTTAGTGGGTATATGAGCTGGATTTTTAGGTTTAAGTTTTAGAGTAATGATTCGTGTAAATTTCTTAGAACCTTACTATAATGTAATATCTACTGATTGTTACAAATTTCTTATAACCAAACATGGGATATTAATGATATTTTTTTTCTTAATGCCTATCCTAATAGGTGGGTTTGGAAAATTTTTAATTCCTTTACTAAGAGGTCTATCTGATCTTAATCTCCCTCGTTTAAAAGCTTTAAGATTTTGACTATTAGTTCCTTCAGTTATTTTTTTAATTGTTAGTATGTGTCTAGGTGCTGGTGTAGGTTGAACGTTTTATCCTCCCCTCTCATCATCCCTCTTTAGTGGTAGTAAGGGTGTTGATTTTTTGATGTTTTCTTTGCATTTGGCAGGTGTTTCTAGAATATTTAGATCTATAAAATTTATTTGTACTATTTTTAGGGTTTTTAGTGCGAAACTGGCATCCCGAAGATCAGTAATATTATGAACTTATCTTTTCACTTCTGTACTTCTTTTAACCACCCTTCCTGTATTGGCAGCTGCTATAACTATGCTTTTGTTTGATCGAAAATTTGGATCTGCCTTTTTTGATCCGCTTGGTGGGGGGGATCCTGTTTTATTTCAGCACATGTTTTGGTTTTTTGGCCACCCCGAAGTCTATGTTTTGATTTTACCAGGGTTTGGTATGGTTAGACATGCTTGTTTAAACATGGGTTGTGCTCCAGATGTTTTCGGGTTTTATGGGTTAGTGTTTGCTAGATTCTCAATTGTGTGCTTGGGTAGCGTTGTGTGAGCTCATCATATGTTTACAGTGGGTTTGGATGTGAAGACTGCTGTATTTTTTAGATCAGTTACTATGGTTATTGGGGTACCAACTGGTATTAAGGTTTTTACATGGTTGTACATGCTTATAAAAAGACATGTTAAAAAGAGAGATCCTGTTTTTTTATGGGTTACATCTTTTATTATCCTTTTTACCTTTGGTGGTGTTACTGGTGTTGTTTTATCTGCCTGCGTTCTAGATAGAGTATTACACGATACATGATTTGTAGTGGCTCATTTTCACTATGTTATGTCTTTGGGTTCTTATATAAGAATAATTATAATGTTTATATGATGATGACCTTTAATAACAGGTGTCAGCCTTAACAAGTATCTTTTACAGTGTCAGTGTTTAGTTTCTAAAGTAGGCTTTAAAATGTGTTTTTTTCCTATGCATTATTTTGGTCTCTGTGGGTTACCTCGTCGTGTCTGTATGTATGAGAGAAGTTTTAAATGAATAAATTCTATTTGTACCATAGGTGCTTTTATGTCTATTTTTAGAGGTTGCTTTTTTATATTTATTTTATGAGAGTCATTAGCAACTCGCCATGTGTCACTAGGTTCCTATGGTCCGGCTAGGGTGGTTACAAATATTATTTTAAGCCCTGTTGGGTACCATAATAACTTTTTTACGCATTATATCTCTGTAAATTATTCTTACAGAGTTTATCACATGTACTGGAAGAATAAAGTCTATATAGGGGCTTGAAAGGTTTTTNNN
PS130_            ATGAATAGTGTAACTATTTTACTGAACTGATTGTTTACTTTAGACCATAAGCGAATTGGTGTGCTTTATACACTGGTAGGTATTTGAGCTGGATTTTTAGGTCTTAGCTTTAGAGCTATGATCCGAATAAAATTTTTAGAACCGTACCATAAAGTTATTTCCACTGACTGTTATAAATTTTTAGCTACCAAACATGGCATACTTATGATTTTCTTTTTTCTAATGCCTATAATTATAGGAGGGTTTGGTAAATTTTTAATACCTCTATTAGGCGGCTTGTCAGACTTAAAACTCCCTCGATTAAAAGCTGTCAGTCTTTGACTTCTTTTACCTTCCGTAATATTTTTACTTTTAAGGATGTGCTTAGGTGCTGGCGTGGGTTGAACATTTTATCCCCCCTTGTCATCTTCTCTATTTACCAGCAGTAAGGGGGTTGATTTTTTAATGTTCTCACTACATCTTGCCGGGGTTTCTAGAATTTTTAGATCAATCAATTTTATTTGTACTTTGTATACTATCTTCACAAAAAAATTATCTTCACGTAGTTCTATAATATTGTGAACTTACTTATTTACTTCTATTCTACTATTAACAACTTTACCGGTCTTAGCGGCTGCGATTACAATGCTGCTTTTTGACCGTAAATTTGGCTCTGCATTTTTTGACCCCTTAGGGGGCGGGGACCCTGTTTTATTTCAACACATGTTTTGGTTTTTTGGGCACCCTGAAGTTTATGTGTTAATCTTACCTGGTTTTGGGATGGTTAGTCATGCCTGTCTCAACATGGGATGTGCTCCTGACGTTTTTGGATTCTATGGCTTGGTTTTTGCCAGGTTTTCAATTGTATGCCTAGGTAGTGTTGTATGAGCGCATCATATGTTTGTAGTCGGATTAGATGTTAAGACTGCAGTCTTTTTTAGATCCGTCACAATGGTTATAGGAGTTCCTACTGGTATAAAGGTTTTTACTTGATTGTATATGCTTTTGAAAAGTAACGTTAATAAGATGGATCCTGTTTTTTGGTGGGTTATATCCTTTATAGTATTATTTACTTTTGGGGGCGTAACTGGTATAGTTTTGTCAGCTTGTGTGTTAGACAGAGTTTTACATGACACATGATTTGTTGTTGCTCATTTTCACTATGTAATGTCGTTAGGGTCATATATAAGGATTTTGTTAATGTTTATCTGATGATGGCCATTAATTACAGGGTTAAGATTAAATAAGTATCTTTTACAATGTCATTGTATAGTATCTAATGTTGGTGTTAATATGTGTTTCTTTCCTATGCATTATTTTGGCCTATGTGGTTTACCACGTCGTGTTTGTATGTATGAAAGTAGCTTTAACTGGATTAACCTAGTTTGCACTGTAGGCTCTTTTATATCAATTTTTAGTGGGTGTCTGTTTGTTTTTATATTATGCGAGTCTTTTTTTTCTCGTAACATATCACTAGGCTTTTATGGTACTTCGGCTGTGATTACTAACTTGTTAAAAACACCTGTGCCATACCATAGTAACTTTTTTACTCATTTCTTGTCTGTAAATTATTCTTATGGCGTCTATCACATGCACTGAAAGAAAAATAATTATGTTGGTTGATGAACTCCTGACGAG
PS408_            ATGCGTAGCATGAAAAAATTTTTGAGTTGGTTGTTTACTTTAGATCATAAGCGTATTGGTATTTTATATACTTTAGTTGGCATTTGAGCAGGATTTTTGGGATTAAGTTTTAGACTAATGATTCGTATCAAATTTTTGGAACCATATTATAACGTTATTTCTACTGATTGTTATAAATTCTTGATTACTAATCATGGGATTTTAATGATTTTTTTCTTTTTAATGCCTATATTAATAGGAGGTTTTGGTAATTTCTTGATACCTTTGTTGGGCGGTCTTTCTGACTTAAAATTACCTCGACTAAAAGCTTTAAGTTTTTGATTATTAATTCCTTCCGTTATTTTTTTGGTTATTAGAATGATCTTAGGTGCAGGGGTTGGGTGAACTTTTTATCCACCTTTGTCATCATCACTTTTTACAGGTAGAAAGGGTGTGGACTTTTTAATGTTTTCTTTACATTTAGCAGGTATATCAAGAATATTTAGTTCAATAAATTTTATTTGCACTTTATATAGTGTATTTACTGCAAATTTGGCTTCCCGAAGTTCCGTTATTTTATGGACATATTTGTTTACGTCTATACTTCTTTTAACAACATTGCCTGTGCTAGCAGCAGCTATTACCATGCTTTTATTTGATCGTAAATTTGGTTCTGCTTTTTTTGATCCACTTGGCGGCGGCGACCCTGTGTTGTTTCAACATATGTTTTGATTTTTTGGTCATCCTGAAGTGTATGTTCTTATTCTTCCTGGTTTTGGCATGATTAGCCATGCTTGTTTAAATATGGGTTGTGCTCCTGACGTATTTGGCTTCTATGGCCTTGTGTTTGCAAGGTTTTCTATTGTTTGTCTAGGTAGCGTTGTTTGAGCGCACCACATGTTTACAGTTGGTTTAGATGTTAAGACTGCTGTTTTTTTTAGTTCTGTTACGATGATTATTGGTGTACCCACTGGTATTAAGGTTTTCACTTGATTATACATGCTTTTGAATAGAAAAGTTAAAAAGATGGATCCTATCTTTTTATGGGTTATTTCATTTATAGTGTTGTTCACCTTTGGTGGTGTTACTGGTATTGTATTGTCTGCTTGTGTTTTAGATAAAGTTTTACATGATACCTGATTTGTAGTTGCTCACTTTCATTATGTTATGTCCCTTGGGTCATATATGAGCATTATAATTATGTTTATTTGATGGTGGCCCTTAATAACAGGTGTTAGTTTAAATAAGTATTTATTACAGTGTCAGTGTTTAGTTTCAAATATAGGTTTTAATCTGTGTTTTTTCCCTATGCATTATTTTGGTCTTTGCGGGTTACCTCGTCGTGTGTGTATGTACGAGAGTAGCTTTAATTGGATTAATATGATTTGTACTATAGGTTCTTTTATTTCTATATTTAGTGGCTGTTTTTTTATTTTTATTTTATGAGAATCTTTGGCTAATCGTCATGTGGCTCTCGGCTCTTTTGGTGCTTCTAGAGTTATCACCAAAATGATTTTAAGCCCAATTGCTTATCATAATAAATTCTTTACCCACTATTTGTCTGTAAATTATTGTTATAGCGAATATCATATGTATTGAAAGAATAAAGTTTATATCGGCACTTGAAGACGTGGGTTT
PS126_            ATGTTTAGCGTTGCTGGTTTACTAAACTGATTGTTTACTTTAGATCATAAGCGTATTGGTATACTTTACACAGTAATTGGAATTTGAGCTGGATTTTTAGGTCTAAGATTTAGAGCTATGATCCGTATAAAATTTTTAGAGCCTTACTATAAAGTAATTTCGACGGATTGTTATAAATTTTTAGCTACTAATCATGGGATATTAATGATTTTCTTTTTTTTAATGCCAATATTAATTGGCGGGTTTGGGAAATTTTTAATACCTTTATTAGGTGGTTTGTCTGATTTGAATCTACCCCGCCTTAAAGCTATCAGTCTTTGGTTATTATTACCGTCTGTTATATTTTTACTTATTAGAATGTGTTTAGGCGCAGGGGTAGGTTGAACATTTTATCCACCTTTGTCATCCTCAATGTTTACAAGAAGTAAGGGTGTTGATTTTCTGATGTTTTCTTTACATATAGCAGGAGTTTCTAGGATTTTTAGATCAATTAATTTTATTTGCACTCTTTATACTATATTTATAGAAAATTTATCTTCTCGTAGCTCAGTAATTTTATGAACTTATTTATTTACTTCTATTTTATTATTGACTACATTACCAGTTTTAGCTGCTGCTATTACAATGTTGCTTTTTGACCGTAAATTCGGTTCTGCTTTTTTTGATCCTTTAGGTGGAGGTGATCCTGTTTTGTTTCAGCACATGTTTTGGTTTTTTGGTCACCCAGAGGTTTATGTTTTGATTTTACCTGGTTTTGGTATGATTAGTCATGCTTGCTTAAATATGGGTTGTGCTCCAGATGTTTTTGGTTTCTATGGCCTTGTATTTGCTAGATTTTCTATTGTGTGTTTAGGGAGTGTAGTCTGGGCTCATCATATGTTTGTTGTAGGGTTGGATGTTAAGACTGCTGTATTTTTTAGTTCTGTAACAATGGTTATAGGTGTACCCACAGGAATAAAGGTATTTACGTGATTGTATATGCTTCTTAAAAGAAAAATTAAAAAGAGAGATCCTATTTTTTGGTGAGTTATTTCCTTTATTGTTTTATTTACATTTGGAGGTGTTGCAGGTATAGTCTTATCAGCTTGTGTATTAGATAGTGTACTACATGATACTTGGTTTGTTGTAGCTCACTTCCATTATGTGATGTCTCTTGGTTCTTATATAAGTATAATATTAATGTTTATATGATGATGGCCTTTAATTACGGGTTTAAGTTTAAATAAGTATCTTTTACAATGTCATTGTATATTGTCTAAAGTAGGTGTTAATATGTGTTTTTTTCCAATGCATTATTTTGGCTTATGTGGATTACCACGTCGGGTATGTATGTATGAAAGCAGGTTTAACTGAATTAAAATAGTGTGCACTATCGGGTCTTTTATATCAATTTTTAGAGGATGTTTGTTTATATTTATATTGTGTGAGTCTTTTTTTACTCGTCATGTATCTTTAGGCTTTTTTGGTAGCTCTAGGATTATAACAAATTTATTAAATTCACCTATGCCTTTCCATAGGAAATTTTTTACTCACTTTTTATCAGTTAATTATTGCTATAGGGTTTATCATATTCATTGAAAGAAAAAAAATTATGTGGGTTGATGAAACCCTTATGGG
PS406_            ATGCGTAGCATGAAAAATTTTTTAAGTTGGTTGTTTACTTTAGATCATAAGCGTGTCGGCATACTATACACATTAGTGGGAATCTGAGCAGGATTTTTAGGCTTGAGGTTTAGGCTTATGATTCGAATAAAATTTATAGAACCATACTATAATGTTATTTCAACAGATTGTTATAAATTTTTGATTACTAAACATGGAATATTAATGATTTTCTTTTTTTTGATGCCTGTGCTTATAGGGGGATTTGGTAATTTTTTAATTCCCTTGTTGGGAGGGCTTTCTGACTTAAAACTACCACGATTAAAAGCATTAAGGTTTTGGTTGCTAGTTCCCTCTACATTATTTTTAATAATTAGGATGTGTTTAGGGGCTGGGGTTGGATGAACCTTTTATCCTCCATTATCTTCTTCTTCATTTAGTGGCAGCAATGGTGTAGATTTTTTAATGTTTTCCTTGCATTTGGCGGGAGTGTCTAGTGTTTTTAGCTCTATAAATTTTATTTGCACTATTTATAGAGTATTTAGCATGAATTTATCTTCTCGCAGATCGGTTATTCTATGAACTTACCTTTTTACTTCTATCCTTCTTTTAACCACGCTACCCGTGTTAGCGGCTGCTATAACTATGCTACTATTTGATCGTAACTTTGGATCTGCTTTTTTTGACCCTCTTGGTGGTGGGGATCCTGTGTTATTTCAACACATGTTTTGATTTTTCGGGCACCCCGAAGTGTATGTACTCATCTTGCCGGGGTTTGGAATGATAAGACACGCCTGCCTTAATATGGGCTGTGCCCCTGACGTTTTTGGTTACTATGGATTGGTTTTTGCTAGTTTTTCAATAGTTTGTTTAGGCAGTGTTGTGTGAGCACATCACATGTTTACTGTTGGTTTAGATGTAAAGACTGCTGTATTTTTTAGTTCGGTTACAATGATAATAGGAGTGCCGACCGGCATTAAGGTTTTTACGTGGCTTTATATGCTTTTAAAAAGCAGTGTTAATAAGATGGACCCTGTATTTTTATGGGTGGTTTCTTTCATTGTATTATTCACTTTTGGTGGTGTAACAGGTATTGTTTTGTCTGCTTGCGTGTTGGATAAAGTTTTACACGACACATGATTTGTTGTTGCACATTTTCACTATGTTATGTCTTTGGGTTCATACATGAGCATTATAATTATGTTTATTTGGTGGTGGCCTTTGATTACTGGGGTTAGGCTTAGAAAGTATCTTCTCCAGTGTCAGTGTTTGGTCTCTAAAATAGGATTTAATTTGTGTTTTTTTCCAATGCATTATTTTGGTTTGTGCGGGTTGCCTCGGCGAGTGTGCATGTATGAAAGAAGCTTTGGCTGGATAAAAATGGTATGCACTATTGGTTCTTTTATCTCCATTTTTAGGGGTTGTTTTTTTATCTTTATACTATGAGAGTCCTTGGCTAATCGACACGTATCGTTGGGTTCATTTGGGGCATCTAGGGTTATAACTAAAATGATCTTAAGTCCTGTTGCTTATCATAATAAATTTTTTACCCACTTTATGTCTGTAAATTATTCTTATGGTGTTTATCATATGTATTGAAAGAATGACGTGTATGTGGGTACTTGAAGATCTGGGTTT
PS299_            ATGCGTACAATGAATAAAATTTTAAATTGATTGTTCACGCTAGATCATAAGCGTATTGGCATCTTATACACGTTAGTGGGTATATGAGCTGGATTTTTAGGTTTAAGTTTTAGAGTAATGATTCGTGTAAATTTCTTAGAACCTTACTATAATGTAATATCTACTGATTGTTACAAATTTCTTATAACCAAACATGGGATATTAATGATATTTTTTTTCTTAATGCCTATCCTAATAGGGGGGTTTGGAAAATTTTTAATTCCTTTACTAAGAGGTCTATCCGATCTTAATCTCCCTCGTTTAAAAGCTTTAAGATTTTGACTATTAGTTCCTTCAGTTATTTTTTTAATTGTTAGTATGTGTCTAGGTGCTGGTGTAGGTTGAACGTTTTATCCCCCCCTCTCATCATCCCTCTTTAGTGGTAGTAAGGGTGTTGATTTTTTGATGTTTTCTTTGCATTTGGCAGGTGTTTCTAGAATATTTAGATCTATAAAATTTATTTGTACTCTTTTTAGGGTTTTTAGTGCGAAACTGGCATCCCGAAGATCAGTAATATTATGGACTTATCTTTTCACTTCTATACTTCTTTTAACCACCCTTCCTGTATTGGCAGCTGCTATAACTATGCTTTTGTTTGATCGAAAATTTGGATCTGCCTTTTTTGATCCGCTTGGTGGGGGGGATCCTGTTTTATTTCAGCACATGTTTTGGTTTTTTGGCCACCCTGAAGTCTATGTTTTGATTTTACCAGGGTTTGGCATGGTTAGACATGCTTGTTTAAACATGGGTTGTGCTCCAGATGTTTTCGGGTTTTATGGGTTAGTGTTTGCTAGATTCTCAATTGTGTGCTTGGGTAGCGTTGTGTGAGCTCATCATATGTTTACAGTGGGTTTGGATGTGAAGACTGCTGTATTTTTTAGATCAGTTACTATGGTTATTGGGGTACCAACTGGTATTAAGGTTTTTACATGGTTGTACATGCTTATAAAAAGACATGTTAAAAAGAGAGATCCTGTTTTTTTATGGGTTATATCTTTTATTATCCTTTTTACCTTTGGTGGTGTTACTGGTGTTGTTTTATCTGCCTGCGTTCTAGATAGAGTATTACACGATACATGATTTGTAGTGGCTCATTTTCACTATGTTATGTCTTTGGGTTCTTATATAAGAATAATTATAATGTTTATATGATGATGACCTTTAATAACAGGTGTCAGCCTTAACAAGTATCTTTTACAGTGTCAGTGTTTAGTTTCTAAAGTAGGCTTTAAAATGTGTTTTTTTCCTATGCATTATTTTGGTCTCTGTGGGTTACCTCGTCGTGTCTGTATGTACGAGAGAAGTTTTAAATGAATAAATTCTATTTGTACCATAGGTGCTTTTATGTCTATTTTTAGAGGTTGCTTTTTTATATTTATTTTATGAGAGTCATTAGCAACTCGCCATGCGTCACTAGGTTCCTATGGTCCGGCTAGGGTGGTTACAAATATTATTTTAAGCCCTGTTGGGTATCATAATAATTTTTTTACGCATTATATCTCTGTAAATTATTCTTACAGAGTTTATCACATGTACTGGAAGAATAAAGTCTATATAGGGGCTTGAAAGGTTTTTNNN
PD049_            ATGCGTACCATGAATAAATTTCTTAATTGATTGTTCACGCTAGATCATAAGCGTATAGGTATCTTGTATACACTTGTTGGGATTTGAGCCGGATTTTTAGGTTTAAGTTTTAGTATAATGATTCGTGTAAAATTTCTAGAGCCTTATTATAACGTGATTTCTACCGACTGCTATAAATTTCTTATAACGAACCATGGAATCCTAATGATTTTCTTTTTTTTAATGCCTATTTTAATAGGTGGCTTTGGTAATTTCTTAATACCTCTTTTAAGGGGTTTATCTGATTTAAATTTACCTCGCCTAAATGCTTTAAGGTTCTGACTTCTTGTACCTTCAGTAATTTTTTTGGTTATTAGAATGTGTTTAGGTGCTGGTGTTGGTTGGACCTTTTATCCGCCTTTATCCTCTTCTCTCTTTAGAGGTAGGAAGGGTGTAGATTTTTTAATGTTTTCATTACATCTAGCGGGGGTATCAAGAATTTTTAGTTCGATAAATTTTATTTGTACTCTTTATAGTGTGTTCAGTGTAAATTTAGCTTCTCGTAGGTCTGTTATCTTATGGACATATCTTTTTACCTCTATCCTTCTTTTAACAACTTTACCTGTTTTAGCTGCTGCTATCACCATGCTCCTTTTTGACCGTAAATTTGGATCTGCTTTTTTCGATCCGTTAGGAGGGGGTGATCCTGTCCTGTTTCAGCATATGTTTTGGTTCTTTGGTCACCCTGAGGTATACGTTTTAATTTTACCAGGCTTCGGTATGGTTAGACATGCATGTTTAAACATGGGGTGTGCCCCAGACGTGTTTGGGTTTTATGGTTTAGTCTTTGCTAGATTTTCTATCGTTTGTCTGGGAAGTGTAGTTTGAGCGCACCATATGTTTACTGTCGGTCTAGATGTTAAGACTGCTGTATTTTTTAGGTCAGTAACAATGGTGATTGGTGTGCCCACTGGGATTAAGGTTTTTACCTGGTTATACATGTTATTAAATAGTAATGTTAATAAGAGGGATCCAGTTTTCTTATGAGTTGTGTCCTTTATTATTCTTTTCACTTTTGGAGGTGTTACGGGTATAGTGTTATCTGCTTGTGTATTAGATAGTGTTTTACATGATACTTGATTTGTGGTGGCCCACTTTCACTATGTGATGTCATTAGGTTCTTACATTAGGATCATAATTATGTTTGTTTGATGATGGCCTTTAATTACAGGGGTTAGGTTAAACAAGTATTTGTTACAGTGTCAATGTGTTGTTTCTAATATTGGTTTTAATATGTGTTTTTTCCCTATGCATTACTTTGGGTTGTGTGGTTTACCCCGTCGTGTATGTATGTATGAAAGAAGATTTAACTGAATCAATGTTATTTGCACCGTTGGTGCATTTATTTCAATTTTTAGTGGTTGTTTCTTTATGTTTATTCTTTGAGAGTCTCTAGCTAGTCGACATATAGCTTTGGGGTCATTTGGTGCTGCCAGAGTGATTACTAATATGATATTGAGCCCAATCGCCTACCATAATAATTTCTTTACTCATTATCTATCTGTAAATTACTCTTATGGGGTTTACCATATTTATTGAAAGAATAAAGTTTATATTGGAACATGAACGGTTTTTNNN
PS048_            ATGCGTACTATGAATAAATTTCTTAATTGATTGTTCACGCTTGATCATAAGCGTATAGGTATCTTGTACACACTCGTTGGAATTTGAGCAGGATTCTTAGGTTTGAGTTTTAGTGTGATGATTCGTGTAAAATTTCTAGAGCCCTACTATAATGTGATTTCTACTGATTGTTATAAATTCCTTATAACAAACCATGGAATCTTGATGATTTTCTTTTTTTTAATGCCAATACTAATAGGCGGCTTTGGAAAATTTTTAATACCTCTTTTAAGAGGTTTATCAGACTTAAATTTACCTCGTTTAAAAGCTCTTAGATTTTGGCTTCTGGTGCCTTCTGTAGTTTTCCTAGTTATCAGAATGTGTTTAGGTGCTGGTGTGGGTTGAACCTTTTACCCTCCTTTATCGTCTTCTCTATTTAGAGGTAGGAAGGGTGTAGACTTTTTAATGTTTTCTCTACATTTAGCAGGTGTGTCAAGAATTTTTAGTTCTATAAAATTTATTTGTACTCTTTATAGAGTTTTTAGCGTAAATTTAGCATCTCGAAGATCTGTTATTCTTTGGACATACCTTTTTACTTCTATACTTCTTTTAACCACTTTACCAGTGTTGGCAGCCGCTATTACCATGCTTCTTTTTGATCGAAAATTTGGGTCTGCTTTTTTCGACCCCTTAGGAGGTGGTGACCCTATATTATTTCAGCATATGTTTTGGTTTTTTGGACACCCTGAAGTGTATGTTTTAATTTTACCAGGGTTTGGTATGGTTAGACATGCCTGCCTAAACATGGGATGTGCCCCAGACGTTTTTGGTTTTTATGGTTTAGTCTTTGCTAGATTTTCTATAGTTTGTCTAGGTAGAGTAGTTTGGGCACATCATATGTTTACGGTAGGTTTAGACGTTAAGACTGCTGTATTTTTTAGCTCAGTAACAATGGTTATTGGTGTACCTACTGGTATTAAGGTTTTTACTTGGTTGTATATGTTGTTGAATAGTAATGTTAAAAAGAGAGATCCTGTGTTTTTATGAGTTATTTCTTTTATTATTCTTTTCACATTTGGAGGGGTTACTGGTATAGTGTTATCGGCGTGTGTTTTAGATAGAGTACTACATGATACATGGTTTGTAGTGGCCCATTTTCACTATGTAATGTCGTTAGGTTCCTACATTAGTATAATTATAATGTTTGTGTGATGGTGGCCTCTTATCACAGGGGTAAGGTTAAACAAGTATTTACTACAGTGTCAATGCGTTGTTTCTAATATTGGTTTTAAAATGTGTTTTTTTCCTATGCATTATTTTGGGTTATGTGGGTTACCACGCCGAGTGTGTATGTATGAAAGAAGATTCAGTTGAATTAATATTATTTGTACCATTGGTGCATTTATTTCAATATTTAGAGGTTGCTTCTTTATGTTTATTCTATGAGAGTCTTTAGCTAGGCGTCATATTGCTTTAGGTTCATTTGGCGCTGCTAGGGTAATTACTAACATGATATTAAGCCCTATTGCCTATCATAATAATTTCTTTACACACTATTTATCTGTAAACTATTCTTACGGAGTCTACCATATTTATTGAAAGAATAAAGTTTATATAGGAACATGAACGGTTTTTNNN
PS407_            ATGCGTAGCATGAAAAAATTTTTGAGTTGGTTGTTTACTTTAGATCATAAGCGTATTGGTATTTTATATACTTTAGTTGGCATTTGAGCAGGATTTTTGGGATTAAGTTTTAGACTAATGATTCGTATCAAATTTTTGGAACCATATTATAACGTTATTTCTACTGATTGTTATAAATTCTTGATTACTAATCATGGGATTTTAATGATTTTTTTCTTTTTAATGCCTATATTAATAGGAGGTTTTGGTAATTTCTTGATACCTTTATTGGGCGGTCTTTCTGACTTAAATTTACCTCGATTAAAAGCTTTAAGTTTTTGATTATTAATTCCTTCTGTTATTTTTTTGGTTATTAGAATGATCTTAGGTGCAGGGGTTGGGTGAACTTTCTATCCACCTTTGTCATCATCACTTTTTACAGGTAGAAAGGGTGTAGACTTTTTAATGTTTTCTTTACATTTGGCAGGTATATCAAGTATTTTTAGTTCAATAAATTTTATTTGCACTTTATATAGTGTATTTACTGCAAATTTGGCTTCCCGAAGTTCCGTTATTTTATGGACATATTTGTTTACGTCTATACTTCTTTTAACAACATTGCCTGTGCTAGCAGCAGCTATTACCATGCTTTTATTTGATCGTAAATTTGGTTCTGCTTTTTTTGATCCACTTGGGGGCGGTGACCCTGTGTTGTTTCAACATATGTTTTGATTTTTTGGTCATCCTGAGGTATATGTTCTTATTCTTCCTGGTTTTGGTATGATTAGCCATGCTTGTTTAAATATGGGTTGTGCTCCTGACGTATTTGGTTTCTATGGCCTTGTGTTTGCAAGGTTTTCTATTGTTTGTCTAGGTAGCGTTGTTTGAGCGCACCACATGTTTACAGTTGGTTTAGATGTTAAGACTGCCGTTTTTTTTAGTTCTGTTACAATGATTATTGGTGTACCCACGGGTATTAAGGTCTTCACTTGATTATACATGCTTTTGAATAGAAAAGTTAAAAAGATGGATCCTATCTTTTTATGGGTTATTTCATTTATAGTGTTGTTCACCTTTGGTGGTGTTACTGGTATTGTATTGTCTGCTTGTGTTTTAGATAAAGTTTTACACGATACTTGATTTGTAGTTGCTCACTTTCATTATGTTATGTCCCTTGGGTCATATATGAGCATTATAATTATGTTTATTTGATGGTGGCCCTTGATAACAGGTGTTAGTTTAAATAAGTATTTATTGCAGTGTCAGTGTTTAGTTTCAAATATAGGTTTTAATTTGTGTTTTTTCCCTATGCATTATTTTGGTCTTTGCGGGTTACCTCGTCGTGTGTGTATGTACGAGAGTAGCTTTAATTGGATTAATATGGTTTGTACTATAGGTTCTTTTATTTCTATATTTAGCGGGTGTTTTTTTATTTTTATTTTATGAGAATCTTTGGCTAATCGTCATGTGGCTCTCGGCTCTTTTGGTGCTTCTAGAGTTATCACCAAAATGATTTTAAGCCCAATTGCTTATCATAACAAATTCTTTACCCACTATTTGTCTGTAAATTATTGTTATAGCGAATATCATATGTATTGAAAGAATAAAGTTTATATCGGCACTTGAAGACGTGGGTTT
PS047_            ATGCGTACTATAAATAAATTTCTTAATTGATTGTTCACGCTTGATCATAAGCGTATAGGTATCTTGTACACACTCGTTGGAATTTGAGCAGGATTCCTAGGTTTGAGTTTTAGTGTGATGATTCGTGTAAAATTTTTAGAGCCCTACTATAATGTGATTTCTACTGATTGTTATAAATTCCTTATAACAAATCATGGAATCTTGATGATTTTCTTTTTTTTAATGCCAATACTTATAGGCGGCTTTGGAAAATTTTTAATACCTCTTTTAAGAGGTTTATCAGACTTAAATTTACCTCGTTTAAAAGCTCTTAGATTTTGGCTTCTGGTGCCTTCTGTAGTTTTCCTAGTTATCAGAATGTGTCTAGGTGCTGGTGTGGGTTGAACCTTTTACCCTCCTTTATCGTCTTCTCTGTTTAGAGGTAGGAAGGGTGTAGACTTTTTAATGTTTTCTCTACATTTAGCAGGTGTATCAAGAATTTTTAGTTCTATAAAATTTATTTGTACTCTTTATAGAGTTTTTAGTGTAAATTTAGCATCTCGAAGATCTGTTATTCTTTGGACATACCTTTTTACTTCTATACTCCTTTTAACCACTTTACCAGTGTTGGCAGCTGCTATTACCATGCTTCTTTTTGATCGAAAATTTGGGTCTGCTTTTTTCGACCCCTTAGGAGGTGGTGACCCTGTATTATTTCAGCATATGTTTTGGTTTTTTGGACACCCTGAAGTGTATGTTTTAATTTTACCAGGGTTTGGTATGGTTAGACATGCCTGCCTAAACATGGGATGTGCCCCAGACGTTTTTGGTTTTTATGGTTTAGTCTTTGCTAGATTTTCTATAGTTTGTCTAGGTAGAGTAGTTTGGGCACATCATATGTTTACGGTAGGTTTAGACGTTAAGACTGCTGTATTTTTTAGCTCAGTAACAATGGTTATTGGTGTACCTACTGGTATTAAGGTTTTTACTTGGTTATATATGTTGTTGAATAGTAATGTTAAAAAGAGAGATCCTGTGTTTTTATGAGTTATTTCTTTTATTATTCTTTTCACATTTGGGGGGGTTACTGGTATAGTGTTATCGGCGTGTGTTTTAGATAGAGTACTACATGATACATGGTTTGTAGTGGCCCATTTTCACTATGTAATGTCGTTAGGTTCCTACATTAGTATAATTATAATGTTTGTGTGATGGTGACCTCTTATTACAGGGGTAAGGTTAAACAAGTATTTATTACAGTGTCAATGCGTTGTTTCTAATATTGGTTTTAAAATGTGTTTTTTTCCTATGCATTATTTTGGGTTATGTGGGTTACCACGCCGAGTGTGTATGTATGAAAGAAGATTCAGTTGAATTAATATTATTTGTACCATTGGTGCATTCATTTCAATATTTAGAGGTTGTTTCTTTATGTTTATTCTATGAGAGTCTTTAGCTAGACGTCATATTGCTTTAGGTTCATTTGGCGCTGCTAGAGTAATTACTAACATGATATTAAGCCCTATTGCCTATCATAATAATTTCTTTACACACTATTTATCTGTAAATTATTCTTACGGAGTCTACCATATTTATTGAAAGAATAAAGTTTATATAGGAACATGAACGGTTTTTNNN
PS045_            ATGAATAATATAATTAATTTGTTTAGTTGATTGTTTACTTTGGATCATAAGCGAGTTGGTATAATGTATACTGTTATAGGAATTTGATCTGGATTTGTCGGTCTTAGATTTAGTTTAATGATTCGTATAAAATTTTTGGAGCCTTATTATAATGTAATTTCGGCTGACTGTTATAAATTTTTAGTCACACAGCATGGCATATATATGATTTTTTTTTTTTTGATGCCTGTGTTGATAGGTGGCTTTGGCAAATTTTTAATACCTTTGTTGAGAGGACTGTCTGATTTAAATTTGCCACGTTTAAATGCTGTTAGTGCGTGATTGTTGATTCCTTCTATTTTTTTTTTAGTTGTAAGAATGTTTTTAGGCGCCGGAATAGGTTGGACTTTTTATCCACCTTTGTCATCTTCTTTATTTAGTAGTAGTGGTGGAGTTGACTTTTTAATGTTTTCTTTGCATTTGGCCGGGTTGTCTAGGATTTTTAGTTCTATAAATTTTATTTGTACTTTATATAGTGTTTTTAGTTCTAATTTGGCGGCACGTAGTTCTATTATACTATGGACCTATTTTTTTACGTCAGTACTATTATTAACAACTTTGCCGGTTTTAGCTGCTGCTATTACCATGTTGTTGTTTGATCGTAAATTTAGTTCTGCTTTTTTTGACCCACTAGGTGGTGGTGACCCTGTTTTATTTCAACATATGTTTTGGTTTTTTGGTCACCCTGAGGTGTATGTTTTAATTTTACCTGGGTTTGGTATAATTAGTCATGCTTGTATGAACATGGGATGTGCTCCTGATGTATTTGGGTTCTATGGATTGGTTTTTGCTAGGTTTTCTATAGTTTGTTTAGGTAGTGTTGTTTGAGGGCACCATATGTTTACTGTTGGATTAGATGTTAAGACGGCTGTATTTTTTAGTTCTGTTACTATGATAATTGGTGTTCCTACTGGTATTAAGGTTTTTACTTGGTTGTATATGTTGTTAAATAGTCGTGTGCAAAAGAGTGACCCAATATTTTGGTGGATTATATCTTTTATAGTTTTATTTACATTTGGTGGTGTTACTGGTATTGTATTATCTGCTTGTGTGCTTGATAATGTATTACATGACACTTGGTTTGTGGTAGCTCACTTTCATTATGTTATGTCCTTAGGGTCTTATATAAGTATTATTATTATGTTTATTTGATGGTGGCCATTAATTACTGGGGTTAGTTTGAATAAGTATTTGTTACAGTGTCAATGTATTTTATCCAATATAGGATTTAATTTGTGTTTTTTTCCAATGCATTATTTTGGGTTGTGTGGTTTACCCCGTCGTGTGTGTATGTATGACAGAAGATTTAATTGGGTAAAAGTTGTTTGTTCTACTGGAGCTTTTATATCTGCTTTTAGGGGCTGTTTTTTTATGTTTATATTATGAGAGTCATTGTATAGTCGTAATATTGCATTAGGATCTTTTGCAGCAGGCAGAACAATCACCAGTTCTATATTGAGTCCTGCGGCTTACCATAATAATTTTTTTACATATTATCTTTCTGTTAAATATACATATGGTATATACCATATGCATTGGAAGAATAAAGAATATGTAGGTTGATGAACACCAGATTGA
PS127_            ATGAATAGTGTAACTATTTTACTGAACTGATTGTTTACTTTAGACCATAAGCGAATTGGTGTGCTTTATACACTGGTAGGTATTTGAGCTGGATTTTTAGGTCTTAGGTTTAGAGCTATGATCCGAATAAAATTTTTAGAACCGTACCATAAAGTTATTTCCACTGACTGTTATAAATTTTTAGCTACTAAACACGGTATACTTATGATTTTCTTTTTTCTAATGCCTATAATTATAGGAGGGTTTGGTAAATTTTTAATACCTCTATTAGGCGGCTTGTCAGACTTAAAACTCCCTCGATTAAAAGCTGTCAGTCTTTGACTTCTTTTACCTTCCGTAATATTTTTACTTTTAAGGATGTGCTTAGGTGCTGGCGTGGGTTGAACCTTTTATCCCCCTTTGTCATCTTCTCTATTTACCAGCAGTAAGGGGGTTGATTTTTTAATGTTCTCACTACATCTTGCCGGGGTTTCTAGAATTTTTAGATCAATCAATTTTATTTGTACTTTGTATACTATCTTCACAAAAAAATTATCTTCACGTAGTTCTATAATATTGTGAACTTACTTATTTACTTCTATTCTTCTATTAACAACTTTACCCGTCTTAGCGGCTGCGATTACAATGCTGCTTTTTGACCGTAAATTTGGCTCTGCATTTTTTGACCCCTTAGGGGGCGGGGACCCTGTTTTATTTCAACATATGTTTTGGTTTTTTGGGCACCCTGAAGTTTATGTGTTAATCTTACCTGGTTTTGGAATGGTTAGTCATGCCTGTCTCAACATGGGATGTGCTCCTGACGTTTTTGGGTTCTATGGCTTGGTTTTTGCCAGGTTTTCAATTGTATGCCTAGGTAGTGTTGTATGAGCGCATCATATGTTTGTAGTCGGATTAGATGTTAAGACTGCAGTCTTTTTTAGATCCGTCACAATGGTTATAGGAGTTCCTACTGGTATAAAGGTTTTTACTTGATTGTATATGCTTTTGAAAAGTAACGTTAATAAGATGGATCCTGTTTTTTGGTGGGTTATATCCTTTATAGTGTTATTTACTTTTGGGGGCGTAACTGGTATAGTTTTGTCAGCTTGTGTGTTAGACAGAGTTTTGCATGACACATGATTTGTTGTTGCTCATTTTCATTATGTAATGTCGTTAGGGTCATATATAAGGATTTTGTTAATGTTTATCTGATGATGGCCATTAATTACAGGGTTAAGATTAAATAAGTATCTTTTACAATGTCATTGTATAGTATCTAATGTTGGTGTTAATATGTGTTTCTTTCCTATGCATTATTTTGGCCTATGTGGTCTACCTCGTCGTGTTTGTATGTATGAAAGTAGATTTAACTGGATTAACATAGTTTGCACTGTAGGGTCTTTTATATCAATTTTTAGTGGGTGTCTGTTTGTTTTTATATTATGCGAGTCTTTTTTTTCCCGTAACATATCACTAGGCTTTTATGGTACTTCGGCTGTGATTACTAACTTGTTAAAAACACCTGTGCCATACCATAGTAACTTTTTTACTCATTTCTTGTCTGTAAATTATTCTTATGGCGTCTATCACATGCACTGAAAGAAAAATAATTATGTTGGTTGATGAACTCCTGACGAG
PS060_            ATGCGTACTATGAATAAATTTTTTAATTGATTGTTTACGCTAGATCATAAGCGTATAGGCATTTTGTACACATTGGTTGGAATCTGGGCAGGATTCTTAGGGTTGAGATTTAGTGTAATGATTCGTGTAAAATTTTTAGAACCTTATTATAATGTAATTTCTACTGATTGCTACAAATTTCTTATAACAAATCATGGGATTTTAATGATTTTCTTTTTTTTAATGCCTATTTTAATAGGAGGTTTTGGAAAATTTTTAATCCCATTATTAAGTGGATTATCTGATCTTAAATTACCACGTTTAAAAGCATTAAGATTTTGATTATTAGTTCCGTCTATAATATTCTTAGTTATAAGTATGTGTTTTGGCGCTGGTGTTGGTTGAACTTTTTATCCACCATTGTCTTCATCTTTATTTAGTACAGGAGTTGGGGTAGATTTTTTAATGTTTTCTTTACATCTAGCTGGAGTTTCTAGAATTTTTAGTTCAATAAATTTTATTTGTACACTTTACAGTGTCTTTTGTGCAAATTTAGCTTCACGCAGTTCAATAATTCTTTGAACATATCTTTTTACATCAATATTGTTATTAACTACTCTACCTGTATTAGCAGCTGCTATTACAATGCTTCTATTTGATCGAAAATTTGGATCTGCCTTTTTTGATCCATTAGGAGGAGGTGATCCAGTTTTATTTCAGCATATGTTTTGATTTTTTGGTCATCCAGAAGTTTATGTTTTAATTTTACCAGGATTTGGTATGATTAGCCATGCTTGCTTAAATATGGGTTGTGCTCCTGACGTATTTGGTTTTTATGGCTTAGTCTTTGCTAGATTTTCAATTGTGTGTTTGGGTAGTGTGGTTTGAGCTCATCATATGTTTACTGTTGGTCTTGATGTGAAGACTGCTGTATTTTTTAGTTCAGTTACAATGATTATTGGAGTTCCTACTGGAATAAAGGTTTTTACTTGGTTATACATGCTATTGAATAGAGATGTTAATAAGAGAGATCCTGTGTTTTTATGAGTTATTTCTTTTATTATTCTTTTTACTTTTGGTGGTGTGACTGGTATTGTTTTATCAGCGTGTGTTCTAGATAGTGTTCTTCATGATACTTGATTTGTTGTGGCACACTTTCATTATGTAATGTCTTTAGGATCATATATAAGAATTATTATAATGTTCATATGATGATGGCCTCTAATTACTGGTATGAGGTTAAATAAGTATTTGTTACAGTGTCAGTGTTTAGTTTCTAATATAGGATTTAATTTATGTTTTTTTCCAATGCATTATTTTGGTTTATGTGGTTTACCACGTCGTGTATGCATGTATGAAGTGAGTTTTAGCTGAATTAATCTTATTTGCACAATAGGTGCTTTTATATCTATTTTTAGTGGTTGTTTTTTTATGTTTATTTTATGAGAATCTTTGGCTACTCGTCATATAGCTTTAGGATCTTTCGGTGCATCTAGTGTTATAACTAACATGATTTTAAGCCCTATTGCTTACCATAATAAATTTTTTACTCATTATTTATCTGTAAATTATTCTTATGGTGAATACCATATCTATTGAAAGAATAAAGTATATATTGGAAGATGAACGGTTTTTNNN
PS043_            ATGAATAATATAATTAATTTGTTTAGTTGATTGTTTACTTTGGACCATAAGCGAGTTGGTATAATGTATACTGTTATAGGAATTTGATCTGGATTTGTCGGTCTTAGATTTAGTTTAATGATTCGTATAAAATTTTTGGAGCCTTATTATAATGTAATTTCGGCTGACTGTTATAAATTTTTAGTCACACAGCATGGCATATATATGATTTTTTTTTTTTTGATGCCTGTGTTGATAGGTGGCTTTGGCAAATTTTTAATACCTTTGTTGAGAGGACTGTCTGATTTAAATTTGCCACGTTTAAATGCTGTTAGTGCGTGATTGTTGATTCCTTCTATTTTTTTTTTAGTTGTAAGAATGTTTTTAGGCGCCGGAATAGGTTGGACTTTTTATCCACCTTTGTCATCTTCTTTATTTAGTAGTAGTGGTGGAGTTGACTTTTTAATGTTTTCTTTGCATTTGGCCGGGTTGTCTAGGATTTTTAGTTCTATAAATTTTATTTGTACTTTATATAGTGTTTTTAGTTCTAATTTGGCGGCACGTAGTTCTATTATACTATGGACCTATTTTTTTACGTCAGTACTATTATTAACAACTTTGCCGGTTTTAGCTGCTGCTATTACCATGTTGTTGTTTGATCGTAAATTTAGTTCTGCTTTTTTTGACCCACTAGGTGGTGGTGACCCTGTTTTATTTCAACATATGTTTTGGTTTTTTGGTCACCCTGAGGTGTATGTTTTAATTTTACCTGGGTTTGGTATAATTAGTCATGCTTGTATGAACATGGGATGTGCTCCTGATGTATTTGGGTTCTATGGATTGGTTTTTGCTAGGTTTTCTATAGTTTGTTTAGGTAGTGTTGTTTGAGGGCACCATATGTTTACTGTTGGATTAGATGTTAAGACGGCTGTATTTTTTAGTTCTGTTACTATGATAATTGGTGTTCCTACTGGTATTAAGGTTTTTACTTGGTTGTATATGTTGTTAAATAGTCGTGTGCAAAAGAGTGACCCAATATTTTGGTGGATTATATCTTTTATAGTTTTATTTACATTTGGTGGTGTTACTGGTATTGTATTATCTGCTTGTGTGCTTGATAATGTATTACATGACACTTGGTTTGTGGTAGCTCACTTTCATTATGTTATGTCCTTAGGGTCTTATATAAGTATTATTATTATGTTTATTTGATGGTGGCCATTAATTACTGGGGTTAGTTTGAATAAGTATTTGTTACAGTGTCAATGTATTTTATCCAATATAGGATTTAATTTGTGTTTTTTTCCAATGCATTATTTTGGGTTGTGTGGTTTACCCCGTCGTGTGTGTATGTATGATAGAAGATTTAATTGGGTAAAAGTTGTTTGTTCTACTGGAGCTTTTATATCTGCTTTTAGGGGCTGTTTTTTTATGTTTATACTATGAGAGTCATTGTATAGTCGTAATATTGCATTAGGATCTTTTGCAGCAGGCAGAACAATCACCAGTTCTATATTGAGTCCTGCGGCTTACCATAATAATTTTTTTACATATTATCTTTCTGTTAAATATACATATGGTATATACCATATGCATTGGAAGAATAAAGAATATGTAGGTTGATGAACACCAGATTGA
PS044_            ATGAATAATATAATTAATTTGTTTAGTTGATTGTTTACTTTGGACCATAAGCGAGTTGGTATAATGTATACTGTTATAGGAATTTGATCTGGATTTGTCGGTCTTAGGTTTAGTTTAATGATTCGTATAAAATTTTTGGAGCCTTATTATAATGTAATTTCGGCTGACTGTTATAAATTTTTAGTCACACAGCATGGCATATATATGATTTTTTTTTTTTTGATGCCTGTTTTGATAGGTGGCTTTGGCAAATTTTTAATACCTTTGTTGAGAGGATTGTCTGATTTAAATTTGCCGCGTTTAAATGCTGTTAGTGCGTGATTGTTGATTCCTTCCATTTTTTTTTTAGTTGTAAGAATGTTTTTAGGTGCCGGAATAGGTTGGACTTTTTATCCACCTTTGTCATCTTCTTTATTTAGTAGCAGTGGTGGAGTTGACTTTTTAATGTTTTCTTTGCATTTGGCAGGGTTGTCTAGTATTTTTAGTTCTATAAATTTTATTTGTACCTTATATAGTGTTTTTAGTTCTAATTTGGCGGCACGTAGTTCTATTATACTATGGACTTATTTTTTTACGTCAGTATTATTGTTAACAACTTTGCCGGTTTTAGCTGCTGCTATCACCATGTTGTTGTTTGATCGTAAATTTAGTTCTGCTTTTTTTGACCCACTAGGTGGTGGTGATCCTGTTTTATTTCAACATATGTTTTGGTTTTTTGGTCACCCTGAGGTGTATGTTTTAATTTTACCTGGGTTTGGTATAATTAGCCATGCTTGTATGAATATGGGATGTGCTCCTGATGTATTTGGGTTTTATGGGTTGGTTTTTGCTAGGTTTTCTATAGTTTGTTTAGGTAGTGTTGTTTGAGGACACCATATGTTTACTGTTGGATTAGATGTTAAGACGGCTGTATTTTTTAGTTCTGTTACTATGATAATTGGTGTTCCGACTGGTATTAAGGTATTTACTTGGTTGTATATGTTGTTAAATAGTCGTGTGCAAAAGAGTGATCCAATATTTTGGTGGATTATATCTTTTATAGTTTTATTTACATTTGGTGGTGTCACTGGTATTGTATTATCTGCTTGTGTGCTTGATAATGTATTACATGACACTTGGTTTGTGGTAGCTCACTTTCATTATGTTATGTCCTTAGGGTCTTATATAAGTATTATTATTATGTTTATTTGATGATGGCCATTAATCACTGGGGTTAGTTTGAATAAGTATTTGTTGCAGTGTCAATGTATTTTATCCAATATAGGGTTTAATTTATGTTTTTTTCCAATGCATTATTTTGGGTTGTGTGGTTTACCACGTCGTGTGTGTATGTATGACAGAAGGTTTAATTGGGTAAAAGTTGTTTGTTCTACTGGTGCTTTTATATCTGCTTTTAGGGGCTGTTTTTTTATGTTTATATTATGGGAGTCGTTGTACAGTCGTAATATTGCATTAGGATCTTTTGCAGCAGGGAGAACAATAACTAGTTCTGTACTGAGTCCTGTAGCTTACCATAATAATTTTTTTACATATTATCTTTCTGTTAAATATACATATGGTATATACCATATGCATTGGAAGAATAAAGAATATGTAGGTTGGTGAACACCAGATTGA
PS391_            ATGTTGAGTGTATCAAAGGTTTTTAGTTGGTTGTTTACGTTAGACCATAAGCGTATTGGTGTTGTTTATACTATTATAGGTATTTGGGCTGGCTTTGTAGGTTTGGGGTTTAGTTTAATGATTCGTATTAAATTCTTAGAACCGTATTACAACGTTATTTCGACTGATTGTTATAAATTTTTAGTTACTAATCATGGTATTATAATGATTTTCTTTTTTTTAATGCCTGTTTTAATCGGTGGTTTTGGGAAATTTTTAATACCTTTGTTAAGAGGTTTATCTGATTTAAATTTACCCCGGTTGAAAGCCCTAAGTGCTTGATTATTAGTGCCTTCTGTGGTTTTTCTAATTATTAGGATGAGACTTGGGGCGGGTATTGGTTGGACTTTTTATCCTCCTCTCTCTTCTTCTTTATTCAGAGCTAGAAAGGGAGTGGATTTCTTAATGTTTTCATTGCATTTAGCTGGGGTATCAAGTATATTTAGTTCTATAAATTTTATATGTACTTTATACGGGGTTTTTAGCGCTAATTTAGCTGCTCGTAGTTCTGTTGTTTTATGGACATACCTTTTTACTTCAGTCCTGTTATTAACTACTTTACCAGTGCTAGCGGCTGCTATTACTATGTTACTATTTGATCGTAAATTTAGTTCAGCTTTTTTTGATCCTTTAGGTGGAGGTGATCCTGTATTATTTCAGCATATGTTTTGATTTTTTGGGCACCCGGAAGTGTATGTATTGATTTTACCTGGTTTTGGTATAATTAGACATGCTTGCATGAATATGGGATGTGCCCCTGATGTGTTTGGGTTTTATGGCTTAGTTTTTGCTAGTTTTTCTATCGTTTGTTTAGGCAGTGTGGTGTGAGGTCACCACATGTTTACTGTGGGTTTAGATGTGAAGACTGCAGTCTTTTTTAGGTCAGTGACTATGATCATTGGTGTGCCAACTGGAATAAAGGTTTTTACTTGATTATACATGTTGTTAAATAGACGTGTTAAAAAGAGTGACCCTATATTTTGGTGGATTATTTCTTTTATTGTACTGTTTACTTTTGGGGGGGTCACTGGCATTGTTTTATCTGCTTGTGTTCTAGCCAATGTGTTACATGATACTTGATTTGTAGTTGCTCATTTTCACTATGTGATGTCACTAGGGTCTTACATTAGTATTATAGTAATGTTTATTTGGTGGTGGCCTTTAATAACTGGTGTGAGTTTGAATAAGTATCTTTTGCAGTGTCAGTGTATACTATCAAAAATAGGGTTTAATATGTGTTTTTTTCCTATGCATTATTTTGGTTTGTGCGGGTTACCTCGTCGGGTGTGCATGTATGATAGTAGCTACAATTGGGTTAACGTAGTGTGTTCTATTGGTTCTTTTATTTCAGCTTTTAGTGGCTGTTTTTTTATATTTATTTTATGGGAATCATTTTATAGTCGTAATGTGGCTATAGGTTCATTTGGGGCTTCTAGTACATTAACTAATGCTGTGGTGGCACCTGTTGCTTATCATAATAATTTTTTTACCTATTATATGTCTGTAAATTACACATTCGGTGTTTATCATATGCATTGAAAGAATAATGAGTATGCAAACTGATGGAGTACTGAGTGG
PS390_            ATGTTGAGTGTATCAAAGGTTTTTAGTTGGTTGTTTACGTTAGACCATAAGCGTATTGGTGTTGTTTATACTATTATAGGTATTTGGGCTGGCTTTGTAGGTTTGGGGTTTAGTTTAATGATTCGTATTAAATTTTTAGAACCGTATTATAATGTTATTTCAACTGATTGTTATAAATTTTTAGTCACTAACCATGGTATTATAATGATTTTCTTTTTTTTAATGCCTGTTTTAATTGGTGGTTTTGGAAAATTTTTAATACCCTTGTTAAGAGGTTTATCCGATTTAAATTTACCACGGTTGAAAGCTTTAAGTGCTTGATTATTAGTGCCTTCCGTGGTTTTTTTGATTATTAGGATGAGACTTGGGGCTGGTATTGGTTGGACTTTTTATCCTCCTCTCTCTTCTTCTTTGTTCAGAGCTAGAAAGGGAGTGGATTTTTTAATGTTTTCATTACATTTAGCTGGGGTATCAAGAATCTTTAGTTCTATAAATTTTATATGTACTTTATACAGAGTTTTTAGTGCGAAATTAGCTGCTCGTAGTTCTGTTGTTTTATGGACATACCTTTTTACTTCAGTCTTGTTACTAACCACTTTACCCGTGTTAGCGGCTGCTATTACTATGCTACTATTCGATCGTAAATTTAGTTCAGCTTTTTTTGATCCTTTAGGCGGAGGTGATCCTGTATTATTTCAGCATATGTTTTGGTTTTTTGGACACCCAGAGGTGTATGTACTGATTTTACCTGGTTTTGGTATAATTAGACATGCTTGTATGAATATGGGATGTGCTCCTGATGTATTTGGGTTTTATGGTTTAGTTTTTGCTAGTTTTTCTATCGTTTGTCTGGGTAGTGTGGTGTGAGGTCACCACATGTTTACCGTGGGTTTAGATGTGAAGACTGCAGTGTTTTTTAGGTCAGTTACTATGATTATTGGTGTCCCGACAGGGATAAAGGTTTTTACTTGATTATACATGTTGTTAAATAGACGTGTTAAAAAGAGTGATCCTATATTTTGGTGGATTATTTCTTTTATTGTGTTGTTTACTTTTGGAGGGGTCACTGGTATTGTTTTATCTGCTTGTGTTCTGGATAATGTGTTACACGATACTTGATTTGTGGTTGCTCATTTTCACTATGTTATGTCATTAGGGTCTTATATTAGTATTATAGTAATGTTTATTTGGTGGTGGCCTTTAATAACTGGTGTGAGTCTGAATAAGTATCTTTTGCAGTGTCAGTGTATATTATCAAAAATAGGATTTAACATGTGTTTTTTCCCTATGCATTATTTTGGCTTGTGTGGGCTACCCCGTCGGGTGTGCATGTATGATAGTAGTTACAATTGGGTTAACGTAGTATGCTCTATTGGTTCTTTTATTTCAGCTTTTAGTGGCTGTTTTTTTATATTTATCTTATGAGAGTCATTTTATAGTCGTAATGTGGCTATAGGCTCATTTGGAGCTTCTAGTACATTAACTAATGCTGTAGTGGCACCTGTTGCTTATCATAATAATTTTTTTACCTATTATATGTCTGTAAATTATACATTTGGTGTTTATCATATGCATTGAAAGAATAATGAGTATGCAAACTGATGAAGAACTGAGTGG
PS386_            ATGTTGAGTGTATCAAAGGTTTTTAGTTGGTTGTTTACGTTAGACCATAAGCGTATTGGTGTTGTTTATACTATTATAGGTATTTGGGCTGGCTTTGTAGGTTTGGGGTTTAGTTTGATGATTCGTATTAAATTTTTAGAACCGTATTACAATGTTATTTCAACTGATTGTTATAAATTTTTAGTCACTAACCATGGTATTATAATGATTTTCTTTTTTTTAATGCCTGTTTTAATTGGTGGTTTTGGAAAATTTTTAATACCCTTGTTAAGAGGTTTATCCGATTTAAATTTACCACGGTTGAAAGCTTTAAGTGCTTGATTATTAGTGCCTTCTGTGGTTTTTTTGATTATTAGGATGAGACTTGGGGCTGGTATTGGTTGGACTTTTTACCCTCCTCTTTCTTCTTCTTTGTTCAGAGCTAGAAAGGGAGTGGATTTTTTAATGTTTTCATTACATTTAGCTGGGGTATCAAGAATCTTTAGTTCTATAAATTTTATATGTACTTTATACAGAGTTTTTAGTGCGAAATTAGCTGCTCGTAGTTCTGTTGTTTTATGGACATACCTTTTTACTTCAGTCTTGTTATTAACCACTTTACCCGTGTTAGCGGCTGCTATTACTATGCTACTATTCGATCGTAAATTTAGTTCAGCTTTTTTTGATCCTTTAGGCGGAGGTGATCCTGTGTTATTTCAGCATATGTTTTGGTTTTTTGGGCACCCAGAGGTGTATGTACTGATTTTACCTGGTTTTGGTATAATTAGACATGCTTGTATGAATATGGGATGTGCTCCTGATGTATTTGGGTTTTATGGTTTAGTTTTTGCTAGTTTTTCTATCGTTTGTCTGGGTAGTGTGGTGTGGGGTCACCACATGTTTACCGTGGGTTTAGATGTGAAGACTGCAGTGTTTTTTAGGTCAGTTACTATGATTATTGGTGTCCCGACAGGAATAAAGGTTTTTACCTGATTATACATGTTGTTAAATAGACGTGTTAAAAAGAGTGATCCTATATTTTGGTGGATTATTTCTTTTATTGTGTTGTTTACTTTTGGAGGGGTCACTGGTATTGTTTTATCTGCTTGCGTTCTGGATAATGTGTTACACGATACTTGATTTGTGGTTGCTCATTTTCACTATGTTATGTCATTAGGGTCTTATATTAGTATCATAGTAATGTTTATTTGGTGGTGGCCTTTAATAACTGGTGTGAGTCTGAATAAGTATCTTTTACAGTGTCAGTGTATATTATCAAAAATAGGATTTAACATGTGTTTTTTTCCTATGCACTATTTTGGCTTGTGTGGGCTACCTCGTCGGGTGTGCATGTATGATAGTAGCTACAATTGGGTTAACGTAGTATGTTCTATTGGTTCCTTTATTTCAGCTTTTAGTGGCTGTTTTTTTATATTTATCTTATGGGAGTCATTTTATAGTCGTAATGTGGCTATAGGCTCATTTGGGGCTTCTAGTACATTAACTAATGCTGTAGTGGCACCTGTCGCTTATCATAATAATTTTTTTACCTATTATATGTCTGTAAATTATACATTTGGTGTTTATCATATGCATTGAAAGAATAATGAGTATGCAAACTGATGAAGAACTGAGTGG
PS389_            ATGTTGAGTATATCAAAGGTTTTTAGTTGGTTGTTTACGTTAGACCATAAGCGTATTGGTGTTGTTTATACTATTATAGGTATTTGGGCTGGCTTTGTAGGTTTGGGGTTTAGTTTGATGATTCGTATTAAATTTTTAGAACCGTATTACAATGTTATTTCAACTGATTGTTATAAATTTTTAGTCACTAACCATGGTATTATAATGATTTTCTTTTTTTTAATGCCTGTTTTAATTGGTGGTTTTGGAAAATTTTTAATACCATTGTTAAGAGGTTTATCCGATTTAAATTTACCACGGTTGAAAGCTTTAAGTGCTTGATTATTAGTGCCCTCTGTGGTTTTTTTGATTATTAGGATGAGACTTGGGGCTGGTATTGGTTGGACTTTTTATCCTCCTCTTTCTTCTTCTTTGTTCAGAGCTAGAAAGGGAGTGGATTTTTTAATGTTTTCATTACATTTAGCTGGGGTATCAAGAATCTTTAGTTCTATAAATTTTATATGTACTTTATACAGAGTTTTTAGTGCGAAATTAGCTGCTCGTAGTTCTGTTGTTTTATGGACATACCTTTTTACTTCAGTCTTGTTATTAACCACTCTACCCGTGTTAGCGGCTGCTATTACTATGTTACTATTCGATCGTAAATTTAGTTCAGCTTTTTTTGATCCTTTAGGCGGAGGTGATCCTGTATTATTTCAGCATATGTTTTGGTTTTTTGGACACCCAGAGGTGTATGTACTGATTTTACCTGGTTTTGGTATAATTAGACATGCTTGTATGAATATGGGATGTGCTCCTGATGTATTTGGGTTTTATGGTTTAGTTTTTGCTAGTTTTTCTATCGTTTGTCTGGGTAGTGTGGTGTGGGGTCACCACATGTTTACCGTGGGTTTAGATGTGAAGACTGCAGTGTTTTTTAGGTCAGTTACTATGATTATTGGTGTCCCGACAGGAATAAAGGTTTTTACCTGATTATACATGTTGTTAAATAGACGTGTTAAAAAGAGTGATCCTATATTTTGGTGGATTATTTCTTTTATTGTGTTGTTTACTTTTGGAGGGGTCACTGGTATTGTTTTATCTGCTTGTGTTCTGGATAATGTGTTACACGATACTTGATTTGTGGTTGCTCATTTTCACTATGTTATGTCATTAGGGTCTTATATTAGTATCATAGTAATGTTTATTTGGTGGTGGCCTTTAATAACTGGTGTGAGTCTGAATAAGTATCTTTTGCAGTGTCAGTGTATATTATCAAAAATAGGATTTAACATGTGTTTTTTTCCTATGCACTATTTTGGCTTGTGTGGGCTACCCCGTCGGGTGTGCATGTACGATAGTAGTTACAATTGGGTTAACGTAGTATGCTCTATTGGTTCCTTTATTTCAGCTTTTAGTGGCTGTTTTTTTATATTTATCTTATGGGAGTCATTTTATAGTCGTAATGTGGCTATAGGCTCATTTGGGGCTTCTAGTACATTAACTAACGCTGTAGTGGCACCTGTCGCTTATCATAATAATTTTTTTACCTATTATATGTCTGTAAATTATACATTTGGTGTTTATCATATGCATTGAAAGAATAATGAGTATGCAAACTGATGAAGAACTGAGTGG
PS383_            ATGTTGAGTATTTCAAAGGTTTTTAGTTGGTTGTTTACATTAGACCATAAGCGAATTGGCGTGGTTTATACTATTATAGGTATTTGGGCTGGCTTTGTAGGTCTGGGTTTTAGTTTAATGATTCGTATTAAATTTTTAGAGCCCTACTATAATGTTATTTCTACAGATTGTTATAAATTTTTAGTAACTAACCATGGTATTATAATGATTTTCTTTTTTTTAATGCCTGTCTTAATTGGTGGCTTTGGTAATTTCTTAATACCCTTATTGAGCGGTTTATCCGATCTGAATTTGCCACGCTTGAAAGCATTAAGTGCATGGTTGTTAGTGCCATCCGTTATTTTTCTTATAATAAGAATGAGTTTAGGTGCTGGCATTGGTTGGACATTCTATCCACCTCTCTCTTCTTCTCTATTCAGAGCTAGGAAGGGTGTTGATTTTCTGATGTTTTCTTTACATTTAGCGGGGGTATCAAGTATATTTAGTTCTATTAATTTTATTTGTACTCTGTACGGGGTGTTTAGCGCTAATTTGGCTGCTCGTAGTTCTGTGGTTTTATGGACTTACTTGTTTACATCAGTTTTATTACTAACTACTCTACCTGTTTTGGCCGCAGCTATTACCATGCTTTTATTTGATCGTAACTTTAGTTCGGCCTTTTTTGATCCACTAGGGGGCGGTGATCCTGTGTTATTTCAACACATGTTTTGGTTTTTTGGGCACCCTGAAGTGTATGTGCTAATTTTACCTGGGTTTGGTATTATTAGACACGCTTGTATGAATATGGGATGTGCTCCTGACGTTTTTGGCTTTTATGGTCTGGTTTTTGCTAGTTTCTCTATTGTTTGTTTAGGTAGCGTGGTGTGGGGTCATCACATGTTTACTGTGGGATTAGATGTAAAGACTGCAGTATTTTTCAGTTCTGTTACTATGATTATTGGTGTGCCTACTGGTATTAAGGTGTTTACTTGATTGTACATGTTACTGAACAGTCGTGTCAATAAGAGTGATCCAATCTTTTGGTGGGTTATTTCCTTTATAGTTTTATTCACATTCGGTGGGGTTACTGGGATTGTACTTTCTGCTTGTGTTTTAGATAATGTGTTACATGATACTTGATTTGTTGTTGCTCATTTTCACTATGTCATGTCTTTAGGTTCATACATCAGGATTATAGTTATGTTTATATGATGATGACCGCTGATTACTGGTGTTAGTTTAAATAAGTATCTTTTACAATGTCAGTGTATTCTTTCGAAAATTGGTTTTAATATGTGTTTTTTCCCAATGCATTATTTTGGTTTATGCGGGTTACCCCGTCGTGTTTGTATGTATGATAGGAGCTATAACTGGGTAAACGTGGTTTGCTCTGTTGGTTCTTTCATTTCTGCTTTCAGTGGCTGTTTTTTTATCTTTATTTTGTGAGAGTCGTTCTATAATCGAAAAGTAGCTATAGGTTCATTTGGGGCAGCTAGAACCATTACTAATACAGTAATAATTCCAGTTGCTTATCATAATAATTTTTTTACTTACTATATGTCGGTAAATTACACTTTTGGGGTTTATCATATGCATTGGAAGAATAATGAGTATGAGAATTGATGAAGCACTGAATGG
PS388_            ATGTTGAGTATATCAAAGGTTTTTAGTTGGTTGTTTACGTTAGACCATAAGCGTATTGGTGTTGTTTATACTATTATAGGTATTTGGGCTGGCTTTGTAGGTTTGGGGTTTAGTTTGATGATTCGTATTAAATTTTTAGAACCGTATTACAATGTTATTTCAACTGATTGTTATAAATTTTTAGTCACTAACCATGGTATTATAATGATTTTCTTTTTTTTAATGCCTGTTTTAATTGGTGGTTTTGGAAAATTTTTAATACCCTTGTTAAGAGGTTTATCCGATTTAAATTTACCACGATTGAAAGCTTTAAGTGCTTGATTATTAGTGCCTTCTGTGGTTTTTTTGATTATTAGGATGAGACTTGGGGCTGGTATTGGTTGGACTTTTTATCCTCCTCTTTCTTCTTCTTTGTTCAGAGCTAGAAAGGGAGTGGATTTTTTAATGTTTTCATTACATTTAGCTGGGGTATCAAGAATCTTTAGTTCTATAAATTTTATATGTACTTTATACAGAGTTTTTAGTGCGAAATTAGCTGCTCGTAGTTCTGTTGTTTTATGGACATACCTTTTTACTTCAGTCTTGTTATTAACCACTTTACCCGTGTTAGCGGCTGCTATTACTATGTTACTATTCGATCGTAAATTTAGTTCAGCTTTTTTTGATCCTTTAGGCGGAGGTGATCCTGTATTATTTCAGCATATGTTTTGGTTTTTTGGACACCCAGAGGTGTATGTACTGATTTTACCTGGTTTTGGTATAATTAGACATGCTTGTATGAATATGGGATGTGCTCCTGATGTATTTGGGTTTTATGGTTTAGTTTTTGCTAGTTTTTCTATCGTTTGTCTGGGTAGTGTGGTGTGGGGTCACCACATGTTTACCGTGGGTTTAGATGTGAAGACTGCAGTGTTTTTTAGGTCAGTTACTATGATTATTGGTGTCCCGACAGGAATAAAGGTTTTTACCTGATTATACATGTTGTTAAATAGACGTGTTAAAAAGAGTGATCCTATATTTTGGTGGATTATTTCTTTTATTGTGTTGTTTACTTTTGGAGGGGTCACTGGTATTGTTTTATCTGCTTGTGTTCTGGATAATGTGTTACACGATACTTGATTTGTGGTTGCTCATTTTCACTATGTTATGTCATTAGGGTCTTATATTAGTATCATAGTAATGTTTATTTGGTGGTGGCCTTTAATAACTGGTGTGAGTCTGAATAAGTATCTTTTGCAGTGTCAGTGTATATTATCAAAAATAGGATTTAACATGTGTTTTTTTCCTATGCACTATTTTGGCTTGTGTGGGCTACCCCGTCGGGTGTGCATGTATGATAGTAGGTACAATTGGGTTAACGTAGTATGCTCTATTGGTTCCTTTATTTCAGCTTTTAGTGGCTGTTTTTTTATATTTATCTTATGGGAGTCATTTTATAGTCGTAATGTGGCTATAGGCTCATTTGGGGCTTCTAGTACATTAACTAACGCTGTAGTGGCACCTGTCGCTTATCATAATAATTTTTTTACCTATTATATGTCTGTAAATTATACATTTGGTGTTTATCATATGCATTGAAAGAATAATGAGTATGCAAACTGATGAAGAACTGAGTGG
PS382_            ATGTTGAGTATTTCAAAGGTTTTTAGTTGGTTGTTTACATTAGACCATAAGCGAATTGGTGTGGTTTATACTATTATAGGTATTTGGGCTGGCTTTGTAGGTCTGGGTTTTAGTTTAATGATTCGTATTAAATTTTTAGAGCCCTACTATAATGTTATTTCTACAGATTGTTATAAATTTTTAGTAACTAACCATGGTATTATAATGATTTTCTTTTTTTTAATGCCTGTCTTAATTGGTGGCTTTGGTAATTTCTTAATACCCTTATTGAGCGGTTTATCTGATCTGAATTTGCCACGCTTGAAAGCATTAAGTGCATGGTTGTTAGTGCCATCCGTTATTTTTCTTATAATAAGAATGAGTTTAGGTGCTGGCATTGGTTGGACATTCTACCCACCTCTCTCTTCTTCTCTATTCAGAGCTAGGAAGGGTGTTGATTTTCTGATGTTTTCTTTACATTTAGCGGGGGTATCAAGTATATTTAGTTCTATTAATTTTATTTGTACTCTGTACGGGGTGTTTAGCGCTAATTTGGCTGCTCGTAGTTCTGTGGTTTTATGGACTTACTTGTTTACATCAGTTTTATTACTAACTACTCTACCTGTTTTGGCCGCAGCTATTACCATGCTTTTATTTGATCGTAACTTTAGTTCGGCCTTTTTTGATCCACTAGGGGGCGGTGATCCTGTGTTATTTCAACACATGTTTTGGTTTTTTGGGCACCCCGAAGTGTATGTGCTAATTTTACCTGGGTTTGGTATTATTAGACACGCTTGTATGAATATGGGATGTGCTCCTGACGTTTTTGGCTTTTATGGTCTGGTTTTTGCTAGTTTCTCTATTGTTTGTTTAGGTAGCGTGGTGTGGGGTCATCACATGTTTACTGTGGGATTGGATGTAAAGACTGCAGTATTTTTCAGTTCTGTTACTATGATTATTGGTGTGCCTACTGGTATTAAGGTGTTTACTTGATTGTACATGTTACTGAACAGTCGTGTCAATAAGAGTGATCCAATCTTTTGGTGGGTTATTTCCTTTATAGTTTTATTCACATTTGGTGGGGTTACGGGGATTGTACTTTCTGCTTGTGTTTTAGATAATGTGTTACATGATACTTGATTTGTTGTTGCTCATTTTCACTATGTCATGTCTTTAGGTTCATACATCAGGATTATAGTTATGTTTATATGATGATGACCGCTGATTACTGGTGTTAGTTTAAATAAGTATCTTTTACAATGTCAGTGCATTCTTTCGAAAATTGGTTTTAATATGTGTTTTTTCCCAATGCATTATTTTGGTTTATGCGGGTTACCCCGTCGTGTTTGTATGTATGATAGGAGCTATAACTGGGTAAACGTGGTTTGCTCTGTTGGTTCTTTCATTTCTGCTTTCAGTGGCTGTTTTTTTATCTTTATTTTGTGAGAGTCATTCTATAACCGAAAAGTAGCTATAGGTTCATTTGGGGCAGCTAGAACCATTACTAATACAGTAATAATTCCAGTTGCTTATCATAATAATTTTTTTACTTACTATATGTCAGTAAATTACACTTTTGGGGTTTATCATATGCATTGGAAGAATAATGAGTATGAGAATTGATGAAGCACTGAATGG
PS239_            ATGCATACTATTAATAAATTTTTAAAATGATTGTTTACGCTTGACCATAAGCGTATTGGTATTTTATATACTTTGGTCGGAATCTGAGCAGGGTTTTTAGGTTTGAGTTTTAGTGTCATGATTCGTGTAAATTTTTTGGAACCTTACTATAAAGTTATATCAACAGATTGTTATAAATTTTTAGTAACAAATCATGGTATACTAATGATTTTCTTTTTTTTAATGCCAATATTAATAGGAGGATTTGGTAAATTTTTAATTCCTTTATTATGTGGGTTGTCTGATTTAAAACTACCACGTCTTAACGCATTGAGATTTTGATTGTTAATACCCTCTACTATTTTTTTGGTAGTTAGAATGTGTCTTGGTGCTGGAGTTGGGTGAACATTTTATCCACCTCTTTCTTCTGCTATATTTAGGGGTAGAAAGGGTGTTGATTTTTTGATGTTTTCTTTACATTTAGCGGGTGTATCTAGCATATTTAGTTCTATTAAATTTATTTGCACTATTTATAGTGTGTTTAGGTTAAATTTAGCTTCACGCAGTTCTGTAATACTTTGAACTTATCTATTTACATCTATACTACTTTTAACTACTCTTCCTGTTTTAGCAGCTGCGATCACGATGCTCCTATTTGATCGAAAATTTGGGTCAGCATTTTTTGATCCATTGGGGGGCGGGGATCCAGTTTTATTTCAGCACATGTTTTGATTTTTTGGACACCCCGAGGTGTATGTATTAATTTTACCAGGATTTGGCATGGTTAGACATGCTTGTTTAAACATGGGTTGTGCACCAGACGTTTTTGGTTTTTATGGGTTAGTGTTTGCCAGGTTCTCAATAGTATGCTTGGGTAGAGTAGTATGAGCGCATCATATGTTTACTGTGGGGTTAGATGTGAAGACTGCTGTATTTTTTAGGTCTGTGACTATGGTGATAGGGGTTCCAACTGGGATTAAGGTTTTTACATGACTATACATGCTTTTAAATAGCAGTGTAAAAAAGAGAGATCCTGTATTTTTATGGGTGGTTTCTTTCATAATTCTTTTTACCTTTGGTGGTGTAACAGGGATTGTATTATCAGCTTGTGTATTAGATAGTGTGCTACATGACACTTGATTTGTAGTAGCTCATTTTCACTATGTTATGTCGCTAGGTTCGTATATAAGTATCATAATAATGTTTATATGATGGTGACCACTAATCACTGGTGTCAGGTTAAACAAGTATTTGTTACAGTGTCAATGCGTTATCTCGAAAATAGGGTTTAAAATGTGTTTTTTCCCTATGCATTATTTTGGACTATGCGGACTACCACGACGTGTCTGTATGTATGAGAGTAGCTTTAATTGAATTAAATTAGTATGCACAATAGGGGCTTTTATTTCTATTTTTAGTGGTTGTTTCTTTATATTTATTCTTTGAGAATCTTTAGTAAGTCGACATATTGCGTTAGGTTCATTCGGTGCGTCTAGTGTTATTACAAACATGATACTTAGACCAATCGCTTACCATAATAATTTTTTTACATACTATTTTTCTGTAAACTATTCATATGGTGTTTATCATATTTACTGAAAGAATAAAGTTTATATAGGTACTTGAACGGTTTTTNNN
PS240_            ATGCATACTATTAATAAATTTTTAAAATGATTGTTTACGCTTGACCATAAGCGTATTGGTATTTTATATACTTTGGTCGGAATCTGAGCAGGGTTTTTAGGTTTGAGTTTTAGTGTCATGATTCGTGTAAATTTTTTGGAACCTTACTATAAAGTTATATCGACAGATTGTTATAAATTTTTAGTAACAAATCATGGCATACTAATGATTTTCTTTTTTTTAATGCCAATATTAATAGGAGGATTTGGTAAATTTTTAATTCCTTTATTATGTGGGTTGTCTGATTTAAAACTACCACGTCTTAACGCATTGAGATTTTGATTGTTAATACCCTCTACTATTTTTTTGGTAGTTAGAATGTGTCTTGGTGCTGGAGTTGGGTGAACATTTTATCCACCTCTTTCTTCTGCTATATTTAGGAGTAGAAAGGGTGTTGATTTTTTGATGTTTTCTTTACATTTAGCGGGTGTATCTAGTATATTTAGTTCTATTAAATTTATTTGCACTATTTATAGTGTGTTTAGGTTAAATTTAGCTTCACGCAGTTCTGTAATACTTTGAACTTATCTATTTACATCTATACTACTTTTAACTACTCTTCCTGTTTTAGCAGCTGCGATCACGATGCTCCTATTTGATCGAAAATTTGGGTCAGCATTTTTTGATCCATTGGGGGGCGGGGATCCAGTTTTATTTCAGCACATGTTTTGATTTTTTGGACACCCCGAGGTGTATGTATTAATTTTACCAGGATTTGGCATGGTTAGACATGCTTGTTTAAACATGGGTTGTGCACCAGACGTTTTTGGTTTTTATGGGTTAGTGTTTGCCAGGTTCTCAATAGTATGCTTGGGTAGAGTAGTATGAGCGCATCATATGTTTACTGTGGGGTTAGATGTGAAGACTGCTGTATTTTTTAGGTCTGTGACTATGGTGATAGGGGTTCCAACTGGGATTAAGGTTTTTACATGACTATACATGCTTTTAAATAGCAGTGTAAAAAAGAGAGATCCTGTATTTTTATGGGTGGTTTCTTTCATAATTCTTTTTACCTTTGGTGGGGTAACAGGGATTGTGTTATCAGCTTGTGTATTAGATAGTGTGCTACATGACACTTGATTTGTAGTAGCTCATTTTCACTATGTTATGTCGCTAGGTTCGTATATAAGTATCATAATAATGTTTATATGATGGTGACCACTAATCACTGGTGTCAGGTTAAACAAGTATTTGTTACAGTGTCAATGCGTTATCTCGAAAATAGGGTTTAAAATGTGTTTTTTCCCTATGCATTATTTTGGACTATGTGGACTACCACGACGTGTCTGTATGTATGAGAGTAGCTTTAATTGAATTAAATTAGTATGCACTATAGGGGCTTTTATTTCTATTTTTAGTGGTTGTTTCTTTATATTTATTCTTTGAGAATCTTTAGTAAGTCGACATATTGCGTTAGGTTCATTCGGTGCGTCTAGTGTTATTACAAACATGATACTTAGACCAATCGCTTACCATAATAATTTTTTTACATACTATTTTTCTGTAAACTATTCATATGGTGTTTATCATATTTACTGAAAGAATAAAGTTTATATAGGTACTTGAACGGTTTTTNNN
PS069_            ATGCGTACCATTAATAACTTTTTCAATTGATTGTTTACGCTAGACCATAAGCGTATAGGTATCTTGTACACGTTAGTTGGGATTTGGGCTGGGTTCTTAGGTTTAAGTTTTAGTATAATGATTCGTGTAAAATTCCTAGAACCTTACTACAATGTAATTTCTGCTGATTGTTACAAATTCCTTATAACAAATCATGGGATTCTAATGATTTTCTTTTTTCTAATGCCCATCTTAATTGGAGGTTTTGGTAATTTTTTGATACCTCTATTAAGTGGTTTGTCTGATCTTAAATTACCACGTTTAAACGCCCTAAGGTTTTGGTTACTAGTCCCTTCTGTGATCTTTTTAGTTTTGAGTATGTGTTTGGGTGCGGGGGTAGGTTGAACCTTTTACCCACCTCTATCATCTTCTCTTTTTAGCGGCAGGAAGGGTGTTGACTTTTTGATGTTTTCCTTACATTTAGCTGGTGTATCTAGGATTTTTAGTTCAATAAATTTTATCTGTACGTTGTACAGTGTTTTTAGTGTCAAATTGGCCTCACGTAGGTCAGTGATTCTTTGAACTTATCTTTTTACATCTGTACTACTCTTAACGACGTTACCCGTCTTGGCAGCAGCTATTACTATGCTTCTTTTTGATCGAAAATTTGGGTCTGCTTTTTTTGACCCACTAGGGGGTGGTGATCCTGTATTATTTCAGCATATGTTTTGGTTTTTTGGCCACCCAGAAGTGTATGTTTTAATTTTACCTGGTTTTGGTATGGTTAGACATGCTTGCTTAAATATGGGTTGTGCTCCTGATGTATTTGGATTTTACGGTTTAGTCTTTGCAAGGTTTTCGATCGTTTGTTTAGGAAGGGTAGTATGAGCACATCATATGTTTACTGTAGGTTTAGATGTAAAGACGGCTGTATTTTTTAGTTCAGTAACAATGGTTATAGGGGTTCCTACTGGTATTAAGGTCTTTACTTGACTTTACATGCTATTGAACAGGAATGTTAATAAGAGAGATCCTGTGTTTTTGTGGGTAATCTCTTTTATTATTCTTTTTACTTTTGGGGGTGTGACTGGCATCGTTTTATCTGCCTGTGTTTTGGATAGCGTTCTTCACGATACTTGATTCGTAGTTGCGCATTTCCACTACGTGATGTCCCTAGGTTCTTATATAAGAATAATTATAATGTTCATATGATGATGACCTCTTATAACAGGTGTAAGTCTAAATAAGTATTTGTTACAGTGTCAATGCTTGGTATCTAACGTTGGGTTTAATATGTGTTTTTTCCCCATGCATTATTTTGGTTTATGCGGTTTACCTCGTCGGGTGTGTATGTATGAAAGTAGTTTTAGTTGAATTAATATTGTTTGTACAATAGGTGCATTTATATCTATTTTCAGTGGTTGTTTTTTTGTATTTATTCTGTGGGAATCTCTTGCTACACGTCACGTAGCTTTAGGTTCTTTCGGCGCCGCTAGCGTTATAACAAATATGATTCTCAGCCCCATCGCCTATCATAATAAATTTTTTACCCATTATTTATCTGTAAATTATTCTTACGGCGTTTATCATATTTACTGAAAGAATAAAGTTTATATCGGAACATGAACGGTTTTTNNN
PS067_            ATGCGTACCATTAATAACTTTTTCAATTGATTGTTTACGCTAGACCATAAGCGTATAGGTATCTTGTACACGTTAGTTGGGATTTGGGCTGGGTTCTTAGGTTTAAGTTTTAGTATAATGATTCGTGTAAAATTCCTAGAACCTTACTACAATGTAATTTCTGCTGATTGTTACAAATTCCTTATAACAAATCATGGGATTCTAATGATTTTCTTTTTTCTAATGCCCATCTTAATTGGAGGTTTTGGTAATTTTTTGATACCTCTATTAAGTGGTTTGTCTGATCTTAAATTACCACGTTTAAACGCCCTAAGGTTTTGGTTACTAGTCCCTTCTGTGATCTTTTTAGTTTTGAGTATGTGTTTGGGTGCGGGGGTAGGTTGAACCTTTTACCCACCTCTATCATCTTCTCTTTTTAGCGGCAGGAAGGGTGTTGACTTTTTGATGTTTTCCTTACATTTAGCTGGTGTATCTAGGATTTTTAGTTCAATAAATTTTATCTGTACGTTGTACAGTGTTTTTAGTGTCAAATTGGCCTCACGTAGGTCAGTGATTCTTTGAACTTATCTTTTTACATCTGTACTACTCTTAACGACGTTACCCGTCTTGGCAGCAGCTATTACTATGCTTCTTTTTGATCGAAAATTTGGGTCTGCTTTTTTTGACCCACTAGGGGGTGGTGATCCTGTATTATTTCAGCATATGTTTTGGTTTTTTGGCCACCCAGAAGTGTATGTTTTAATTTTACCTGGTTTTGGTATGGTTAGACATGCTTGCTTAAATATGGGTTGTGCCCCTGATGTATTTGGATTTTACGGTTTAGTCTTTGCAAGGTTTTCGATCGTTTGTTTAGGAAGGGTAGTATGAGCACATCATATGTTTACTGTAGGTTTAGATGTAAAGACGGCTGTATTTTTTAGTTCAGTAACAATGGTTATAGGGGTTCCTACCGGTATTAAGGTCTTTACTTGACTTTACATGCTATTGAACAGGAATGTTAATAAGAGAGATCCTGTGTTTTTGTGGGTAATCTCTTTTATTATTCTTTTTACTTTTGGGGGTGTGACTGGCATTGTTTTATCTGCCTGTGTTTTGGATAGCGTTCTTCACGATACTTGATTTGTAGTTGCGCATTTCCACTACGTGATGTCCCTAGGTTCTTATATAAGAATAATTATAATGTTCATATGATGATGACCTCTTATAACAGGTGTAAGTCTAAATAAGTATTTGTTACAGTGTCAATGCTTGGTGTCTAACGTTGGGTTTAATATGTGTTTTTTTCCCATGCATTATTTTGGTTTATGCGGTTTACCTCGTCGGGTGTGTATGTATGAAAGTAGTTTTAGTTGAATTAATATTGTTTGTACGATAGGTGCATTTATATCTATTTTCAGTGGTTGTTTTTTTGTATTTATTCTGTGAGAATCTCTTGCTACTCGTCACGTAGCTTTAGGTTCTTTCGGCGCCGCTAGCGTTATAACAAATATGATTCTCAGCCCCATCGCCTATCATAATAAATTTTTTACCCATTATTTATCTGTAAATTATTCTTACGGCGTTTATCATATTTACTGAAAGAATAAAGTTTATATCGGAACATGAACGGTTTTTNNN
PS068_            ATGCGTACCATTAATAACTTTTTCAATTGATTGTTTACGCTAGACCATAAGCGTATAGGTATCTTGTATACGTTAGTTGGGATTTGGGCTGGGTTCTTAGGCTTAAGTTTTAGTATAATGATTCGTGTAAAATTCCTAGAACCTTACTACAATGTAATTTCTGCTGATTGTTACAAATTCCTTATAACAAATCATGGGATTCTAATGATTTTCTTTTTTCTAATGCCCATCTTAATTGGAGGTTTTGGTAATTTTTTGATACCCCTATTAAGTGGTTTGTCTGATCTTAAATTACCACGTTTAAACGCCCTAAGGTTTTGGTTACTAGTCCCTTCTGTGATCTTTTTAGTTTTGAGTATGTGTTTGGGTGCGGGGGTAGGTTGAACCTTTTACCCACCTCTGTCATCTTCTCTTTTTAGCGGCAGGAAGGGTGTTGACTTTTTGATGTTTTCCTTACATTTAGCTGGTGTATCTAGAATTTTTAGTTCAATAAATTTTATCTGTACGTTGTACAGTGTTTTTAGTGTCAAATTGGCCTCACGTAGGTCAGTGATTCTTTGAACTTATCTTTTTACATCTGTACTACTCTTAACGACGTTACCCGTCTTGGCAGCAGCTATTACTATGCTTCTTTTTGATCGAAAATTTGGGTCTGCTTTTTTTGACCCACTAGGGGGTGGTGATCCTGTATTATTTCAGCATATGTTTTGGTTTTTTGGCCACCCAGAAGTGTATGTTTTAATTTTACCTGGTTTTGGTATGGTTAGACATGCTTGCTTAAATATGGGTTGTGCTCCTGATGTATTTGGATTTTACGGTTTAGTCTTTGCAAGGTTTTCGATCGTTTGTTTAGGAAGGGTAGTATGAGCACATCATATGTTTACTGTAGGTTTAGATGTAAAGACGGCTGTATTTTTTAGTTCAGTAACAATGGTTATAGGGGTTCCTACCGGTATTAAGGTCTTTACTTGACTTTACATGCTATTGAACAGGAATGTTAATAAGAGAGATCCTGTGTTTTTGTGGGTAATCTCTTTTATTATTCTTTTTACTTTTGGGGGTGTGACTGGCATCGTTTTATCTGCCTGTGTTTTGGATAGCGTTCTTCACGATACTTGATTTGTAGTTGCGCATTTCCACTACGTGATGTCCCTAGGTTCTTATATAAGAATAATTATAATGTTCATATGATGATGACCTCTTATAACAGGTGTAAGTCTAAATAAGTATTTGTTACAGTGTCAATGCTTGGTGTCTAACGTTGGGTTTAATATGTGTTTTTTCCCCATGCATTATTTTGGTTTATGCGGTTTACCTCGTCGGGTGTGTATGTATGAAAGTAGTTTTAGTTGAATTAATATTGTTTGTACGATAGGTGCATTTATATCTATTTTTAGTGGTTGTTTTTTTGTATTTATTCTGTGAGAATCTCTTGCTACTCGTCACGTAGCTTTAGGTTCTTTCGGCGCCGCTAGCGTTATAACAAATATGATTCTCAGCCCCATCGCCTATCATAATAAATTTTTTACCCATTATTTATCTGTAAATTATTCTTACGGCGTTTATCATATTTACTGAAAGAATAAAGTTTATATCGGAACATGAACGGTTTTTNNN
PS070_            ATGCGTACCATTAATAACTTTTTCAATTGATTGTTTACGCTAGACCATAAGCGTATAGGTATCTTGTACACGTTAGTTGGGATTTGGGCTGGGTTCTTAGGTTTAAGTTTTAGTATAATGATTCGTGTAAAATTCCTAGAACCTTACTACAATGTAATTTCTGCTGATTGTTACAAATTCCTTATAACAAATCATGGGATTCTAATGATTTTCTTTTTTCTAATGCCCATCTTAATTGGAGGTTTTGGTAATTTTTTAATACCTCTATTAAGTGGTTTGTCTGATCTTAAATTACCACGTTTAAACGCCCTAAGGTTTTGGTTACTAGTCCCTTCTGTGATCTTTTTAGTTTTGAGTATGTGTTTGGGTGCGGGGGTAGGTTGAACCTTTTACCCACCTCTATCATCTTCTCTTTTTAGCGGCAGGAAGGGTGTTGACTTTTTGATGTTTTCCTTACATTTAGCTGGTGTATCTAGAATTTTTAGTTCAATAAATTTTATCTGTACGTTGTACAGTGTTTTTAGTGTCAAATTGGCCTCACGTAGGTCAGTGATTCTTTGAACTTATCTTTTTACATCTGTACTACTCTTAACGACGTTACCCGTCTTGGCAGCAGCTATTACTATGCTTCTTTTTGATCGAAAATTTGGGTCTGCTTTTTTTGATCCACTAGGGGGTGGTGATCCTGTATTATTTCAGCATATGTTTTGGTTTTTTGGCCACCCAGAAGTGTATGTTTTAATTTTACCTGGTTTTGGTATGGTTAGACATGCTTGCTTAAATATGGGTTGTGCTCCTGATGTATTTGGATTTTACGGTTTAGTCTTTGCAAGGTTTTCGATCGTTTGTTTAGGAAGGGTAGTATGAGCACATCATATGTTTACTGTAGGTTTAGATGTAAAGACGGCTGTATTTTTTAGTTCAGTAACAATGGTTATAGGGGTTCCTACCGGTATAAAGGTCTTTACTTGACTTTACATGCTATTGAACAGGAATGTTAATAAGAGAGATCCTGTGTTTTTGTGGGTAATCTCTTTTATTATTCTTTTTACTTTTGGGGGTGTGACTGGCATCGTTTTATCTGCCTGTGTTTTGGATAGCGTTCTTCACGATACTTGATTCGTAGTTGCGCATTTCCACTACGTGATGTCCCTAGGTTCTTATATAAGAATAATTATAATGTTCATATGATGATGACCTCTTATAACAGGTGTAAGTCTAAATAAGTATTTGTTACAGTGTCAATGCTTGGTGTCTAACGTTGGGTTTAATATGTGTTTTTTCCCTATGCATTATTTTGGTTTATGCGGTTTACCTCGTCGGGTGTGTATGTATGAAAGTAGTTTTAGTTGAATTAATATTGTTTGTACGATAGGTGCATTTATATCTATTTTCAGTGGCTGTTTTTTTGTATTTATTCTGTGAGAATCTCTTGCTACTCGTCACGTAGCTTTAGGTTCTTTCGGCGCCGCTAGCGTTATAACAAATATGATTCTCAGCCCCATCGCCTATCATAATAAATTTTTTACCCATTATTTATCTGTAAATTATTCTTACGGCGTTTATCATATTTACTGAAAGAATAAAGTTTATATCGGAACATGAACGGTTTTTNNN
PS071_            ATGCGTACCATTAATAACTTTTTCAATTGATTGTTTACGCTAGACCATAAGCGTATAGGTATCTTGTACACGTTAGTTGGGATTTGGGCTGGGTTCTTAGGTTTAAGTTTTAGTATAATGATTCGTGTAAAATTCCTAGAACCTTACTACAATGTAATTTCTGCTGATTGTTACAAATTCCTTATAACAAATCATGGGATTCTAATGATTTTCTTTTTTCTAATGCCCATCTTAATTGGAGGTTTTGGTAATTTTTTGATACCTCTATTAAGTGGTTTGTCTGATCTTAAATTACCACGTTTAAACGCCCTAAGGTTTTGGTTACTAGTCCCTTCTGTGATCTTTTTAGTTTTGAGTATGTGTTTGGGTGCGGGGGTAGGTTGAACCTTTTACCCACCTCTATCATCTTCTCTTTTTAGCGGCAGGAAGGGTGTTGACTTTTTGATGTTTTCCTTACATTTAGCTGGTGTATCTAGAATTTTTAGTTCAATAAATTTTATCTGTACGTTGTACAGTGTTTTTAGTGTCAAATTGGCCTCACGTAGGTCAGTGATTCTTTGAACTTATCTTTTTACATCTGTACTACTCTTAACGACGTTACCCGTCTTGGCAGCAGCTATTACTATGCTTCTTTTTGATCGAAAATTTGGGTCTGCTTTTTTTGATCCACTAGGGGGTGGTGATCCTGTATTATTTCAGCATATGTTTGAGTTTTTTGGCCACCCAGAAGTGTATGTTTTGATTTTACCTGGTTTTGGTATGGTTAGACATGCTTGCTTAAATATGGGTTGTGCTCCTGACGTATTTGGATTTTACGGTTTAGTCTTTGCAAGGTTTTCGATCGTTTGTTTAGGAAGGGTAGTATGAGCACATCATATGTTTACTGTAGGTTTAGATGTAAAGACGGCTGTATTTTTTAGTTCAGTAACAATGGTTATAGGGGTTCCTACCGGTATTAAGGTCTTTACTTGACTTTACATGTTATTGAACAGGAGTGTTAATAAGAGAGATCCTGTGTTTTTGTGGGTAATCTCTTTTATTATTCTTTTTACTTTTGGGGGTGTGACTGGCATCGTTTTATCTGCCTGTGTTTTGGATAGCGTTCTTCACGATACTTGATTTGTAGTTGCGCATTTTCACTACGTGATGTCCCTAGGTTCTTATACAAGAATAATTATAATGTTCATATGATGATGACCTCTTATAACAGGTGTAAGGCTAAATAAGTATTTGTTACAGTGTCAATGCTTGGTGTCTAACGTTGGGTTTAATATGTGTTTTTTCCCCATGCATTATTTTGGTTTATGCGGTTTACCTCGTCGGGTGTGTATGTATGAAAGTAGTTTTAGTTGAATTAATATTGTTTGTACAATAGGTGCATTTATATCTATTTTCAGTGGTTGTTTTTTTGTATTTATTCTGTGAGAATCTCTTGCTACTCGTCACGTAGCTTTAGGTTCTTTCGGCGCCGCTAGCGTTATAACAAATATGATTCTCAGCCCCATCGCCTATCATAATAAATTTTTTACCCATTATTTATCTGTAAATTATTCTTACGGCGTTTATCATATTTACTGAAAGAATAAAGTTTATATCGGAACATGAACGGTTTTTNNN
PS063_            ATGCGTACCATGAATAAATTTTTTAATTGATTGTTCACGCTAGATCATAAGCGTATAGGTATTTTATACACATTAGTTGGGATTTGAGCGGGGTTTTTAGGTTTAAGTTTTAGTATAATGATTCGTGTAAATTTCTTAGAGCCTTACTACAATGTAATTTCTACTGATTGCTATAAATTCCTTATAACAAACCATGGGATTCTAATGATTTTCTTTTTTTTAATGCCTATCTTGATAGGAGGTTTTGGTAATTTTTTGATACCTCTATTAAGCGGTTTATCCGATCTTAAATTACCACGTTTAAATGCTTTAAGATTTTGGTTGTTAGTCCCGTCTGTAATCTTTTTAGTCATAAGGATGTGTCTAGGGGCTGGTGTAGGTTGGACTTTTTATCCTCCATTGTCATCTTCTTTATTTAGAGGGAGAAAGGGTGTGGATTTTCTAATGTTTTCATTACATCTAGCTGGTGTTTCCAGGATTTTTAGCTCAATAAATTTTATTTGCACACTTTACAGTGTTTTTAGTGTAAAATTAGCATCACGAAGTTCAGTGATTCTTTGAACATACCTTTTTACATCAATTTTACTTTTAACCACATTACCTGTTCTAGCGGCAGCTATTACTATGCTTCTTTTTGATCGAAATTTTGGATCTGCTTTTTTTGATCCCTTAGGAGGTGGTGATCCTGTACTGTTTCAACATATGTTTTGGTTTTTTGGTCATCCTGAAGTTTATGTTTTAATTTTACCCGGTTTCGGGATGGTTAGTCATGCTTGTTTAAACATGGGTTGTGCTCCTGATGTATTTGGATTTTATGGTTTAGTATTTGCTAGATTTTCAATTGTTTGTCTAGGAAGAGTAGTTTGGGCTCATCACATGTTTACTGTAGGTTTAGATGTAAAGACTGCTGTATTTTTTAGTTCAGTGACAATGGTTATTGGTGTACCAACAGGGATTAAGGTTTTTACTTGACTATACATGTTATTAAATAGTAATGTTAAAAAGAGGGATCCTGTTTTCTTGTGAGTCGTATCTTTTATTATTCTTTTTACTTTTGGGGGTGTAACTGGAATTGTTTTATCTGCTTGTGTTTTAGATAGCGTTCTTCATGACACTTGATTTGTAGTGGCTCACTTTCATTATGTGATGTCCTTGGGTTCTTACATAAGAATTATCATAATGTTTATATGGTGATGGCCTCTCATAACAGGTGTTAGCCTGAATAAGTATTTACTCCAGTGTCAGTGTTTAGTTTCTAACATTGGTTTTAAAATGTGTTTTTTTCCTATGCATTATTTTGGGTTGTGTGGTTTACCTCGTCGTGTTTGCATGTATGAAAGAAGTTTTAGCTGAATTAATATAATTTGTACAATAGGTGCTTTTATCTCTATTTTTAGTGGCTGCTTCTTTATGTTCATTTTATGAGAATCTTTAGCTACTCGTCATATAGCTTTAGGTTCTTTTGGTGCTGCCAGTGTTATAACTAACATGATTCTAAGCCCTATAGCTTATCATAATAAATTTTTCACTCATTATTTATCAGTAAATTATTCTTATGGTGTTTATCATATTTACTGAAAGAATAAAGTTTATATTGGAACATGAACGGTTTTTNNN
PS062_            ATGCGTACCATGAATAAATTTTTTAATTGATTGTTCACGCTAGATCATAAGCGTATAGGTATTTTATACACATTAGTTGGGATTTGAGCGGGGTTTTTAGGTTTAAGTTTTAGTATAATGATTCGTGTAAATTTCTTAGAGCCTTACTACAATGTAATTTCTACTGATTGCTATAAATTCCTTATAACAAACCATGGGATTCTAATGATTTTCTTTTTTTTAATGCCTATCTTGATAGGAGGTTTTGGTAATTTTTTGATACCTCTATTAAGCGGTTTATCCGATCTTAAATTACCACGTTTAAATGCTTTAAGATTTTGGTTGTTAGTCCCGTCTGTAATCTTTTTAGTCATAAGGATGTGTCTAGGGGCTGGTGTAGGTTGGACTTTTTATCCTCCATTGTCATCTTCTTTATTTAGAGGGAGAAAGGGTGTGGATTTTCTAATGTTTTCATTACATCTAGCTGGTGTTTCCAGGATTTTTAGCTCAATAAATTTTATTTGCACACTTTACAGTGTTTTTAGTGTAAAATTAGCATCACGAAGTTCAGTGATTCTTTGAACATACCTTTTTACATCAATTTTACTTTTAACCACATTACCTGTTCTAGCGGCAGCTATTACTATGCTTCTTTTTGATCGAAATTTTGGATCTGCTTTTTTTGATCCCTTAGGAGGTGGTGATCCTGTACTGTTTCAACATATGTTTTGGTTTTTTGGTCATCCTGAAGTTTATGTTTTAATTTTACCCGGTTTCGGGATGGTTAGTCATGCTTGTTTAAACATGGGTTGTGCTCCTGATGTATTTGGATTTTATGGTTTAGTATTTGCTAGATTTTCAATTGTTTGTCTAGGAAGAGTAGTTTGGGCTCATCACATGTTTACTGTAGGTTTAGATGTAAAGACTGCTGTATTTTTTAGTTCAGTGACAATGGTTATTGGTGTACCAACAGGGATTAAGGTTTTTACTTGACTATACATGTTATTAAATAGTAATGTTAAAAAGAGGGATCCTGTTTTCTTGTGAGTCGTATCTTTTATTATTCTTTTTACTTTTGGGGGTGTAACTGGAATTGTTTTATCTGCTTGTGTTTTAGATAGCGTTCTTCATGACACTTGATTTGTAGTGGCTCACTTTCATTATGTGATGTCCTTGGGTTCTTACATAAGAATTATCATAATGTTTATATGGTGATGGCCTCTCATAACAGGTGTTAGCCTGAATAAGTATTTACTCCAGTGTCAGTGTTTAGTTTCTAACATTGGTTTTAAAATGTGTTTTTTTCCTATGCATTATTTTGGGTTGTGTGGTTTACCTCGTCGTGTTTGCATGTATGAAAGAAGTTTTAGCTGAATTAATATAATTTGTACAATAGGTGCTTTTATCTCTATTTTTAGTGGCTGCTTCTTTATGTTCATTTTATGAGAATCTTTAGCTACTCGTCATATAGCTTTAGGTTCTTTTGGTGCTGCCAGTGTTATAACTAACATGATTCTAAGCCCTATAGCTTATCATAATAAATTTTTCACTCATTATTTATCAGTAAATTATTCTTATGGTGTTTATCATATTTACTGAAAGAATAAAGTTTATATTGGAACATGAACGGTTTTTNNN
PS059_            ATGCGTACCATGAATAAATTTTTTAATTGATTGTTTACGCTAGATCATAAGCGTATAGGTATTTTGTACACATTAGTCGGAATATGAGCAGGGTTTTTAGGGCTAAGATTTAGTATAATGATTCGTGTTAATTTTTTGGAACCCTATTATAATGTAATTTCTACTGATTGCTATAAATTCCTTATAACAAACCATGGGATTCTAATGATTTTCTTTTTTTTAATGCCTATCTTAATAGGAGGTTTTGGTAATTTTTTAATACCTTTATTAAGTGGTTTGTCTGATCTAAAATTACCACGTTTAAATGCTTTAAGATTTTGGCTACTAGTTCCGTCTGTAATTTTTTTAGTTATAAGAATGTGTTTGGGGGCTGGAGTAGGCTGGACTTTTTATCCACCATTATCATCTTCTTTATTTAGTGGAAGAAAGGGCGTTGATTTTTTAATGTTTTCCTTACATTTAGCTGGTGTTTCTAGTATCTTTAGTTCAATTAATTTTATTTGCACACTCTACAGTGTCTTTTGTGTAAAATTAGCGTCGCGTAGTTCAGTAGTTCTTTGAACATATCTTTTTACTTCAATACTACTTTTAACTACATTACCTGTATTAGCCGCAGCTATCACTATGCTTCTTTTTGATCGAAATTTTGGATCTGCATTTTTTGATCCTTTAGGGGGAGGTGATCCGGTATTATTTCAGCATATGTTCTGGTTTTTTGGTCATCCAGAGGTTTATGTTTTAATTTTACCTGGTTTTGGTATGATTAGTCATGCTTGTTTAAATATGGGTTGTGCCCCAGACGTATTTGGCTTTTATGGGTTAGTTTTTGCTAGATTCTCAATTGTCTGTTTAGGTAGTGTAGTTTGAGCTCATCACATGTTTACTGTGGGTCTTGATGTAAAGACTGCTGTATTTTTTAGTTCAGTAACAATGGTTATTGGGGTACCAACAGGAATTAAGGTTTTTACTTGACTTTACATGCTGTTAAATAGAAATGTAAATAAGAGTGATCCTGCTTTTTTGTGGGTTGTATCTTTTATTGTTCTTTTTACTTTTGGTGGCGTAACAGGTATTGTTTTATCTGCTTGTGTCTTAGATAGTGTTCTCCATGATACTTGATTTGTAGTAGCACATTTTCATTATGTAATGTCTTTAGGTTCTTATATAAGAATTATTATAATGTTTATATGGTGATGGCCTTTGATTACTGGTGTGAGATTAAAAAAGTATTTGTTGCAATGTCAATGTTTAGTTTCTAATGTTGGTTTTAACATGTGCTTCTTTCCGATGCATTATTTTGGTTTATGCGGTCTTCCACGTCGTGTATGTATGTATGAGAGGAGTTTTAGATGAATTAATTTTATTTGCACAATAGGTGCTTTTATTTCTATTTTTAGTGGTTGTTTCTTTATGTTTATTTTATGAGAATCTTTAGCTACCCGTCATATAGCTCTAGGCTCTTTTGGTGCAGCTAGTGTAATAACTAACATGATTATAAGCCCTATTGCTTATCATAATAAATTTTTTACTCACTATCTATCAGTAAATTACTCCTATGGGGTCTATCATATTTATTGAAAGAAAAAAGTATATATTGGTACATGAACGGTTTTTNNN
PS058_            ATGCGTACCATGAATAAATTTTTTAATTGATTGTTTACGCTAGATCATAAGCGTATAGGTATTTTATACACATTAGTTGGCATATGAGCAGGGTTTTTAGGGCTAAGATTTAGTATAATGATTCGTGTTAATTTTTTGGAACCCTACTATAATGTAATTTCTACTGATTGCTATAAATTCCTTATAACAAACCATGGGATTCTAATGATTTTCTTTTTTTTAATGCCTATCTTAATAGGAGGTTTTGGTAATTTTTTAATACCTTTATTAAGTGGTTTGTCTGATCTAAAATTACCACGTTTAAATGCTTTAAGATTTTGGCTACTAGTTCCGTCTGTAATTTTTTTAGTTATAAGAATGTGTTTGGGGGCTGGAGTAGGCTGGACTTTTTATCCACCATTATCATCTTCTTTATTTAGTGGAAGAAAGGGCGTTGATTTTTTAATGTTTTCCTTACATTTAGCTGGTGTTTCTAGTATCTTTAGTTCAATTAATTTTATTTGCACACTCTACAGTGTCTTTTGTGTAAAATTAGCGTCGCGTAGTTCAGTAGTTCTTTGAACATATCTTTTTACTTCAATACTACTTTTAACTACATTACCTGTATTAGCCGCAGCTATCACTATGCTTCTTTTTGATCGAAATTTTGGATCTGCATTTTTTGATCCTTTAGGGGGAGGTGATCCGGTATTATTTCAGCATATGTTCTGGTTTTTTGGCCATCCAGAGGTTTATGTTTTAATTTTACCTGGTTTTGGTATGATTAGCCATGCTTGTTTAAATATGGGTTGTGCCCCAGACGTATTTGGCTTTTATGGGTTAGTTTTTGCTAGATTCTCAATTGTCTGTTTAGGTAGTGTAGTTTGAGCTCATCACATGTTTACCGTGGGTCTTGATGTAAAGACTGCTGTATTTTTTAGTTCAGTAACAATGGTTATTGGTGTACCAACAGGAATTAAGGTTTTTACTTGACTTTACATGTTGTTAAATAGAAATGTAAATAAGAGTGATCCTGCTTTTTTGTGGGTTGTATCTTTTATTGTTCTTTTTACTTTTGGTGGCGTAACAGGTATTGTTTTATCTGCTTGTGTCTTAGATAGTGTTCTCCATGATACTTGATTTGTAGTAGCACATTTTCATTATGTAATGTCTTTAGGTTCTTATATAAGAATTATTATAATGTTTATATGGTGATGGCCTTTGATTACTGGTGTGAGATTAAAAAAGTATTTGTTGCAATGTCAATGTTTAGTTTCTAATGTTGGTTTTAACATGTGCTTCTTTCCGATGCATTATTTTGGTTTATGCGGTCTTCCGCGTCGTGTATGTATGTATGAGAGGAGTTTTAGATGAATTAATTTTATTTGCACAATAGGTGCTTTTATTTCTATTTTTAGTGGTTGTTTCTTTATGTTTATTTTATGAGAATCTTTAGCTACCCGTCATATAGCTCTAGGCTCTTTTGGTGCAGCTAGTGTAATAACTAATATGATTATAAGCCCTATTGCTTATCATAATAAATTTTTTACTCACTATCTATCAGTAAATTACTCCTATGGGGTCTATCATATTTATTGAAAGAAAAAAGTATATATTGGTACATGAACGGTTTTTNNN
PS030_            ATGCGCACAATTAATAGATTTTTAAAATGATTGTTTACGCTTGACCATAAGCGTATAGGGATTTTATACACTTTAGTTGGAATTTGAGCTGGGTTCTTAGGTCTAAGCTTTAGTATAATGATTCGTGTAAAATTTTTAGAGCCTTACTACAAAGTTATTTCCACTGATTGTTACAAATTCTTAGTAACTAATCATGGTATCTTAATGATTTTCTTTTTTTTAATGCCTATACTTATAGGGGGTTTTGGTAATTTTTTAATTCCTTTATTATGTGGCTTATCTGACTTAAAATTACCCCGTTTGAAAGCTTTAAGGTTTTGGTTATTAGTACCTTCTACAGTTTTTTTAGTTGTTAGAATGTGTCTTGGGGCAGGAGTAGGATGAACATTTTACCCTCCTCTATCTTCTTCAATATTTAGCGGCAGAAAGGGGGTAGATTTCTTAATGTTTTCTTTACATTTAGCAGGTGTGTCTAGTATTTTTAGTTCGATCAACTTTATTTGTACTATTTATAGGGTTTTTAGTTTAAATTTAGCTTCACGTAGGTCCGTGATTTTATGAACTTACTTGTTTACGTCTATTTTACTTTTAACTACTTTACCCGTGTTAGCTGCCGCTATAACAATGCTTTTATTTGATCGNAATTTTGGTTCAGCATTTTTTGATCCTCTAGGAGGTGGAGATCCTGTGCTATTCCAGCACATGTTTTGGTTTTTTGGACACCCAGAAGTGTACGTTTTAATTTTACCTGGGTTTGGCATGGTTAGACACGCATGTTTAAATATGGGTTGTGCCCCAGATGTGTTTGGTTTTTATGGTTTAGTCTTTGCGAGGTTTTCTATAGTATGTTTGGGAAGGGTGGTATGAGCCCATCATATGTTCACTGTTGGGTTAGATGTAAAGACAGCTGTGTTCTTTAGTTCTGTGACAATGGTAATAGGTGTCCCAACCGGAATCAAGGTTTTTACCTGACTTTACATGCTTCTAAAAAGAAAAGTTAATAAGAGAGATCCGGTGTTTTTGTGGGTGGTTTCTTTTATAATACTTTTTACATTTGGGGGTGTCACAGGTATTGTGCTATCTGCCTGTGTTCTGGATAGTGTGTTACATGACACATGGTTTGTTGTGGCTCATTTTCATTATGTAATGTCGCTTGGTTCATATATAAGTATTATTATAATGTTTATATGATGATGGCCCCTAATTACAGGCGTGAGACTAAATAAGTATCTACTCCAATGTCAATGTGTTATATCTAATGTGGGGTTTAACATGTGCTTTTTTCCTATGCATTATTTTGGTTTATGTGGACTACCACGTCGTGTTTGTATGTATGAAAGCAGGTTTAATTGAATAAATTTAGTTTGTACAATTGGTGCTTTTATATCTATTTTCAGTGGCTGTTTTTTTATTTTTATTTTATGAGAATCTTTAGTCAATCGACATGTAGCTTTGGGTTCTTTTGGGGCATGTAGTGTTATTACTAATATGATACTTAGTCCCATAGCTTATCATAACAACTTTTTCACACACTACCTTTCCGTAAATTATTCTTACGGTGTTTATAACATATACTGAAAGAATAAAGTTTATATAGGTACTTGAACGGTTTTTNNN
PS031_            ATGCGTACAATTAATAGATTTTTAAAATGATTGTTTACGCTTGATCATAAGCGTATAGGGATTTTATACACTTTAGTTGGAATTTGAGCTGGGTTCTTAGGTCTAAGCTTTAGTATAATGATTCGTGTAAAATTTTTAGAGCCTTACTACAAAGTTATTTCCACTGATTGTTACAAATTCTTAGTAACTAATCATGGTATCTTAATGATTTTCTTTTTTTTAATGCCTATATTAATAGGGGGTTTTGGTAATTTTTTAATTCCCTTATTATGTGGCTTATCTGACTTAAAATTACCCCGTTTGAAAGCTTTAAGGTTTTGGTTGTTAATACCTTCTACAGTTTTTTTAGTTGTTAGAATGTGTCTCGGGGCAGGAGTGGGATGAACATTTTATCCCCCCCTATCTTCTTCAATATTTAGTGGCAGAAAGGGGGTTGATTTCTTAATGTTTTCTTTACATTTAGCAGGAGTATCTAGCATTTTTAGTTCAATCAACTTTATCTGTACTATCTATAGGGTTTTTAGTTTAAATTTAGCTTCACGTAGGTCAGTGATTTTATGGACTTACTTGTTTACTTCTATTTTACTTCTAACCACCTTACCTGTCTTAGCTGCTGCTATAACGATGCTTTTATTTGATCGTAATTTTGGCTCAGCATTTTTTGATCCTTTGGGAGGCGGGGATCCTGTGCTATTCCAGCACATGTTTTGGTTTTTTGGACACCCTGAAGTGTATGTTTTAATTTTACCTGGGTTTGGCATGGTTAGACACGCATGTTTAAATATGGGTTGTGCCCCAGACGTATTTGGTTTTTATGGTTTAGTTTTTGCAAGGTTTTCTATAGTATGCTTAGGAAGGGTGGTGTGAGCCCATCACATGTTTACTGTTGGGTTGGATGTAAAGACAGCTGTGTTCTTCAGCTCTGTGACAATGGTAATAGGTGTTCCAACGGGAATTAAGGTTTTTACTTGACTTTATATGCTCCTAAAAAGAAAAGTTAATAAGAGAGATCCAGTGTTTTTGTGGGTGGTTTCTTTTATTATACTTTTTACATTTGGTGGTGTCACAGGTATTGTACTATCTGCTTGCGTTTTAGATAGTGTGTTACATGATACATGGTTTGTTGTGGCTCATTTCCATTATGTAATGTCACTTGGTTCATATATAAGTATTATTATAATGTTTATATGATGATGACCTCTAATTACTGGTGTGAGATTAAATAAGTATTTACTTCAATGTCAATGTGTCATATCTAAAGTAGGGTTCAACATGTGCTTTTTTCCTATGCATTACTTTGGTTTATGCGGATTACCTCGTCGTGTTTGTATGTATGAAAGCAGGTTTAATTGAATAAATTTAGTTTGTACAATAGGTGCTTTTATATCTATTTTTAGTGGCTGTTTTTTTATTTTTATCTTATGGGAGTCTCTAGTTAATCGACATATAGCTTTGGGTTCTTTTGGGGCATCTAGTGTTATTACTAACATGATACTTAGTCCTATAGCTTATCATAACAACTTTTTTACACATTACCTTTCTGTAAATTATTCTTATGGTGTCTATAATATATACTGAAAGAATAAAGTTTATATAGGTACTTGAACGGTTTTTNNN
PS029_            ATGCGTACAATTAATAGATTTTTAAAATGATTGTTTACGCTTGATCATAAGCGTATAGGAATTTTATACACTTTGGTTGGAATTTGAGCTGGGTTCTTAGGTCTAAGCTTTAGTATAATGATTCGTGTAAAATTTTTAGAGCCTTATTATAAAGTTATTTCTACTGATTGTTATAAATTTTTAGTAACCAACCATGGTATCTTAATGATTTTCTTTTTTTTAATGCCTATACTTATAGGGGGTTTTGGTAATTTTTTAATTCCTCTATTATGCGGTTTATCTGACTTAAAATTACCCCGTTTAAAAGCTTTAAGGTTTTGGTTGTTGATACCTTCTACAGTTTTTTTAGTAGTTAGAATGTGCCTAGGGGCAGGAGTAGGATGAACATTTTATCCACCACTTTCGTCTTCAATATTTAGTGGCAGAAAGGGAGTTGATTTTTTAATGTTTTCTTTACATTTAGCAGGTGTGTCTAGTATCTTTAGCTCAATTAATTTTATTTGTACTATATACAGTGTTTTTAGTTTAAATTTAGCGTCACGCAGGTCGGTAATTTTATGGACTTATTTGTTTACGTCTATTTTACTTTTAACCACATTACCTGTCTTAGCTGCTGCCATAACAATGCTTTTATTTGATCGTAAATTTGGTTCAGCATTTTTTGACCCGCTAGGTGGTGGGGACCCAGTGCTATTCCAGCACATGTTTTGGTTTTTTGGACACCCGGAGGTGTATGTTTTAATTTTACCTGGTTTTGGTATGGTTAGACACGCATGTTTAAATATGGGTTGTGCGCCAGATGTGTTTGGCTTTTATGGTTTAGTTTTTGCAAGGTTTTCTATAGTGTGCTTGGGAAGGGTGGTGTGAGCTCACCACATGTTCACAGTAGGACTAGATGTGAAGACAGCTGTGTTCTTTAGTTCTGTGACAATGGTAATAGGTGTTCCAACTGGAATAAAGGTCTTTACTTGACTTTACATGCTTCTAAAAAGAAAAGTTAACAAGAGAGATCCGGTATTTTTATGGGTGGTTTCTTTTATTATACTTTTTACATTTGGTGGTGTCACAGGTATTGTGTTATCCGCTTGTGTGTTAGATAGCGTACTTCATGACACATGATTTGTTGTCGCTCATTTTCACTATGTAATGTCACTAGGTTCATATATAAGTATTATTATAATGTTTATATGATGATGACCTCTAATATCAGGCGTGAGATTAAAAAAGTATTTATTACAATGTCAATGCGTTATATCTAAAGTAGGGTTTAACATGTGTTTTTTTCCTATGCATTACTTTGGATTATGTGGTTTACCACGTCGTGTTTGTATGTATGAAAGTAGTTTTAATTGAATAAATTTAGTTTGTACCATTGGTGCTTTTATTTCCATTTTTAGTGGCTGTTTTTTTATTTTCATTTTGTGAGAATCTTTAGTTAATCGACATATTGCTTTGGGTTCTTTTGGGGCATCTAGTGTTATCACTAACATGATTCTTAGCCCAATAGCTTATCATAATAATTTTTTCACACACTACCTCTCTGTAAACTATTCTTACGGTGTTTATAATATATATTGAAAGAATAAAGTTTATATAGGTACCTGAACGGTTTTTNNN
PS131_            ATGAACAGTTTTACTGGGTTATTGAACTGATTGTTTACTTTAGATCATAAGCGTATAGGGGTACTCTACACATTAGTTGGTGTGTGGGCCGGGTTCTTAGGGCTTAGCTTTAGAGCAATTATCCGTATAAAATTTTTAGAACCTTACTATAAAGTAATCTCTACAGATTGTTACAAATATTTAGCTACTAATCATGGTATACTTATGATTTTCTTTTTTTTGATGCCGATATTAATAGGAGGCTTTGGTAAATTTTTGATACCTTTACTTGGTGGTTTATCAGATTTAAATCTACCGCGGCTTAAAGCTATTAGACTTTGACTACTATTACCTTCTGTAGTATTTTTGCTTATAAGAATGTGTTTGGGCGCTGGAGTTGGTTGGACCTTTTATCCACCCCTATCATCTTCTTTATTTACAAGTAGTAAGGGAGTTGACTTTTTAATGTTCTCTTTACATTTGGCTGGTGTTTCTAGAATTTTTAGCTCTATTAAATTTATTTGTACGTTGTACACAGTGTTTACTAATAATTTGTCTTCTCGCAGGTCTATAATTTTATGAACATATTTATTTACTTCTATTCTTCTTTTAACAACTTTACCTGTACTAGCTGCCGCTATAACTATGCTCTTATTTGATCGTAACTTTGGTTCTGCCTTTTTTGATCCGTTAGGCGGTGGTGATCCGGTACTCTTTCAACATATGTTTTGGTTTTTTGGCCATCCTGAGGTATATGTTTTAATATTACCTGGATTTGGTATGGTCAGTCACGCCTGCTTAAAAATGGGGTGTGCCCCAGATGTCTTTGGCTTTTATGGATTAGTATTTGCTAGGTTTTCTATTGTCTGTCTAGGTAGTGTTGTATGGGCTCACCACATGTTTGTGGTAGGATTGGACGTAAAGACCGCAGTGTTCTTTAGTTCGGTTACTATGGTTATCGGTGTACCAACTGGAATTAAGGTATTTACCTGATTATACATGCTCTTAAACAGTAAAATCAAAAAGAGAGATCCAGTTTTTTGATGGGTTATATCTTTTATAGTACTTTTTACTTTTGGGGGTGTGACTGGTATAGTATTATCAGCTTGTGTTCTAGATAGGGTACTTCATGACACATGGTTTGTCGTTGCACATTTTCACTATGTTATGTCTCTAGGTTCTTACATTAGCGTTTTGTTAATGTTTATATGATGATGGCCTTTGATTACAGGTTTAAGTCTTAGTAAGTACCTTCTTCAGTGTCATTGTGTAGTCTCTAAAGTTGGTGTCAACTTATGTTTTTTCCCTATGCATTATTTTGGATTATGCGGTTTACCCCGTCGTGTTTGTATGTATGAGAGAAGGTTTAATTGAATTAATATTGTTTGCACAGTGGGATCTTTTATATCAATTTTTAGAGGTTGTTTATTTATGTTTATACTATGTGAGTCAATGTTTACCCGCCATATAGCATTAGGGTTTTTTGGTTCACCTAGGGTTATTACAAACTTATTGAATACGCCTATGCCATACCACAGCAACTTCTTTACTCATTTCATGTCGGTCAACTATTCTTACGGTGTATACCATATGCATTGAAAGAAAAACAGTTACGTTGGTTGATGAACCCCTGTTGAG
PS033_            TTTATTAATACTGAAAAGATTTTTAGTTGGTTATTTACTTTAGATCATAAGCGCATTGGTGTTGTTTACACAATTATAGGAGTTTGGGCTGGGTTTGTTGGATTAGGATTTAGACTTTTAATTCGTATAAACTTCTTAGAGCCATACTATAATGTTATTTCAACTGATTGCTATAAATTTTTAGTTACAAATCATGGTATTATCATGATTTTTTTTTTCTTAATGCCTGTTTTAATAGGAGGCTTTGGAAAATTTTTAATACCGTTATTAGGTGGTTTACCTGACTTAAATTTACCACGATTAAATGCGTTAAGGGCTTGATTATTAATTCCCTCCGTTGTATTTTTAACCATAAGAATGAGACTAGGTGCTGGTATAGGGTGGACCTTCTACCCACCCCTTTCTTCTGCATTATTTAGGGAAAGAAAGGGAGTTGATTTTTTAATGTTTTCATTACACCTAGCCGGGGTGTCAAGTATATTTAGTTCGATTAAATTTATTTGTACTTTATATAGTATTTTTAGTGATAACTTAGCGGCACGCAGATCTGTAGTATTATGGAGTTACCTTTTCACTTCTATACTATTACTAACTACATTACCTGTTTTAGCCGCAGCTATTACTATGCTTTTATTTGATCGTAAATTTAGTTCTGCGTTTTTTGACCCCCTAGGTGGTGGAGACCCAGTGCTGTTTCAGCATATGTTTTGGTTTTTCGGCCACCCTGAGGTGTATGTTTTAATTTTGCCAGGGTTTGGTATAGTTAGACATGCTTGTATGAATATGGGATGCGCTCCTGATGTGTTTGGGTTTTACGGATTGATCTTTGCAAGATTTTCAATAGTTTGCCTAGGTAGAGTAGTTTGAGGGCACCATATGTTCACAGTTGGGTTGGATGTTAAGACTGCTGTTTTTTTTAGGTCGGTAACTATGATTATTGGTGTGCCTACTGGTATAAAGGTGTTTACTTGATTATATATGTTGTTAAACAGTCGTGTTAATTTAACGGACCCTGTATTCTGATGAGTGCTCTCTTTTATTATTTTATTTACATTCGGTGGTGTCACTGGGATTGTTTTATCGGCTTGCGTGTTAGATAAAGTTTTGCATGATACTTGGTTTGTTGTTGCCCACTTTCACTATGTTATGTCACTAGGTTCTTATATAAGAATCATATTAATGTTTATTTGATGGTGACCACTTGTCACAGGTGTTAGATTAAAAAAGTACCTTCTACAGTGTCAGTGTATTCTTTCAAATGTTGGGTTTAACTTATGTTTCCTTCCAATGCATTATTTTGGTCTATGTGGTTTACCGCGACGTGTATGTATGTATGACAGAAGTTATAACTGGATTAAAGTTCTTTGTTCAATTGGTTCTTTTATATCAGCGTTTAGCGGGTGTCTTTTTATATTTATTTTATGGGAGTCATTTTATAGACGTAACTTAGCTATAGGGTCCTTTGGTGCGCCAGGGACGTTAACTAATTCGTTTATCATACCTGTTGCTTACCACAAAAACTTTTTTTCTTACTACTTATCTGTTAAATACACATACGGTGTTTATCATATGCATTGGAAGAATAAAGTTTACACTGGTTGATGGACGCCAGACATG
OD171_            ATGCAAGTTGTTTTAAATTTTCTAAGTTGGATATTTACACTTGATCATAAGCGTGTTGGCATGATTTATACTATTATAGGTATTTGGGCTGGGTTTGTTGGTTTAAGATTTAGTTTAATGATTCGAATAAAATTTTTGGAGCCTTACTATAAAGTAATCTCAACAGACTGTTATAAATATCTTATAACTAAACATGGAATAATAATGATTTTCTTTTTTCTAATGCCAATATTAATAGGTGGTTTTGGTAAATATTTAATACCCCTTTTAGGCGGTTTATCTGATTTAAATTTACCTCGACTTAATGCTTTAAGTGCATGATTGTTAATACCTTCAGTTGTTTTTTTAATAATTAGTATGTACTTAGGGGCTGGATTAGGTTGAACTTTTTATCCCCCCTTATCTTCATCTCTTTTTTCTTCTAGAAAGGGTGTTGATTTTTTAATGTTTTCTTTACATTTGGCAGGGATATCTAGAGTTTTTAGTTCTATTAAATTTATATGCACTTTATATAGACTTTTTAGCACTAATCTTGTGTCTCGGAGCTCAATTATACTATGAACCTACTTTTTTACTGCTGTCTTATTATTGATTACTCTCCCTGTTTTAGCAGCTGCAATAACTATGCTTTTATTTGATCGAAAATTTGGTTCTGCTTTTTTTGATCCATTAGGTGGAGGTGACCCTGTGTTGTTTCAGCATATGTTTTGATTTTTTGGTCACCCCGAGGTTTATGTTTTAATTTTACCAGGATTCGGTATAGTTAGACATGTATGCTTGAAAATGGGTTGTGCCCCAGATGTTTTTGGTTTTTATGGTTTAGTATTTGCTAGATTTGCTATTGTTTGTCTAGGAAGTAGGGTTTGAGGACATCATATGTTTACAGTTGGATTAGATGTAAAGACTGCTGTATTTTTTAGCTCTGTTACAATGATTATAGGTGTACCTACTGGTATAAAGGTTTTTACTTGACTTTATATGCTTTTAAATAGCCGTATTAATAGTACAGATCCTATATTTTGATGGGTTTTATCTTTTATAATTCTTTTTACATTTGGTGGTGTTACAGGAATTGTGTTATCAGCTTGTGTTTTAGACAAAGTCTTACATGATACATGATTTGTAGTTGCTCATTTTCATTATGTTATGTCGTTAGGTTCATACATAAGAATAATTATAATGTTTATATGATGATGGCCTTTAATAGTTGGTGTAAGATTAAAAAAGTATTTGTTACAATGTCAGTGTATACTGTCAAATATAGGGTTTAATTTGTGTTTTTTCCCAATGCATTACTTTGGTTTATGTGGTTTACCCCGTCGTGTTTGTATGTATGAAGTTAGGTTTAATTGAATTAATAGAATTTGCACCGTAGGTTCTTTTATTTCAGCCTTTAGTGGTTGTTTCTTTGTTTTTATACTTTGAGAATCTTTAACTGTGCGTAAAATTGTTATAGGGTCGTATGGGTCTGGTAAAGTAATTGTAAAAAGACTAATTTATCCTAAAGCTTATCATAATAATTTTTTTACATATAGGTTTACTGTAAATTATGATTATGACGAGTATCATAAGTATTGAAAAAATGATCGTTATGTAGGAAAGCGTTTAACAAGAATA
PS395_            ATGCGTAGCATGAATAAAGTTTTAAGTTGGTTGTTTACTTTAGACCATAAGCGTATAGGGATTTTGTATACGTTAGTCGGTATTTGAGCTGGGTTCTTGGGACTAAGCTTCAGTTTAATGATTCGTATAAATTTCTTAGAACCATATTATAATATAATTTCTACAGATTGTTACAAATTTCTTATTACCAAACATGGTATTTTAATGATTTTTTTTTTCTTAATGCCTATTTTGATTGGAGGATTTGGTAATTTTTTGATACCTTTACTCAGAGGGCTTTCTGACCTAAATCTACCTCGTTTGAAAGCTTTGAGCTTCTGATTATTGGTACCTTCTGTAATATTCTTAGTGGTTAGAATGTGCTTAGGTGCAGGGGTCGGGTGGACTTTTTATCCGCCTCTGTCTTCTTCATTATTTACTGGTAGAAAGGGTGTTGACTTTTTGATGTTTTCACTGCACTTAGCTGGTGTTTCTAGAATTTTTAGTTCTATCAATTTTATTTGCACATTGTACAGGGTCTTTTGTGCAAATTTAGCCTCTCGCAGCTCTGTTATACTGTGAACATACCTTTTCACTTCAGTTCTGCTTTTGACCACTTTGCCTGTGTTAGCGGCTGCTATAACTATGCTGTTGTTTGACCGTAAATTTGGTTCAGCATTTTTTGATCCCCTGGGTGGAGGAGATCCAGTGTTGTTTCAGCATATGTTCTGGTTCTTCGGTCATCCAGAAGTTTATGTGTTAATTTTACCGGGGTTTGGGATGGTGAGGCATGCATGCCTTAATATGGGTTGTGCCCCTGATGTGTTCGGATTTTACGGTTTGGTATTCGCGAGTTTCTCAATAGTTTGTCTTGGAAGTGTTGTTTGGGCACACCACATGTTCACGGTAGGCCTCGATGTTAAGACTGCTGTGTTTTTTAGCTCGGTGACAATGATTATTGGTGTTCCTACCGGTATTAAGGTTTTTACTTGGCTTTATATGCTCTTAAAAAGAAATGTTAACAAGATGGATCCTGTGTTTTTGTGGGTGGTTTCTTTTATCGTGCTTTTTACGTTCGGAGGAGTTACAGGTATAGTTTTATCTGCCTGTGTGTTAGACAAAGTCTTGCATGATACATGATTTGTTGTTGCACACTTTCACTACGTCATGTCTTTAGGCTCCTATATGAGTATAATAATTATGTTTATTTGATGATGGCCGTTAATAACTGGCGTTAGCCTTAAAAAGTATCTTTTACAATGTCAGTGCCTTGTTTCAAAAATAGGATTTAACCTTTGTTTTTTCCCAATGCACTACTTTGGGTTATGTGGACTCCCCCGTCGTGTGTGCATGTATGAGGCTAGTTTCAATTGGGTTAATATGTTATGCACAGTGGGTTCTTTTATTTCTATATTTAGCGGTTGCTTTTTTATTTTTATACTATGAGAGTCGTTAGCTAATCGGCATGTGGCCCTTGGGTCATTTGGTGCCTCTAGCGTGATTACTAAAGTGATTTTAAGACCGGTAGCCTATCATAAAAATTTTTTTACACACTATTTGTCAGTAGATTACTCGTACGGTGTGTACCCCATGTACTGAAAGAATAAAGTTTATGTGGGTAGAGGGTTTTTTAGTTTA
PS335_            ATGCGTACCATAAATAGATTATTAAATTGACTGTTTACGCTAGATCATAAGCGCATTGGTATTTTATATACGCTAGTAGGAATTTGAGCTGGGTTTTTAGGTTTAAGTTTTAGTATAATGATTCGTGTAAAATTTTTAGAACCTTATTATAATATAATTTCTACTGATTGTTATAAATTTTTGATTACAAATCATGGGATATTAATGATTTTTTTCTTTTTGATGCCGATATTAATAGGTGGTTTTGGTAATTTTCTTTTGCCTTTATTAGGTGGTTTATCTGATTTAAATTTACCCCGTTTGAATGCTTTAAGATTTTGACTATTAGTGCCTTCTGTAGTTTTTTTAGTTGTAAGAATGTGTTTGGGTGCAGGTGTTGGGTGAACTTTTTATCCACCATTGTCATCTTCATTGTTTAGTGGGAGCAAGGGTGTTGATTTTTTAATGTTTTCTTTACATTTGGCTGGGGTTTCTAGAATTTTCAGTTCTATAAATTTTATTTGTACTCTTTTTAGTATATTTACCGCTAAATTGGCATCACGTAGTTCTGTTATTCTTTGAACATATTTTTTTACTTCAGTACTATTATTGACAACGTTACCTGTATTAGCTGCTGCAATTACAATGTTGTTGTTTGATCGAAAATTTGGGTCTGCTTTTTTTGATCCTTTAGGGGGGGGTGATCCTGTTTTGTTTCAGCATATGTTTTGGTTTTTTGGACACCCAGAGGTGTACGTGTTAATTTTACCTGGGTTTGGAATGGTTAGTCATGCTTGTTTAAAAATGGGTTGTGCTCCTGACGTTTTTGGGTTCTATGGATTGGTTTTTGCTAGATTTTCTATCGTTTGTTTAGGGAGTGTTGTTTGAGCACATCATATGTTTACAGTTGGGTTGGATGTAAAGACCGCTGTGTTTTTTAGTTCTGTGACAATGATTATTGGCGTACCAACAGGTATAAAGGTTTTTACATGACTTTATATGTTGTTAAAAAGAAATGTTAATAAGATGGATCCTGTATTTTTGTGGGTTGTTTCCTTTATTGTACTGTTTACATTTGGCGGTGTTACTGGTATTGTACTTTCTGCTTGTGTTTTAGATAGTGTTTTGCATGATACATGATTTGTTGTAGCTCATTTTCACTATGTGATGTCATTAGGTTCATATATAAGTATTATCTTGATGTTGATATGATGGTGGCCTTTAATTACAGGAGTAAGGTTAAATAAGTATTTGTTACAGTGTCAGTGTTTTGTATCAAATGTTGGATTTAATATGTGTTTTTTTCCTATGCATTATTTTGGTTTATGTGGCTTACCGCGCCGTGTTTGTATGTATGAGAGAAGTTTTAGTTGAATTAATTTAGTTTGTACGGCTGGTGCTTTTATTTCAATTTTTAGTGGTTGTTTCCTTTTATTTATTTTATGGGAGTCTCTTGCTAGTCGGCATATTGCTTTGGGTTCGTTTGGTGCTGCTAGTGTAATTACTAAAATAATTTTGAGTCCTATTGCTTATCATAATAAATTTTTTACTCATTACTTATCTGTAAATTACTCTTATGGTGTATACCATATATATTGAAAGAATAAAGTTTATATAGGAACTTGAACAGGTTTTTTA
PS054_            ATGCGTACCATGAATAAATTTTTTAATTGATTATTTACGCTAGATCATAAGCGTATAGGTATTTTATACACATTAGTTGGGATTTGAGCAGGGTTTTTAGGGTTAAGTTTTAGTATAATGATTCGTGTAAATTTTTTGGAGCCCTACTACAATGTAATTTCTACTGATTGTTATAAATTCCTTATAACAAATCATGGGATTCTAATGATTTTCTTTTTTTTAATGCCTATATTGATAGGGGGTTTTGGTAATTTTTTAATACCTTTATTAAGTGGTTTGTCTGATCTAAAATTACCTCGTTTAAATGCTTTAAGATTTTGATTACTTGTTCCATCTGTAATTTTTTTAGTTATTAGTATGTGTTTAGGAGCGGGTGTAGGTTGGACTTTTTATCCACCTTTATCTTCATCTTTATTTAGTGGTAGAAAGGGTGTTGATTTTTTAATGTTTTCTTTACATTTAGCTGGTGTCTCTAGTATTTTTAGTTCAATAAATTTTATTTGTACACTTATTAGTGTTTTTAGTGCAAAATTAGCATCACGCAGTTCAGTAATTCTATGGACTTATCTTTTTACTTCAATTTTACTTTTAACTACTTTGCCTGTATTAGCGGCAGCTATTACAATGCTTCTTTTTGATCGAAATTTTGGATCTGCTTTTTTTGATCCTTTAGGAGGTGGTGATCCTGTATTATTTCAGCATATGTTTTGATTTTTTGGTCATCCAGAAGTTTATGTGTTGATTTTACCTGGCTTTGGTATGATCAGCCATGCTTGTTTAAACATGGGTTGTGCCCCAGACGTATTTGGATTTTATGGTCTAGTTTTTGCTAGATTTTCAATTGTCTGTCTTGGTAGGGTAGTTTGAGCTCATCACATGTTTACTGTTGGTTTAGATGTAAAGACTGCTGTTTTTTTTAGCTCAGTTACAATGATTATTGGGGTACCAACTGGAATTAAGGTTTTTACCTGATTATATATGTTATTAAATAGTAATGTAAACAAGAGAGATCCTGTTTTTTTATGGGTTATATCTTTTATTGTTTTATTTACTTTTGGTGGTGTTACTGGTATCGTTTTATCTGCTTGCGTTTTAGATAGTGTTCTTCATGATACTTGGTTTGTAGTAGCACATTTTCATTATGTGATGTCTTTAGGTTCTTATATAAGAATTATAATAATGTTTATATGATGATGACCTTTAATAACTGGTGTAAGATTAAATAAGTATTTATTGCAGTGTCAATGTTTGGTTTCTAACATTGGTTTTAAAATGTGTTTCTTTCCAATGCATTATTTTGGTCTATGTGGTTTACCTCGTCGGGTGTGTATGTATGAAAGAAGTTTTAGTTGAATAAATCTTATTTGTACTATTGGTGCTTTTATTTCTATTTTTAGTGGTTGTTTCTTTATGTTTATTTTATGAGAGTCTTTAGCTACTCGTCATATAGCTTTGGGTTCTTTTGGCGCAGCTAGTGTTATAACTAATATGATTTTAAGTCCTATTGCTTATCATAATAACTTTTTTACTCATTATTTATCGGTAAATTACTCTTATGGGGTTTATCATATTTACTGAAAGAAAAAAGTATATATTGGTACATGAACGGTTTTTNNN
PS133_            ATGAACAGTTTTACTGGGTTATTGAACTGATTGTTTACTTTAGATCATAAGCGTATAGGGGTACTCTACACATTAGTTGGTGTGTGGGCCGGGTTCTTAGGGCTTAGCTTTAGAGCAATTATCCGTATAAAATTTTTAGAACCTTACTATAAAGTAATCTCTACAGATTGTTACAAATATTTAGCTACTAATCATGGTATACTTATGATTTTCTTTTTTTTGATGCCGATATTAATAGGAGGCTTTGGTAAATTTTTGATACCTTTACTTGGTGGTTTATCAGATTTAAATCTACCKCGGCTTAAAGCTATTAGACTTTGACTACTATTACCTTCTGTAGTATTTTTGCTTATAAGAATGTGTTTGGGCGCTGGAGTTGGTTGGACCTTTTATCCACCCCTATCATCTTCTTTATTTACAAGTAGTAAGGGAGTTGACTTTTTAATGTTCTCTTTACATTTGGCTGGTGTTTCTAGAATTTTTAGCTCTATTAAATTTATTTGTACGTTGTACACAGTGTTTACTAATAATTTGTCTTCTCGTAGGTCTATAATTTTATGAACATATTTATTTACTTCTATTCTTCTTTTAACAACTTTACCTGTACTAGCTGCCGCTATAACTATGCTCTTATTTGATCGTAACTTTGGTTCTGCCTTTTTTGATCCGTTAGGCGGTGGTGATCCGGTACTTTTTCAACATATGTTTTGGTTTTTTGGCCATCCTGAGGTATATGTTTTAATATTACCTGGATTTGGTATGGTCAGTCACGCCTGCTTAAAAATGGGGTGTGCCCCAGATGTCTTTGGCTTTTATGGATTAGTATTTGCTAGGTTTTCTATTGTCTGTCTGGGTAGTGTTGTATGGGCTCACCACATGTTTGTGGTAGGATTGGACGTAAAGACCGCAGTGTTCTTTAGTTCGGTTACTATGGTTATCGGTGTACCAACTGGAATTAAGGTATTTACCTGATTATACATGCTCTTAAACAGTAAAATCAAAAAGAGAGATCCAGTTTTTTGATGGGTTATATCTTTTATAGTACTTTTTACTTTTGGGGGTGTGACTGGTATAGTATTATCAGCTTGTGTTCTAGATAGGGTACTTCATGACACATGGTTTGTCGTTGCACATTTTCACTATGTTATGTCTCTAGGTTCTTACATTAGCGTTTTGTTAATGTTTATATGATGATGGCCTTTGATTACAGGTTTAAGTCTTAGTAAGTACCTTCTTCAGTGTCATTGTGTAGTCTCTAAAGTTGGTGTCAACTTATGTTTTTTCCCTATGCATTATTTTGGATTATGCGGTTTACCCCGTCGTGTTTGTATGTATGAGAGAAGGTTTAATTGAATTAATATTGTTTGCACAGTGGGATCTTTTATATCAATTTTTAGAGGTTGTTTATTTATGTTTATACTATGTGAGTCAATGTTTACCCGCCATATAGCATTAGGGTTTTTTGGTTCACCTAGGGTTATTACAAACTTATTGAATACGCCTATGCCATACCACAGCAACTTCTTTACTCATTTCATGTCGGTCAACTATTCTTACGGTGTATACCATATGCATTGAAAGAAAAACAGTTACGTTGGTTGATGAACCCCTGTTGAG
PS052_            ATGCGTACCATGAATAAATTTTTTAATTGATTATTTACGCTAGATCATAAGCGTATAGGTATTTTATACACATTAGTTGGGATTTGAGCAGGGTTTTTAGGGTTAAGTTTTAGTATAATGATTCGTGTAAATTTTTTGGAGCCCTACTACAATGTAATTTCTACTGATTGTTATAAATTCCTTATAACAAATCATGGGATTCTAATGATTTTCTTTTTTTTAATGCCTATATTGATAGGGGGTTTTGGTAATTTTTTAATACCTTTATTAAGTGGTTTGTCTGATCTAAAATTACCTCGTTTAAATGCTTTAAGATTTTGATTACTTGTTCCATCTGTAATTTTTTTAGTTATTAGTATGTGTTTAGGAGCGGGTGTAGGTTGGACTTTTTATCCACCTTTATCTTCATCTTTATTTAGTGGTAGAAAGGGTGTTGATTTTTTAATGTTTTCTTTACATTTAGCTGGTGTCTCTAGTATTTTTAGTTCAATAAATTTTATTTGTACACTTTTTAGTGTTTTTAGTGCAAAATTAGCATCACGCAGTTCAGTAATTCTATGGACTTATCTTTTTACTTCAATTTTACTTTTAACTACTTTGCCTGTATTAGCGGCAGCTATTACAATGCTTCTTTTTGATCGAAATTTTGGATCTGCTTTTTTTGATCCTTTAGGAGGTGGTGATCCTGTATTATTTCAGCATATGTTTTGATTTTTTGGTCATCCAGAAGTTTATGTGTTGATTTTACCTGGCTTTGGTATGATCAGCCATGCTTGTTTAAACATGGGTTGTGCCCCAGACGTATTTGGATTTTATGGTCTAGTTTTTGCTAGATTTTCAATTGTCTGTCTTGGTAGGGTAGTTTGAGCTCATCACATGTTTACTGTTGGTTTAGATGTAAAGACTGCTGTTTTTTTTAGCTCAGTTACAATGATTATTGGGGTACCAACTGGAATTAAGGTTTTTACCTGATTATATATGTTATTAAATAGTAATGTAAACAAGAGAGATCCTGTTTTTTTATGGGTTATATCTTTTATTGTTTTATTTACTTTTGGTGGTGTTACTGGTATCGTTTTATCTGCTTGCGTTTTAGATAGTGTTCTTCATGATACTTGGTTTGTAGTAGCACATTTTCATTATGTGATGTCTTTAGGTTCTTATATAAGAATTATAATAATGTTTATATGATGATGACCTTTAATAACTGGTGTAAGATTAAATAAGTATTTATTGCAGTGTCAATGTTTGGTTTCTAACATTGGTTTTAAAATGTGTTTCTTTCCAATGCATTATTTTGGTCTATGTGGTTTACCTCGTCGGGTGTGTATGTATGAAAGAAGTTTTAGTTGAATAAATCTTATTTGTACTATTGGTGCTTTTATTTCTATTTTTAGTGGTTGTTTCTTTATGTTTATTTTATGAGAGTCTTTAGCTACTCGTCATATAGCTTTGGGTTCTTTTGGCGCAGCTAGTGTTATAACTAATATGATTTTAAGTCCTATTGCTTATCATAATAACTTTTTTACTCATTATTTATCGGTAAATTACTCTTATGGGGTTTATCATATTTACTGAAAGAAAAAAGTATATATTGGTACATGAACGGTTTTTNNN
PS170_            ATGCGTACTATACATAAATTTTTAAATTGATTGTTCACGCTCGATCATAAGCGTATCGGTATTTTGTACACACTAGTTGGGATTTGGGCTGGGTTTTTAGGTCTAAGCTTTAGTATAATGATTCGTGTAAAATTTTTAGAGCCCTATTATAATGTTATCTCAACCGACTGTTATAAATTTCTTATAACAAAACATGGTATATTAATGATTTTCTTTTTTCTGATGCCAATTCTTATAGGCGGGTTTGGGAATTTTCTTCTTCCCTTACTAGGAGGACTATCCGATTTAAAATTACCTCGTTTGAATGCCCTTAGTTTCTGGTTACTAGTTCCTTCTGTAATTTTTTTAGTGATTAGAATGTGTCTAGGGGCAGGTGTTGGATGAACCTTTTATCCTCCGTTATCATCTTCCTTATTTAGGGGTAGCAAGGGTGTAGACTTTTTAATGTTTTCTCTACACTTAGCAGGTGTCTCTAGTATTTTTAGTTCTATTAACTTTATTTGTACACTTTATAGTGTATTTACTTTAAATTTAGCTTCTCGTAGTTCAGTTATACTTTGAACTTACCTTTTTACATCAGTACTCCTTTTAACCACATTACCTGTTTTAGCAGCTGCTATTACAATGCTTCTTTTTGATCGAAAATTCGGTTCCGCGTTTTTTGATCCACTTGGTGGAGGAGATCCTGTTTTATTTCAGCACATGTTCTGGTTTTTTGGACACCCTGAAGTTTATGTTTTAATTTTACCTGGCTTTGGAATGGTTAGGCATGCTTGTTTAAATATGGGTTGTGCTCCTGACGTATTTGGCTTTTATGGGTTAGTCTTTGCTAGTTTCTCTATAGTGTGTTTGGGTAGAGTCGTCTGAGCCCACCATATGTTTACTGTTGGTCTAGACGTAAAGACAGCTGTATTTTTTAGATCAGTAACAATGGTAATTGGAGTGCCAACAGGTATAAAGGTTTTTACCTGATTATACATGCTTTTAAATAGTAATGTTAATAAGAGTGATCCCATCTTCTTATGAGTTGTTTCTTTTATTGTTCTGTTTACTTTTGGAGGTGTTACCGGTATCGTTTTATCTGCTTGTGTCTTAGATAGGGTACTTCATGATACATGATTTGTGGTGGCTCACTTCCATTATGTAATGTCTTTAGGCTCCTATATTAGTATAATTCTTATGTTTATTTGATGATGACCTCTAATCACCGGTGTTAGCTTAAACAAGTATCTTCTACAGTGTCAGTGTTTAGTTTCTAATATTGGTTTTAATATGTGTTTTTTCCCAATGCACTATTTTGGTCTATGCGGTTTACCACGTCGTGTTTGTATGTATGAAAGTAGCTTTAACTGAATCAATATTGTTTGTAGTATTGGTGCTTTTATATCTATTTTTAGGGGTTGTTTCTTTATGTTCATTTTGTGAGAATCTCTGGTTAGTCGTCATGTTGCGTTAGGCTCTTTTGGTGCTGCTAGTGTTATCACCAATATGATTCTTAGCCCTATTGCCTATCATAACAAATTTTTTACCCACTACCTTTCTGTAAATTACTCTTATGGTGTATATCACATATATTGGAAGAATAAAGTTTACATAGGTACTTGAACGGTTTTANNN
PS449_            ATGTATAATGTTACTAGGCTTTTTAGTTGATTATTTACTTTAGATCATAAGCGTGTTGGCATAATGTATACTATTATTGGTATTTGATCTGGGTTTGTGGGGTTAAGGTTTAGATTGATGATACGTGTAAAATTTTTAGAGCCTTATTATAATGTGATTTCGGCTGATTGTTATAAATTTTTAATTACTAAACATGGTATATTGATGATTTTCTTTTTTTTAATGCCTGTGTTGATAGGTGGGTTTGGTAAATTTTTAATACCTTTATTGAGTGGGTTATCTGACTTAAAATTACCACGATTAAATGCATTGAGTGCTTGATTATTAGTTCCTTCTATAATATTTTTGGTGGTTAGAATGTGTTTGGGTGCAGGCATAGGTTGGACGTTTTATCCTCCACTGTCATCAGCTTTGTTCAGTAGCAGTGGTGGTGTTGATTTTTTGATGTTTTCACTACATTTGGCTGGTGTTTCCAGGATATTTAGATCTATAAATTTTATTTGTACCTTGTATAGTGTTTTTAGTTCCAATTTATCTGCCCGTAGTTCTATTATTTTGTGGACTTACTTTTTTACGTCTGTGTTGTTGTTAACTACTTTGCCTGTTTTAGCTGCTGCTATAACAATGTTGTTATTTGATCGTAAATTTAGTTCTGCTTTTTTTGATCCACTAGGAGGAGGGGATCCAGTTTTATTTCAACATATGTTCTGATTTTTTGGACACCCTGAGGTGTATGTGTTAATTTTACCAGGGTTTGGTATAATTAGACATGCATGTATGAATATGGGTTGTGCCCCAGATGTATTTGGGTTTTATGGTTTGGTGTTTGCTAGATTTTCTATTGTGTGTCTTGGGAGTGTTGTTTGAGGGCACCATATGTTTACTGTCGGGCTTGATGTTAAGACTGCTGTGTTTTTTAGTTCTGTAACTATGATTATTGGGGTGCCGACTGGCATTAAGGTGTTTACTTGATTGTACATGTTGTTAAACAGTCGTGTACGCAAGAGAGATCCTGTTTTTTGGTGGGTTTTGTCTTTTATAGTTTTATTCACTTTTGGTGGTGTTACTGGTATAGTGTTATCAGCTTGTGTGTTAGATAATGTGTTGCATGACACGTGGTTTGTAGTTGCTCATTTTCATTATGTAATGTCTTTAGGGTCTTACATTAGTATTATAGTAATGTTTATTTGGTGGTGACCATTAATCACTGGTGTAAGTTTAAATAAGTGTCTTTTGCAGTGTCAATGCGTGTTATCTAATATAGGATTTAATTTATGTTTTTTTCCTATGCATTATTTTGGGTTGTGTGGGTTACCACGCCGTGTTTGTATGTACGATAGTAGGTATAATTGGGTGAATGTCATATGTTCCGTAGGTTCATTTATATCGGCTTTTAGTGGTTGTTTTTTTATTTTTATTTTATGGGAGTCGCTTTATTGCCGTAATATTGCTTTAGGGTCTTTTAGTGGGGCTAGATCTATTACAAGGATGATTTTAAGCCCTATAGCGTACCATAATAAATTTTTCACATATTATTTATCTGTAAATTATACGTATGGTATATACCATATGCATTGAAAGAATAATGAGTACGTTGGTTGGTGAACACCAAGCTGG
PS112_            ATGAACAGTATCACTGGTTTATTAAACTGATTGTTTACTCTTGATCATAAGCGTATAGGAGTACTCTATACATTAGTTGGTATCTGAGCTGGGTTCTTAGGACTTAGTTTTAGAGCAATGATTCGAATAAAATTTTTAGAGCCATATTATAAAGTAATCTCTACAGATTGTTACAAATATTTAGTCACAAATCATGGCATACTTATGATTTTTTTTTTTCTAATGCCTATCTTAATTGGCGGGTTTGGTAACTTTTTAATCCCACTACTAGGGGGTTTATCAGACCTAAACTTACCACGCTTAAAAGCTATTAGGCTTTGGTTATTGTTACCTTCCGTTGTATTCCTGCTTATTAGGATGTGCCTAGGKGCTGGGGTAGGTTGAACCTTTTATCCACCACTATCGTCATCTTTATTTACAAGTAGAAAGGGAGTTGATTTTTTAATGTTCTCTCTTCATTTGGCCGGAGTCTCTAGAATTTTTAGCTCTATTAATTTCATTTGTACACTTTATACAATATTTACTAATAAACTATCTTCCCGCAGTTCAATAATTTTATGAACCTACCTATTTACTTCTATCCTCCTTTTAACAACGCTACCAGTGTTAGCAGCTGCTATTACTATGCTTCTATTTGATCGTAACTTTGGTTCCGCCTTTTTTGATCCACTAGGTGGTGGAGATCCTGTATTATTTCAACACATGTTTTGATTTTTTGGGCATCCTGAAGTATACGTTTTAATTTTACCTGGCTTTGGTATGGTTAGACACGCATGCTTAAAAATGGGATGTGCTCCAGATGTTTTTGGGTTCTATGGGTTAGTGTTTGCTAGATTTTCTATCGTTTGCTTAGGAAGCGTTGTTTGAGCACATCATATGTTTGTAGTGGGTTTAGACGTAAAGACTGCTGTCTTTTTTAGTTCTGTTACTATGGTTATAGGTGTTCCTACTGGTATTAAGGTATTTACTTGACTATATATGCTCTTAAATAGAAAAATTAATAAGAGAGACCCAGTCTTTTGATGAGTTACATCCTTTATTATACTTTTTACCTTTGGGGGGGTCACAGGAATAGTGTTATCAGCTTGTGTCCTTGATAGGGTACTTCATGACACTTGATTCGTTGTCGCACATTTTCATTATGTTATGTCACTTGGTTCTTATATTAGCATTTTGCTAATGTTTATATGATGATGGCCTCTTATTACAGGATTAAGCCTCAATAAGCATCTTTTACAATGTCACTGCATTGTCTCTAATGTTGGCGTTAACCTATGTTTTTTCCCTATGCACTATTTTGGTTTATGTGGTCTACCTCGCCGTGTTTGTATGTATGAGAGTAGATTTAACTGAATCAAAATTGTTTGCACTGTAGGATCGTTTATCTCAATTTTTAGAGGTTGCTTGTTTATGTTTATTTTATCAGAATCAATCTGTACCCGCCATCTTTCATTAGGGTTTTATGGATCTTCTAGGATTATCACAAACTTGTTAAACACCCCTATTCCGTATCATAGTAATTTTTTCACACACTTTATGTCTGTAAACTATTCTTACGGGGTTTACCATATGCATTGAAAGAAAAACAACTATGTGGGTTGATGAACCCCTATTGAG
PS104_            ATGTATAGTGTTACTGGTTTACTAAACTGATTGTTTACTTTAGATCATAAGCGTATCGGTATACTTTACACAGTAGTTGGTATTTGAGCCGGGTTCTTAGGACTTAGATTTAGAGCTATGATCCGTATAAAATTTTTAGAACCTTATTATAAAGTAATCTCTACAGATTGTTATAAATTTTTGGCTACTAATCATGGTATACTCATGATTTTCTTTTTTTTAATGCCAATTTTAATAGGCGGCTTTGGGAAATTTTTAATACCTCTTCTAGGCGGTTTATCAGATTTGAATTTACCTCGCTTAAACGCCGTTAGCTTATGGCTACTTTTACCCTCCGTGATATTTTTACTCTTGAGAATGTGTTTAGGTGCTGGAGTCGGTTGAACATTTTATCCACCTTTATCATCATCACTTTTTACTAGGAGAAAGGGAGTTGATTTTTTGATGTTTTCTCTCCATTTAGCGGGAGTTTCGAGTATATTCAGATCAATAAATTTTATTTGTACTCTTTATACAGTATTTATTAATAATTTATCATCTCGAAGTTCTGTTATACTTTGAACTTACTTATTTACTTCAATTTTACTTTTAACGACACTTCCAGTATTAGCAGCTGCCATTACGATGCTTCTATTTGATCGTAACTTTGGTTCTGCTTTTTTTGATCCTCTTGGGGGTGGTGATCCTGTACTGTTTCAACATATGTTTTGGTTTTTTGGCCATCCGGAGGTGTATGTACTAATTTTACCTGGGTTTGGTATGGTAAGTCACGCATGTTTAAATATGGGGTGTGCCCCTGATGTTTTTGGGTTTTATGGTTTAGTTTTTGCCAGCTTTTCTATTGTATGCCTTGGTAGCGTTGTTTGGGCACACCATATGTTTGTAGTGGGATTAGACGTTAAGACTGCTGTTTTTTTTAGCTCCGTTACAATGGTTATAGGTGTTCCAACAGGTATTAAGGTGTTTACTTGGTTATACATGTTGCTTAATAGTAATGTTAAAAAGAGAGACCCTGTCTTTTGATGAGTTATTTCTTTTATCGTACTCTTTACATTTGGTGGCGTCACTGGGATAGTTTTATCCGCATGCGTTTTAGACAGTGTGCTTCATGATACGTGATTTGTTGTAGCACATTTTCATTATGTAATGTCTCTTGGGTCATATATTAGTATACTTCTGATGTTTATTTGATGATGGCCTTTAGTTACCGGGCTCAGCCTAAATAAGTACCTTCTGCAGTGTCATTGTATTGTTTCTAAAGTAGGAGTTAATATGTGTTTTTTCCCTATGCATTATTTTGGCCTGTGTGGCCTTCCGCGTCGGGTCTGTATGTATGAGAGAAGATTCAACTGAATTAACATTGTATGTACAGTCGGTTCTTTTATATCAATATTTAGTGGCTGCTTATTTATATTTATATTATGTGAATCTTTTTTTACACGTCATGTTTCCTTAGGCTTTTTTGGTCCCTCTAGGGTTATAACAAATTTGTTGAATACCCCTATGCCATACCATAGAAAATTTTTTACACATTTTCTATCTGTAAATTATTCATATGGCGTATATCATATGCATTGAAAGAAAAACAACTATGTGGGTTGATGAACCCCAGAACAG
PS105_            ATGTATAGTGTTACTGGTTTACTAAACTGATTGTTTACTTTAGATCATAAGCGTATCGGTATACTTTACACAGTAGTTGGTATTTGAGCCGGGTTCTTAGGACTTAGATTTAGAGCTATGATCCGTATAAAATTTTTAGAACCTTATTATAAAGTAATCTCTACAGATTGTTATAAATTTTTGGCTACTAATCATGGTATACTCATGATTTTCTTTTTTTTAATGCCAATTTTAATAGGCGGCTTTGGGAAATTTTTAATACCTCTTCTAGGCGGTTTATCAGATTTGAATTTACCTCGCTTAAACGCCGTTAGCTTATGGCTACTTTTACCCTCCGTGATATTTTTACTCTTGAGAATGTGTTTAGGTGCTGGAGTCGGTTGAACATTTTATCCACCTTTATCATCATCACTTTTTACTAGGAGAAAGGGAGTTGATTTTTTGATGTTTTCTCTCCATTTAGCGGGAGTTTCGAGTATATTCAGATCAATAAATTTTATTTGTACTCTTTATACAGTATTTATTAATAATTTATCATCTCGAAGTTCTGTTATACTTTGAACTTACTTATTTACTTCAATTTTACTTTTAACGACACTTCCAGTATTAGCAGCTGCCATTACGATGCTTCTATTTGATCGTAACTTTGGTTCTGCTTTTTTTGATCCTCTTGGGGGTGGTGATCCTGTACTGTTTCAACATATGTTTTGGTTTTTTGGCCATCCGGAGGTGTATGTACTAATTTTACCTGGGTTTGGTATGGTAAGTCACGCATGTTTAAATATGGGGTGTGCCCCTGATGTTTTTGGGTTTTATGGTTTAGTTTTTGCCAGCTTTTCTATTGTATGCCTTGGTAGCGTTGTTTGGGCACACCATATGTTTGTAGTGGGATTAGACGTTAAGACTGCTGTTTTTTTTAGCTCCGTTACAATGGTTATAGGTGTTCCAACAGGTATTAAGGTGTTTACTTGGTTATACATGTTGCTTAATAGTAATGTTAAAAAGAGAGACCCTGTCTTTTGATGAGTTATTTCTTTTATCGTACTCTTTACATTTGGTGGCGTCACTGGGATAGTTTTATCCGCATGCGTTTTAGACAGTGTGCTTCATGATACGTGATTTGTTGTAGCACATTTTCATTATGTAATGTCTCTTGGGTCATATATTAGTATACTTCTGATGTTTATTTGATGATGGCCTTTAGTTACCGGGCTCAGCCTAAATAAGTACCTTCTGCAGTGTCATTGTATTGTTTCTAAAGTAGGAGTTAATATGTGTTTTTTCCCTATGCATTATTTTGGCCTGTGTGGCCTTCCGCGTCGGGTCTGTATGTATGAGAGAAGATTCAACTGAATTAACATTGTATGTACAGTCGGTTCTTTTATATCAATATTTAGTGGCTGCTTATTTATATTTATATTATGTGAATCTTTTTTTACACGTCATGTTTCCTTAGGCTTTTTTGGTCCCTCTAGGGTTATAACAAATTTGTTGAATACCCCTATGCCATACCATAGAAAATTTTTTACACATTTTCTATCTGTAAATTATTCATATGGTGTATATCATATGCATTGAAAGAAAAACAACTATGTGGGTTGATGAACCCCAGAACAG
PS103_            ATGTATAGTGTTACTGGTTTACTAAACTGATTGTTTACTTTAGATCATAAGCGTATCGGTATACTTTACACAGTAGTTGGTATTTGAGCCGGGTTCTTAGGACTTAGATTTAGAGCTATGATCCGTATAAAATTTTTAGAACCTTATTATAAAGTAATCTCTACAGATTGTTATAAATTTTTGGCTACTAATCATGGTATACTCATGATTTTCTTTTTTTTAATGCCAATTTTAATAGGCGGCTTTGGGAAATTTTTAATACCTCTTCTAGGCGGTTTATCAGATTTGAATTTACCTCGCTTAAACGCCGTTAGCTTATGGCTACTTTTACCCTCCGTGATATTTTTACTCTTGAGAATGTGTTTAGGTGCTGGAGTCGGTTGAACATTTTATCCACCTTTATCATCATCACTTTTTACTGGGAGAAAGGGAGTTGATTTTTTGATGTTTTCTCTCCATTTAGCGGGAGTTTCGAGTATATTCAGATCAATAAATTTTATTTGTACTCTTTATACAGTATTTATTAATAATTTATCATCTCGAAGTTCTGTTATACTTTGAACTTACTTATTTACTTCAATTTTACTTTTAACGACACTTCCAGTATTAGCAGCTGCCATTACGATGCTTCTATTTGATCGTAACTTTGGTTCTGCTTTTTTTGATCCTCTTGGGGGTGGTGATCCTGTACTGTTTCAACATATGTTTTGGTTCTTTGGCCATCCGGAGGTGTATGTACTAATTTTACCTGGGTTTGGTATGGTAAGTCACGCATGTTTAAATATGGGGTGTGCCCCTGATGTTTTTGGGTTTTATGGTTTAGTTTTTGCCAGCTTTTCTATTGTATGCCTTGGTAGCGTTGTTTGGGCACACCATATGTTTGTAGTGGGATTAGACGTTAAGACTGCTGTTTTTTTTAGCTCCGTTACAATGGTTATAGGTGTTCCAACAGGTATTAAGGTGTTTACTTGGTTATACATGTTGCTTAATAGTAATGTTAAAAAGAGAGACCCTGTCTTTTGATGAGTTATTTCTTTTATCGTACTCTTTACATTTGGTGGCGTCACTGGGATAGTTTTATCCGCATGCGTTTTAGACAGTGTGCTTCATGATACGTGATTTGTTGTAGCACATTTTCATTATGTAATGTCTCTTGGGTCATATATTAGTATACTTCTGATGTTTATTTGATGATGGCCTTTAGTTACCGGGCTCAGCCTAAATAAGTACCTTCTGCAGTGTCATTGTATTGTTTCTAAAGTAGGAGTTAATATGTGTTTTTTCCCTATGCATTATTTTGGCCTGTGTGGCCTTCCGCGTCGGGTCTGTATGTATGAGAGAAGATTCAACTGAATAAACATTGTATGTACAGTCGGTTCTTTTATATCAATATTTAGTGGCTGCTTATTTATATTTATATTATGTGAATCTTTTTTTACACGTCATGTTTCCTTAGGCTTTTTTGGCCCCTCTAGGGTTATAACAAATTTGTTGAATACCCCTATGCCATACCATAGAAAATTTTTTACACATTTTCTATCTGTAAATTATTCATATGGTGTATATCATATGCATTGAAAGAAAAACAACTATGTGGGTTGATGAACCCCAGAACAG
PS134_            ATGAACAGTTTTACTGGATTATTGAACTGATTGTTTACTTTAGATCATAAGCGTATAGGGGTACTCTACACATTAGTTGGTGTGTGGGCCGGGTTCTTAGGGCTTAGCTTTAGAGCAATTATCCGTATAAAATTTTTAGAACCTTACTATAAAGTAATCTCTACAGATTGTTACAAATATTTAGCTACTAATCATGGTATACTTATGATTTTCTTTTTTTTGATGCCGATATTAATAGGAGGCTTTGGTAAATTTTTGATACCTTTACTTGGTGGTTTATCAGATTTAAATCTACCGCGGCTTAAAGCTATTAGACTTTGACTACTATTACCTTCTGTAGTATTTTTGCTTATAAGAATGTGTTTGGGCGCTGGAGTTGGTTGGACCTTTTATCCACCCCTATCATCTTCTTTATTTACAAGTAGTAAGGGAGTTGACTTTTTAATGTTCTCTTTACATTTGGCTGGTGTTTCTAGAATTTTTAGCTCTATTAAATTTATTTGTACGTTGTACACAGTGTTTACTAATAATTTGTCTTCTCGTAGGTCTATAATTTTATGAACATATTTATTTACTTCTATTCTTCTTTTAACAACTTTACCTGTACTAGCTGCCGCTATAACTATGCTCTTATTTGATCGTAACTTTGGTTCTGCCTTTTTTGATCCGTTAGGCGGTGGTGATCCGGTACTCTTTCAACATATGTTTTGGTTTTTTGGCCATCCTGAGGTATATGTTTTAATATTACCTGGATTTGGTATGGTCAGTCACGCCTGCTTAAAAATGGGGTGTGCCCCAGATGTCTTTGGCTTTTATGGGTTAGTATTTGCTAGGTTTTCTATTGTCTGTCTGGGTAGTGTTGTATGGGCTCACCACATGTTTGTGGTAGGATTGGACGTAAAGACCGCAGTGTTCTTTAGTTCGGTTACTATGGTTATCGGTGTACCAACTGGAATTAAGGTATTTACCTGATTATACATGCTCTTAAACAGTAAAATCAAAAAGAGAGATCCAGTTTTTTGATGGGTTATATCTTTTATAGTACTTTTTACTTTTGGGGGTGTGACTGGTATAGTACTATCAGCTTGTGTTCTAGATAGGGTACTTCATGACACATGGTTTGTCGTTGCACATTTTCACTATGTTATGTCTCTAGGTTCTTACATTAGCGTTTTGTTAATGTTTATATGATGATGGCCTTTGATTACAGGTTTAAGTCTTAGTAAGTACCTTCTTCAGTGTCATTGTGTAGTCTCTAAAGTTGGTGTCAACTTATGTTTTTTCCCTATGCATTATTTTGGATTATGCGGTTTACCCCGTCGGGTTTGTATGTATGAGAGAAGGTTTAATTGAATTAATATTGTTTGCACAGTGGGATCTTTTATATCAATTTTTAGAGGTTGTTTATTTATGTTTATACTATGTGAGTCAATGTTTACCCGCCATATAGCATTAGGGTTTTTTGGTTCACCTAGGGTTATTACAAACTTATTGAATACGCCTATGCCATACCACAGCAACTTCTTTACTCATTTCATGTCGGTCAACTATTCTTACGGTGTGTACCATATGCATTGAAAGAAAAACAGTTACGTTGGTTGATGAACCCCTGTTGAG
PS297_            ATGCTTAATATGAATAAATTTCTTAATTGATTATTCACACTTGACCATAAGCGTATTGGCATCCTTTATACACTAGTTGGGATTTGAGCCGGGTTTTTAGGTTTAAGCTTTAGTATTATGATTCGTGTAAAATTTTTAGAACCTTACTACAATGTAATTTCTGCTGATTGTTATAAATTTCTTATTACAAAACATGGAATTTTAATGATTTTCTTTTTCTTAATGCCAATCTTGATAGGTGGTTTTGGAAAATTTTTAATTCCTTTGCTGAGGGGTTTATCTGATTTGAATTTACCACGTCTTAATGCTTTAAGTTTTTGGTTGTTAATTCCTTCAGTAATTTTTTTAATTGTAAGAATGTGTTTAGGTGCAGGGGTTGGTTGAACTTTTTATCCGCCTCTTTCGTCTTCTCTGTTTAGCGGAAGAAAGGGTGTAGACTTTTTGATGTTTTCTCTCCATTTAGCTGGTGTATCTAGTATTTTTAGTTCTATAAACTTTATTTGCACGCTTTTTATGGTTTTTAGTGCTAATCTAGCATCTTGTAGCTCTGTTATACTTTGAACTTATCTTTTTACTTCAATTCTTTTATTGACCACTTTGCCAGTGTTAGCAGCTGCTATTACAATGCTTTTATTTGATCGAAAATTTGGATCTGCTTTTTTTGATCCACTAGGTGGTGGGGATCCAGTCCTATTTCAGCATATGTTTTGGTTCTTTGGACACCCAGAAGTTTATGTCTTAATTTTGCCTGGGTTTGGTATGATTAGACATGCATGTTTAAATATGGGATGCGCTCCAGATGTGTTTGGGTTTTATGGCTTAGTATTTGCTAGCTTTTCAATTGTTTGTTTAGGTAGTGTGGTTTGAGCACACCATATGTTTACTGTAGGTCTTGATGTAAAGACGGCAGTATTTTTTAGTTCAGTAACAATGATTATTGGGGTACCAACAGGTATAAAGGTGTTCACATGATTGTATATGTTACTAAACAGCCATGTAAAAAAGAGTGACCCAGTCTTTTTATGGGTGATATCTTTTATAATCCTTTTTACTTTTGGTGGAGTAACTGGTATTGTTCTTTCAGCTTGTGTTTTAGATAGAGTACTTCACGACACATGATTTGTTGTGGCTCATTTTCACTATGTTATGTCTTTAGGCTCATATATAAGAATTATTATAATGTTTATATGATGATGACCTTTAATCACTGGGGTTAGGTTAAAAAAGTATTTGTTACAATGTCAGTGTCTTATTTCAAATGTTGGATTCAATCTATGCTTTTTTCCTATGCATTATTTTGGTTTATGTGGGTTACCTCGTCGTGTTTGCATGTACGAGAGAAGATTTAATTGAATCAATGTGGTTTGCACTATAGGAGCTTTTATCTCTATTTTTAGTGGCTGCTTATTTGTATTTATACTATGGGAGTCTCTAGCTACACGTCATATTGCTTTAGGTTCATTTGGTGCTGCTAGCGTAATTACAAACATGATTTTAAGTCCAATAGCTTATCATAATAAATTCTTTACTCATTATTTATCTGTAAACTACTCATACGGTGTTTATCATATATATTGAAAGAATAAAGTTTATATAGGAACATGAACGGTTTTTNNN
PS393_            ATGCGTAGCATGAATAAAGTTTTAAGTTGGTTGTTTACTTTAGACCATAAGCGTATAGGGATTTTGTATACGTTAGTCGGTATTTGAGCTGGGTTCTTGGGACTAAGCTTCAGTTTAATGATTCGTATAAATTTCTTAGAACCATATTATAATATAATTTCTACAGATTGTTACAAATTTCTTATTACCAAACATGGTATTTTAATGATTTTTTTTTTCTTAATGCCTATTTTGATTGGAGGATTTGGTAATTTTTTGATACCTTTACTCAGAGGGCTTTCTGACCTAAATCTACCTCGTTTGAAAGCTTTGAGCTTCTGATTATTGGTACCTTCTGTAATATTCTTAGTGGTTAGAATGTGCTTAGGTGCAGGGGTCGGGTGGACTTTTTATCCGCCTCTGTCTTCTTCATTATTTACTGGTAGAAAGGGTGTTGACTTTTTGATGTTTTCACTGCACTTAGCTGGTGTTTCTAGAATTTTTAGTTCTATCAATTTTATTTGCACATTGTACAGGGTCTTTTGTGCAAATTTAGCCTCTCGCAGCTCTGTTATACTGTGAACATACCTTTTCACTTCAGTTCTGCTTTTGACCACTTTGCCTGTGTTAGCGGCTGCTATAACTATGCTGTTGTTTGACCGTAAATTTGGTTCAGCATTTTTTGATCCCCTGGGTGGAGGAGATCCAGTGTTGTTTCAGCATATGTTCTGGTTCTTCGGTCATCCAGAAGTTTATGTGTTAATTTTACCGGGGTTTGGGATGGTGAGGCATGCATGCCTTAATATGGGTTGTGCCCCTGATGTGTTCGGATTTTACGGTTTGGTATTCGCGAGTTTCTCAATAGTTTGTCTTGGGAGTGTTGTTTGGGCACACCACATGTTCACGGTAGGCCTCGATGTTAAGACTGCTGTGTTTTTTAGCTCGGTGACAATGATTATTGGTGTTCCTACCGGTATTAAGGTTTTTACTTGGCTTTATATGCTCTTAAAAAGAAATGTTAACAAGATGGATCCTGTGTTTTTGTGGGTGGTTTCTTTTATCGTGCTTTTTACGTTCGGAGGAGTCACAGGTATAGTTTTATCTGCCTGTGTGTTAGACAAAGTCTTGCATGATACATGATTTGTTGTTGCACACTTTCACTACGTCATGTCTTTAGGCTCCTATATGAGTATAATAATTATGTTTATTTGATGATGGCCGTTAATAACTGGCGTTAGCCTTAAAAAGTATCTTTTACAATGTCAGTGCCTTGTTTCAAAAATAGGATTTAACCTTTGTTTTTTCCCAATGCACTACTTTGGGTTATGTGGACTCCCCCGTCGTGTGTGCATGTATGAGGCTAGTTTCAATTGGGTTAATATGTTATGCACAGTGGGTTCTTTTATTTCTATATTTAGCGGTTGCTTTTTTATTTTTATACTATGAGAGTCGTTAGCTAATCGGCATGTGGCCCTTGGGTCATTTGGTGCCTCTAGCGTGATTACTAAAGTGATTTTAAGACCGGTAGCCTATCATAAAAATTTTTTTACACACTATTTGTCAGTAGATTACTCGTACGGTGTGTACCCCATGTACTGAAAGAATAAAGTTTATGTGGGTAGAGGGTTTTTTAGTTTA
PS056_            ATGCGTACCATGAATAAATTTTTTAATTGATTGTTTACGCTAGATCATAAGCGTATAGGTATTTTATACACATTAGTTGGAATATGAGCAGGGTTCTTAGGTCTAAGATTTAGTATAATGATTCGTGTTAATTTTTTAGAGCCTTATTACAATGTAATTTCTACTGATTGCTATAAATTCCTTATAACAAACCATGGGATTCTAATGATTTTCTTTTTTTTAATGCCTATCTTAATAGGAGGTTTTGGTAATTTTTTAATACCTTTATTAAGTGGTTTGTCTGATCTAAAATTACCACGTTTAAATGCTTTAAGATTTTGGTTGCTAGTTCCGTCTGTAATTTTTTTAGTTATAAGAATGTGTTTGGGGGCTGGAGTAGGCTGGACTTTTTATCCACCATTGTCATCTTCTTTATTTAGTGGAAGAAAGGGTGTTGATTTTTTAATGTTTTCCTTACATTTAGCTGGTGTTTCTAGTATCTTTAGTTCAATTAATTTTATTTGTACACTCTATAGTGTTTTTTGTGTAAAATTAGCGTCGCGTAGTTCAGTAGTTCTTTGAACATATCTTTTCACCTCAATACTACTTTTAACTACATTGCCTGTATTAGCCGCAGCTATCACTATGCTTCTTTTTGATCGAAAATTTGGATCTGCATTTTTTGATCCTTTAGGGGGAGGTGATCCAGTATTATTTCAGCATATGTTCTGGTTCTTTGGCCATCCAGAGGTTTATGTTTTAATTTTACCTGGTTTTGGTATGATTAGTCATGCTTGTTTAAATATGGGTTGTGCCCCAGACGTATTTGGCTTTTATGGGTTAGTTTTTGCTAGATTCTCAATTGTCTGTTTAGGAAGTGTAGTTTGAGCTCATCATATGTTTACCGTAGGTCTTGATGTAAAGACTGCTGTATTTTTTAGTTCAGTAACAATGGTTATTGGGGTACCCACAGGAATTAAGGTTTTTACTTGACTTTACATGTTGTTAAATAGAAATGTAAATAAGAGTGATCCTGCTTTTTTGTGGGTTGTATCTTTCATTGTTCTTTTTACTTTTGGTGGTGTGACTGGTATTGTTTTATCTGCTTGTGTTTTAGATAGTGTTCTTCACGATACTTGATTTGTAGTAGCACATTTTCATTATGTAATGTCTTTAGGTTCTTATATAAGAATTATTATAATGTTTATATGATGATGGCCTTTAATTACTGGTGTAAGGTTAAAAAAGTATTTGTTGCAATGTCAATGTTTAGTTTCTAATGTTGGTTTTAATATGTGCTTCTTTCCGATGCATTATTTTGGTTTATGTGGTTTACCACGTCGTGTATGTATGTATGAGAGGAGTTTTAGATGAATTAATTTTATTTGTACAATAGGTGCTTTTATTTCTATTTTTAGTGGTTGTTTCTTTGTATTTATTTTATGAGAATCTTTAGCTACCCGTCATATAGCTCTAGGCTCTTTTGGTGCAGCTAGCGTGATAACTAATATGATTCTAAGCCCTATTGCTTATCATAATAAATTTTTTACTCATTATCTGTCAGTAAATTACTCCTATGGAGTCTATCATATTTATTGAAAGAAAAAAGTGTATATTGGTACATGAACGGTTTTTNNN
PS144_            ATGAACAGTATCACTGGTTTATTAAACTGATTGTTTACTCTTGATCATAAGCGTATAGGAGTGCTTTACACATTAGTTGGTATCTGAGCTGGGTTTTTAGGACTTAGCTTCAGGGCAATGATTCGAATAAAATTTTTAGAGCCATATCACAAAGTAATCTCTACAGATTGTTATAAATACTTAGCCACAAATCACGGTATACTTATGATTTTCTTTTTTTTAATGCCTATCTTAATAGGAGGGTTTGGTAAATTTTTGATACCACTACTAGGTGGTTTATCAGACTTAAACCTACCCCGCCTAAAAGCTATTAGGCTTTGGCTACTATTACCTTCCGTTGTATTTTTACTTATTAGAATGTGCTTAGGTGCGGGGGTAGGTTGAACTTTTTACCCACCACTATCGTCATCTTTATTTACAAGTAGGAAGGGAGTTGATTTTTTAATGTTCTCTCTTCACTTGGCGGGAGTTTCTAGAATTTTTAGCTCTATCAATTTCATCTGCACGCTTTATACAATATTTACTAATAAACTATCTTCCCGCAGTTCTATAATTTTATGAACGTATCTATTTACTTCTATACTCCTTTTGACTACATTACCAGTCCTAGCAGCTGCTATTACTATGTTATTATTTGATCGTAAATTTGGGTCTGCCTTCTTTGACCCATTAGGTGGTGGAGACCCAGTGTTATTTCAACACATGTTTTGATTTTTTGGGCATCCCGAAGTGTATGTTTTAATTTTACCCGGCTTTGGTATGATCAGACATGCATGCTTAAAAATGGGATGTGCCCCAGATGTTTTTGGGTTTTATGGGTTAGTATTTGCTAGGTTTTCTATAGTATGCTTAGGTAGTGTTGTATGGGCGCATCACATGTTTGTAGTAGGTTTAGACGTTAAGACTGCTGTTTTCTTTAGTTCTGTTACTATGGTTATAGGTGTACCAACTGGCATTAAGGTCTTTACCTGGCTATACATGCTATTAAATAGAAAAATTAATAAGAGAGACCCAGTCTTTTGATGGGTTATATCTTTTATAGTACTTTTTACTTTTGGTGGGGTGACCGGGATAGTGTTATCAGCTTGTGTTCTTGACAGGGTGCTTCATGACACTTGGTTTGTTGTTGCACATTTTCACTACGTTATGTCACTTGGTTCATACATTAGCATTTTGTTAATGTTTATATGATGGTGGCCCCTTATTACAGGATTAAGTCTTAATAAGTATCTCTTACAGTGTCACTGTATTGTTTCTAATGTTGGCGTTAACTTATGTTTTTTCCCTATGCATTATTTTGGTTTATGCGGTTTACCCCGCCGTGTTTGTATGTATGAGAGTAGATTTAATTGAATCAAAATTGTTTGCACTGTGGGCTCATTTATCTCAATTTTTAGAGGTTGCTTGTTTATGTTTATTTTGTCTGAATCAATATTTACCCGTCATCTCTCATTAGGGTTTTATGGCTCACCCTCAATTATTACCAACCTGTTAAATACACCAGTACCATATCACAGTAAATTTTTCACACACTTTATGTCTGTAAACTATTCTTATGGCGTTTATCATATGCATTGAAAGAAAAACAGTTATGTTGGTTGATGAACCACTGTTGAG
PS145_            ATGAACAGTATTACTGGTTTATTAAACTGATTGTTTACTCTTGATCATAAGCGTATAGGAGTGCTTTACACATTAGTTGGTATCTGAGCTGGGTTTTTAGGACTTAGCTTCAGGGCAATGATTCGAATAAAATTTTTAGAGCCATATCACAAAGTAATCTCTACAGATTGTTATAAATACTTAGCCACAAATCATGGCATACTTATGATTTTCTTTTTTTTAATGCCTATCTTAATAGGAGGGTTTGGTAAATTTTTGATACCATTACTAGGTGGTTTATCAGACTTAAATCTACCCCGCCTTAAAGCTATTAGCCTTTGGCTACTATTGCCTTCCGTTGTATTTTTACTTATTAGAATGTGCTTAGGTGCGGGGGTAGGTTGAACTTTTTACCCACCACTATCATCATCTTTATTTACAAGTAGGAAGGGAGTTGATTTTTTAATGTTCTCTCTTCACTTGGCGGGAGTTTCTAGAATTTTTAGCTCTATCAATTTCATCTGCACTCTTTATACAATATTTACTAATAAACTATCTTCCCGTAGTTCTATAATTTTATGAACGTATCTATTTACTTCTATACTCCTTTTAACTACATTACCAGTCCTAGCAGCTGCTATTACTATGCTATTATTTGATCGTAAATTTGGGTCTGCCTTCTTTGACCCATTAGGTGGTGGAGACCCAGTGTTATTTCAACACATGTTTTGATTTTTTGGGCACCCTGAAGTGTATGTTTTAATTTTACCCGGCTTTGGTATGGTTAGGCATGCATGCTTAAAAATGGGATGTGCCCCAGACGTTTTTGGGTTTTATGGATTAGTATTTGCTAGGTTTTCTATAGTATGCTTAGGTAGTGTTGTATGGGCGCATCACATGTTTGTAGTAGGTTTAGACGTTAAGACTGCTGTTTTCTTTAGTTCTGTTACTATGGTTATAGGTGTACCAACTGGCATTAAGGTCTTTACCTGGCTATACATGCTCTTAAATAGAAAAATTAATAAGAGAGACCCCGTCTTTTGATGGGTTATATCTTTTATAGTACTTTTTACTTTTGGTGGGGTGACCGGGATAGTGTTATCAGCTTGTGTTCTTGACAGGGTGCTTCATGACACTTGGTTCGTTGTTGCACATTTTCACTACGTTATGTCACTTGGTTCATATATTAGCATTTTGCTAATGTTTATATGATGGTGGCCCCTTATCACAGGATTAAGTCTTAATAAGTATCTCTTACAGTGTCACTGTATTGTTTCTAATGTTGGCGTTAACTTATGTTTTTTCCCTATGCATTATTTTGGTTTATGCGGTTTACCCCGCCGTGTTTGTATGTATGAGAGTAGATTTAATTGAATCAAAATTGTTTGCACTGTGGGCTCATTTATCTCAATTTTTAGAGGTTGCTTGTTTATGTTTATTTTGTCTGAATCAATATTTACCCGTCATCTCTCATTAGGGTTTTATGGCTCACCCTCAATTATTACCAACCTATTAAATACACCAGTACCATATCACAGTAAATTTTTCACACACTTTATGTCTGTAAACTATTCTTATGGCGTTTATCATATGCATTGAAAGAAAAACAATTATGTGGGTTGATGAACCCCTGTTGAG
PS302_            ATGCGTACAATGAAACAATTTTTAAACTGATTGTTCACGCTAGATCATAAGCGAATTGGTATTCTTTATACAATAATTGGTATTTGAGCTGGGTTTTTAGGCTTAAGTTTTAGTGTAATGATTCGTGTAAAATTTTTAGAGCCCTACTATAATGTTATTTCTACTGATTGTTACAAATTTCTTATTACTAACCATGGTATTCTAATGATTTTCTTTTTCTTGATGCCTATTCTTATTGGAGGTTTTGGTAAATTTTTAATTCCTTTATTAGGAGGGTTGTCTGATTTAAAACTTCCTCGGCTTAAAGCTTTAAGCTTTTGGCTTTTAATTCCATCTGTTATTTTTTTAATAGTAAGAATGTGTTTGGGTGCTGGAGTAGGTTGAACTTTTTATCCTCCTCTTTCATCTTCTTTATTTAGAGGAAGTAAGGGTGTTGATTTTTTAATGTTTTCCTTACATTTGGCGGGAGTATCTACAATATTTAGGTCAGTAAATTTTATTTGTACCCTTTACAGAGTTTTTATGGCAAAATTAGCTTCACGTAGATCAGTTATACTTTGAACATATCTTTTTACTTCAATTCTTCTTTTAACTACATTACCAGTACTAGCAGCTGCTATAACTATGCTTCTTTTTGATCGAAAATTTGGTTCTGCTTTTTTTGACCCACTTGGTGGTGGGGATCCTGTTTTATTTCACCACATGTTTTGATTTTTTGGTCATCCCGAAGTTTATGTATTAATTTTACCTGGATTTGGAATGGTTAGACATGCTTGTTTAAAAATGGGTTGTGCACCAGATGTTTTTGGTTTTTATGGTTTAGTGTTTGCTAGATTCTCAATTGTTTGTTTAGGAAGAGTAGTATGAGCCCATCATATGTTTACTGTAGGATTAGATGTAAAGACTGCTGTATTTTTTAGATCAGTTACAATGATAATAGGTGTGCCCACTGGCATTAAGGTTTTTACATGACTTTACATGCTTTTAAAAAGACATGTGAAAAAGAGAGATCCTGTATTTTTATGGGTTATTTCTTTTATAATTCTTTTTACTTTTGGGGGTGTAACGGGTGTCGTTTTATCTGCTTGCGTTTTAGATAGAGTTTTACATGATACTTGATTTGTAGTAGCTCACTTTCATTATGTTATGTCATTAGGTTCTTATATTAGTATAATTATAATGTTCATTTGATGGTGGCCATTAATTACAGGTGTGAGTTTAAATAAGTATCTTTTACAATGTCAATGCTTAGTATCTAATGTTGGATTTAAAATGTGTTTTTTCCCTATGCATTATTTTGGTTTATGTGGGTTACCACGTCGTGTATGCATGTACGAAAGAAGTTTTAATTGGATTAATACTATATGTACTATTGGTGCTTTTGTATCAATTTTTAGAGGGTGTTTTTTTATATTTATTTTATGAGAATCTTTAGCTACTAGACATATTGCATTAGGTTCTTATGGTGCTTCTAGCGTAATTACTAAAATGATTTTAAGTCCTATCGCTTACCATAAAAAATTTTTTACTCATTATTTATCTGTAAATTATTCCTATGGTGTTTATCACATTTATTGGAAGAGAAAAAATTATATTGGAACTTGAACGGTTTTTNNN
PS057_            ATGCGTACCATGAATAAATTTTTAAATTGATTGTTTACGCTAGATCATAAGCGTATAGGTATTTTATACACATTAGTTGGAATATGAGCAGGGTTCTTAGGGCTAAGATTTAGTATAATGATTCGTGTCAATTTTTTAGAGCCTTATTACAATGTAATTTCTACTGATTGCTATAAATTCCTTATAACAAACCATGGGATTCTAATGATTTTCTTTTTTTTAATGCCTATCTTAATAGGAGGTTTTGGTAATTTTTTAATACCTTTATTAAGTGGTTTGTCTGATCTAAAATTACCACGTTTAAATGCTTTAAGATTTTGGCTGCTAGTTCCGTCTGTAATTTTTTTAGTTATAAGAATGTGTTTGGGGGCTGGAGTAGGCTGGACTTTTTACCCACCATTGTCATCTTCTTTATTTAGTGGAAGAAAGGGTGTTGATTTTTTAATGTTTTCCTTACATTTAGCTGGTGTTTCTAGTATCTTTAGTTCAATTAATTTTATTTGTACACTCTACAGTGTTTTTTGTGTAAAATTAGCATCGCGTAGTTCAGTAGTTCTTTGAACATATCTTTTCACCTCAATACTACTTTTAACTACATTGCCTGTATTAGCCGCAGCTATCACTATGCTTCTTTTTGATCGAAAATTTGGATCTGCATTTTTTGATCCTTTAGGGGGAGGTGATCCAGTATTATTTCAGCATATGTTCTGGTTCTTTGGCCATCCAGAGGTTTATGTTTTAATTTTACCTGGTTTTGGTATGATTAGTCATGCTTGTTTAAATATGGGTTGTGCCCCAGACGTATTTGGCTTTTATGGGTTAGTTTTTGCTAGATTCTCAATTGTCTGTTTAGGAAGTGTAGTTTGAGCTCATCATATGTTTACCGTAGGTCTTGATGTAAAGACTGCTGTATTTTTTAGTTCAGTAACAATGGTTATTGGGGTACCCACAGGAATTAAGGTTTTTACTTGACTTTACATGTTGTTAAATAGAAATGTAAATAAGAGTGATCCTGCTTTTTTGTGGGTTGTATCTTTCATCGTTCTTTTTACTTTTGGTGGTGTGACTGGTATTGTTTTATCTGCTTGTGTTTTAGATAGTGTTCTTCACGATACTTGATTTGTAGTAGCACATTTTCATTATGTAATGTCTTTAGGTTCTTATATAAGAATTATTATAATGTTTATATGATGATGGCCTTTAATTACTGGTGTAAGGTTAAAAAAGTATTTGTTGCAATGTCAATGTTTAGTTTCTAATGTTGGTTTTAATATGTGCTTCTTTCCGATGCATTATTTTGGTTTATGTGGTTTACCACGTCGTGTGTGTATGTATGAGAGGAGTTTTAGATGAATTAATTTTATTTGTACAATAGGTGCTTTTATTTCTATTTTTAGCGGTTGTTTCTTTGTATTTATTTTATGAGAATCTTTAGCTACCCGTCATATAGCTCTAGGCTCTTTTGGTGCAGCTAGCGTGATAACTAATATGATTCTAAGCCCTATTGCTTATCATAATAAATTTTTTACTCATTATCTATCAGTAAATTACTCCTATGGGGTCTATCATATTTATTGAAAGAAAAAAGTGTATATTGGTACATGAACGGTTTTTNNN
PS304_            ATGCGTACAATGAACAAATTTTTAAACTGATTGTTCACGCTAGATCATAAGCGAATTGGTATTCTTTATACAATAATTGGTATTTGAGCTGGGTTTTTAGGCTTAAGTTTTAGTGTAATGATTCGTGTAAAATTTTTAGAGCCCTACTATAATGTTATTTCTACTGATTGTTACAAATTTCTTATTACTAACCATGGTATTTTAATGATTTTCTTTTTCTTGATGCCTATTCTTATTGGAGGTTTTGGTAAATTTTTAATTCCTTTATTAGGAGGGTTGTCTGATTTAAAACTTCCTCGGCTTAAAGCTTTAAGCTTTTGGCTTTTAATTCCATCTGTTATTTTTTTAATAGTAAGAATGTGTTTAGGTGCTGGAGTAGGTTGAACTTTTTATCCTCCTCTTTCATCTTCTTTATTTAGAGGAAGTAAGGGTGTTGATTTTTTAATGTTTTCCTTACATTTGGCGGGAGTATCTAGAATATTTAGGTCAATAAATTTTATTTGTACCCTTTACAGAGTTTTTATGGCAAAATTAGCTTCACGTAGGTCAGTTATACTTTGAACATATCTTTTTACTTCAATTCTTCTTTTAACTACATTACCAGTACTAGCAGCTGCTATAACTATGCTTCTTTTTGATCGAAAATTTGGTTCTGCTTTTTTTGACCCACTTGGTGGTGGAGATCCTGTTTTATTTCAACACATGTTTTGATTTTTTGGTCATCCCGAAGTTTATGTATTAATTTTACCTGGATTTGGAATGGTTAGACATGCTTGTTTAAAAATGGGTTGTGCACCAGATGTTTTTGGTTTTTATGGTTTAGTGTTTGCTAGATTCTCAATTGTTTGTTTAGGAAGAGTAGTATGAGCCCATCATATGTTTACTGTAGGATTAGATGTAAAGACTGCTGTATTTTTTAGATCAGTTACAATGATAATAGGTGTGCCCACTGGCATTAAGGTTTTTACATGACTTTACATGCTTTTAAAAAGACATGTGAAAAAGAGGGATCCTGTATTTTTATGGGTTATTTCTTTTATAATTCTTTTTACTTTTGGGGGTGTAACGGGTGTCGTTTTATCTGCTTGCGTTTTAGATAGAGTTTTACATGATACTTGATTTGTAGTAGCTCACTTTCATTATGTTATGTCATTAGGTTCTTATATTAGTATAATTATAATGTTCATTTGATGATGGCCATTAATTACAGGTGTAAGTTTAAATAAGTATCTTTTACAATGTCAATGCTTAGTATCTAATGTTGGATTTAAAATGTGTTTTTTCCCTATGCATTATTTTGGTTTATGTGGGTTACCACGTCGTGTATGCATGTATGAAAGAAGTTTTAATTGGATTAATACTATATGTACTATTGGTGCTTTTGTATCAATTTTTAGAGGGTGTTTTTTTATATTTATTTTATGAGAATCTTTAGCTACTAGACATATTGCATTAGGTTCTTATGGTGCTTCTAGCGTAATTACTAAAATGATTTTAAGTCCTATCGCTTACCATAAAAAATTTTTTACTCATTATTTATCTGTAAATTATTCCTATGGTGTTTATCACATTTATTGGAAGAGAAAAAATTATATTGGAACTTGAACGGTTTTTNNN
PS053_            ATGCGTACCATGAATAAATTTTTTAATTGATTATTTACGCTAGATCATAAGCGTATAGGTATTTTATACACATTAGTTGGGATTTGAGCAGGGTTTTTAGGGTTAAGTTTTAGTATAATGATTCGTGTAAATTTTTTGGAGCCTTACTACAATGTAATTTCTACTGATTGTTATAAATTCCTTATAACAAATCATGGGATTCTAATGATTTTCTTTTTTTTAATGCCTATATTAATAGGGGGTTTTGGTAATTTTTTAATACCTTTATTAAGTGGTTTGTCTGATCTAAAATTACCTCGTTTAAATGCTTTAAGATTTTGATTACTTGTTCCATCTGTAATTTTTTTAGTTATTAGTATGTGTTTAGGAGCGGGTGTAGGTTGGACTTTTTATCCACCTTTATCTTCATCTTTATTTAGTGGTAGAAAGGGTGTTGATTTTTTAATGTTTTCTTTACATTTAGCTGGTGTCTCTAGTATTTTTAGTTCAATAAATTTTATTTGTACACTTATTAGTGTTTTTAGTGCAAAATTAGCATCACGCAGTTCAGTAATTCTATGGACTTATCTTTTTACTTCAATTTTACTTTTAACTACTTTGCCTGTATTAGCGGCAGCTATTACAATGCTTCTTTTTGATCGAAATTTTGGATCTGCTTTTTTTGATCCTTTAGGAGGTGGTGATCCTGTATTATTTCAGCATATGTTTTGATTTTTTGGTCATCCAGAAGTTTATGTGTTGATTTTACCTGGCTTTGGTATGATCAGCCATGCTTGTTTAAACATGGGTTGTGCCCCAGACGTATTTGGATTTTATGGTCTAGTTTTTGCTAGATTTTCAATTGTCTGTCTTGGTAGGGTAGTTTGAGCTCATCACATGTTTACTGTTGGTTTAGATGTAAAGACTGCTGTTTTTTTTAGCTCAGTTACAATGATTATTGGGGTACCAACTGGAATTAAGGTTTTTACCTGATTATATATGTTATTAAATAGTAATGTAAACAAGAGAGATCCTGTTTTTTTATGGGTTATATCTTTTATTGTTTTATTTACTTTTGGTGGTGTTACTGGTATCGTTTTATCTGCTTGCGTTTTAGATAGTGTTCTTCATGATACTTGGTTTGTAGTAGCACATTTTCATTATGTGATGTCTTTAGGTTCTTATATAAGAATTATAATAATGTTTATATGATGATGACCTTTAATAACTGGTGTAAGATTAAATAAGTATTTATTGCAGTGTCAATGTTTGGTTTCTAACATTGGTTTTAAAATGTGTTTCTTTCCAATGCATTATTTTGGTCTATGTGGTTTACCTCGTCGGGTGTGTATGTATGAAAGAAGTTTTAGTTGAATAAATCTTATTTGTACTATTGGTGCTTTTATTTCTATTTTTAGTGGTTGTTTCTTTATGTTTATTTTATGAGAGTCTTTAGCTACTCGTCATATAGCTTTGGGTTCTTTTGGCGCAGCTAGTGTTATAACTAATATGATTTTAAGTCCTATTGCTTATCATAATAACTTTTTTACTCATTATTTATCGGTAAATTACTCTTATGGGGTTTATCATATTTACTGAAAGAAAAAAGTATATATTGGTACATGAACGGTTTTTNNN
PS448_            ATGTATAATGTTACTAGGCTTTTTAGTTGATTATTTACTTTAGATCATAAGCGTGTTGGCATAATGTATACTATTATTGGTATTTGATCTGGGTTTGTGGGGTTAAGGTTTAGATTGATGATACGTGTAAAATTTTTAGAGCCTTATTATAATGTGATTTCGGCTGATTGTTATAAATTTTTAATTACTAAACATGGTATATTGATGATTTTCTTTTTTTTAATGCCTGTGCTGATAGGTGGGTTTGGTAAATTTTTAATACCTTTATTGAGTGGGTTATCTGACTTAAAATTACCACGATTAAATGCATTGAGTGCTTGATTATTAGTTCCTTCTATAATATTTTTGGTGGTTAGAATGTGTTTGGGTGCAGGCATAGGTTGGACGTTTTATCCTCCACTGTCATCAGCTTTGTTCAGTAGCAGTGGTGGTGTTGATTTTTTGATGTTTTCACTACATTTGGCTGGTGTTTCCAGGATATTTAGATCTATAAATTTTATTTGTACCTTGTATAGTGTTTTTAGTTCCAATTTATCTGCCCGTAGTTCTATTATTTTGTGGACTTACTTTTTTACGTCTGTGTTGTTGTTAACTACTTTGCCTGTTTTAGCTGCTGCTATAACAATGTTGTTATTTGATCGTAAATTTAGTTCTGCTTTTTTTGATCCACTAGGAGGAGGGGATCCAGTTTTATTTCAACATATGTTCTGATTTTTTGGACACCCTGAGGTGTATGTGTTAATTTTACCAGGGTTTGGTATAATTAGACATGCATGTATGAATATGGGTTGTGCCCCAGATGTATTTGGGTTTTATGGTTTGGTGTTTGCTAGATTTTCTATTGTGTGTCTTGGGAGTGTTGTTTGAGGGCACCATATGTTTACTGTCGGGCTTGATGTTAAGACTGCTGTGTTTTTTAGTTCTGTAACTATGATTATTGGGGTGCCGACTGGCATTAAGGTGTTTACTTGATTGTACATGTTGTTAAACAGTCGTGTACGCAAGAGAGATCCTGTTTTTTGGTGGGTTTTGTCTTTTATAGTTTTATTCACTTTTGGTGGTGTTACTGGTATAGTGTTATCAGCTTGTGTGTTAGATAATGTGTTGCATGACACGTGGTTTGTAGTTGCTCATTTTCATTATGTAATGTCTTTAGGGTCTTACATTAGTATTATAGTAATGTTTATTTGGTGGTGACCATTAATCACTGGTGTAAGTTTAAATAAGTGTCTTTTGCAGTGTCAATGCGTGTTATCTAATATAGGATTTAATTTATGTTTTTTTCCTATGCATTATTTTGGGTTGTGTGGGTTACCACGCCGTGTTTGTATGTAYGATAGTAGGTATAATTGGGTGAATGTCATATGTTCCGTAGGTTCATTTATATCGGCTTTTAGTGGTTGTTTTTTTATTTTTATTTTATGGGAGTCGCTTTATTGCCGTAATATTGCTTTAGGGTCTTTTAGTGGGGCTAGATCTATTACAAGGATGATTTTAAGCCCTATAGCGTACCATAATAAATTTTTCACATATTATTTATCTGTAAATTATACGTATGGTATATACCATATGCATTGAAAGAATAATGAGTACGTTGGTTGGTGAACACCAAGCTGG
PS267_            ATGCGTACCATGAATAAATTTCTTAATTGATTGTTCACGCTAGACCATAAGCGTATAGGTATTTTGTACACATTAGTTGGTATTTGAGCTGGGTTCTTAGGTCTAAGTTTTAGTATAATGATTCGTGTTAAATTTTTAGAACCCTATTATAAAGTTATTTCTACTGATTGTTATAATTTTCTTGTAACGAGTCACGGGATTTTAATGATTTTCTTTTTTTTAATGCCCATATTAATAGGAGGGTTTGGTAATTTCCTTATTCCTCTTTTATGCGGCTTATCTGATTTAAATCTCCCTCGTTTAAATGCTTTAAGTTTTTGGTTGTTAGTTCCTTCTGTGGTTTTTTTGATTATTAGCATGTGTTTAGGTGCTGGTGTAGGTTGAACATTCTATCCTCCACTTTCTTCTTCTTTATTTAGAGGAAGTAAGGGTGTAGACTTTTTAATGTTTTCATTACATCTAGCAGGGGTCTCTAGTATTTTCAGTTCTATAAAATTTATTTGCACCCTTTATAGTGTTTTTTGTGTAAACTTAGCTTCTCGTAGATCTGTTATACTTTGAACCTATCTTTTTACTTCAATACTTCTTTTAACTACATTGCCTGTATTAGCTGCTGCTATTACTATGCTTCTTTTTGATCGAAAATTTGGCTCTGCCTTTTTTGATCCTTTAGGAGGTGGTGATCCTGTGCTATTTCAGCACATGTTTTGATTTTTTGGCCACCCTGAAGTGTATGTCTTAATTTTACCTGGATTTGGTATGGTTAGACATGCTTGTCTAAATATGGGTTGTGCCCCAGATGTGTTTGGTTTTTATGGGTTAGTATTTGCTAGCTTTTCAATTGTTTGTTTAGGTAGTGTTGTTTGGGCCCACCATATGTTTACTGTTGGTCTTGATGTAAAGACGGCTGTATTTTTTAGTTCTGTGACAATGGTCATTGGCGTTCCTACTGGAATTAAGGTTTTTACTTGATTGTATATGTTGTTAAAAAGTAATGTCAATAAGAGTGATCCTGTCTTTTTATGAGTTGTTTCTTTTATAATTCTTTTTACTTTTGGTGGTGTTACGGGTATTGTACTTTCTGCCTGTGTACTTGATAGTGTATTACATGATACTTGATTTGTAGTAGCTCATTTTCATTATGTTATGTCTTTAGGTTCTTACATAAGGATTATTATAATGTTTGTCTGATGATGACCCCTTATAACTGGTGTTAGTCTTAACAAGTATCTTTTACAATGTCAATGTGTTGTTTCTAAAATTGGTTTTAATATGTGTTTTTTTCCAATGCATTATTTTGGTTTATGTGGTTTACCCCGTCGTGTATGCATGTATGAAAGAAGTTTTAACTGGATTAATGTAATTTGTACCGTAGGAGCTTTTATATCTATTTTTAGTGGTTGTTTTTTTATGTTTATTTTATGAGAGTCTTTGGTTAATCGTCATATTGCTTTAGGATCGTTTGGTGCAGCTAGTGTTATTACTAATATGATACTAAGCCCTATTGCTTATCATAATAATTTTTTCACTCATTATCTTTCTGTGAACTATTCTTATGGTGTATATCATATATACTGAAAGAATAAAGTTTATATAGGAACGTGAACGGTTTTTNNN
PD266_            ATGCGTACCATGAATAAATTTCTTAATTGATTGTTCACGCTAGATCATAAGCGTATAGGTATTTTATACACATTAGTTGGTATTTGAGCTGGGTTCTTAGGTCTAAGTTTTAGTATAATGATTCGTGTTAAATTTTTGGAGCCCTATTATAAAGTTATTTCTACTGACTGTTATAACTTTCTTATAACTAATCATGGCATTTTAATGATTTTCTTTTTTTTAATGCCTATTTTAATAGGGGGGTTTGGAAAATTTTTAATCCCCTTATTGTGTGGGTTATCTGATTTAAATCTTCCTCGGTTGAAAGCTTTAAGGTTTTGGTTGCTAGTCCCTTCCGTTATTTTTTTGGTTATTAGAATGTGTTTAGGTGCTGGAGTGGGTTGAACATTCTATCCGCCGTTGTCTTCTTCATTGTTCAGAGGTAGTAAGGGTGTAGATTTCTTAATGTTTTCACTACACTTAGCAGGGGTTTCAAGGATTTTTAGTTCTATAAAATTTATTTGTACTCTTTATAGTGTATTTTGTGTAAAATTAGCTTCTCGTAGCTCGGTTATACTTTGAACATACCTTTTTACTTCAATACTTCTTTTAACAACATTGCCTGTTTTAGCTGCTGCAATTACTATGCTTCTTTTTGATCGAAACTTTGGTTCTGCTTTTTTTGATCCTTTAGGGGGTGGTGACCCTGTATTATTTCAACACATGTTCTGATTTTTTGGTCATCCAGAAGTTTACGTATTAATTTTACCTTGGTTTCGGAATGGTAGACATGCTTGTTTAAAAATGGGTTGTGCACCAGATGTTTTTGGCTTTTATGGCTTAGTATTTGCTAGCTTTTCAATCGTTTGTTTGGGTAGTGTTGTTTGGGCTCACCACATGTTTACTGTTGGACTTGATGTAAAGACGGCTGTGTTTTTTAGTTCTGTTACAATGGTTATTGGTGTACCTACTGGGATTAAGGTTTTTACTTGACTTTATATGCTTTTAAAAAGCAATGTTAATAAGAGGGATCCTGTTTTTTTGTGAGTCGTTTCTTTTATAATTCTTTTTACATTTGGTGGGGTCACAGGTATTGTGCTTTCTGCTTGTGTGCTAGATAGAGTGCTTCATGATACCTGATTTGTAGTAGCTCATTTTCACTATGTCATGTCATTAGGTTCCTATATAAGAATTATTATAATGTTTGTTTGATGATGACCTCTTATTACAGGTGTTAGTCTTAACAAGTATCTCTTACAGTGTCAATGTGTTGTTTCTAAAATTGGTTTTAACATGTGTTTTTTTCCGATGCATTATTTTGGTTTATGTGGTTTACCACGTCGTGTGTGTATGTATGAAAGAAGTTTTAATTGAATCAATGTAATTTGCACTATAGGTGCTTTTATATCTATTTTTAGTGGTTGTTTTTTTATGTTTATTTTATGAGAGTCTCTAGTTAATCGTCATATTGCTTTAGGTTCTTTTGGCGCAGCTAGAGTGATCACTAACATGATTTTAAGTCCAATTGCTTATCATAATAATTTTTTTACCCATTACTTATCTGTAAACTATTCTTATGGTGTGTACCATATATACTGAAAGAATAATGTTTATATAGGCACATGGACGGTTTTTNNN
PS254_            ATGCGTACCATGAATAAATTTCTTAATTGATTGTTCACGCTAGATCATAAGCGTATAGGTATTTTATACACATTAGTTGGTATTTGAGCTGGGTTCTTAGGTCTAAGTTTTAGTATAATGATTCGTGTTAAATTTTTGGAGCCCTATTATAAAGTTATTTCTACTGACTGTTATAACTTTCTTATAACTAATCATGGCATTTTAATGATTTTCTTTTTTTTAATGCCTATTTTAATAGGGGGGTTTGGAAATTTTTTAATCCCCTTATTGTGTGGGTTATCTGATTTAAATCTTCCTCGGTTGAAAGCTTTAAGGTTTTGGTTGCTAGTCCCTTCCGTTATTTTTTTGGTTATTAGAATGTGTTTAGGTGCCGGAGTGGGTTGAACATTCTATCCGCCGCTGTCTTCTTCATTGTTTAGAGGTAGTAAGGGTGTAGATTTCTTAATGTTTTCACTACACTTAGCAGGGGTTTCAAGGATTTTTAGTTCTATAAAATTTATTTGTACTCTTTATAGTGTATTTTGTGTAAAATTAGCTTCTCGTAGCTCGGTTATACTTTGAACGTACCTTTTTACTTCAATACTTCTTTTAACAACATTGCCTGTCTTAGCTGCTGCAATTACTATGCTTCTTTTTGATCGAAACTTTGGTTCTGCTTTTTTTGATCCTTTAGGGGGTGGTGACCCTGTGCTATTTCAACACATGTTCTGATTTTTTGGTCATCCAGAAGTTTACGTATTAATTTTACCTGGTTTCGGAATGGTTAGACATGCTTGTTTAAAAATGGGTTGTGCACCAGATGTGTTTGGCTTTTATGGGTTAGTATTTGCTAGCTTTTCAATCGTTTGTTTGGGTAGTGTTGTTTGGGCTCACCACATGTTTACTGTTGGACTTGATGTAAAGACGGCTGTGTTTTTTAGTTCTGTTACAATGGTTATTGGTGTACCTACTGGGATTAAGGTTTTTACTTGACTTTACATGCTTTTAAAAAGCAATGTTAATAAGAGGGATCCTGTTTTTTTGTGAGTCGTTTCTTTTATAATTCTTTTTACATTTGGTGGGGTCACAGGTATTGTGCTTTCTGCTTGTGTACTAGATAGAGTGCTTCATGATACCTGATTTGTAGTAGCTCATTTTCACTATGTCATGTCATTAGGTTCCTATATAAGAATTATTATAATGTTTGTTTGATGATGACCTCTTATAACAGGTGTTAGTCTGAACAAGTATCTCTTACAGTGTCAATGTGTTGTTTCTAAAATTGGTTTTAACATGTGTTTTTTTCCGATGCATTATTTTGGTTTATGTGGTTTACCACGTCGTGTATGTATGTATGAAAGAAGTTTTAATTGAATCAATGTAATTTGCACCATAGGTGCTTTTATATCTATTTTTAGTGGTTGTTTTTTTATGTTTATTTTATGAGAGTCTCTAGTTAATCGTCATATTGCTTTAGGTTCTTTTGGCGCAGCTAGAGTGATCACTAACATGATTTTAAGTCCAATTGCTTATCATAATAATTTTTTTACCCATTACTTATCTGTAAACTATTCTTATGGTGTGTACCATATATACTGAAAGAATAATGTTTATATAGGCACATGGACGGTTTTTNNN
PS249_            ATGCGTACTATGAATAATTTTCTTAATTGATTGTTCACGCTAGATCATAAGCGTATAGGTATTTTATACACATTAGTTGGTATTTGGGCTGGGTTCTTAGGTTTAAGTTTTAGTATAATGATTCGTGTAAATTTTTTGGAGCCCTACTATAAAGTTATTTCTACAGATTGTTATAACTTTCTTATTACTAATCATGGGATTCTAATGATTTTCTTTTTTTTGATGCCGATACTCATAGGTGGATTTGGTAAATTTTTGATTCCATTACTTTGCGGTTTATCGGATTTAAATCTCCCCCGTTTAAATGCTTTAAGTTTTTGGCTTTTAGTTCCTTCTGTAATTTTTTTGGTTATTAGAATGTGTTTAGGTGCTGGTGTAGGTTGAACCTTTTATCCACCTTTGTCTTCTTCCCTATTTAGAGGGAGTAAGGGTGTAGATTTTTTAATGTTTTCGTTGCACCTGGCTGGTGTTTCTAGAATTTTTAGTTCTATAAAATTTATTTGTACCCTTTACAGTGTGTTTTGTGTAAATTTAGCTTCTCGCAGTTCAGTTATACTATGAACGTATCTTTTTACTTCAGTTCTTCTTCTAACCACGCTACCTGTATTAGCTGCTGCTATCACCATGCTTTTATTTGATCGAAAATTTGGTTCTGCTTTTTTTGATCCTCTAGGAGGTGGTGATCCAGTGTTGTTTCAGCACATGTTCTGGTTTTTTGGGCACCCTGAAGTATATGTATTAATTTTACCGGGGTTTGGCATGGTTAGACATGCTTGTTTAAAAATGGGTTGTGCTCCGGATGTATTTGGGTTTTATGGTCTGGTATTTGCTAGCTTTTCAATTGTTTGCTTAGGAAGTGTTGTTTGAGCTCATCACATGTTTACTGTGGGTCTTGATGTAAAGACAGCTGTGTTTTTTAGCTCTGTTACAATGGTTATTGGTGTCCCTACAGGTATAAAGGTCTTTACTTGGTTATACATGCTTCTAAAAAGTAATGTTAAAAAGAGTGATCCAGTTTTTTTATGAGTTGTGTCTTTTATAATTCTTTTTACTTTTGGAGGTGTTACAGGTATTGTACTTTCTGCTTGCGTTTTAGATAGTGTTCTTCATGACACTTGATTTGTAGTAGCTCATTTTCATTATGTCATGTCATTAGGTTCATACATAAGTATTATTATAATGTTTGTTTGATGATGACCTTTAATAACAGGCGTTAGTCTTAATAAGTATCTTTTACAGTGTCAATGTCTAGTTTCTAATATTGGTTTTAAAATGTGTTTTTTCCCAATGCACTACTTTGGCTTGTGTGGTTTACCTCGGCGTGTATGCATGTATGAAAGGAGTTTTAATTGAATTAATGTAGTTTGTACCATTGGTGCTTTTATATCTATTTTTAGTGGCTGTTTTTTTATGTTCATACTGTGGGAATCTTTAGTTAATCGACATGTTGCTTTGGGTTCTTTTGGGGCAGCTAGTGTGATTACTAACATGATATTGAGTCCAATCGCTTATCACAATAATTTTTTTACTCATTATCTATCTGTAAATTATTCTTACGGTGTGTATCATATATATTGGAAGAATAAAGTTTATATTGGTACGTGAACGGTTTTTNNN
PS149_            TCTGTACTTTCAAAGAGGGCTTGTTCTTGGCTTTTTACTCTGGACCATAAGCGTATCGGCGTAATGTACCTGCTGGTTGGCGTCTGGTCCGGGTTCTTAGGGGTCAGCTACAGGCTAATGATTCGTGTGAACTTCTTGGAGCCCTATTTTAATGTTATACCCTCCGATTGTTATAAATTTTTGATTACTAGGCATGGGGTGCTCATGATATTCTTTTTTTTAATGCCTGTCTTGATAGGCGGGTTTGGTAAATTTTTAATTCCGCTCCTTTGCGGCCTGCCAGACTTAAATTTACCTCGGCTTAACGCGTTGAGGTTTTGGCTGCTGGTGCCGTCCGCAGCGTTTTTGAGTTTGAGTATGATTTTGGGGTCTGGGGTTGGCTGAACTTTTTACCCCCCGTTGTCGTCTTATGAGTTTTCTAGCAGAATGGGGGTGGATTGCTTAATGTTTTCTTTGCACTTGGCAGGGGTGTCTAGCATCTTGGGGTCAATTAATTTTATTTCTACCATCCTTGTGGTGCTTACAGAGAACCTGGCCTCCCGCAGGTCAATTATTCTTTGAACTTACCTTTTTACATCTGTTCTTTTACTAACTACGCTGCCTATTTTGGCCGCAGCTATCACGATGCTGCTCTTTGATCGTAAATTTAGATCAGCATTTTTTGACCCCGCCGGTGGCGGTGACCCGGTGCTCTTTCAGCACATGTTTTGGTTCTTTGGTCATCCGGAGGTTTACGTGCTAATCTTGCCGGGGTTCGGCATGGTGAGCCACGCCTGTTTAAATATGGGCTGCGCGATGGATGTTTTTGGGTACTACGGTCTCATTTTTGCTAGTTTCTCCATCGTTTGCCTGGGCAGGGTAGTGTGGGCCCACCACATGTTTACTGTCGGATTGGATGTTAAGACAGCTGTGTTTTTTAGTTCTGTGACCATGGTGATAGGGGTGCCGACTGGCATAAAGGTTTTCACCTGGCTCTATATGCTGTTAAAAAGCCGGGTTAACAAGAGCGACCCCGTTTTTTTGTGAGTAGTGTCTTTCATAGTGCTTTTCACTTTTGGGGGGGTAACCGGGGTGGTCTTGTCGGCGTGCGTTTTAGACAGCGTGCTTCATGACACTTGGTTTGTTGTAGCGCACTTTCACTACGTTTTATCCCTTGGGTCGTACGTGAGGATAGTTATAATGTTTATATGGTGATGACCTGTTTTAACTGGGGTGGGCCTAAGAAAGAGGCTACTCCAGTGTCATTGCGCGGTCTCTAAAGTAGGGTTTAAACTGTGTTTTTTTCCTATGCATTATTTCGGGCTGTGCGGGCTACCCCGCCGGGTGTGCGTTTATGAGCCTAGTTTTAAATGAGTGAACACAGTGTGCAGTGCGGGGTCTTTCATATCAGTATTAAGCGGGTGCCTATTCATTTTTATTCTTTGCGAGTCCCTTGTTACCCGACACTGCGTCGCGGGTTGTTTAGGTCCCTCCAGTCTAGTAACTAATTTTATCAGCTGCCCTGCAGGCTACCATAACAATTTTTTCTGCTTTTTTTTGTCGGTGGACTACACCTACGGTATGTACGAAATGTATTGGAAGGGGAGAGAGTATGTAGGCTCGTGGCGCCCTGGGCTG
PS055_            ATGCGTACCATGAATAAATTTTTTAATTGATTATTTACGCTAGATCATAAGCGTATAGGTATTTTATACACATTAGTTGGAATTTGAGCAGGGTTCTTAGGATTAAGATTCAGTATAATGATTCGTGTTAATTTTTTGGAGCCCTACTATAATGTAATTTCTACTGATTGTTATAAATTCCTTATAACAAACCATGGGATTTTAATGATTTTCTTTTTTTTAATGCCTATCTTAATAGGAGGTTTTGGTAATTTTTTGATACCTTTATTAAGTGGTTTGTCTGATCTAAAATTACCACGTTTAAATGCTTTAAGATTTTGGTTATTAATTCCATCTGTAATTTTTTTAGTTACAAGTATGTGTTTAGGGGCTGGTGTAGGTTGGACTTTTTATCCACCATTATCATCTTCTATATTTAGAGGAAGTAAGGGTGTTGATTTTTTAATGTTTTCCTTACATTTAGCTGGTGTTTCTAGAATTTTTAGCTCAATAAATTTTATTTGTACACTTTATAGTGTCTTCTGTGTAAAATTAGCATCACGTAGTTCAGTAATTCTTTGGACATATCTTTTTACTTCAATATTACTTTTAACTACTTTACCTGTATTAGCGGCAGCTATTACTATGCTTCTTTTTGATCGAAAATTTGGATCTGCTTTTTTTGATCCTTTAGGAGGTGGCGACCCGGTATTATTTCAGCATATGTTTTGGTTTTTTGGTCATCCTGAAGTTTATGTGTTAATTTTACCTGGTTTTGGTATGATTAGTCATGCTTGTTTAAATATGGGTTGTGCTCCAGATGTATTTGGTTTTTATGGCTTAGTTTTTGCTAGATTCTCAATAGTTTGTTTAGGAAGAGTAGTTTGAGCCCATCATATGTTTACTGTGGGTCTAGATGTAAAGACTGCTGTATTTTTTAGTTCAGTAACAATGGTTATTGGTGTACCTACTGGAATTAAGGTTTTTACTTGACTATACATGCTATTAAATAGAAATGTTAATAAGAGAGACCCCGTCTTTTTATGAGTTGTATCTTTTATTGTTCTTTTTACTTTTGGTGGCGTTACTGGTATCGTTTTATCTGCTTGCGTTTTGGATAGAGTTCTTCATGATACTTGATTTGTAGTAGCACACTTTCATTATGTAATGTCTTTAGGTTCTTATATAAGTATTATTATAATGTTTATTTGGTGATGACCTTTAATTACTGGTGTAAGGTTAAATAAGTATCTATTACAGTGTCAATGTTTAGTTTCTAACATTGGTTTTAATATGTGTTTCTTTCCAATGCATTATTTTGGTTTATGCGGTTTACCTCGTCGTGTTTGTATGTATGAAAGAAGTTTTAGTTGAATAAACCTTGTTTGTACAATAGGTGCTTTTATTTCCATTTTTAGTGGCTGTTTTTTTATGTTTATTCTATGAGAATCTTTAGCTACTCGTCATATAGCTTTAGGTTCTTTTGGTGCAGCTAGTGTTATAACTAATATGATTTTAAGTCCAATTGCTTATCATAATAATTTTTTTACTCATTATCTATCGGTTAATTACTCTTATGGGGTTTATCATATCTATTGAAAGAAAAAAGTATATATTGGTACATGAACGGTTTTTNNN
PS038_            ATGCATACTATAAATAAATTTTTAAATTGACTATTTACGTTGGATCATAAGCGTATAGGAATAATGTACACTTTGGTTGGTATTTGGGCTGGGTTTTTAGGTTTAAGGTTTAGCATTATGATTCGTGTTAATTTTTTGGAGCCTTACTATAATGTAATCTCAACAGATTGTTATAAATTTTTGGTAACCAATCATGGAATCTTGATGATCTTTTTCTTTTTAATGCCTATACTGATCGGTGGGTTTGGAAAATTTTTAATTCCATTGCTTAGAGGTTTATCAGATTTAAATTTACCGCGTTTAAACGCTTTAAGTTTCTGGTTGCTAGTCCCTTCTGTAGTTTTTTTGGTTGTTAGTATGTGTCTGGGTGCTGGGGTTGGTTGGACTTTTTATCCCCCTCTTTCATCTTCTATTTTTAGCACTACAAAGGGTGTTGATTTTTTAATGTTTTCATTACATTTGGCAGGTGTTTCCAGAATTTTTAGTTCTATAAATTTTATTTGTACGCTATATAGGGTTTTTACCGCTAATTTGGCTTCTCGTAGTTCTGTAATACTTTGAACTTATCTTTTTACTTCTATTCTGTTATTAACAACACTGCCTGTATTAGCGGCTGCTATCACTATGCTATTGTTTGATCGTAAATTTGGTTCTGCCTTTTTTGACCCACTAGGTGGAGGAGATCCGGTTTTATTTCAGCACATGTTTTGGTTCTTTGGTCATCCTGAAGTGTATGTCTTAATTTTACCAGGGTTCGGTATGGTTAGACATGCATGTTTAAATATGGGGTGTGCTCCAGATGTATTTGGTTTCTATGGTTTGGTTTTTGCTAGGTTTTCTATTGTTTGCCTCGGAAGTGTAGTTTGAGCACATCACATGTTTACTGTTGGTTTAGATGTAAAGACGGCGGTTTTCTTTAGTTCTGTTACTATGGTAATTGGTGTGCCAACAGGTATTAAGGTTTTTACCTGGTTATACATGTTGCTAAATAGAAATGTTAATAAGAGAGATCCTGTATTTTTATGGGTTGTTTCCTTTATTGTATTATTCACGTTTGGTGGTGTAACAGGTATCGTCTTATCTGCATGCGTGTTAGACAAAGTTTTACATGATACTTGATTTGTGGTAGCACACTTCCACTACGTAATGTCCCTGGGTTCTTATATTAGTATAATTATAATGTTTATCTGATGATGACCCTTAATTACAGGTGTAAGTCTCAAAAAGTATTTGCTTCAGTGTCAATGCGTTGTTTCAAAAGTTGGGTTTAATATGTGTTTTTTCCCAATGCATTACTTTGGGTTATGTGGTTTACCTCGTCGTGTTTGTATGTATGAGAGTAGCTTTAATTGGATTAATGTTGTATGCACTACGGGTGCTTTTATATCAATTTTTAGCGGTTGTTTTTTTATGTTTATTTTGTGGGAGTCGTTAGTTAATCGACATGTTGCATTAGGCTGCTTTGGTGCCTCTAGTGTAATTACAAATATGATCTTAAGACCAATTGCTTATCATAATAATTTTTTTACTCATTATCTTTCAGTAAATTATTCGTATGGGGTATATGAGATCTATTGGAAGAAAAATGTTTATATAGGAACGTGAACACGTGGGTTT
PS037_            ATGCATACTATAAATAAATTTTTAAATTGACTATTTACGTTGGATCATAAGCGTATAGGAATAATGTACACTTTGGTTGGTATTTGGGCTGGGTTTTTAGGTTTAAGATTTAGCATTATGATTCGTGTTAATTTTTTGGAGCCTTACTATAATGTAATCTCAACAGATTGTTATAAATTTTTGGTAACCAATCATGGAATCTTAATGATCTTTTTCTTTTTAATGCCTATACTGATCGGTGGGTTTGGAAAATTTTTAATTCCATTGCTTAGAGGTTTATCAGATTTAAATTTACCGCGTTTAAACGCTTTAAGTTTCTGGTTGCTAGTCCCTTCTGTAGTTTTTTTGGTTGTTAGTATGTGTCTGGGTGCTGGGGTTGGTTGGACTTTTTATCCCCCTCTTTCATCTTCTATTTTTAGCACTACAAAGGGTGTTGATTTTTTAATGTTTTCATTACATTTGGCAGGTGTTTCCAGAATTTTTAGTTCTATAAATTTTATTTGTACGCTATATAGGGTTTTTACCGCTAATTTGGCTTCTCGTAGTTCTGTAATACTTTGAACTTATCTTTTTACTTCTATTCTGTTATTAACAACACTGCCTGTATTAGCGGCTGCTATCACTATGCTATTATTTGATCGTAAATTTGGTTCTGCCTTTTTTGACCCATTAGGCGGAGGAGATCCGGTTTTATTTCAGCATATGTTTTGGTTCTTTGGCCATCCTGAGGTGTATGTCTTAATTTTACCAGGGTTTGGTATGGTTAGACATGCATGTTTAAATATGGGGTGTGCTCCAGATGTATTTGGCTTTTATGGTTTGGTTTTTGCTAGATTTTCTATTGTTTGCCTTGGGAGTGTAGTTTGAGCACATCACATGTTTACTGTTGGTTTAGATGTAAAGACGGCGGTTTTCTTTAGTTCTGTTACTATGGTAATTGGTGTGCCCACAGGTATTAAGGTTTTTACTTGGTTATACATGTTGCTAAATAGAAATGTTAATAAGAGAGATCCTGTATTTTTATGGGTTGTTTCCTTTATTGTACTATTCACGTTTGGTGGTGTGACAGGTATTGTCTTATCTGCATGTGTATTAGACAAAGTTTTACATGATACTTGATTTGTGGTAGCACATTTCCACTACGTAATGTCCCTGGGTTCTTACATTAGTATAATTGTAATGTTTATCTGATGGTGACCATTAATTACAGGTGTAAGTCTCAACAAGTACTTGCTTCAGTGTCAATGTGTTGTTTCAAAAGTTGGGTTTAATATGTGTTTTTTCCCAATGCATTACTTTGGATTATGTGGTTTACCTCGTCGTGTTTGTATGTATGAAAGTAGCTTTAATTGGATTAATGTTGTATGTACCACAGGTGCTTTTATATCAATTTTTAGTGGTTGTTTTTTTATGTTTATTTTGTGGGAGTCATTAGTTAATCGACATGTTGCATTAGGCTGCTTTGGTGCCTCTAGTGTAATTACAAATATGATCTTAAGACCAATTGCTTATCATAATAATTTTTTTACTCATTATCTTTCAGTAAATTACTCGTATGGGGTATATGAGATCTATTGGAAGAAAAATGTTTATATAGGAACGTGAACACGTGGGTTT
PS369_            ATGTTGAATATTTCAAAGGTTTTTAGTTGGTTGTTTACTTTAGACCATAAGCGTATAGGTGTCGTGTACACCGTAATAGGTATTTGGGCTGGTTTTGTAGGTTTGGGTTATAGTTTAATGATTCGTATTAAATTTTTGGAGCCTTACTATAATGTTATTTCAACTGATTGTTATAAATTTTTAATTACTAATCACGGTATAATAATGATTTTCTTTTTTTTAATGCCTGTTCTCATTGGGGGGTTTGGAAAATTTTTGATACCGTTATTAAGTGGTTTACCCGATTTAAATCTACCTCGGTTAAAAGCTTTAAGTGCTTGGTTATTGATACCCTCTGTGGTTTTTTTGATTATTAGCATGAGTCTTGGGGCTGGCATAGGGTGAACCTTTTACCCCCCTCTCTCTTCCTCTTTGTTTAGAGCTAGTAAGGGAGTAGATTTTTTAATGTTTTCACTTCATTTAGCTGGTGTGTCTAGCATTTTTAGATCTATTAATTTTATTTGTACTTTATACAGGGTTTTTAGTGCTAATTTAGCTGCCCGTAGTTCTGTTGTTTTATGATCATATCTTTTTACTTCAGTCTTGCTGCTAGTTACTTTACCTGTGTTGGCAGCTTCTATAACTATGTTACTATTTGATCGTAACTTTAGTTCTGCTTTTTTTGACCCGTTAGGAGGGGGAGACCCTGTACTGTTTCAGCATATGTTCTGGTTTTTTGGTCACCCTGAGGTGTACGTTCTGATTTTACCTGGTTTCGGTATCATTAGACATGCTTGCATGAATATGGGTTGCGCCCCAGATGTATTTGGGTTTTATGGCTTGGTTTTTGCCAGGTTTTCAATTGTTTGTTTAGGTAGAGTAGTATGGGGCCATCACATGTTTACAGTAGGTTTAGATGTCAAGACTGCGGTATTTTTTAGTTCTGTAACTATGATTATAGGTGTCCCCACTGGAATCAAGGTTTTTACCTGATTGTATATGCTACTTAATAGACGTGTGAATAAGAGTGATCCTATATTTTGGTGGATCATGTCTTTTATAGTGTTGTTTACTTTTGGTGGCGTAACTGGGATTGTGTTATCTGCTTGTGTGCTCGATAACGTTCTTCATGATACTTGGTTTGTTGTAGCTCACTTCCATTATGTTATGTCAATAGGTTCATATATTAGTATAATAGTTATGTTTATATGATGGTGGCCTTTAATTACGGGAGTAAGCTTAAATAAGTATCTTTTACAGTGTCAGTGTATACTTTCTAATGTTGGCTTTAATATGTGTTTTTTTCCTATGCATTATTTTGGACTATGCGGGTTGCCCCGTCGAGTATGTATGTATGATAGCAGGTACAATTGAGTTAACGTTGTGTGCTCGATAGGTTCTTTTATTTCAGCCTTCAGGGGTTGTTTTTTTATCTTTATTTTGTGGGAGTCATTCTATAGTCGTAATGTGGCATTAGGTTCATTTGGGCCGTCTAGAACCCTTATTAACGCTGTGATAGCACCAGTTGCTTATCATAATAAATTTTTTACTTACTATATGTCTGTAAATTATACATTTGGTGTTTATCATATGCATTGAAAGAATGATGAGTATGCAAACTGGTGAAGAACTGAGTGA
PS258_            ATGCGTACTATGAATAATTTTTTTAATTGGTTGTTTACGCTTGATCATAAGCGCATAGGTATTTTATATACGTTGGTTGGAATTTGGGCTGGTTTTTTAGGTTTAAGTTTTAGTTTAATGATCCGTATAAAATTTCTGGAGCCTTACTATAATGTAATATCTGCTGACTGTTATAATTTCCTTATAACAAATCATGGTATCTTAATGATTTTCTTTTTTTTAATGCCAATACTTATTGGCGGTTTTGGAAAATTTCTTATACCACTATTAAGTGGTTTATCTGATTTAAAATTGCCTCGTCTTAATGCTTTAAGATTTTGACTTTTAGTACCATCTACTATTTTTTTAGTAATAAGTATGTGCTTAGGGGCAGGCGTTGGTTGAACTTTTTATCCACCTCTATCATCTTCATTGTTTAGTGGTAGTAAGGGTGTAGATTTTTTAATGTTCTCTTTACATTTAGCTGGGATCTCTAGAATTTTTAGTTCAATTAACTTTATTTGTACATTATATAGTGTTTTTAGTGTAAAATTAGCTTCTCGAAGTTCAATTATACTTTGAACCTATCTTTTTACATCTGTACTGCTTTTAACTACATTACCAGTTTTAGCAGCTGCTATTACTATGCTTCTTTTTGATCGAAATTTTGGGTCTGCTTTTTTTGACCCTTTGGGTGGTGGTGATCCAGTGTTATTTCAGCATATGTTTTGGTTTTTTGGGCACCCGGAAGTTTATGTTTTAATTTTACCTGGCTTTGGTATGGTTAGACATGCTTGTTTAAATATGGGTTGTGCACCAGACGTATTTGGATTTTATGGTTTAGTTTTTGCTAGTTTTTCAATCGTTTGTCTTGGGAGAGTAGTTTGGGCACATCATATGTTTACAGTGGGTTTAGACGTAAAGACAGCTGTATTTTTTAGTTCAGTAACTATGATTATTGGGGTACCTACAGGTATAAAGGTTTTTACTTGATTATACATGCTGCTTAAAAGTAGAGTAAATAAGATGGATCCAATTTTTTTATGGGTTATTTCTTTTATTATTCTTTTTACTTTTGGTGGTGTAACAGGTATAGTTTTGTCTGCTTGTGTTTTAGACAGAGTACTTCATGATACTTGATTTGTAGTAGCTCATTTTCATTATGTTATGTCTTTAGGTTCCTATATAAGAATAATTATAATGTTTATATGATGATGGCCTTTAATTAGGGGTGTAAGTTTAAAAAAGTATTTATTACAGTGTCAGTGTTTTGTATCAAATATAGGGTTTAATATGTGTTTTTTTCCAATGCACTATTTTGGTTTATGTGGGCTGCCGCGTCGTGTATGTATGTATGAAAGAAGTTTTAGTTGAATAAATTTAATTTGTACTATTGGTGCTTTTATATCAATATTTAGTGGTTGTTTTTTTATGTTTATTTTGTGAGAGTCACTAGCTACCCGTCATATAGCTTTAGGCTCATTTGGTGCCGCTAGAATGATAACAAATATGATTTTGAGCCCAATAGCTTATCATAATAAATTCTTTACCCATTATTTATCAGTAAATTATTCATATGGAGTTTATCATATTTATTGAAAGAATAAAGTTTATATTGGAAGATGAACGGTTTTTNNN
PS256_            ATGCGTACTATGAATAATTTTTTTAATTGGTTGTTTACGCTTGATCATAAGCGCATAGGTATTTTATATACGTTGGTTGGAATTTGGGCTGGTTTTTTAGGTTTAAGTTTTAGTTTAATGATCCGTATAAAATTTCTGGAGCCTTACTATAATGTAATATCTGCTGACTGTTATAATTTCCTTATAACAAATCATGGTATCTTAATGATTTTCTTTTTTTTAATGCCAATACTTATTGGCGGTTTTGGAAAATTTCTTATACCACTATTAAGTGGTTTATCTGATTTAAAATTGCCTCGTCTTAATGCTTTAAGATTTTGACTTTTAGTACCATCTACTATTTTTTTAGTAATAAGTATGTGCTTAGGGGCAGGCGTTGGTTGAACTTTTTATCCACCTCTATCATCTTCATTGTTTAGTGGTAGTAAGGGTGTAGATTTTTTAATGTTCTCTTTACATTTAGCTGGGATCTCTAGAATTTTTAGTTCAATTAACTTTATTTGTACATTATATAGTGTTTTTAGTGTAAAATTAGCTTCTCGAAGTTCAATTATACTTTGAACCTATCTTTTTACATCTGTACTGCTTTTAACTACATTACCAGTTTTAGCAGCTGCTATTACTATGCTTCTTTTTGATCGAAATTTTGGGTCTGCTTTTTTTGACCCTTTGGGTGGTGGTGATCCAGTGTTATTTCAGCATATGTTTTGGTTTTTTGGGCACCCGGAAGTTTATGTTTTAATTTTACCTGGCTTTGGTATGGTTAGACATGCTTGTTTAAATATGGGTTGTGCACCAGACGTATTTGGATTTTATGGTTTAGTTTTTGCTAGTTTTTCAATTGTTTGTCTTGGGAGAGTAGTTTGGGCACATCATATGTTTACAGTGGGTTTAGACGTAAAGACAGCTGTATTTTTTAGTTCAGTAACTATGATTATTGGGGTACCTACAGGTATAAAGGTTTTTACTTGATTATACATGCTGCTTAAAAGTAGAGTAAATAAGATGGATCCAATTTTTTTATGGGTTATTTCTTTTATTATTCTTTTTACTTTTGGTGGTGTAACAGGTATAGTTTTGTCTGCTTGTGTTTTAGACAGAGTACTTCATGATACTTGATTTGTAGTAGCTCATTTTCATTATGTTATGTCTTTAGGTTCCTATATAAGAATAATTATAATGTTTATATGATGATGGCCTTTAATTAGGGGTGTAAGTTTAAAAAAGTATTTATTACAGTGTCAGTGTTTTGTATCAAATATAGGGTTTAATATGTGTTTTTTTCCAATGCACTATTTTGGTTTATGTGGGCTGCCGCGTCGTGTATGTATGTATGAAAGAAGTTTTAGTTGAATTAATTTAATTTGTACTATTGGTGCTTTTATATCAATATTTAGTGGTTGTTTTTTTATGTTTATTTTGTGAGAGTCACTAGCTACCCGTCATATAGCTTTAGGCTCATTTGGTGCCGCTAGAATGATAACAAATATGATTTTGAGCCCAATAGCTTATCATAATAAATTCTTTACCCATTATTTATCAGTAAATTACTCATATGGAGTTTATCATATTTATTGAAAGAATAAAGTTTATATTGGAAGATGAACGGTTTTTNNN
PS260_            ATGCGTACTATGAATAATTTTTTAAATTGGTTGTTTACGCTTGATCATAAGCGCATAGGTATTTTATACACGTTGGTTGGGATTTGGGCTGGTTTTTTAGGTTTAAGTTTTAGTTTAATGATTCGTATAAAATTTCTAGAGCCTTACTATAATGTCATATCTGCTGACTGTTATAAATTCCTTATAACAAATCATGGTATCTTAATGATTTTCTTTTTTTTAATGCCAATACTTATTGGTGGATTTGGTAATTTTCTTATACCATTATTAGGTGGTTTGTCTGATTTAAAATTGCCTCGTCTTAATGCTTTAAGATTTTGACTTTTAGTACCATCTACAATTTTTTTAGTAATAAGTATGTGTTTAGGGGCTGGTGTTGGTTGAACTTTTTACCCACCCCTCTCATCTTCATTGTTTAGTGGTAGAAAGGGTGTAGATTTTTTAATGTTTTCTTTACATTTAGCTGGAATTTCTAGAATTTTTAGTTCAATTAATTTTATTTGTACATTGTATAGTGTTTTTAGTGTAAAATTAGCTTCTCGGAGCTCAATTATACTTTGGACTTATCTTTTTACATCTGTATTACTTTTAACTACTCTTCCAGTTTTAGCAGCTGCTATTACTATGCTTCTTTTTGATCGAAATTTTGGGTCTGCTTTTTTTGACCCTTTAGGTGGTGGTGATCCAGTATTATTTCAGCATATGTTTTGGTTTTTTGGTCATCCTGAAGTGTATGTTTTAATTTTACCTGGCTTTGGTATGGTTCGGCATGCTTGTTTAAATATGGGTTGTGCCCCAGATGTATTTGGGTCTTATGGTCTTGTTTTTGCTAGATCTTCAATCGTTCGTCTTGGAAGAGTAGTTTGGGCACATCACATGTTTACAGTTGGTTTAGATGTAAAGAAAGCTGTATTTTTTAGTTCAGTAACTATGATTATTGGTGTACCAACAGGTATAAAGGTTTTTACTTGACTATATATGTTACTAAAAAGTAGTGTAAATAAGATGGATCCGATCTTTTTATGAGTCATCTCTTTTATTATTCTTTTTACGTTTGGTGGTGTAACAGGTATAGTTTTGTCTGCTTGTGTTTTAGATAGAGTACTACATGACACTTGATTTGTAGTAGCTCATTTTCATTATGTTATGTCTTTGGGTTCTTATATAAGAATAATTATAATGTTTATATGATGATGACCTCTAATTAGTGGTGTAAGTTTAAAAAAGTATTTACTTCAGTGTCAGTGTTTTGTATCAAATATTGGTTTTAAAATGTGTTTTTTTCCAATGCATTATTTTGGATTATGTGGGTTACCTCGTCGTGTATGTATGTATGAAAGAAGTTTTAGTTGAATTAATTTAATTTGTACTATTGGTGCTTTTATATCAATATTTAGTGGTTGTTTTTTTATGTTTATTCTGTGGGAATCATTAGCTACTCGTCATGTAGCTTTAGGTTCATTTGGTGCTGCTAGAATGATAACAAATATGATTTTGAGTCCAATAGCTTATCATAATAAATTCTTTACTCATTATTTATCAGTAAATTACTCTTATGGTGTTTATCATATATACTGAAAGAATAAAGTTTATATAGGTAGATGAACGGTTTTTNNN
PS259_            ATGCGTACTATGAATAATTTTTTTAATTGGTTGTTTACGCTTGATCATAAGCGCATAGGTATTTTATACACGTTGCTTGGAATTTGGGCTGGTTTTTTAGGTTTAAGTTTTAGTCTAATGATTCGTATAAAATTTCTGGAGCCTTACTATAATGTAATATCTGCTGACTGCTATAATTTTCTTATAACAAATCATGGTATCTTAATGATTTTCTTTTTTTTAATGCCAATACTAATTGGAGGGTTTGGAAAATTTCTTATACCTTTATTGAGTGGTTTATCTGATTTAAAATTGCCTCGTCTTAATGCTTTAAGATTTTGACTTTTAGTACCATCTACTATTTTTTTAGTAATAAGTATGTGCTTAGGGGCTGGTGTAGGTTGAACTTTTTATCCTCCTTTATCATCTTCATTGTTTAGTGGTAGTAAGGGTGTAGATTTTTTAATGTTTTCTCTACATTTAGCTGGGATTTCTAGAATATTTAGTTCAATTAACTTTATTTGCACATTGTATAGTGTTTTTACTGTAAAATTAGCCTCTCGAAGCTCAATTATTTTATGAACATATCTTTTTACCTCTGTACTACTTTTAACTACATTACCAGTTTTGGCAGCTGCTATAACTATGCTTCTTTTTGACCGAAAATTTGGATCTGCTTTTTTTGACCCATTAGGTGGGGGTGATCCAGTATTGTTTCAGCATATGTTTTGGTTTTTTGGTCATCCAGAAGTCTATGTTTTAATTTTACCTGGCTTTGGCATGATTAGACATGCTTGTTTAAACATGGGTTGTGCACCAGATGTATTTGGATTTTATGGTTTAGTTTTTGCTAGTTTCTCAATTGTTTGTCTTGGAAGAGTAGTTTGGGCACATCATATGTTTACAGTGGGTTTAGATGTAAAGACAGCTGTATTTTTTAGTTCAGTGACTATGATTATTGGAGTACCCACAGGTATAAAGGTTTTTACTTGATTATACATGTCGCTTAAAAGTAGTGTAAATAAGATGGATCCAATTTTTTTATGAGTTATTTCTTTTATTGTTCTTTTTACTTTTGGTGGTGTAACAGGTATAGTTTTGTCTGCTTGTGTTTTAGATAGGGTACTTCATGATACTTGATTTGTGGTAGCTCATTTTCATTATGTTATGTCTTTGGGCTCTTACATAAGAATAATTATAATGTTTATATGATGATGGCCTTTAATTAGAGGTGTAAGATTAAAAAAGTATTTACTACAGTGTCAGTGTTTTGTATCAAATATTGGTTTTAAAATGTGTTTTTTTCCAATGCATTATTTTGGTTTATGTGGGTTGCCTCGTCGTGTATGTATGTATGAAAGAAGTTTTAGTTGAATTAATTTAATTTGTACAGTAGGTGCTTTTATATCAATATTTAGTGGTTGTTTTTTTATGTTTATTTTATGGGAGTCGCTAGCTACTCGTCATATAGCTTTAGGATCATTTGGTGCTGCTAGAATGATAACAAATATGATTTTGAGCCCAGTAGCTTACCATAATAAATTCTTTACTCATTATTTATCAGTAAATTACTCCTATGGAGTTTATCATATCTACTGAAAGAATAAAGTTTATATTGGAAGATGAACGGTTTTTNNN
PS257_            ATGCGTACTATGAATAATTTTTTTAATTGGTTGTTTACGCTTGATCATAAGCGCATAGGTATTTTATACACGTTGCTTGGAATTTGGGCTGGTTTTTTAGGTTTAAGTTTTAGTCTAATGATTCGTATAAAATTTCTGGAGCCTTACTATAATGTAATATCTGCTGACTGCTATAATTTTCTTATAACAAATCATGGTATCTTAATGATTTTCTTTTTTTTAATGCCAATACTAATTGGAGGGTTTGGAAAATTTCTTATACCTTTATTGAGTGGTTTATCTGATTTAAAATTGCCTCGTCTTAATGCTTTAAGATTTTGACTTTTAGTACCATCTACTATTTTTTTAGTAATAAGTATGTGCTTAGGGGCTGGTGTAGGTTGAACTTTTTATCCTCCTTTATCATCTTCATTGTTTAGTGGTAGTAAGGGTGTAGATTTTTTAATGTTTTCTCTACATTTAGCTGGGATTTCTAGAATATTTAGTTCAATTAACTTTATTTGCACATTGTATAGTGTTTTTACTGTAAAATTAGCCTCTCGAAGCTCAATTATTTTATGAACATATCTTTTTACCTCTGTACTACTTTTAACTACATTACCAGTTTTGGCAGCTGCTATAACTATGCTTCTTTTTGACCGAAAATTTGGATCTGCTTTTTTTGACCCATTAGGTGGGGGTGATCCAGTATTGTTTCAGCATATGTTTTGGTTTTTTGGTCATCCAGAAGTCTATGTTTTAATTTTACCTGGCTTTGGCATGATTAGACATGCTTGTTTAAACATGGGTTGTGCACCAGATGTATTTGGATTTTATGGTTTAGTTTTTGCTAGTTTCTCAATTGTTTGTCTTGGAAGAGTAGTTTGGGCACATCATATGTTTACAGTGGGTTTAGATGTAAAGACAGCTGTATTTTTTAGTTCAGTGACTATGATTATTGGAGTACCCACAGGTATAAAGGTTTTTACTTGATTATACATGTTGCTTAAAAGTAGTGTAAATAAGATGGATCCAATTTTTTTATGAGTTATTTCTTTTATTGTTCTTTTTACTTTTGGTGGTGTAGCAGGTATAGTTTTGTCTGCTTGTGTTTTAGATAGGGTACTTCATGATACTTGATTTGTGGTAGCTCATTTTCATTATGTTATGTCTTTGGGCTCTTACATAAGAATAATTATAATGTTTATATGATGATGGCCTTTAATTAGAGGTGTAAGATTAAAAAAGTATTTACTACAGTGTCAGTGTTTTGTATCAAATATTGGTTTTAAAATGTGTTTTTTTCCAATGCATTATTTTGGTTTATGTGGGTTGCCTCGTCGTGTATGTATGTATGAAAGAAGTTTTAGTTGAATTAATTTAATTTGTACAGTAGGTGCTTTTATATCAATATTTAGTGGTTGTTTTTTTATGTTTATTTTATGGGAGTCGCTAGCTACTCGTCATATAGCTTTAGGATCATTTGGTGCTGCTAGAATGATAACAAATATGATTTTGAGCCCAGTAGCTTACCATAATAAATTCTTTACCCATTATTTATCAGTAAATTACTCCTATGGAGTTTATCATATCTACTGAAAGAATAAAGTTTATATTGGAAGATGAACGGTTTTTNNN
PS344_            ATGTTGAATATTTCAAAGGTTTTTAGTTGGTTGTTTACTTTAGACCATAAGCGTATAGGTGTTGTGTACACCGTAATAGGTATTTGGGCTGGTTTTGTAGGCTTGGGTTATAGTTTAATGATTCGCATTAAATTTTTGGAGCCATACTATAATGTTATTTCAACTGATTGTTATAAATTTTTAGTCACTAATCACGGCATAATAATGATTTTCTTTTTTTTAATGCCTGTTCTTATCGGGGGGTTTGGAAAATTTTTGATACCGTTATTGAGTGGTTTACCCGATTTAAATCTACCTCGGTTAAAAGCTTTAAGTGCTTGGCTATTGATACCCTCCGTGGTTTTTTTAATTATTAGTATGAGTCTTGGGGCTGGCATAGGGTGAACCTTTTACCCTCCTCTTTCTTCCTCTTTGTTTAGAGCTAGTAAGGGAGTAGATTTTTTAATGTTTTCACTCCATTTAGCTGGTGTGTCTAGTATTTTTAGATCTATTAATTTTATTTGTACTTTATACAGGGTTTTTAGTGCTAATTTAGCTGCTCGGAGTTCTGTTGTTTTATGGTCATATCTTTTTACTTCAGTCTTGCTGCTGACTACTTTACCCGTGTTGGCAGCTGCTATAACTATGCTACTGTTTGATCGTAACTTTAGTTCTGCTTTTTTTGACCCTTTAGGGGGAGGAGACCCTGTATTGTTTCAGCATATGTTCTGGTTTTTTGGTCATCCTGAAGTATACGTTCTGATTTTACCTGGTTTTGGTATTATTAGACATGCTTGTATGAATATGGGTTGTGCCCCAGATGTATTTGGGTTTTATGGTTTGGTTTTTGCCAGGTTTTCAATCGTTTGTTTAGGTAGTGTAGTATGGGGTCATCACATGTTTACAGTAGGTTTAGATGTCAAGACTGCGGTATTTTTTAGTTCTGTGACTATGATTATAGGTGTCCCTACGGGAATTAAGGTTTTTACTTGATTGTATATGTTACTTAATAGACGTGTAAATAAGAGTGATCCTATATTTTGGTGGATCATGTCTTTTATAGTGTTGTTTACTTTTGGTGGCGTAACTGGGATTGTGTTATCTGCTTGTGTGCTCGATAACGTTCTTCACGATACTTGGTTTGTTGTAGCTCACTTCCATTATGTCATGTCAATAGGTTCATACATTAGCATAATAGTTATGTTTATATGATGGTGGCCTTTAATTACGGGAGTAAGCTTAAATAAGTATCTTTTACAGTGTCAGTGCATACTTTCTAATATTGGCTTTAATATGTGTTTTTTTCCTATGCACTATTTTGGGCTATGCGGGTTACCTCGTCGAGTATGCATGTATGATAGCAGGTACAATTGAGTTAACGTTGTGTGTTCAATAGGTTCTTTTATTTCAGCCTTCAGGGGTTGTTTTTTTATCTTTATTTTGTGGGAGTCATTCTATAGTCGTAATGTGGCATTAGGTTCATTTGGGCCATCTAGGACTCTTATAAACGCTGTGATAGCACCGGTTGCTTACCATAATAAATTTTTTACTTACTACATGTCTGTAAATTACACATTTGGTGTTTACCACATGCATTGAAAGAATGATGAGTATGCAAATTGGTGAAGAACCGAGTGA
PS342_            ATGTTGAATATTTCAAAGGTTTTTAGTTGGTTGTTTACTTTAGACCATAAGCGTATAGGTGTTGTGTACACCGTAATAGGTATTTGGGCTGGTTTTGTAGGCTTGGGTTATAGTTTAATGATTCGCATTAAATTTTTGGAGCCATACTATAATGTTATTTCAACTGATTGTTATAAATTTTTAGTCACTAATCACGGCATAATAATGATTTTCTTTTTTTTAATGCCTGTTCTTATCGGGGGGTTTGGAAAATTTTTGATACCGTTATTGAGTGGTTTACCCGATTTAAATCTACCTCGGTTAAAAGCTTTAAGTGCTTGGCTATTGATACCCTCCGTGGTTTTTTTAATTATTAGTATGAGTCTTGGGGCTGGCATAGGGTGAACCTTTTACCCTCCTCTTTCTTCCTCTTTGTTTAGAGCTAGTAAGGGAGTAGATTTTTTAATGTTTTCACTCCATTTAGCTGGTGTGTCTAGTATTTTTAGATCTATTAATTTTATTTGTACTTTATACAGGGTTTTTAGTGCTAATTTAGCTGCTCGGAGTTCTGTTGTTTTATGGTCATATCTTTTTACTTCAGTCTTGCTGCTGACTACTTTACCCGTGTTGGCAGCTGCTATAACTATGCTACTGTTTGATCGTAACTTTAGTTCTGCTTTTTTTGACCCTTTAGGGGGAGGAGACCCTGTATTGTTTCAGCATATGTTCTGGTTTTTTGGTCATCCTGAAGTATACGTTCTGATTTTACCTGGTTTTGGTATTATTAGACATGCTTGTATGAATATGGGTTGTGCCCCAGATGTATTTGGGTTTTATGGTTTGGTTTTTGCCAGGTTTTCAATCGTTTGTTTAGGTAGTGTAGTATGGGGTCATCACATGTTTACAGTAGGTTTAGATGTCAAGACTGCGGTATTTTTTAGTTCTGTGACTATGATTATAGGTGTCCCTACGGGAATTAAGGTTTTTACTTGATTGTATATGTTACTTAATAGACGTGTAAATAAGAGTGATCCTATATTTTGGTGGATCATGTCTTTTATAGTGTTGTTTACTTTTGGTGGCGTAACTGGGATTGTGTTATCTGCTTGTGTGCTCGATAACGTTCTTCACGATACTTGGTTTGTTGTAGCTCACTTCCATTATGTCATGTCAATAGGTTCATACATTAGCATAATAGTTATGTTTATATGATGGTGGCCTTTAATTACGGGAGTAAGCTTAAATAAGTATCTTTTACAGTGTCAGTGCATACTTTCTAATATTGGCTTTAATATGTGTTTTTTTCCTATGCACTATTTTGGGCTATGCGGGTTACCTCGTCGAGTATGCATGTATGATAGCAGGTACAATTGAGTTAACGTTGTGTGTTCAATAGGTTCTTTTATTTCAGCCTTCAGGGGTTGTTTTTTTATCTTTATTTTGTGGGAGTCATTCTATAGTCGTAATGTGGCATTAGGTTCATTTGGGCCATCTAGGACTCTTATAAACGCTGTGATAGCACCGGTTGCTTACCATAATAAATTTTTTACTTACTACATGTCTGTAAATTACACATTTGGTGTTTACCACATGCATTGAAAGAATGATGAGTATGCAAATTGGTGAAGAACCGAGTGA
PS349_            ATGTTGAATATTTCAAAGGTTTTTAGTTGGTTGTTTACTTTAGACCATAAGCGTATAGGTGTCGTGTACACCGTAATAGGTATTTGGGCTGGTTTTGTAGGTTTGGGTTATAGTTTAATGATTCGCATTAAATTTTTGGAGCCTTACTATAATGTTATTTCAACTGATTGTTATAAATTTTTAGTCACTAATCACGGTATAATAATGATTTTCTTTTTTTTAATGCCTGTTCTCATTGGGGGGTTTGGAAAATTTTTGATACCGTTATTAAGTGGTTTACCCGATTTAAATCTACCTCGGTTAAAAGCTTTAAGTGCTTGGCTATTGATACCATCTGTGGTTTTTTTGATAATTAGCATGAGTCTTGGGGCTGGCATAGGGTGAACCTTTTACCCCCCTCTCTCTTCCTCCTTGTTTAGAGCTAGTAAGGGAGTAGATTTTTTAATGTTTTCACTCCATTTAGCTGGTGTGTCTAGTATTTTTAGATCTATTAATTTTATTTGTACTTTATACAGGGTTTTTAGTGCTAATCTAGCTGCTCGGAGTTCTGTTGTTCTATGATCATATCTTTTTACTTCAGTCTTGCTGCTAACTACTTTACCTGTTTTGGCAGCTGCTATAACTATGCTACTGTTTGATCGTAACTTTAGTTCTGCTTTTTTTGACCCTTTAGGAGGGGGAGACCCTGTACTGTTTCAGCATATGTTCTGGTTTTTTGGTCATCCTGAGGTGTACGTTCTGATTTTACCTGGTTTCGGTATTATTAGACATGCTTGTATGAATATGGGTTGCGCCCCAGATGTATTTGGGTTTTACGGCTTGGTTTTTGCCAGGTTTTCAATCGTTTGTTTAGGTAGCGTAGTATGAGGCCATCACATGTTTACAGTAGGTTTAGATGTCAAGACTGCGGTATTTTTTAGTTCTGTAACTATGATTATAGGTGTCCCCACCGGAATCAAGGTTTTTACTTGATTGTATATGTTACTTAATAGACGTGTAAATAAGAGTGATCCTATATTTTGGTGGATCATGTCTTTTATAGTGTTGTTTACTTTTGGTGGCGTAACTGGAATTGTGTTATCCGCTTGTGTGCTCGATAACGTTCTTCACGATACTTGATTTGTTGTAGCTCACTTCCATTATGTCATGTCAATAGGCTCATATATTAGTATAATAGTTATGTTTATATGATGGTGGCCTTTAATTACGGGAGTAAGCTTAAATAAGTATCTTTTACAGTGTCAGTGCATACTTTCTAATATTGGCTTTAATATGTGTTTTTTTCCTATGCATTATTTTGGGCTATGCGGGTTGCCCCGTCGAGTATGTATGTATGATAGCAGGTACAATTGAGTTAACGTTGTGTGTTCGATAGGTTCTTTTATTTCAGCTTTCAGGGGTTGTTTTTTTATCTTTATTTTGTGGGAGTCATTCTATAGTCGTAATGTGGCATTAGGTTCATTTGGGCCATCTAGAACTCTTATAAATGCTGTGATAGCACCAGTTGCTTATCATAATAAATTTTTTACTTACTACATGTCTGTAAATTACACATTTGGTGTTTACCATATGCATTGAAAGAATGATGAGTATGCAAACTGGTGAAGAACTGAGTGA
PS370_            ATGTTGAATATTTCAAAGGTTTTTAGTTGGTTGTTTACTTTAGACCATAAGCGTATAGGTGTCGTGTACACCGTAATAGGTATTTGGGCTGGTTTTGTAGGTTTGGGTTATAGTTTAATGATTCGTATTAAATTTTTGGAGCCTTACTATAATGTTATTTCAACTGATTGTTATAAATTTTTAATTACTAATCACGGTATAATAATGATTTTCTTTTTTTTAATGCCTGTTCTCATTGGGGGGTTTGGAAAATTTTTGATACCGTTATTAAGTGGTTTACCCGATTTAAATCTACCTCGGTTAAAAGCTTTAAGTGCTTGGTTATTGATACCCTCTGTGGTTTTTTTGATTATTAGCATGAGTCTTGGGGCTGGCATAGGGTGAACCTTTTACCCCCCTCTCTCTTCCTCTTTGTTTAGAGCTAGTAAGGGAGTAGATTTTTTAATGTTTTCACTTCATTTAGCTGGTGTGTCTAGCATTTTTAGATCTATTAATTTTATTTGTACTTTATACAGGGTTTTTAGTGCTAATTTAGCTGCCCGTAGTTCTGTTGTTTTATGATCATATCTTTTTACTTCAGTCTTGCTGCTAGTTACTTTACCTGTGTTGGCAGCTTCTATAACTATGTTACTATTTGATCGTAACTTTAGTTCTGCTTTTTTTGACCCGTTAGGAGGGGGAGACCCTGTACTGTTTCAGCATATGTTCTGGTTTTTTGGTCACCCTGAGGTGTACGTTCTGATTTTACCTGGTTTCGGTATCATTAGACATGCTTGCATGAATATGGGTTGCGCCCCAGATGTATTTGGGTTTTATGGCTTGGTTTTTGCCAGGTTTTCAATTGTTTGTTTAGGTAGAGTAGTATGGGGCCATCACATGTTTACAGTAGGTTTAGATGTCAAGACTGCGGTATTTTTTAGTTCTGTAACTATGATTATAGGTGTCCCCACTGGAATCAAGGTTTTTACCTGATTGTATATGCTACTTAATAGACGTGTGAATAAGAGTGATCCTATATTTTGGTGGATCATGTCTTTTATAGTGTTGTTTACTTTTGGTGGCGTAACTGGGATTGTGTTATCTGCTTGTGTGCTCGATAACGTTCTTCATGATACTTGGTTTGTTGTAGCTCACTTCCATTATGTTATGTCAATAGGTTCATATATTAGTATAATAGTTATGTTTATATGATGGTGGCCTTTAATTACGGGAGTAAGCTTAAATAAGTATCTTTTACAGTGTCAGTGTATACTTTCTAATGTTGGCTTTAATATGTGTTTTTTTCCTATGCATTATTTTGGACTATGCGGGTTGCCCCGTCGAGTATGTATGTATGATAGCAGGTACAATTGAGTTAACGTTGTGTGTTCGATAGGTTCTTTTATTTCAGCCTTCAGGGGTTGTTTTTTTATCTTTATTTTGTGGGAGTCATTCTATAGTCGTAATGTGGCATTAGGCTCATTTGGGCCGTCTAGAACCCTTATTAACGCTGTGATAGCACCAGTTGCTTATCATAATAAATTTTTTACTTACTACATGTCTGTAAATTATACATTTGGTGTTTATCATATGCATTGAAAGAATGATGAGTATGCAAACTGGTGAAGAACTGAGTGA
PS345_            ATGTTGAATATTTCAAAGGTTTTTAGTTGGTTGTTTACTTTAGACCATAAGCGTATAGGTGTTGTGTACACCGTAATAGGTATTTGGGCTGGTTTTGTAGGCTTGGGTTATAGTTTAATGATTCGCATTAAATTTTTGGAGCCATACTATAATGTTATTTCAACTGATTGTTATAAATTTTTAGTCACTAATCACGGCATAATAATGATTTTCTTTTTTTTAATGCCTGTTCTTATCGGGGGGTTTGGAAAATTTTTGATACCGTTATTGAGTGGTTTACCCGATTTAAATCTACCTCGGTTAAAAGCTTTAAGTGCTTGGCTATTGATACCCTCCGTGGTTTTTTTAATTATTAGTATGAGTCTTGGGGCTGGCATAGGGTGAACCTTTTACCCTCCTCTTTCTTCCTCTTTGTTTAGAGCTAGTAAGGGAGTAGATTTTTTAATGTTTTCACTCCATTTAGCTGGTGTGTCTAGTATTTTTAGATCTATTAATTTTATTTGTACTTTATACAGGGTTTTTAGTGCTAATTTAGCTGCTCGGAGTTCTGTTGTTTTATGGTCATATCTTTTTACTTCAGTCTTGCTGCTGACTACTTTACCCGTGTTGGCAGCTGCTATAACTATGCTACTGTTTGATCGTAACTTTAGTTCTGCTTTTTTTGACCCTTTAGGGGGAGGAGACCCTGTATTGTTTCAGCATATGTTCTGGTTTTTTGGTCATCCTGAAGTATACGTTCTGATTTTACCTGGTTTTGGTATTATTAGACATGCTTGTATGAATATGGGTTGTGCCCCAGATGTATTTGGGTTTTATGGTTTGGTTTTTGCCAGGTTTTCAATCGTTTGTTTAGGTAGTGTAGTATGGGGTCATCACATGTTTACAGTAGGTTTAGATGTCAAGACTGCGGTATTTTTTAGTTCTGTGACTATGATTATAGGTGTCCCTACGGGAATTAAGGTTTTTACTTGATTGTATATGTTACTTAATAGACGTGTAAATAAGAGTGATCCTATATTTTGGTGGATCATGTCTTTTATAGTGTTGTTTACTTTTGGTGGCGTAACTGGGATTGTGTTATCTGCTTGTGTGCTCGATAACGTTCTTCACGATACTTGGTTTGTTGTAGCTCACTTCCATTATGTCATGTCAATAGGTTCATACATTAGCATAATAGTTATGTTTATATGATGGTGGCCTTTAATTACGGGAGTAAGCTTAAATAAGTATCTTTTACAGTGTCAGTGCATACTTTCTAATATTGGCTTTAATATGTGTTTTTTTCCTATGCACTATTTTGGGCTATGCGGGTTACCTCGTCGAGTATGCATGTATGATAGCAGGTACAATTGAGTTAACGTTGTGTGTTCAATAGGTTCTTTTATTTCAGCCTTCAGGGGTTGTTTTTTTATCTTTATTTTGTGGGAGTCATTCTATAGTCGTAATGTGGCATTAGGTTCATTTGGGCCATCTAGGACTCTTATAAACGCTGTGATAGCACCGGTTGCTTACCATAATAAATTTTTTACTTACTACATGTCTGTAAATTACACATTTGGTGTTTACCACATGCATTGAAAGAATGATGAGTATGCAAATTGGTGAAGAACCGAGTGA
PD374_            ATGTTGAATATTTCAAAGGTTTTTAGTTGGTTGTTTACTTTAGACCATAAGCGTATAGGTGTCGTGTACACCGTAATAGGTATTTGGGCTGGTTTTATAGGTTTGGGTTATAGTTTAATGATTCGTATTAAATTTTTGGAGCCTTACTATAATGTTATTTCAACTGATTGTTATAAATTTTTAATTACTAATCACGGTATAATAATGATTTTCTTTTTTTTAATGCCTGTTCTCATTGGGGGATTTGGAAAATTTTTGATACCGTTATTAAGTGGTTTACCCGATTTAAATCTACCTCGGTTAAAAGCTTTAAGTGCTTGGCTATTGATACCCTCTGTGGTTTTTTTGATTATTAGCATGAGTCTTGGGGCTGGCATAGGGTGAACCTTTTATCCCCCTCTCTCTTCCTCCTTGTTTAGAGCTAGTAAGGGAGTAGATTTTTTAATGTTTTCACTTCATTTAGCTGGTGTGTCTAGCATTTTTAGATCTATTAATTTTATTTGTACTTTATACAGGGTTTTTAGTGCTAATTTAGCTGCCCGGAGTTCTGTTGTTTTATGATCATATCTTTTTACTTCAGTCTTGCTGCTAGTTACTTTACCTGTGTTGGCAGCTTCTATAACTATGTTACTATTTGATCGTAACTTTAGTTCTGCTTTTTTTGATCCGTTAGGAGGGGGAGACCCTGTACTGTTTCAGCATATGTTCTGGTTTTTTGGTCACCCTGAGGTGTACGTTCTGATTTTACCTGGTTTTGGTATCATTAGACATGCTTGCATGAATATGGGTTGCGCCCCAGATGTATTTGGGTTTTATGGCTTGGTTTTTGCCAGGTTTTCAATTGTTTGTTTAGGTAGAGTAGTATGGGGCCATCACATGTTTACAGTAGGTTTAGATGTCAAGACTGCGGTATTTTTTAGTTCTGTAACTATGATTATAGGTGTCCCCACCGGAATCAAGGTTTTTACCTGATTGTATATGTTACTTAATAGACGTGTGAATAAGAGTGATCCTATATTTTGGTGGATCATGTCTTTTATAGTGTTGTTTACTTTTGGTGGCGTAACTGGGATTGTGTTATCTGCTTGTGTGCTCGACAACGTTCTTCATGATACTTGGTTTGTTGTAGCTCACTTCCATTATGTTATGTCAATAGGTTCATATATTAGTATAATAGTTATGTTTATATGATGGTGGCCTTTAATTACGGGAGTAAGCTTAAATAAGTATCTTTTACAGTGTCAGTGCATACTTTCTAATATTGGCTTTAATATGTGTTTTTTTCCTATGCATTATTTTGGACTATGCGGGTTGCCCCGTCGAGTATGTATGTATGATAGCAGGTACAATTGAGTTAACGTTGTGTGTTCGATAGGTTCTTTTATTTCAGCCTTCAGGGGTTGTTTTTTTATCTTTATTTTGTGGGAGTCATTCTATAGTCGTAATGTGGCATTAGGTTCATTTGGGCCGTCTAGAACCCTTATTAACGCTGTGATAGCACCAGTTGCTTATCATAATAAATTTTTTACTTACTACATGTCTGTAAATTATACATTTGGTGTTTATCATATGCATTGAAAGAATGATGAGTATGCAAACTGGTGAAGAACTGAGTGA
PS372_            ATGTTGAATATTTCAAAGGTTTTTAGTTGGTTGTTTACTTTAGACCATAAGCGTATAGGTGTCGTGTACACCGTAATAGGTATTTGGGCTGGTTTTGTAGGTTTGGGTTATAGTTTAATGATTCGTATTAAATTTTTGGAGCCTTACTATAATGTTATTTCAACTGATTGTTATAAATTTTTAATTACTAATCACGGTATAATAATGATTTTCTTTTTTTTAATGCCTGTTCTCATTGGGGGGTTTGGAAAATTTTTGATACCGTTATTAAGTGGTTTACCCGATTTAAATCTACCTCGGTTAAAAGCTTTAAGTGCTTGGTTATTGATACCCTCTGTGGTTTTTTTGATTATTAGCATGAGTCTTGGGGCTGGCATAGGGTGAACCTTTTACCCCCCTCTCTCTTCCTCTTTGTTTAGAGCTAGTAAGGGAGTAGATTTTTTAATGTTTTCACTTCATTTAGCTGGTGTGTCTAGCATTTTTAGATCTATTAATTTTATTTGTACTTTATACAGGGTTTTTAGTGCTAATTTAGCTGCCCGTAGTTCTGTTGTTTTATGATCATATCTTTTTACTTCAGTCTTGCTGCTAGTTACTTTACCTGTGTTGGCAGCTTCTATAACTATGTTACTATTTGATCGTAACTTTAGTTCTGCTTTTTTTGACCCGTTAGGAGGGGGAGACCCTGTACTGTTTCAGCATATGTTCTGGTTTTTTGGTCACCCTGAGGTGTACGTTCTGATTTTACCTGGTTTCGGTATCATTAGACATGCTTGCATGAATATGGGTTGCGCCCCAGATGTATTTGGGTTTTATGGCTTGGTTTTTGCCAGGTTTTCAATTGTTTGTTTAGGTAGAGTAGTATGGGGCCATCACATGTTTACAGTAGGTTTAGATGTCAAGACTGCGGTATTTTTTAGTTCTGTAACTATGATTATAGGTGTCCCCACTGGAATCAAGGTTTTTACCTGATTGTATATGCTACTTAATAGACGTGTGAATAAGAGTGATCCTATATTTTGGTGGATCATGTCTTTTATAGTGTTGTTTACTTTTGGTGGCGTAACTGGGATTGTGTTATCTGCTTGTGTGCTCGATAACGTTCTTCATGATACTTGGTTTGTTGTAGCTCACTTCCATTATGTTATGTCAATAGGTTCATATATTAGTATAATAGTTATGTTTATATGATGGTGGCCTTTAATTACGGGAGTAAGCTTAAATAAGTATCTTTTACAGTGTCAGTGTATACTTTCTAATGTTGGCTTTAATATGTGTTTTTTTCCTATGCATTATTTTGGACTATGCGGGTTGCCCCGTCGAGTATGTATGTATGATAGCAGGTACAATTGAGTTAACGTTGTGTGCTCGATAGGTTCTTTTATTTCAGCCTTCAGGGGTTGTTTTTTTATCTTTATTTTGTGGGAGTCATTCTATAGTCGTAATGTGGCATTAGGTTCATTTGGGCCGTCTAGAACCCTTATTAACGCTGTGATAGCACCAGTTGCTTATCATAATAAATTTTTTACTTACTATATGTCTGTAAATTATACATTTGGTGTTTATCATATGCATTGAAAGAATGATGAGTATGCAAACTGGTGAAGAACTGAGTGA
PS358_            ATGTTGAATATTTCAAAGGTTTTTAGTTGGTTGTTTACTTTAGACCATAAGCGTATAGGTGTCGTGTACACCGTAATAGGTATTTGGGCTGGTTTTGTAGGTTTGGGTTATAGTTTAATGATTCGTATTAAATTTTTGGAGCCTTACTATAATGTTATTTCAACTGATTGTTATAAATTTTTAATTACTAATCACGGTATAATAATGATTTTCTTTTTTTTAATGCCTGTTCTCATTGGGGGGTTTGGAAAATTTTTGATACCGTTATTAAGTGGTTTACCCGATTTAAATCTACCTCGGTTAAAAGCTTTAAGTGCTTGGTTATTGATACCCTCTGTGGTTTTTTTGATTATTAGCATGAGTCTTGGGGCTGGCATAGGGTGAACCTTTTACCCCCCTCTCTCTTCCTCTTTGTTTAGAGCTAGTAAGGGAGTAGATTTTTTAATGTTTTCACTTCATTTAGCTGGTGTGTCTAGCATTTTTAGATCTATTAATTTTATTTGTACTTTATACAGGGTTTTTAGTGCTAATTTAGCTGCCCGTAGTTCTGTTGTTTTATGATCATATCTTTTTACTTCAGTCTTGCTGCTAGTTACTTTACCTGTGTTGGCAGCTTCTATAACTATGTTACTATTTGATCGTAACTTTAGTTCTGCTTTTTTTGACCCGTTAGGAGGGGGAGACCCTGTACTGTTTCAGCATATGTTCTGGTTTTTTGGTCACCCTGAGGTGTACGTTCTGATTTTACCTGGTTTCGGTATCATTAGACATGCTTGCATGAATATGGGTTGCGCCCCAGATGTATTTGGGTTTTATGGCTTGGTTTTTGCCAGGTTTTCAATTGTTTGTTTAGGTAGAGTAGTATGGGGCCATCACATGTTTACAGTAGGTTTAGATGTCAAGACTGCGGTATTTTTTAGTTCTGTAACTATGATTATAGGTGTCCCCACTGGAATCAAGGTTTTTACCTGATTGTATATGCTACTTAATAGACGTGTGAATAAGAGTGATCCTATATTTTGGTGGATCATGTCTTTTATAGTGTTGTTTACTTTTGGTGGCGTAACTGGGATTGTGTTATCTGCTTGTGTGCTCGATAACGTTCTTCATGATACTTGGTTTGTTGTAGCTCACTTCCATTATGTTATGTCAATAGGTTCATATATTAGTATAATAGTTATGTTTATATGATGGTGGCCTTTAATTACGGGAGTAAGCTTAAATAAGTATCTTTTACAGTGTCAGTGTATACTTTCTAATGTTGGCTTTAATATGTGTTTTTTTCCTATGCATTATTTTGGACTATGCGGGTTGCCCCGTCGAGTATGTATGTATGATAGCAGGTACAATTGAGTTAACGTTGTGTGTTCGATAGGTTCTTTTATTTCAGCCTTCAGGGGTTGTTTTTTTATCTTTATTTTGTGGGAGTCATTCTATAGTCGTAATGTGGCATTAGGCTCATTTGGGCCGTCTAGAACCCTTATTAACGCTGTGATAGCACCAGTTGCTTATCATAATAAATTTTTTACTTACTACATGTCTGTAAATTATACATTTGGTGTTTATCATATGCATTGAAAGAATGATGAGTATGCAAACTGGTGAAGAACTGAGTGA
PS348_            ATGTTGAATATTTCAAAGGTTTTTAGTTGGTTGTTTACTTTAGACCATAAGCGTATAGGTGTCGTGTACACCGTAATAGGTATTTGGGCTGGTTTTGTAGGTTTGGGTTATAGTTTAATGATTCGCATTAAATTTTTGGAGCCTTACTATAATGTTATTTCAACTGATTGTTATAAATTTTTAGTCACTAATCACGGTATAATAATGATTTTCTTTTTTTTAATGCCTGTTCTCATTGGGGGGTTTGGAAAATTTTTGATACCGTTATTAAGTGGTTTACCCGATTTAAATCTACCTCGGTTAAAAGCTTTAAGTGCTTGGCTATTGATACCATCTGTGGTTTTTTTGATAATTAGCATGAGTCTTGGGGCTGGCATAGGGTGAACCTTTTACCCCCCTCTCTCTTCCTCCTTGTTTAGAGCTAGTAAGGGAGTAGATTTTTTAATGTTTTCACTCCATTTAGCTGGTGTGTCTAGTATTTTTAGATCTATTAATTTTATTTGTACTTTATACAGGGTTTTTAGTGCTAATCTAGCTGCTCGGAGTTCTGTTGTTCTATGATCATATCTTTTTACTTCAGTCTTGCTGCTAACTACTTTACCTGTTTTGGCAGCTGCTATAACTATGCTACTGTTTGATCGTAACTTTAGTTCTGCTTTTTTTGACCCTTTAGGAGGGGGAGACCCTGTACTGTTTCAGCATATGTTCTGGTTTTTTGGTCATCCTGAGGTGTACGTTCTGATTTTACCTGGTTTCGGTATTATTAGACATGCTTGTATGAATATGGGTTGCGCCCCAGATGTATTTGGGTTTTACGGCTTGGTTTTTGCCAGGTTTTCAATCGTTTGTTTAGGTAGCGTAGTATGAGGCCATCACATGTTTACAGTAGGTTTAGATGTCAAGACTGCGGTATTTTTTAGTTCTGTAACTATGATTATAGGTGTCCCCACCGGAATCAAGGTTTTTACTTGATTGTATATGTTACTTAATAGACGTGTAAATAAGAGTGATCCTATATTTTGGTGGATCATGTCTTTTATAGTGTTGTTTACTTTTGGTGGCGTAACTGGAATTGTGTTATCCGCTTGTGTGCTCGATAACGTTCTTCACGATACTTGATTTGTTGTAGCTCACTTCCATTATGTCATGTCAATAGGCTCATATATTAGTATAATAGTTATGTTTATATGATGGTGGCCTTTAATTACGGGAGTAAGCTTAAATAAGTATCTTTTACAGTGTCAGTGCATACTTTCTAATATTGGCTTTAATATGTGTTTTTTTCCTATGCATTATTTTGGGCTATGCGGGTTGCCCCGTCGAGTATGTATGTATGATAGCAGGTACAATTGAGTTAACGTTGTGTGTTCGATAGGTTCTTTTATTTCAGCTTTCAGGGGTTGTTTTTTTATCTTTATTTTGTGGGAGTCATTCTATAGTCGTAATGTGGCATTAGGTTCATTTGGGCCATCTAGAACTCTTATAAATGCTGTGATAGCACCAGTTGCTTATCATAATAAATTTTTTACTTACTACATGTCTGTAAATTACACATTTGGTGTTTACCATATGCATTGAAAGAATGATGAGTATGCAAACTGGTGAAGAACTGAGTGA
PS352_            ATGTTGAATATTTCAAAGGTTTTTAGTTGGTTATTTACTTTAGACCACAAGCGTATAGGTGTTTTGTACACCATAATAGGTATTTGGGCTGGTTTTGTAGGTTTGGGTTTTAGTTTAATGATTCGTATTAAATTTTTGGAGCCATATTATAATGTTATTTCGACTGATTGTTACAAATTTTTAGTTACTAATCACGGTATCATAATGATTTTCTTTTTTTTAATGCCTGTTTTAATTGGGGGATTTGGAAAATTTTTGATACCGTTATTAAGTGGTTTATCTGATCTAAACCTGCCTCGGTTAAAAGCTTTAAGTGCTTGGCTATTAGTACCATCTGTGGTTTTTTTAATTATTAGCATGAGTCTTGGGGCTGGCATTGGGTGAACTTTTTACCCTCCTCTTTCTTCCTCCTTGTTTAGAGCTAGTAAGGGAGTAGACTTTTTAATGTTTTCACTCCATTTAGCTGGCGTGTCTAGTATCTTTAGCTCTATTAATTTTATTTGTACTTTATACAGGGTTTTTAGGGCTAATTTAGCTGCTCGCAGTTCTGTTGTTTTATGAAGATATCTTTTTACTTCAGTTTTGCTGTTAACTACTTTACCTGTGTTAGCAGCTGCTATAACTATGCTATTGTTCGATCGTAACTTCAGTTCTGCTTTTTTTGACCCTTTAGGGGGGGGAGACCCCGTACTGTTTCAGCACATGTTCTGGTTTTTTGGTCATCCTGAAGTGTACGTTCTGATTTTACCTGGTTTCGGTATCATTAGACATGCTTGTATGAATATGGGTTGCGCCCCAGATGTATTTGGGTTTTATGGCTTGGTTTTTGCCAGGTTTTCTATCGTTTGTTTAGGCAGTGTAGTATGAGGACATCACATGTTTACAGTAGGTTTAGATGTCAAGACTGCGGTATTTTTTAGTTCTGTAACTATGATTATAGGGGTCCCCACAGGAATTAAGGTTTTTACCTGATTATACATGTTACTTAATAGACGTGTAAATAAGAGTGATCCTATATTTTGGTGGATTATATCTTTTATAGTTTTGTTTACTTTTGGTGGTGTGACTGGAATTGTGTTGTCTGCTTGTGTGCTCGATAACGTTCTCCACGATACTTGATTTGTTGTAGCTCACTTTCATTATGTCATGTCTCTAGGTTCGTATATTAGTATAATAGTTATGTTCATATGATGGTGGCCTTTAATTACGGGAGTAAGTTTAAACAAGTACCTTCTACAGTGTCAGTGTATACTTTCTAACATTGGCTTTAACCTGTGTTTTTTTCCTATGCATTATTTTGGTCTATGCGGGTTGCCTCGTCGAGTATGCATGTATGACAGCAGGTACAACTGAGTTAACGTTGTGTGTTCAATAGGCTCTTTCATTTCAGCCTTCAGGGGTTGTTTTTTTATCTTTATTTTGTGGGAGTCATTTTATAGTCGGAATGTGGCGTTAGGCTCATTTGGGCCGTCCAGAACTATTTTAAACGCTGTGATAGCACCAGTTGCTTACCATAATAATTTTTTTACTTACTATATGTCTGTAAACTACACATTTGGTGTTTACCATATGCATTGAAAGAATAATGAGTATGCAAACTGGTGAAGAACTGAGTGA
PS016_            ATGCATACTATAAATAAATTTTTAAATTGATTATTTACGCTAGATCATAAGCGTATAGGCATATTATACACATTAGTTGGAATTTGGGCTGGTTTTTTAGGCTTGAGTTTTAGTATCATGATTCGTGTAAATTTTTTGGAGCCTTACTATAACGTTATTTCAACAGATTGTTATAAATTTCTTATTACTAATCATGGTATTTTAATGATTTTTTTCTTTTTAATGCCAATTTTAATAGGAGGTTTTGGTAAATTTTTAATACCCCTTCTTAGAGGTTTATCTGATCTAAAATTACCTCGGTTGAATGCTTTAAGATTTTGGCTTTTAGTTCCTTCTGTCATCTTTTTAGTTGTTAGAATGTGTCTAGGGGCTGGTGTTGGTTGAACCTTTTATCCTCCTTTATCATCTTCCTTGTTTAGAGGTAGGAAGGGTGTAGACTTTTTAATGTTTTCTTTACATCTAGCTGGGGTGTCAAGAATTTTTAGATCTATTAATTTTATATGTACACTGTATAGTGTATTTAGAATGAACTTGGCTTCTCGTAGTTCAGTAATACTTTGGACTTATCTTTTTACCTCTATCCTTCTTCTAACTACATTACCTGTATTGGCTGCTGCTATTACTATGCTTCTATTTGATCGAAACTTTGGTTCTGCATTTTTTGACCCTCTTGGGGGTGGGGATCCAGTTTTGTTTCAGCATATGTTTTGGTTTTTTGGGCATCCTGAAGTATATGTTCTTATTTTACCAGGGTTTGGTATGGTTAGCCATGCTTGCCTAAACATGGGTTGTGCCCCAGACGTATTTGGTTTTTATGGGTTAGTGTTTGCTAGATTTTCTATTGTTTGTCTTGGTAGTGTAGTATGAGCGCATCATATGTTTACTGTTGGTTTAGATGTAAAGACTGCTGTGTTTTTTAGTTCTGTAACTATGGTAATTGGTGTTCCTACCGGTATTAAGGTTTTCACCTGATTATATATGCTATTAAATAGACATGTCAATAAGAGTGATCCAGTTTTTTTATGAGTTGTCTCTTTTATAATTCTTTTTACATTTGGTGGTGTCACAGGTATTGTACTATCTGCTTGTGTATTAGATAGTGTGCTGCATGATACTTGATTTGTTGTAGCCCACTTCCACTATGTAATGTCTTTAGGTTCTTACATTAGTATCATTATTATGTTTGTTTGATGATGGCCTTTAATTACTGGAGTAAGCTTAAATAAGTACTTATTACAATGTCAATGCGTAGTTTCTAAAGTTGGTTTTAACATGTGTTTTTTTCCTATGCATTACTTTGGGTTGTGTGGCTTACCTCGTCGTGTTTGCATGTATGAAAGAAGTTTTAATTGAATTAATGTAATTTGTACGATAGGTGCTTTTATTTCTATATTTAGTGGTTGTTTTTTCATGTTTATTCTGTGAGAATCTTTAGTTAGTCGTCATGTTGCTTTAGGCTCTTTTGGTGCTGCTAGCGTTATTACTAATATGATTTTAAGTCCTATTGCTTATCATAATAATTTTTTTACTCATTATTTATCTGTAAATTATTCTTACGGTGTATATCATATATACTGAAAGGATAAAGTTTATATTGGATCTTGAACGGTTTTTNNN
PS343_            ATGTTGAATATTTCAAAGGTTTTTAGTTGGTTGTTTACTTTAGACCATAAGCGTATAGGTGTTGTGTACACCGTAATAGGTATTTGGGCTGGTTTTGTAGGCTTGGGTTATAGTTTAATGATTCGCATTAAATTTTTGGAGCCATACTATAATGTTATTTCAACTGATTGTTATAAATTTTTAGTCACTAATCACGGCATAATAATGATTTTCTTTTTTTTAATGCCTGTTCTTATCGGGGGGTTTGGAAAATTTTTGATACCGTTATTGAGTGGTTTACCCGATTTAAATCTACCTCGGTTAAAAGCTTTAAGTGCTTGGCTATTGATACCCTCCGTGGTTTTTTTAATTATCAGTATGAGTCTTGGGGCTGGCATAGGGTGAACCTTTTACCCTCCTCTTTCTTCCTCTTTGTTTAGAGCTAGTAAGGGAGTAGATTTTTTAATGTTTTCACTCCATTTAGCTGGTGTGTCTAGTATTTTTAGATCTATTAATTTTATCTGTACTTTATACAGGGTTTTTAGTGCTAATTTAGCTGCTCGGAGTTCTGTTGTTTTATGGTCATATCTTTTTACTTCAGTCTTGCTGCTGACTACTTTACCCGTGTTGGCAGCTGCTATAACTATGCTACTGTTTGATCGTAACTTTAGTTCTGCTTTTTTTGACCCTTTAGGGGGAGGAGACCCTGTATTGTTTCAGCATATGTTCTGGTTTTTTGGTCATCCTGAAGTATACGTTCTGATTTTACCTGGTTTTGGTATTATTAGACATGCTTGTATGAATATGGGTTGTGCCCCAGATGTGTTTGGGTTTTATGGTTTGGTTTTTGCCAGGTTTTCAATTGTTTGTTTAGGTAGTGTAGTATGGGGTCATCACATGTTTACAGTAGGTTTAGATGTCAAGACTGCGGTATTTTTTAGTTCTGTGACTATGATTATAGGTGTCCCTACGGGAATTAAGGTTTTTACTTGATTGTATATGTTACTTAATAGACGTGTAAATAAGAGTGATCCTATATTTTGGTGGATCATGTCTTTTATAGTGTTGTTTACTTTTGGTGGCGTAACTGGGATTGTGTTATCTGCTTGTGTGCTCGATAACGTTCTTCACGATACTTGGTTTGTTGTAGCTCACTTCCATTATGTCATGTCAATAGGTTCATACATTAGCATAATAGTTATGTTTATATGATGGTGGCCTTTAATTACGGGAGTAAGCTTAAATAAGTATCTTTTACAGTGTCAGTGCATACTTTCTAATATTGGCTTTAATATGTGTTTTTTTCCTATGCACTATTTTGGGCTATGCGGGTTACCTCGTCGAGTATGCATGTATGATAGCAGGTACAATTGAGTTAACGTTGTGTGTTCAATAGGTTCTTTTATTTCAGCCTTCAGGGGTTGTTTTTTTATCTTTATTTTGTGGGAGTCATTCTATAGTCGTAATGTGGCATTAGGTTCATTTGGGCCATCTAGGACTCTTATAAACGCTGTGATAGCACCGGTTGCTTACCATAATAAATTTTTTACTTACTACATGTCTGTAAATTACACATTTGGTGTTTACCACATGCATTGAAAGAATGATGAGTATGCAAATTGGTGAAGAACCGAGTGA
PS338_            ATGTTGAGTATTTCAAAGGTTTTTAGCTGGTTGTTTACATTAGACCATAAGCGAATTGGTGTGGTTTATACTATTATAGGTATTTGGGCCGGTTTTGTAGGTCTGGGTTTTAGTTTAATGATTCGTGTTAAATTTTTAGAGCCCTATTATAATGTTATTTCCACAGATTGTTATAAATTCTTAATTACTAACCATGGTATTATAATGATTTTCTTTTTTTTAATGCCTGTTTTGATTGGTGGCTTTGGTAATTTTTTAATACCCTTATTAAGTGGTTTATCTGATCTGAATTTGCCACGTTTGAAAGCATTAAGTGCATGGTTGTTAGTGCCATCCGTTATTTTTCTTATAATTAGAATGGGTTTAGGTGCTGGTATTGGTTGGACATTCTATCCACCTCTTTCTTCTTCTTTATTCAGAGCTAGGAAGGGTGTTGATTTCCTGATGTTTTCTTTACATCTAGCGGGGGTATCAAGTATATTTAGTTCTATTAAATTTATTTGTACATTGTATAGGGTGTTTAGTGCTAATTTAGCTGCTCGTAGTTCCATAGTTTTATGGACTTACTTGTTTACATCCGTTCTATTGCTAACCACATTACCTGTTTTGGCTGCAGCCATTACTATGCTTTTATTCGATCGTAATTTTAGTTCGGCCTTTTTTGATCCATTAGGGGGTGGTGATCCTGTGTTATTTCAACACATGTTTTGGTTTTTTGGGCATCCTGAGGTGTATGTGTTAATTTTGCCCGGGTTTGGTATTATTAGACATGCTTGTATGAATATGGGGTGTGCTCCTGATGTCTTTGGCTTTTATGGTTTGGTTTTTGCTAGTTTCTCTATTGTTTGTTTAGGTAGTGTGGTGTGAGGTCATCATATGTTCACTGTGGGGTTAGATGTAAAGACTGCAGTATTTTTTAGCTCTGTTACTATGATTATTGGTGTGCCCACTGGTATCAAGGTGTTTACTTGATTATACATGCTGTTGAACAGTCGTGTTAATAAGAGCGATCCAATTTTTTGATGGGTTATCTCCTTTATAGTTTTATTCACATTTGGAGGGGTTACAGGGATCGTACTCTCTGCTTGTGTTTTAGATAATGTGTTGCATGATACTTGGTTTGTTGTTGCTCATTTTCATTATGTTATGTCTTTAGGCTCATACATCAGGATCATAGTTATGTTTATATGGTGATGGCCGTTGATTACTGGTGTTAGTTTGAATAAGTATCTTTTACAATGCCAGTGTATTCTATCAAAAATTGGGTTTAATATGTGTTTCTTCCCTATGCATTATTTTGGTTTATGTGGGTTACCCCGTCGTGTTTGTATGTATGACAGGTGCTATAATTGAGTAAACGTGGTTTGCTCTATTGGTTCTTTTATTTCTGCTTTCAGGGGTTGTTTTTTTATCTTTATTTTGTGAGAGTCTTTCTACAATCGAAAAGTAGCTATAGGTTCATTTGGGGCGTCTAGAACTATTACTAATATAGTAATAAACCCAGTTGCCTATCATAATAATTTCTTTACTTATTATATGTCCGTAAATTACACTTTCGGGGTTTATCATATGCATTGGAAGAATAATGAGTATGAGAATTGATGAAGAACTGAATGG
PS188_            ATGTTTAGGATTGCTAAGGGGTTAAGTTGGTTATTTACTTTGGATCATAAGCGTGTGGGTATTGTGTACACTGTTATAGGAATTTGAGCTGGTTTTGTAGGGTTGGGTTTTAGAATGTTGATTCGTATAAAATTTTTGGAGCCTTACTATAAAGTAATTTCTGCTGATTGTTATAAATTTTTGATTACAGAGCATGGTATTCTTATGATTTTTTTCTTTTTGATGCCGGTTCTTATAGGGGGGTTTGGTAAATTTTTGATACCTTTACTTAGTGGGTTGTCTGATTTAAATTTGCCTCGTTTGAATGCATTAAGTGCTTGGCTTCTTGTGCCATCTGTTATTTTTTTAGTTATTAGCATGTTGTTGGGTGCGGGTGTTGGGTGGACTTTTTATCCACCTTTGTCGTCTTCTATGTTTAGGAGAGGTAATGGTGTTGATTTTTTAATGTTTTCTTTGCACTTAGCTGGTGTGTCTAGTATATTTAGTTCTATTAAATTTATTTGTACTTTATACAGGGTTTTTAGTTCTAATTTGGCTGCGCGTAGGTCAATTATATTGTGAACTTATTTTTTTACTTCTGTGCTGTTGTTGACTACTCTTCCTGTCTTGGCTGCAGCGATTACGATGCTCTTGTTTGATCGTAAATTTAGTTCGGCTTTTTTTGATCCGCTAGGGGGGGGTGACCCAGTGCTTTTTCAGCACATGTTTTGATTTTTTGGTCACCCAGAAGTTTATGTGTTGATTTTGCCTGGTTTTGGTATTATTAGGCATGCTTGCATGAATATGGGATGTGCTCCAGATGTATTTGGATTTTATGGGTTAGTTTTTGCTAGATTTTCTATTGTGTGTTTAGGTAGTGTCGTATGGGGACACCACATGTTTACTGTGGGTCTAGATGTAAAGACAGCTGTTTTTTTTAGTTCTGTCACTATGATAATCGGTGTTCCAACTGGCATTAAGGTTTTTACGTGGTTGTATATGCTTTTAAAAAGACGTGTTAATAAGAGTGATCCAATATTTTGGTGAATTTTATCTTTTATTATTTTGTTCACTTTTGGTGGTGTTACTGGCATTGTGCTATCTGCGTGTGTTCTTGATAATGTGTTGCATGATACATGGTTTGTGGTAGCTCATTTTCATTATGTGATGTCGTTGGGTTCTTATATGAGGATCATAGTTATGTTTATTTGATGGTGGCCTTTAATAACAGGAGTTAGCCTTAAAAAGTATCTATTGCAGTGTCAGTGTGTTTTATCTAACATAGGGTTTAAAATGTGTTTTTTCCCTATGCATTATTTTGGTTTATGCGGTTTACCTCGTCGGGTTTGTATGTATGAGAGCAGGTTTAATTGAGTTAATGTTGTGTGTTCTTTGGGGTCTTTTATTTCTGCCTTTAGTGGCTGTTTTTTTATTTTTATACTGTGGGAGTCTCTTTATAGACGCCATGTAGCGTTGGGCTCTTTTATGGGTGCGAGCGCCATCACCAGTATTATATTGAGGCCGATATGTTATCACAATAAATTTTTTACTTACTATCTTTCTGTTAAATATACTTACGGTATATATCATATGCATTGAAAGAAAAATGTGTATGTAGGATGATGAACACCTGAGTGG
PS376_            ATGTTGAGTATTTCAAAGGTTTTTAGTTGGTTGTTTACATTAGACCATAAGCGAATTGGGGTGGTTTATACTATTATAGGTATCTGGGCTGGTTTCGTAGGTTTGGGCTTAAGTTTAATGATTCGTATTAAATTTTTAGAGCCCTATTATAATGTTATCTCCACAGATTGTTACAAATTTTTAATTACTAACCATGGCATTATAATGATTTTCTTTTTTTTAATGCCAGTCTTGATTGGCGGCTTTGGTAATTTCTTAATACCCTTATTAAGTGGTTTATCTGATCTGAATTTGCCACGTTTGAAAGCATTAAGTGCATGGCTGTTAGTGCCCTCCGTTATTTTTCTTATAATTAGAATGAGTTTAGGTGCTGGTGTTGGTTGGACATTCTATCCACCTCTCTCTTCTTCTTTATTCAGAGCTAGTAAGGGTGTTGACTTTCTGATGTTTTCTTTACATTTAGCTGGTGTATCAAGTATATTTAGTTCTATTAAATTTATTTGTACACTATATGGTGTGTTTAGTGCTAACCTAGCTGCTCGTAGTTCTATAGTTTTATGAACTTACTTGTTTACATCTGTTCTATTGTTAACTACATTACCCGTCTTGGCTGCAGCTATTACCATGCTTTTATTCGATCGTAAATTTAGTTCAGCTTTTTTTGACCCGTTAGGGGGTGGGGATCCTGTACTATTTCAACACATGTTTTGGTTTTTTGGGCATCCTGAGGTGTATGTGTTAATCTTACCTGGATTCGGTATTATTAGACATGCTTGTATGAACATGGGGTGTGCCCCTGATGTCTTTGGCTTTTATGGTTTGGTTTTTGCTAGTTTCTCTATTGTTTGCTTAGGTAGTGTGGTGTGAGGTCATCACATGTTCACTGTGGGGTTAGATGTAAAGACTGCAGTATTTTTTAGTTCTGTTACTATGATTATTGGCGTGCCTACTGGTATTAAGGTGTTTACTTGGTTATACATGCTGTTGAACAGTCGTGTTAATAAGAGTGATCCGATTTTTTGATGGGTTATCTCCTTTATAGTTTTATTTACATTTGGGGGGGTTACTGGGATCGTACTCTCTGCTTGTGTTTTAGATAATGTGTTGCATGATACTTGGTTTGTTGTTGCTCACTTTCATTATGTAATGTCTTTGGGTTCATACATCAGGATTATAGTTATGTTTATATGGTGATGGCCATTGATTACTGGTGTTAGTTTGAATAAGTATCTTTTACAGTGTCAGTGTATTCTATCAAAAATTGGGTTTAATATGTGTTTTTTCCCTATGCATTATTTTGGTTTATGCGGGTTACCCCGTCGTGTTTGTATGTATGACAGGTGCTATAACTGAGTAAACGTGGTTTGCTCTGTTGGTTCTTTCATTTCTGCTTTCAGGGGTTGTTTTTTTATCTTTATTTTGTGGGAGTCTTTCTACAATCGAAAAGTAGCCATAGGCTCATTTGGGGCACCTAGGACTATCACTAACACAGTAATAAACCCAGTTGCCTACCATAATAATTTCTTTACTTATTATATGTCCGTAAATTACACTTTTGGGGTTTACCATATGCATTGGAAGAATAATGAGTATGAGAATTGATGAAGAACTGAATGG
PS379_            ATGTTGAGTATTTCAAAGGTTTTTAGTTGGTTGTTTACATTAGACCATAAGCGAATTGGAGTGGTTTATACTATTATAGGTATCTGGGCTGGTTTTGTAGGTTTGGGCTTAAGTTTAATGATTCGTATTAAATTTTTAGAGCCCTATTATAATGTTATCTCCACAGATTGTTACAAATTTTTAATTACTAACCATGGCATTATAATGATTTTCTTTTTTTTAATGCCAGTCTTGATTGGCGGCTTTGGTAATTTCTTAATACCCTTATTAAGTGGTTTATCTGATCTGAATTTGCCACGTTTGAAAGCATTAAGTGCATGGCTGTTAGTGCCCTCCGTTATTTTTCTTATAATTAGAATGAGTTTAGGTGCTGGTGTTGGTTGGACATTCTATCCACCTCTCTCTTCTTCTTTATTCAGAGCTAGTAAGGGTGTTGACTTTCTGATGTTTTCTTTACATTTAGCTGGTGTATCAAGTATATTTAGTTCTATTAAATTTATTTGTACACTATATGGTGTGTTTAGTGCTAACCTAGCTGCTCGTAGTTCTATAGTTTTATGGACTTACTTGTTTACATCTGTTCTATTGTTAACTACATTACCCGTCTTGGCTGCAGCTATTACCATGCTTTTATTCGATCGTAAATTTAGTTCAGCTTTTTTTGACCCGTTAGGGGGTGGGGATCCTGTACTATTTCAACACATGTTTTGGTTTTTTGGACATCCTGAGGTGTATGTGTTAATCTTACCTGGATTCGGTATTATTAGACATGCTTGTATGAACATGGGGTGTGCCCCTGATGTCTTTGGCTTTTATGGTTTGGTTTTTGCTAGTTTCTCTATTGTTTGCTTAGGTAGTGTGGTGTGAGGTCATCACATGTTCACTGTGGGGTTAGATGTAAAGACTGCAGTATTTTTTAGTTCTGTTACTATGATTATTGGCGTGCCCACTGGTATTAAGGTGTTTACTTGGTTATACATGCTGTTGAACAGTCGTGTTAATAAGAGTGATCCTATTTTTTGATGGGTTATCTCCTTTATAGTTTTATTTACATTTGGGGGGGTTACTGGGATCGTACTCTCTGCTTGTGTTTTAGATAATGTGTTGCATGATACTTGGTTTGTTGTTGCTCATTTTCATTATGTAATGTCTTTGGGTTCATACATCAGGATTATAGTTATGTTTATATGGTGATGGCCATTGATTACTGGTGTTAGTTTGAATAAGTATCTTTTACAGTGTCAGTGTATTCTATCAAAAATTGGGTTTAATATGTGTTTTTTCCCTATGCATTATTTTGGTTTATGCGGGTTACCCCGTCGTGTTTGTATGTATGACAGGTGCTATAACTGAGTAAACGTGGTTTGCTCTGTTGGTTCTTTCATTTCTGCTTTCAGGGGTTGTTTTTTTATCTTTATTTTGTGGGAGTCTTTCTACAATCGAAAAGTAGCCATAGGCTCATTTGGGGCACCTAGGACTATCACTAACACAGTAATAAACCCAGTTGCCTACCATAATAATTTCTTTACTTATTATATGTCTGTAAATTACACTTTTGGGGTTTACCATATGCATTGGAAGAATAATGAGTATGAGAATTGATGAAGAACTGAATGG
PS357_            ATGTTGAATATTTCAAAGGTTTTTAGTTGGTTGTTTACTTTAGACCATAAGCGTATAGGTGTCGTGTACACCGTAATAGGTATTTGGGCTGGTTTTGTAGGTTTGGGTTATAGTTTAATGATTCGTATTAAATTTTTGGAGCCTTACTATAATGTTATTTCAACTGATTGTTATAAATTTTTAATTACTAATCACGGTATAATAATGATTTTCTTTTTTTTAATGCCTGTTCTCATTGGGGGGTTTGGAAAATTTTTGATACCGTTATTAAGTGGTTTACCCGATTTAAATCTACCTCGGTTAAAAGCTTTAAGTGCTTGGTTATTGATACCCTCTGTGGTTTTTTTGATTATTAGCATGAGTCTTGGGGCTGGCATAGGGTGAACCTTTTACCCCCCTCTCTCTTCCTCTTTGTTTAGAGCTAGTAAGGGAGTAGATTTTTTAATGTTTTCACTTCATTTAGCTGGTGTGTCTAGCATTTTTAGATCTATTAATTTTATTTGTACTTTATACAGGGTTTTTAGTGCTAATTTAGCTGCCCGTAGTTCTGTTGTTTTATGATCATATCTTTTTACTTCAGTCTTGCTGCTAGTTACTTTACCTGTGTTGGCAGCTTCTATAACTATGTTACTATTTGATCGTAACTTTAGTTCTGCTTTTTTTGACCCGTTAGGAGGGGGAGACCCTGTACTGTTTCAGCATATGTTCTGGTTTTTTGGTCACCCTGAGGTGTACGTTCTGATTTTACCTGGTTTCGGTATCATTAGACATGCTTGCATGAATATGGGTTGCGCCCCAGATGTATTTGGGTTTTATGGCTTGGTTTTTGCCAGGTTTTCAATTGTTTGTTTAGGTAGAGTAGTATGGGGCCATCACATGTTTACAGTAGGTTTAGATGTCAAGACTGCGGTATTTTTTAGTTCTGTAACTATGATTATAGGTGTCCCCACTGGAATCAAGGTTTTTACCTGATTGTATATGCTACTTAATAGACGTGTGAATAAGAGTGATCCTATATTTTGGTGGATCATGTCTTTTATAGTGTTGTTTACTTTTGGTGGCGTAACTGGGATTGTGTTATCTGCTTGTGTGCTTGATAACGTTCTTCATGATACTTGGTTTGTTGTAGCTCACTTCCATTATGTTATGTCAATAGGTTCATATATTAGTATAATAGTTATGTTTATATGATGGTGGCCTTTAATTACGGGAGTAAGCTTAAATAAGTATCTTTTACAGTGTCAGTGTATACTTTCTAATGTTGGCTTTAATATGTGTTTTTTTCCTATGCATTATTTTGGACTATGCGGGTTGCCCCGTCGAGTATGTATGTATGATAGCAGGTACAATTGAGTTAACGTTGTGTGCTCGATAGGTTCTTTTATTTCAGCCTTCAGGGGTTGTTTTTTTATCTTTATTTTGTGGGAGTCATTCTATAGTCGTAATGTGGCATTAGGTTCATTTGGGCCGTCTAGAACCCTTATTAACGCTGTGATAGCACCAGTTGCTTATCATAATAAATTTTTTACTTACTATATGTCTGTAAATTATACATTTGGTGTTTATCATATGCATTGAAAGAATGATGAGTATGCAAACTGGTGAAGAACTGAGTGA
PS174_            ATGATTAATGTTTCTAAGGTTTTTAGTTGATTGTTTACGTTAGATCATAAGCGTGTAGGCATTATTTATACTGTGTTAGGCGTTTGGGCCGGTTTTGTTGGTTTAGGTTTTAGTTTAATGATCCGTATTAAATTTTTAGAGCCTTACTATAATGTGATTTCGACAGATTGTTATAATTTTTTAATTACGGATCATGGTATTATAATGATTTTTTTTTTTTTAATGCCAGTTCTTATAGGTGGGTTTGGTAAATTTTTAATTCCCTTAATAAGGGGATTATCTGACTTAAAACTTCCACGTTTAAATGCTTTAAGTGTTTGGCTTCTTATACCGTCTGTTATTTTTTTGATAATTAGTATGGCCTTGGGGGCAGGAATTGGTTGAACTTTTTATCCTCCCCTATCATCAGGGTTGTTTAGCGGTAGAAAGGGGGTGGATTTTTTAATGTTTTCCTTGCATTTAGCTGGGGTTTCTAGAATTTTTAGTTCTATTAATTTTATATGTACATTATATAGTGTATTTAGTGCTAATTTAGCTGCGCGAAGGTCTATTATTTTATGGACTTATCTTTTTACATCTATTTTGTTGTTAACCACTCTTCCTGTTTTAGCTGCTGCTATAACAATGCTTTTATTTGATCGTAAATTTAGTTCTGCTTTTTTTGATCCATTGGGGGGGGGTGATCCTGTATTGTTTCAGCATATGTTTTGGTTTTTTGGTCACCCTGAAGTATATGTGTTAATTTTGCCTGGTTTTGGTGTAATGAGACATGCTTGTATGAATATGGGTTGTGCTCCTGATGTTTTTGGGTTTTATGGTTTGGTGTTTGCCAGGTTTTCTATAGTGTGTTTGGGTAGTGTGGTATGAGGGCACCATATGTTTACGGTTGGTTTAGATGTTAAGACGGCTGTTTTTTTTAGTTCTGTTACTATGATAATAGGGGTGCCCACGGGCATTAAGGTTTTTACTTGATTGTATATGTTGTTAAATAGTCGTGTTAATAAGACAGATCCTATATTTTGGTGAGTGCTTTCATTTATTGTTTTATTTACTTTTGGGGGTATCACAGGTATTGTTTTATCTGCATGTGTGTTGGATAATGTATTGCATGATACATGATTTGTTGTTGCGCATTTTCATTATGTAATGTCATTAGGGTCTTATATTAGTATTATTATTATGTTTGTTTGGTGGTGGCCTTTAATAACAGGGGTTAGTTTGAAAAAGTATCTTTTGCAATGTCATTGTATACTTTCTAATATAGGGTTTAATATGTGTTTTTTTCCTATGCATTATTTTGGGTTATGCGGGTTACCGCGTCGTGTGTGCATGTATGATGCTAGATTTAATTGAATTAATGTGGTTTGTTCTGTAGGTTCTTTTATATCTGCTTTTAGTGGGTGTTTTTTTATATTTATTTTATGAGAGTCTTTTTATAGTTGTAATATTGTTCTAGGTTCTTACGGTGCCCCTAGAACTATTACTAATTCTATGTTAAGTCCGTTAGCTTACCATAATAAATTTTTTACGTATTATCTTTCTGTAGATTATACATATGGGCTTTATCATATGCATTGAAATAATAATGAATATGCTAATTGATGGAGATCAGAATGA
PS173_            ATGATTAATGTTTCTAAGGTTTTTAGTTGATTGTTTACGTTAGATCATAAGCGTGTAGGCATTATTTATACTGTGTTAGGCGTTTGGGCCGGTTTTGTTGGTTTAGGTTTTAGTTTAATGATCCGTATTAAATTTTTAGAGCCTTACTATAATGTGATTTCGACAGATTGTTATAATTTTTTAATTACGGATCATGGTATTATAATGATTTTTTTTTTTTTAATGCCAGTTCTTATAGGTGGGTTTGGTAAATTTTTAATTCCCTTAATAAGGGGATTATCTGACTTAAAACTTCCACGTTTAAATGCTTTAAGTGTTTGGCTTCTTATACCGTCTGTTATTTTTTTGATAATTAGTATGGCCTTGGGGGCAGGAATTGGTTGAACTTTTTATCCTCCCCTATCATCAGGGTTGTTTAGCGGTAGAAAGGGGGTGGATTTTTTAATGTTTTCCTTGCATTTAGCTGGGGTTTCTAGAATTTTTAGTTCTATTAATTTTATATGTACATTATATAGTGTATTTAGTGCTAATTTAGCTGCGCGAAGGTCTATTATTTTATGGACTTATCTTTTTACATCTATTTTGTTGTTAACCACTCTTCCTGTTTTAGCTGCTGCTATAACAATGCTTTTATTTGATCGTAAATTTAGTTCTGCTTTTTTTGATCCATTGGGGGGGGGTGATCCTGTATTGTTTCAGCATATGTTTTGGTTTTTTGGTCACCCTGAAGTATATGTGTTAATTTTGCCTGGTTTTGGTGTAATGAGACATGCTTGTATGAATATGGGTTGTGCTCCTGATGTTTTTGGGTTTTATGGTTTGGTGTTTGCCAGGTTTTCTATAGTGTGTTTGGGTAGTGTGGTATGAGGGCACCATATGTTTACGGTTGGTTTAGATGTTAAGACGGCTGTTTTTTTTAGTTCTGTTACTATGATAATAGGGGTGCCCACGGGCATTAAGGTTTTTACTTGATTGTATATGTTGTTAAATAGTCGTGTTAATAAGACAGATCCTATATTTTGGTGAGTGCTTTCATTTATTGTTTTATTTACTTTTGGGGGTATCACAGGTATTGTTTTATCTGCATGTGTGTTGGATAATGTATTGCATGATACATGATTTGTTGTTGCGCATTTTCATTATGTAATGTCATTAGGGTCTTATATTAGTATTATTATTATGTTTGTTTGGTGGTGGCCTTTAATAACAGGGGTTAGTTTGAAAAAGTATCTTTTGCAATGTCATTGTATACTTTCTAATATAGGGTTTAATATGTGTTTTTTTCCTATGCATTATTTTGGGTTATGCGGGTTACCGCGTCGTGTGTGCATGTATGATGCTAGATTTAATTGAATTAATGTGGTTTGTTCTGTAGGTTCTTTTATATCTGCTTTTAGTGGGTGTTTTTTTATATTTATTTTATGAGAGTCTTTTTATAGTTGTAATATTGTTCTAGGTTCTTACGGTGCCCCTAGAACTATTACTAATTCTATGTTAAGTCCGTTAGCTTACCATAATAAATTTTTTACGTATTATCTTTCTGTGGATTATACGTATGGGCTTTATCATATGCATTGAAATAATAATGAATATGCTAATTGATGGAGATCAGAATGA
PS353_            ATGTTGAATATTTCAAAGGTTTTTAGTTGGTTATTTACTTTAGACCATAAGCGTATAGGTGTTTTGTACACCATAATAGGTATTTGGGCTGGTTTTGTAGGTTTGGGTTTTAGTTTAATGATTCGTATTAAATTTTTGGAGCCATATTATAATGTTATTTCTACTGATTGTTACAAATTTTTAGTCACTAATCACGGTATCATAATGATTTTCTTTTTTTTAATGCCTGTTTTAATTGGGGGATTTGGAAAATTTTTGATACCGTTATTAAGTGGTTTATCTGATCTAAACCTGCCTCGGTTAAAAGCTTTAAGTGCTTGGCTATTAGTACCATCTGTGGTTTTTTTAATTATTAGCATGAGTCTTGGGGCTGGCATTGGGTGAACTTTTTACCCTCCTCTTTCTTCCTCCTTGTTTAGAGCTAGTAAGGGAGTAGACTTTTTAATGTTTTCACTCCATTTAGCTGGCGTGTCTAGTATCTTTAGCTCTATTAATTTTATTTGTACTTTATACAGGGTTTTTAGGGCTAATTTAGCTGCTCGCAGTTCTGTTGTTTTATGAAGATATCTTTTTACTTCAGTTTTGCTGTTAACTACTTTACCTGTGTTAGCAGCTGCTATAACTATGCTATTGTTCGATCGTAACTTCAGTTCTGCTTTTTTTGACCCTTTAGGGGGGGGAGACCCCGTACTGTTTCAGCACATGTTCTGGTTTTTTGGTCATCCTGAAGTGTACGTTCTGATTTTACCTGGTTTCGGTATCATTAGACATGCTTGTATGAATATGGGTTGCGCCCCAGATGTATTTGGGTTTTATGGCTTGGTTTTTGCCAGGTTTTCTATCGTTTGTTTAGGCAGTGTAGTATGAGGACATCACATGTTTACAGTAGGTTTAGATGTCAAGACTGCGGTATTTTTTAGTTCTGTAACTATGATTATAGGGGTCCCCACAGGAATTAAGGTTTTTACCTGATTATACATGTTACTTAATAGACGTGTAAATAAGAGTGATCCTATATTTTGGTGGATTATATCTTTTATAGTTTTGTTTACTTTTGGTGGTGTGACTGGAATTGTGTTGTCTGCTTGTGTGCTCGATAACGTTCTCCACGATACTTGATTTGTTGTAGCTCACTTTCATTATGTCATGTCTCTAGGTTCGTATATTAGTATAATAGTTATGTTCATATGATGGTGGCCTTTAATTACGGGAGTAAGTTTAAACAAGTACCTTCTACAGTGTCAGTGTATACTTTCTAACATTGGCTTTAACCTGTGTTTTTTTCCTATGCATTATTTTGGTCTATGCGGGTTGCCTCGTCGAGTATGCATGTATGACAGCAGGTACAACTGAGTTAACGTTGTGTGTTCAATAGGCTCTTTCATTTCAGCCTTCAGGGGTTGTTTTTTTATCTTTATTTTGTGGGAGTCATTTTATAGTCGGAATGTGGCGTTAGGCTCATTTGGGCCGTCCAGAACTATTTTAAACGCTGTGATAGCACCAGTTGCTTACCATAATAATTTTTTTACTTACTATATGTCTGTAAACTACACATTTGGTGTTTACCATATGCATTGAAAGAATAATGAGTATGCAAACTGGTGAAGAACTGAGTGA
PS337_            ATGTTGAGTATTTCAAAGGTTTTTAGTTGGTTGTTTACATTAGACCATAAGCGGATTGGTGTGGTTTATACTATTATAGGTATCTGGGCTGGTTTTGTGGGTCTGGGCTTTAGCTTAATGATTCGTATTAAATTTTTAGAGCCTTATTATAATGTTATTTCCACAGATTGTTACAAATTTTTAATTACTAACCATGGTATTATAATGATTTTCTTTTTTTTAATGCCTATCTTAATTGGTGGCTTTGGTAATTTCTTAATACCCTTACTAAGTGGTTTATCTGATCTGAATTTGCCACGTTTGAAAGCATTAAGTGCATGGTTGTTAGTGCCATCCGTTATTTTTCTTATAATTAGAATGAGTTTAGGTGCTGGCATTGGCTGGACATTCTATCCACCCCTCTCTTCTTCTTTATTCAGAGCTAGGAAGGGTGTTGATTTCCTGATGTTTTCTTTACATTTAGCGGGTGTATCAAGTATATTTAGTTCTATTAAATTTATTTGTACACTGTACGGGGTGTTTAGTGCTAATTTAGCTGCTCGTAGCTCCATAGTTTTATGGACTTACTTGTTTACATCCGTTCTATTGTTAACTACATTACCTGTCTTGGCTGCAGCTATTACCATGCTTTTATTTGATCGTAATTTTAGTTCGGCCTTTTTTGACCCATTAGGGGGTGGTGATCCTGTATTATTTCAACATATGTTTTGGTTTTTTGGACATCCTGAGGTGTATGTGTTAATTTTACCCGGGTTTGGTATTATTAGACATGCTTGTATGAATATGGGGTGTGCTCCTGATGTCTTTGGCTTTTATGGGTTGGTTTTTGCTAGTTTCTCTATTGTTTGCTTAGGTAGTGTGGTGTGAGGTCATCATATGTTCACTGTGGGGTTAGATGTAAAGACTGCGGTATTTTTTAGCTCTGTTACTATGATTATTGGTGTGCCTACTGGCATCAAGGTGTTTACTTGATTATACATGCTGTTGAACAGTCGTGTTAATAAGAGCGATCCAATTTTTTGATGGGTTATCTCCTTTATAGTTTTATTCACATTTGGGGGGGTTACAGGGATCGTACTTTCTGCTTGTGTTTTAGATAATGTGTTGCACGATACTTGATTTGTTGTTGCTCATTTTCATTATGTTATGTCTTTGGGCTCATACATCAGGATTATAGTTATGTTTATATGGTGATGGCCGTTGATTACTGGTGTTAGTTTGAATAAGTATCTTTTACAATGCCAGTGTATTTTATCAAAAATTGGGTTTAATATGTGTTTTTTCCCTATGCATTATTTTGGTTTATGTGGGTTACCCCGTCGTGTTTGTATGTATGACAGGTGCTATAATTGAGTAAACGTGGTTTGCTCTGTTGGTTCTTTCATTTCTGCTTTTAGGGGTTGTTTTTTCATCTTTATTTTGTGGGAGTCTTTCTATAATCGAAAAGTAGCCATAGGTTCATTTGGGGCGTCTAGAACTATTACTAATACAGTAATAAACCCAGTTGCTTATCATAATAATTTCTTTACTTATTATATGTCCGTAAATTACACTTTCGGGGTTTATCATATGCATTGGAAGAATAATGAGTATGAGAATTGATGAAGAACTGAATGG
PS339_            ATGTTGAGTATTTCAAAGGTTTTTAGTTGGTTATTCACATTAGACCATAAGCGAATTGGTGTGGTTTATACCATTTTAGGTATTTGAGGTGGTTTTGTAGGTTTAGGTTTTAGTATGATGATTCGTATTAAATTTTTAGAGCCGTATTATAATGTTATTTCAACAGATTGTTATAATTTTTTAATTACTAACCACGGTATTATAATGATCTTCTTTTTTTTAATGCCTGTTTTAATTGGTGGATTTGGTAATTTTTTGATTCCATTATTAGGTGGTTTGTCTGATTTGAATTTACCTCGTTTGAAAGCATTAAGTGCTTGGTTATTGGTGCCTTCTGTTATTTTTCTGATCGTAAGAATGAGATTAGGTGCTGGTATTGGTTGAACATTTTATCCACCTCTTTCTTCATCTTTATTTAGTGCTAGAAAGGGGGTTGATTTCTTGATGTTTTCTTTGCATTTAGCTGGTGTTTCAAGCATATTTAGCTCGATTAACTTTATTTGTACCTTATACGGTGTTTTTAGCGCTAATTTGGCTGCTCGAAGTTCAATTGTTTTATGGACTTATCTTTTTACATCAGTTTTGTTATTGACAACCTTACCAGTGCTAGCAGCAGCTATTACTATGCTTTTATTCGATCGTAATTTTAGTTCGGCTTTTTTTGATCCGCTTGGTGGAGGTGATCCAGTATTATTTCAACATATGTTTTGGTTTTTTGGTCATCCTGAAGTTTATGTGTTAATTTTGCCTGGGTTTGGGATTATGAGTCATGCTTGCATGAATATGGGATGTGCTCCTGATGTATTTGGATTTTATGGTTTGGTTTTTGCTAGTTTCTCGATTGTTTGTTTAGGTAGTGTGGTTTGAGCTCATCATATGTTTACTGTTGGTCTCGATGTAAAGACAGCTGTATTTTTTAGTTCTGTTACTATGATTATTGGTGTTCCTACCGGTATTAAGGTGTTTACTTGATTGTATATGTTGCTTAATAGACGTGTGAAAAAGAGTGATCCAGTGTTTTGATGGGTTATTTCTTTTATAGTGTTATTCACATTTGGAGGGGTGACGGGGATTGTGTTATCTGCTTGTGTCTTGGATAATGTGTTGCATGATACCTGGTTTGTTGTTGCTCACTTTCATTATGTTTTGTCGCTAGGCTCTTATATAAGAATTATAGTTATGTTTATATGATGATGGCCGTTAATTACTGGTGTGAGTTTAAATAAGTATCTTTTACAGTGTCAGTGTATTCTTTCAAAAATTGGGTTTAATATGTGTTTTTTTCCAATGCATTATTTTGGTTTGTTTGGACTTCCTCGTCGGGTTTGTATGTATGATAGTAGGTATAATTGAGTGAATGTGGTTTGTTCGGTTGGTTCTTTCATTTCTGCCTTTAGAGGTTGTTTTTTTATCTTTATTTTATGGGAATCTTTTTATAGTCGAAAAGTAGTGGTAGGCTCATTTGGGGCGTCTAGAACTATTACTAATACAGTGATAACTCCTGTTGCTTACCATAATAATTTTTTTACTTATTATATGTCAGTAAACTACACGTTTGGTGTTTATCATATGCATTGGAAGAATAATGAGTATGCGAATTGATGAAGAACTGAGTGA
PS177_            ATGGTTAATTCTTCTAAGATTTTTAGTTGGTTATTTACGCTGGATCATAAGCGCATAGGTGTGATTTACACAATTATTGGTATATGGGCTGGTTTTGTTGGCCTAGGTTTTAGTTTGTTGATTCGTGTTAAATTTTTGGAGCCGTACTATAATGTTATTTCTACCGACTGCTATAATTTTTTGATTACGGAGCACGGTATTATAATGATATTCTTTTTTTTGATGCCTATTATAATAGGGGGGTTTGGTAAATTTTTAATTCCTTTGCTTAGCGGGTTATCAGACTTAAATTTACCGCGTTTGAATGCGTTAAGAATGTGGTTATTAGTGCCATCCGTTATTTTTTTAGTGGTTAGTGTTATTTTAGGGGCTGGTGTAGGTTGAACTTTTTACCCGCCGTTGTCATCTTCTCTTTTTAGGGGGAGCAAGGGTGTTGATTTTTTAATGTTTTCTCTACATTTAGCAGGGGTTTCTAGGATTTTCAGGTCTATAAAATTTATATGTACTTTATACAGTGTTTTTAGCGCTAATTTGGCTGCTCGCAGGTCAATTATTTTGTGGGTTTACCTTTTTACTTCTATCCTGTTGTTAACTACATTGCCTGTGTTAGCAGCTGCTATAACTATGCTTTTATTTGATCGTAACTTCAGTTCTGCCTTTTTTGATCCATTGGGCGGCGGAGATCCTGTTTTATTCCAGCACATGTTTTGGTTTTTTGGACACCCTGAGGTGTATGTGCTTATATTGCCTGGGTTTGGGATGATAAGCCATGCTTGTATGAATATGGGGTGTGCGCCGGATGTTTTTGGGTTTTATGGTTTGGTTTTCGCTGGGTTCTCTATTGTGTGCCTAGGTAGTGTGGTCTGGGGTCATCACATGTTTACGGTTGGCTTGGATGTTAAGACTGCTGTCTTTTTTAGTTCTGTGACCATGATAATTGGTGTTCCCACCGGGATTAAGGTTTTTACCTGGTTGTATATGTTGTTAAATAGCCGTGTGAATAAGAGGGACCCCATTTTTTGGTGGGTGATTTCGTTTATAGTCTTATTTACTTTTGGCGGTGTAACTGGTATAGTTTTGTCTGCTTGCGTTTTGGACAATGTTCTTCATGATACTTGATTTGTTGTTGCACACTTTCATTATGTGATGTCGCTTGGTTCCTACATTAGTATAATAATTATGTTCATATGATGATGGCCACTTATCACAGGGGTGAGCTTGAAAAAGTATTTGTTGCAGTCTCATTGTATTATATCTAATATAGGTTATAATCTATGTTTTTTCCCTATGCATTACTTTGGGTTGTGCGGTCTACCGCGTCGTGTGTGTATGTACGATGCTAGTTTTAATTGAGTTAATGTTTTATGCTCTGTTGGTTCGTTTATATCAGCCTTTAGTGCTAGCTTGTTTATATTTATACTTTGGGAGTCGTTTTATAGTTGTAATGCTGTTATAGGCTCGTACGGTGCCTCCAGTACCGTTACTAAAGTGTTGTTAAGACCCGTGGCTTATCATAATAATTTTTTTACATACTACCTTTCAGTTAATTATACTTACGGCGTTTACCATATGCATTGGAATAATAAAGAGTATGCCGGTTGGTGGACAACTGACTGA
PS296_            ATGCTTACTATAAATAACTTTCTTAACTGATTATTTACGCTAGACCATAAGCGTATAGGCATATTGTATACACTGGTGGGTATTTGAGCTGGTTTTTTGGGTTTAAGCTTTAGTATAATGATTCGTGTTAAATTTCTAGAGCCTTACTATAATGTTATATCTGCAGACTGTTATAAATTTTTAATTACAAACCATGGTATCTTAATGATTTTCTTTTTTTTAATGCCTATACTAATAGGCGGATTTGGAAAATTTTTGATTCCTTTATTAAGTGGTTTATCTGACCTTAAATTACCTCGTCTTAATGCTTTAAGATTTTGGTTGCTTGTGCCATCTGTAATTTTTTTGGTGATTAGTATGTACCTTGGGGCTGGTGTTGGTTGAACTTTTTATCCACCGCTATCTTCATCTATTTTTAGAGGAAGAAAGGGTGTAGACTTTTTGATGTTCTCCCTTCATTTGGCAGGTGTTTCTAGAATTTTTAGTTCTATAAACTTTATATGCACACTCTATAGTGTTTTTAGAGCTAATTTGGCCTCTCGCAGCTCAGTGATACTTTGGACATATCTTTTTACTTCGATTCTTTTATTAACTACTTTGCCTGTTTTAGCTGCTGCTATTACTATGCTTCTATTTGATCGAAAATTTGGATCTGCTTTTTTTGATCCGTTAGGGGGTGGTGACCCTGTTTTATTTCAGCATATGTTTTGATTCTTTGGGCATCCTGAAGTTTACGTTTTAATTTTACCTGGTTTTGGCATGGTTAGACATGCTTGTTTAAATATGGGATGTGCTCCAGACGTGTTTGGGTTTTATGGGTTGGTATTTGCTAGATTTTCAATTGTTTGTTTAGGTAGAGTAGTTTGAGCTCATCATATGTTTACTGTAGGTCTTGACGTGAAGACTGCTGTATTCTTTAGTTCTGTTACTATGATTATTGGTGTTCCTACTGGTATTAAGGTGTTTACTTGATTATATATGTTATTAAATAGACATGTTAAAAAGAGAGACCCTGTATTTCTATGGGTAGTATCTTTTATCATTTTATTTACTTTTGGTGGTGTAACAGGTATAGTTCTTTCTGCTTGTGTATTAGATAGAGTTCTTCATGATACTTGGTTTGTAGTAGCGCATTTTCATTATGTGATGTCATTAGGTTCTTATATAAGTATTATTATAATGTTTATTTGATGATGACCACTAATAACAGGGGTAAGGTTAAAAAAGTATTTACTCCAGTGTCAATGTCTTGTTTCAAAAGTTGGGTTTAATATGTGTTTTTTTCCTATGCATTATTTTGGTTTGTGTGGGCTACCTCGTCGTGTTTGTATGTATGAGAGAAGTTTTAGTTGAATAAATATAGTTTGTACTATAGGTGCTTTTATATCAATTTTTAGAGGTTGCTTTTTTATGTTTATACTATGAGAGTCTCTTGCCACTCGTCATATTGCTTTAGGTTCCTTTGGCGCGGCTAGCGTTATTACTAATATGATTTTAAGTCCCATAGCATATCATAATAAATTTTTTACTCATTATCTGTCTGTAAAATATTCTTATGGTGTTTATCATATTTACTGAAAGAACAATGTTTATATAGGTACATGAACGGTTTTTNNN
PS350_            ATGTTGAATATTTCAAAGGTTTTTAGTTGGTTGTTTACTTTAGACCATAAGCGTATAGGTGTCGTGTACACCGTAATAGGTATTTGGGCTGGTTTTGTAGGTTTGGGTTATAGTTTAATGATTCGCATTAAATTTTTGGAGCCTTACTATAATGTTATTTCAACTGATTGTTATAAATTTTTAGTCACTAATCACGGTATAATAATGATTTTCTTTTTTTTAATGCCTGTTCTCATTGGGGGGTTTGGAAAATTTTTGATACCGTTATTAAGTGGTTTACCCGATTTAAATCTACCTCGGTTAAAAGCTTTAAGTGCTTGGCTATTGATACCATCTGTGGTTTTTTTGATAATTAGCATGAGTCTTGGGGCTGGCATAGGGTGAACCTTTTACCCCCCTCTCTCTTCCTCCTTGTTTAGAGCTAGTAAGGGAGTAGATTTTTTAATGTTTTCACTCCATTTAGCTGGTGTGTCTAGTATTTTTAGATCTATTAATTTTATTTGTACTTTATACAGGGTTTTTAGTGCTAATCTAGCTGCTCGGAGTTCTGTTGTACTATGATCATATCTTTTTACTTCAGTCTTGCTGCTAACTACTTTACCTGTTTTGGCAGCTGCTATAACTATGCTACTGTTTGATCGTAACTTTAGTTCTGCTTTTTTTGACCCTTTAGGAGGGGGAGACCCTGTACTGTTTCAGCATATGTTCTGGTTTTTTGGTCATCCTGAGGTGTACGTTCTGATTTTACCTGGTTTCGGTATTATTAGACATGCTTGTATGAATATGGGTTGCGCCCCAGATGTATTTGGGTTTTACGGCTTGGTTTTTGCCAGGTTTTCAATCGTTTGTTTAGGTAGCGTAGTATGAGGCCATCACATGTTTACAGTAGGTTTAGATGTCAAGACTGCGGTATTTTTTAGTTCTGTAACTATGATTATAGGTGTCCCTACCGGAATCAAGGTTTTTACTTGATTGTATATGTTACTTAATAGACGTGTAAATAAGAGTGATCCTATATTTTGGTGGATCATGTCTTTTATAGTGTTGTTTACTTTTGGTGGCGTAACTGGAATTGTGTTATCCGCTTGTGTGCTCGATAACGTTCTTCACGATACTTGATTTGTTGTAGCTCACTTCCATTATGTCATGTCAATAGGCTCATATATTAGTATAATAGTTATGTTTATATGATGGTGGCCTTTAATTACGGGAGTAAGCTTAAATAAGTATCTTTTACAGTGTCAGTGCATACTTTCTAATATTGGCTTTAATATGTGTTTTTTTCCTATGCATTATTTTGGGCTATGCGGGTTGCCCCGTCGAGTATGTATGTATGATAGCAGGTACAATTGAGTTAACGTTGTGTGTTCGATAGGTTCTTTTATTTCAGCTTTCAGGGGTTGTTTTTTTATCTTTATTTTGTGGGAGTCATTCTATAGTCGTAATGTGGCATTAGGTTCATTTGGGCCATCTAGAACTCTTATAAATGCTGTGATAGCACCAGTTGCTTATCATAATAAATTTTTTACTTACTACATGTCTGTAAATTACACATTTGGTGTTTACCATATGCATTGAAAGAATGATGAGTATGCAAACTGGTGAAGAACTGAGTGA
PS347_            ATGTTGAATATTTCAAAGGTTTTTAGTTGGTTGTTTACTTTAGACCATAAGCGTATAGGTGTCGTGTACACCGTAATAGGTATTTGGGCTGGTTTTGTAGGTTTGGGTTATAGTTTAATGATTCGCATTAAATTTTTGGAGCCTTACTATAATGTTATTTCAACTGATTGTTATAAATTTTTAGTCACTAACCACGGTATAATAATGATTTTCTTTTTTTTAATGCCTGTTCTCATTGGGGGGTTTGGAAAATTTTTGATACCGTTATTAAGTGGTTTACCCGATTTAAATCTACCTCGGTTAAAAGCTTTAAGTGCTTGGCTATTGATACCATCTGTGGTTTTTTTGATTATTAGCATGAGTCTTGGGGCTGGCATAGGGTGAACCTTTTACCCCCCTCTCTCTTCCTCCTTGTTTAGAGCTAGTAAGGGAGTAGATTTTTTAATGTTTTCACTCCATTTAGCGGGTGTGTCTAGTATTTTTAGATCTATTAATTTTATTTGTACTTTATACAGGGTTTTTAGTGCTAACCTAGCTGCTCGGAGTTCTGTTGTTCTATGATCATATCTTTTTACTTCAGTCTTGCTGCTAACTACTTTACCTGTTTTGGCAGCTGCTATTACTATGCTACTGTTTGATCGTAACTTTAGTTCTGCTTTTTTTGACCCTTTAGGAGGGGGAGACCCTGTACTGTTTCAGCATATGTTCTGGTTTTTTGGTCATCCTGAGGTGTACGTTCTGATTTTACCTGGTTTCGGTATTATTAGACATGCTTGTATGAATATGGGTTGCGCCCCAGATGTATTTGGGTTTTACGGCTTGGTTTTTGCCAGGTTTTCAATCGTTTGTTTAGGTAGCGTAGTATGAGGCCATCACATGTTTACAGTAGGTTTAGATGTCAAGACTGCGGTATTTTTTAGTTCTGTAACTATGATTATAGGTGTCCCCACCGGAATCAAGGTTTTTACTTGATTGTATATGTTACTTAATAGACGTGTAAATAAGAGTGATCCTATATTTTGGTGGATCATGTCTTTTATAGTGTTGTTTACTTTTGGTGGCGTAACTGGAATTGTGTTATCCGCTTGTGTGCTCGATAACGTTCTTCACGATACTTGATTTGTTGTAGCTCACTTCCATTATGTCATGTCAATAGGCTCATATATTAGTATAATAGTTATGTTTATATGATGGTGGCCTTTAATTACGGGAGTAAGCTTAAATAAGTATCTTTTACAGTGTCAGTGCATACTTTCTAATATTGGCTTTAATATGTGTTTTTTTCCTATGCATTATTTTGGGTTATGCGGGTTGCCCCGTCGAGTATGCATGTATGATAGCAGGTACAATTGAGTTAACGTTGTGTGTTCGATAGGTTCTTTTATTTCAGCTTTCAGGGGTTGTTTTTTTATCTTTATTTTGTGGGAGTCATTCTATAGCCGTAATGTGGCATTAGGTTCATTTGGGCCATCTAGAACTCTTATAAATGCTGTGACAGCACCAGTTGCTTATCATAATAAATTTTTTACTTACTACATGTCTGTAAATTACACATTTGGTGTTTACCATATGCATTGAAAGAATGATGAGTATGCAAACTGGTGAAGAACTGAGTGA
PD010_            ATGCGTACTATAAATAAATTTCTTAGCTGGCTGTTTACTCTTGATCACAAGCGTATAGGTGTACTGTACACGATGGTTGGGGTTTGGGCCGGTTTTTTAGGTTTAAGATTCAGTATAATGATTCGTGTTAATTTTTTAGAGCCGTACCATAATGTTATATCAACAGACTGTTACAAATTTTTGATAACGAATCATGGCATCTTAATGATTTTCTTTTTTTTAATGCCTATCTTAATAGGGGGGTTTGGTAAATTTTTGATTCCACTGTTAGGCGGTTTGTCTGACCTTAACTTGCCACGTTTGAATGCTTTAAGGTTTTGGCTGCTAGTCCCTTCTGTAATTTTTCTTGTGGTAAGTATGTGGTTAGGTGCTGGAGTCGGTTGAACTTTTTATCCGCCGTTGTCTTCTTCCATTTTCAGTAGGAGTAAGGGTGTAGATTTTTTAATGTTTTCTCTCCATTTGGCTGGAGTGTCGAGTATTTTTAGTTCTATAAATTTTATTTGCACTCTTTACAGGGTTTTTGCTGTTAACTTAGCTTCACGTAGGTCGATTATACTTTGAACATACTTGTTCACTTCTATTCTTTTATTGACTACGTTACCGGTTTTAGCAGCTGCCATTACTATGCTATTGTTTGATCGAAAATTTGGTTCTGCTTTTTTTGACCCTCTTGGTGGTGGGGATCCGGTTTTATTTCAGCACATGTTTTGGTTTTTTGGTCACCCCGAAGTCTATGTCTTAATTTTACCAGGGTTCGGCATGGTTAGACACGCTTGCTTAAACATGGGTTGTGCCCCTGATGTGTTTGGGTTTTATGGCCTAGTTTTTGCCAGGTTTTCAATTGTGTGTTTAGGCAGTGTTGTGTGAGCACACCACATGTTTACAGTGGGTTTAGACGTTAAGACAGCTGTGTTTTTTAGTTCCGTGACAATGGTTATTGGTGTTCCAACAGGTATTAAGGTTTTTACATGGTTGTACATGTTATTAAACAGAAATGTTAATAAGATGGATCCAGTATTTTTATGGGTTGTTTCATTCATTATACTTTTTACCTTCGGAGGTGTAACAGGTATCGTTCTATCTGCATGCGTGCTAGACAGAGTTCTTCATGATACTTGGTTTGTAGTGGCTCATTTTCACTATGTGATGTCACTGGGCTCTTATATAAGAATTATTTTAATGTTTATATGATGATGGCCTCTTATCACCGGCGTTAGACTAAATAAGTATTTGTTACAGTGCCAGTGCCTAGTTTCTAATATCGGCTTTAATTTATGTTTCTTTCCAATGCATTATTTTGGCTTATGCGGTTTACCACGCCGTGTGTGTATGTATGAGAGAAGGTTCAATTGAATTAATGTAGCTTGCACAGTTGGCGCTTTTATATCTATATTCAGTGGCTGTTTTTTTATATTTATATTATGGGAATCGTTATCCAGACGTCATATTGCTTTAGGCTCATTTGGAGCTTCTAGAGTCATTACTAAAATGATATTAAGCCCTATAGCGTACCATAATAATTTTTTTACATACTACATGTCTGTTAAATACTCTTATGGCGTGTATCATATTTATTGGAAGAATAAAGTCTACATTGGGACATGAACGGTTTTTNNN
PS346_            ATGTTGAATATTTCAAAGGTTTTTAGTTGGTTGTTTACTTTAGACCATAAGCGTATAGGTGTTGTGTACACCGTAATAGGTATTTGGGCTGGTTTTGTAGGCTTGGGTTATAGTTTAATGATTCGCATTAAATTTTTGGAGCCATACTATAATGTTATTTCAACTGATTGTTATAAATTTTTAGTCACTAATCACGGCATAATAATGATTTTCTTTTTTTTAATGCCTGTTCTTATCGGGGGGTTTGGAAAATTTTTGATACCGTTATTGAGTGGTTTACCCGATTTAAATCTACCTCGGTTAAAAGCTTTAAGTGCTTGGCTATTGATACCCTCCGTGGTTTTTTTAATTATTAGTATGAGTCTTGGGGCTGGCATAGGGTGAACCTTTTACCCTCCTCTTTCTTCCTCTTTGTTTAGAGCTAGTAAGGGAGTAGATTTTTTAATGTTTTCACTCCATTTAGCTGGTGTGTCTAGTATTTTTAGATCTATTAATTTTATCTGTACTTTATACAGGGTTTTTAGTGCTAATTTAGCTGCTCGGAGTTCTGTTGTTTTATGGTCATATCTTTTTACTTCAGTCTTGCTGCTGACTACTTTACCCGTGTTGGCAGCTGCTATAACTATGCTACTGTTTGATCGTAACTTTAGTTCTGCTTTTTTTGACCCTTTAGGGGGAGGAGACCCTGTATTGTTTCAGCATATGTTCTGGTTTTTTGGTCATCCTGAAGTGTACGTTCTGATTTTACCTGGTTTTGGTATTATTAGACATGCTTGTATGAATATGGGTTGTGCCCCAGATGTATTTGGGTTTTATGGTTTGGTTTTTGCCAGGTTTTCAATCGTTTGTTTAGGTAGTGTAGTATGGGGTCATCACATGTTTACAGTAGGTTTAGATGTCAAGACTGCGGTATTTTTTAGTTCTGTGACTATGATTATAGGTGTCCCTACGGGAATTAAGGTTTTTACTTGATTGTATATGTTACTTAATAGACGTGTAAATAAGAGTGATCCTATATTTTGGTGGATCATGTCTTTTATAGTGTTGTTTACTTTTGGTGGCGTAACTGGGATTGTGTTATCTGCTTGTGTGCTCGATAACGTTCTTCACGATACTTGGTTTGTTGTAGCTCACTTCCATTATGTCATGTCAATAGGTTCATACATTAGCATAATAGTTATGTTTATATGATGGTGGCCTTTAATTACGGGAGTAAGCTTAAATAAGTATCTTTTACAGTGTCAGTGTATACTTTCTAATATTGGCTTTAATATGTGTTTTTTTCCTATGCACTATTTTGGGCTATGCGGGTTACCTCGTCGAGTATGCATGTATGATAGCAGGTACAATTGAGTTAACGTTGTGTGTTCAATAGGTTCTTTTATTTCAGCCTTCAGGGGTTGTTTTTTTATCTTTATTTTGTGGGAGTCATTCTATAGTCGTAATGTGGCATTAGGTTCATTTGGGCCATCTAGGACTCTTATAAACGCTGTGATAGCACCGGTTGCTTACCATAATAAATTTTTTACTTACTACATGTCTGTAAATTACACATTTGGTGTTTACCACATGCATTGAAAGAATGATGAGTATGCAAATTGGTGAAGAACCGAGTGA
PS351_            ATGTTGAATATTTCAAAGGTTTTTAGTTGGTTGTTTACTTTAGACCATAAGCGTATAGGTGTCGTGTACACCGTAATAGGTATTTGGGCTGGTTTTGTAGGTTTGGGTTATAGTTTAATGATTCGCATTAAATTTTTGGAGCCTTACTATAATGTTATTTCAACTGATTGTTATAAATTTTTAGTCACTAATCACGGTATAATAATGATTTTCTTTTTTTTAATGCCTGTTCTCATTGGGGGGTTTGGAAAATTTTTGATACCGTTATTAAGTGGTTTACCCGATTTAAATCTACCTCGGTTAAAAGCTTTAAGTGCTTGGCTATTGATACCATCTGTGGTTTTTTTGATAATTAGCATGAGTCTTGGGGCTGGCATAGGGTGAACCTTTTACCCCCCTCTCTCTTCCTCCTTGTTTAGAGCTAGTAAGGGAGTAGATTTTTTAATGTTTTCACTCCATTTAGCTGGTGTGTCTAGTATTTTTAGATCTATTAATTTTATTTGTACTTTATACAGGGTTTTTAGTGCTAATCTAGCTGCTCGGAGTTCTGTTGTTCTATGATCATATCTTTTTACTTCAGTCTTGCTGCTAACTACTTTACCTGTTTTGGCAGCTGCTATAACTATGCTACTGTTTGATCGTAACTTTAGTTCTGCTTTTTTTGACCCTTTAGGAGGGGGAGACCCTGTACTGTTTCAGCATATGTTCTGGTTTTTTGGTCATCCTGAGGTGTACGTTCTGATTTTACCTGGTTTCGGTATTATTAGACATGCTTGTATGAATATGGGTTGCGCCCCAGATGTATTTGGGTTTTACGGCTTGGTTTTTGCCAGGTTTTCAATCGTTTGTTTAGGTAGCGTAGTATGAGGCCATCACATGTTTACAGTAGGTTTAGATGTCAAGACTGCGGTATTTTTTAGTTCTGTAACTATGATTATAGGTGTCCCCACCGGAATCAAGGTTTTTACTTGATTGTATATGTTACTTAATAGACGTGTAAATAAGAGTGATCCTATATTTTGGTGGATCATGTCTTTTATAGTGTTGTTTACTTTTGGTGGCGTAACTGGAATTGTGTTATCCGCTTGTGTGCTCGATAACGTTCTTCACGATACTTGATTTGTTGTAGCTCACTTCCATTATGTCATGTCAATAGGCTCATATATTAGTATAATAGTTATGTTTATATGATGGTGGCCCTTAATTACGGGAGTAAGCTTAAATAAGTATCTTTTACAGTGTCAGTGCATACTTTCTAATATTGGCTTTAATATGTGTTTTTTTCCTATGCATTATTTTGGGCTATGCGGGTTGCCCCGTCGAGTATGTATGTATGATAGCAGGTACAATTGAGTTAACGTTGTGTGTTCGATAGGTTCTTTTATTTCAGCTTTCAGGGGTTGTTTTTTTATCTTTATTTTGTGGGAGTCATTCTATAGTCGTAATGTGGCATTAGGTTCATTTGGGCCATCTAGAACTCTTATAAATGCTGTGATAGCACCAGTTGCTTATCATAATAAATTTTTTACTTACTACATGTCTGTAAATTACACATTTGGTGTTTACCATATGCATTGAAAGAATGATGAGTATGCAAACTGGTGAAGAACTGAGTGA
PD356_            ATGTTGAATATTTCAAAGGTTTTTAGTTGGTTATTTACTTTAGACCATAAGCGTATAGGTGTTTTGTACACCATAATAGGTATTTGGGCTGGTTTTGTAGGTTTGGGTTTTAGTTTAATGATTCGTATTAAATTTTTGGAGCCATATTATAATGTTATTTCGACTGATTGTTACAAATTTTTAGTCACTAACCACGGTATCATAATGATTTTCTTTTTTTTAATGCCTGTTTTAATTGGGGGATTTGGAAAATTTTTGATACCGTTATTAAGTGGTTTATCTGATCTAAACCTGCCTCGGTTAAAAGCTTTAAGTGCTTGGCTATTAGTACCATCTGTGGTTTTTTTAATTATTAGCATGAGTCTTGGGGCTGGCATTGGGTGAACTTTTTACCCTCCTCTTTCTTCCTCCTTGTTTAGAGCTAGTAAGGGAGTAGATTTTTTAATGTTTTCACTCCATTTAGCTGGCGTGTCTAGTATCTTTAGCTCTATTAATTTTATTTGTACTTTATACAGGGTTTTTAGGGCTAATTTAGCTGCTCGCAGTTCTGTTGTTTTATGAAGATATCTTTTTACTTCAGTTTTGCTGTTARCTACTTTACCTGTGTTAGCAGCTGCTATAACTATGCTATTGTTCGATCGTAAATTCAGTTCTGCTTTTTTTGACCCTTTAGGGGGGGGAGACCCCGTACTGTTTCAGCACATGTTCTGGTTTTTTGGTCATCCTGAAGTGTACGTTCTGATTTTACCTGGTTTCGGTATCATTAGACATGCTTGTATGAATATGGGTTGCGCCCCAGATGTATTTGGGTTTTATGGCTTGGTTTTTGCCAGGTTTTCTATCGTTTGTTTAGGCAGTGTAGTATGAGGACATCACATGTTTACAGTAGGTTTAGATGTCAAGACTGCGGTATTTTTTAGTTCTGTAACTATGATTATAGGGGTCCCCACAGGAATTAAGGTTTTTACCTGATTATATATGTTACTTAATAGACGTGTAAATAAGAGTGATCCTATATTTTGGTGGATTATATCTTTTATAGTTTTGTTTACTTTTGGTGGTGTAACTGGAATTGTGTTGTCTGCTTGTGTGCTCGATAACGTTCTCCACGATACTTGATTTGTTGTAGCTCACTTTCATTATGTCATGTCTCTAGGTTCGTATATTAGTATAATAGTTATGTTCATATGATGGTGGCCTTTAATTACGGGAGTAAGTTTAAACAAGTACCTTCTACAGTGTCAGTGTATACTTTCTAACATTGGCTTTAACCTGTGTTTTTTTCCTATGCATTATTTTGGGCTATGCGGGTTGCCTCGTCGAGTATGCATGTATGACAGCAGGTACAACTGAGTTAACGTTGTGTGTTCAATAGGCTCTTTCATTTCAGCCTTCAGGGGTTGTTTTTTTATCTTTATTTTGTGGGAGTCATTTTATAGTCGGAATGTGGCGTTAGGCTCATTTGGGCCGTCCAGAACTATTTTAAACGCTGTGATAGCGCCAGTTGCTTACCATAATAATTTTTTTACTTACTATATGTCTGTAAATTACACATTTGGTGTTTACCATATGCATTGAAAGAATAATGAGTATGCAAACTGGTGAAGAACTGAGTGA
PS432_            ATGTATACTATAAATAAATTTTTAAATTGATTGTTTACTTTAGATCATAAGCGCATAGGAATATTGTATACATTGGTTGGTATATGAGCTGGTTTTTTGGGTTTAAGGTTTAGTTTGATGATTCGCGTAAAATTTTTAGAGCCCTACTATAACGTAATTTCTACTGATTGTTATAAATTTTTGATTACAAACCATGGAATATTGATGATTTTCTTTTTTTTAATGCCTATCTTGATAGGGGGTTTTGGTAAATTTTTAATTCCTTTATTAAGGGGTTTATCTGATTTAAAATTACCTCGTTTGAAAGCATTGAGATTTTGATTACTTGTTCCTTCTGTTATTTTTTTAGTAACTAGAATGTGTCTTGGTGCTGGGGTAGGTTGAACTTTTTATCCACCTTTATCAGCTTCAATGTTTAAAGCAAGTAAGGGTGTTGATTTTTTAATGTTTTCTTTACATCTTGCTGGTGTTTCTAGAATTTTTAGATCTATAAATTTTATTTGTACACTTTATAGGGTTTTTAGAATGAAATTGTCAGCACGAAGATCTATAATTCTTTGAACATACTTATTTACCTCTATATTACTTTTAACAACTTTACCTGTATTAGCTGCTGCTATAACAATGCTTCTATTTGATCGTAAATTTGGTTCTGCTTTTTTTGATCCACTTGGGGGTGGAGACCCAGTATTATTTCAACATATGTTTTGATTTTTTGGGCATCCAGAAGTATACGTTTTGATTTTACCAGGTTTTGGAATGATGAGTCATGCTTGTTTAAAAATGGGTTGTGCTCCAGATGTATTTGGATTTTATGGCTTAGTTTTTGCCAGGTTTTCAATAGTTTGTTTAGGTAGTGTAGTTTGGGCTCATCACATGTTTACTGTTGGATTAGATGTAAAGACTGCTGTCTTTTTTAGTTCAGTTACAATGATTATAGGTGTGCCTACAGGTATAAAGGTTTTTACATGATTGTATATGTTAGTTAAAAGAAAAGTTAAAAAGACTGATCCAGTATTTTTATGAGTTGTTTCATTTATTATTCTTTTTACATTTGGTGGAGTTACAGGCGTCGTTTTGTCAGCTTGTGTGTTGGATAGTGTGCTCCATGACACTTGGTTTGTTGTTGCTCATTTTCATTATGTTATGTCTCTGGGTTCATATATTAGTATAATTTTAATGTTTATTTGATGATGACCCTTAATTACAGGAGTAAGTCTTAATAAGTATTTATTGCAGTGTCAATGTATTATTTCTAATATAGGTTTTAAAATGTGTTTTTTTCCAATGCACTATTTTGGGATGTGTGGATTACCACGTCGTGTATGTATATATGAAAGTAGTTTTAATTGAATTAATGCTATTTGCACAATTGGTTCTTTTATTTCTATTTTTAGAGGGTGTCTTTTTATATTTATTTTATGAGAATCTTTGGCTACCCGTCATATAGCTTTAGGTTCATTTGGTGCAGCTAGTGTTATCACAAGTATGATATTAAGCCCAATTGCTTATCATAATAATTTTTTTACACATTATCTTTCTGTAAATTATTCATATGGTGTTTACCATATCTATTGGAAGAAAAATGTTTATATCGGTACTTGGACGGTTTTTNNN
PS431_            ATGTATACTATAAATAAATTTTTAAATTGATTGTTTACTTTAGATCATAAGCGCATAGGAATATTGTATACATTGGTTGGTATATGAGCTGGTTTTTTGGGTTTAAGGTTTAGTTTGATGATTCGCGTAAAATTTTTAGAGCCCTACTATAACGTAATTTCTACTGATTGTTATAAATTTTTGATTACAAACCATGGAATATTGATGATTTTCTTTTTTTTAATGCCTATCTTGATAGGGGGTTTTGGTAAATTTTTAATTCCTTTATTAAGGGGTTTATCTGACTTAAAATTACCTCGTTTGAAAGCATTGAGATTTTGATTACTTGTTCCTTCTGTCATTTTTTTAGTAATTAGAATGTGTCTTGGTGCTGGGGTAGGTTGAACTTTTTATCCACCTTTATCAGCTTCAATGTTTAAAGCAAGTAAGGGTGTTGATTTTTTAATGTTTTCTTTACATCTTGCTGGTGTTTCTAGAATTTTTAGATCTATAAATTTTATTTGTACGCTTTATAGGGTTTTTAGAATGAAATTGTCAGCACGAAGATCTATAATTCTTTGAACATACTTATTTACCTCTATATTACTTTTAACAACTTTACCTGTATTAGCTGCTGCTATAACAATGCTTCTATTTGATCGTAAATTTGGTTCTGCTTTTTTTGATCCACTTGGGGGTGGAGACCCAGTATTATTTCAACATATGTTTTGATTTTTTGGGCATCCAGAAGTATACGTTTTGATTTTACCAGGTTTTGGAATGATGAGTCATGCTTGTTTAAAAATGGGTTGTGCTCCAGATGTATTTGGATTTTATGGCTTAGTTTTTGCCAGGTTTTCAATAGTTTGTTTAGGTAGTGTAGTTTGGGCTCATCACATGTTTACTGTTGGATTAGATGTAAAGACTGCTGTCTTTTTTAGTTCAGTTACAATGATTATAGGTGTGCCTACAGGTATAAAGGTTTTTACATGATTGTATATGTTGGTTAAAAGAAAAGTTAAAAAGACTGATCCAGTATTTTTATGAGTTGTTTCATTTATTATTCTTTTTACATTTGGTGGAGTTACAGGCGTCGTTTTGTCAGCTTGTGTGTTGGATAGTGTGCTCCATGACACTTGGTTTGTTGTTGCTCATTTTCATTATGTTATGTCTCTGGGTTCATATATTAGTATAATTTTAATGTTTATTTGATGATGACCCTTAATTACAGGAGTAAGTCTTAATAAGTATTTATTGCAGTGTCAATGTATTATTTCTAATATAGGTTTTAAAATGTGTTTTTTTCCAATGCACTATTTTGGGATGTGTGGATTACCACGTCGTGTATGTATATATGAAAGTAGTTTTAATTGAATTAATGCTATTTGCACAATTGGTTCTTTTATTTCTATTTTTAGAGGGTGTCTTTTTATATTTATTTTATGAGAATCTTTGGCTACCCGTCATATAGCTTTAGGTTCATTTGGTGCAGCTAGTGTTATCACAAGTATGATATTAAGCCCAATTGCTTATCATAATAATTTTTTTACACATTATCTTTCTGTAAATTATTCATATGGTGTTTACCATATCTATTGGAAGAAAAATGTTTATATCGGTACTTGGACGGTTTTTNNN
PS430_            ATGTATACTATAAATAAATTTTTAAATTGATTGTTTACTTTAGATCATAAGCGCATAGGAATATTGTATACATTGGTTGGTATATGAGCTGGTTTTTTGGGTTTAAGGTTTAGTTTGATGATTCGCGTAAAATTTTTAGAGCCCTACTATAACGTAATTTCTACTGATTGTTATAAATTTTTGATTACAAACCATGGAATATTGATGATTTTCTTTTTTTTAATGCCTATCTTGATAGGGGGTTTTGGTAAATTTTTAATTCCTTTATTAAGGGGTTTATCTGACTTAAAATTACCTCGTTTGAAAGCATTGAGATTTTGATTACTTGTTCCTTCTGTCATTTTTTTAGTAATTAGAATGTGTCTTGGTGCTGGGGTAGGTTGAACTTTTTATCCACCTTTATCAGCTTCAATGTTTAAAGCAAGTAAGGGTGTTGATTTTTTAATGTTTTCTTTACATCTTGCTGGTGTTTCTAGAATTTTTAGATCTATAAATTTTATTTGTACGCTTTATAGGGTTTTTAGAATGAAATTGTCAGCACGAAGATCTATAATTCTTTGAACATACTTATTTACCTCTATATTACTTTTAACAACTTTACCTGTATTAGCTGCTGCTATAACAATGCTTCTATTTGATCGTAAATTTGGTTCTGCTTTTTTTGATCCACTTGGGGGTGGAGACCCAGTATTATTTCAACATATGTTTTGATTTTTTGGGCATCCAGAAGTATACGTTTTGATTTTACCAGGTTTTGGAATGATGAGTCATGCTTGTTTAAAAATGGGTTGTGCTCCAGATGTATTTGGATTTTATGGCTTAGTTTTTGCCAGGTTTTCAATAGTTTGTTTAGGTAGTGTAGTTTGGGCTCATCACATGTTTACTGTTGGATTAGATGTAAAGACTGCTGTCTTTTTTAGTTCAGTTACAATGATTATAGGTGTGCCTACAGGTATAAAGGTTTTTACATGATTGTATATGTTGGTTAAAAGAAAAGTTAAAAAGACTGATCCAGTATTTTTATGAGTTGTTTCATTTATTATTCTTTTTACATTTGGTGGAGTTACAGGCGTCGTTTTGTCAGCTTGTGTGTTGGATAGTGTGCTCCATGACACTTGGTTTGTTGTTGCTCATTTTCATTATGTTATGTCTCTGGGTTCATATATTAGTATAATTTTAATGTTTATTTGATGATGACCCTTAATTACAGGAGTAAGTCTTAATAAGTATTTATTGCAGTGTCAATGTATTATTTCTAATATAGGTTTTAAAATGTGTTTTTTTCCAATGCACTATTTTGGGATGTGTGGATTACCACGTCGTGTATGTATATATGAAAGTAGTTTTAATTGAATTAATGCTATTTGCACAATTGGTTCTTTTATTTCTATTTTTAGAGGGTGTCTTTTTATATTTATTTTATGAGAATCTTTGGCTACCCGTCATATAGCTTTAGGTTCATTTGGTGCAGCTAGTGTTATCACAAGTATGATATTAAGCCCAATTGCTTATCATAATAATTTTTTTACACATTATCTTTCTGTAAATTATTCATATGGTGTTTACCATATCTATTGGAAGAAAAATGTTTATATCGGTACTTGGACGGTTTTTNNN
PS264_            ATGCGTACTATGAATAAATTTTTTAATTGGTTGTTTACGCTTGATCATAAGCGCATTGGTATTTTATATACGTTGGTTGGAATTTGGGCTGGTTTTTTAGGTTTAAGTTTTAGTTTAATGATTCGTATAAAATTTCTGGAGCCTTATTATAATGTTATATCTGCAGACTGTTATAAATTTCTTATAACAAATCATGGTATACTAATGATTTTCTTTTTTTTAATGCCAATACTTATTGGTGGATTTGGAAATTTTCTTATACCATTATTAAGTGGTTTATCCGATTTAAAATTGCCTCGTCTTAATGCTTTAAGATTTTGACTTTTAGTACCATCAACAGTTTTTTTGGTTATAAGTATGTGTTTAGGGGCAGGTGTAGGTTGAACCTTTTATCCACCACTATCTTCTTCATTGTTTAGGGGTAGTAAGGGTGTAGACTTTTTAATGTTTTCTTTACATTTAGCTGGTATTTCTAGAATTTTTAGTTCAATCAATTTTATTTGTACATTAAACAGTGTTTTTAGTGTAAAATTAGCTTCTCGAAGCTCAATTATTCTTTGAACATATCTTTTTACATCTATACTACTTTTAACTACCCTACCAGTTTTAGCAGCGGCTATTACTATGCTTCTTTTTGATCGAAAATTTGGATCAGCTTTTTTTGACCCTTTAGGTGGTGGTGATCCAGTATTATTTCAGCATATGTTTTGGTTTTTTGGACATCCTGAAGTGTATGTGTTAATTTTACCTGGCTTCGGCATGGTTAGACATGCTTGTTTAAATATGGGTTGTGCACCAGATGTATTTGGGTTTTATGGTTTAGTTTTTGCTAGTTTTTCAATTGTTTGTCTTGGAAGAGTAGTTTGGGCACATCATATGTTTACAGTTGGTTTGGATGTAAAGACAGCTGTATTTTTTAGTTCAGTAACTATGATTATTGGAGTACCAACAGGTATAAAGGTTTTTACTTGATTATATATGTTACTTAAAAGTAGAGTAAATAAGATGGATCCAATATTTTTATGGGTTATTTCTTTTATTATTCTTTTTACTTTTGGTGGTGTTACAGGTATAGTTCTGTCTGCTTGTGTTTTAGATAGAGTACTTCATGACACTTGATTTGTAGTAGCTCATTTTCATTATGTTATGTCTTTAGGTTCTTATATAAGAATAATTATAATGTTTATATGATGATGACCTTTAATTACAGGTGTCAGTTTAAAAAAGTATTTACTTCAATGTCAGTGTCTTGTATCAAATATTGGTTTTAAAATGTGTTTTTTTCCAATGCACTATTTTGGTCTATGTGGGTTGCCACGGCGGGTGTGTATGTACGAAAGAAGTTTTAGTTGAATTAATTTAATTTGTACTATTGGTGCTTTTATATCAATATTCAGTGGTTGTTTTTTTATGTTTATTTTATGAGAATCATTAGCTACCCGTCATGTAGCTTTAGGTTCATTTGGTGCTGCTAGAATGATAACGAATATGATTTTGAGTCCAATAGCTTATCATAATAAATTTTTTACTCATTATTTATCAGTAAACTACTCTTATGGTGTTTATCATATTTATTGAAAGAATAAAGTTTATATTGGTAGATGAACGGTTTTTNNN
PS263_            ATGCGTACTATGAATAAATTTTTTAATTGGTTGTTTACGCTTGATCATAAGCGCATTGGTATTTTATATACGTTGGTTGGAATTTGGGCTGGTTTTTTAGGTTTAAGTTTTAGTTTAATGATTCGTATAAAATTTCTGGAGCCTTATTATAATGTTATATCTGCAGACTGTTATAAATTTCTTATAACAAATCATGGTATACTAATGATTTTCTTTTTTTTAATGCCAATACTTATTGGTGGATTTGGAAATTTTCTTATACCATTATTAAGTGGTTTATCCGATTTAAAATTGCCTCGTCTTAATGCTTTAAGATTTTGACTTTTAGTACCATCAACAGTTTTTTTGGTTATAAGTATGTGTTTAGGGGCAGGTGTAGGTTGAACCTTTTATCCACCACTATCTTCTTCATTGTTTAGGGGTAGTAAGGGTGTAGACTTTTTAATGTTTTCTTTACATTTAGCTGGTATTTCTAGAATTTTTAGTTCAATCAATTTTATTTGTACATTATACAGTGTTTTTAGTGTAAAATTAGCTTCTCGAAGCTCAATTATTCTTTGAACATATCTTTTTACATCTATACTACTTTTAACTACCCTACCAGTTTTAGCAGCGGCTATTACTATGCTTCTTTTTGATCGAAAATTTGGATCAGCTTTTTTTGACCCTTTAGGTGGTGGTGATCCAGTATTATTTCAGCATATGTTTTGGTTTTTTGGACATCCTGAAGTGTATGTGTTAATTTTACCTGGCTTCGGCATGGTTAGACATGCTTGTTTAAATATGGGTTGTGCACCAGATGTATTTGGGTTTTATGGTTTAGTTTTTGCTAGTTTTTCAATTGTTTGTCTTGGAAGAGTAGTTTGGGCACATCATATGTTTACAGTTGGTTTGGATGTAAAGACAGCTGTATTTTTTAGTTCAGTAACTATGATTATTGGAGTACCAACAGGTATAAAGGTTTTTACTTGATTATATATGTTACTTAAAAGTAGAGTAAATAAGATGGATCCAATATTTTTATGGGTTATTTCTTTTATTATTCTTTTTACTTTTGGTGGTGTTACAGGTATAGTTCTGTCTGCTTGTGTTTTAGATAGAGTACTTCATGACACTTGATTTGTAGTAGCTCATTTTCATTATGTTATGTCTTTAGGTTCTTATATAAGAATAATTATAATGTTTATATGATGATGACCTTTAATTACAGGTGTCAGTTTAAAAAAGTATTTACTTCAATGTCAGTGTCTTGTATCAAATATTGGTTTTAAAATGTGTTTTTTTCCAATGCACTATTTTGGTCTATGTGGGTTGCCACGGCGGGTGTGTATGTACGAAAGAAGTTTTAGTTGAATTAATTTAATTTGTACTATTGGTGCTTTTATATCAATATTCAGTGGTTGTTTTTTTATGTTTATTTTATGAGAATCATTAGCTACCCGTCATGTAGCTTTAGGTTCATTTGGTGCTGCTAGAATGATAACGAATATGATTTTGAGTCCAATAGCTTATCATAATAAATTTTTTACTCATTATTTATCAGTAAACTACTCTTATGGTGTTTATCATATTTATTGAAAGAATAAAGTTTATATTGGTAGATGAACGGTTTTTNNN
PD019_            ATGCATACTATAAATAAATTTTTAAATTGATTATTTACGCTAGATCATAAGCGTATAGGCATATTATACACATTAGTTGGAATTTGGGCTGGTTTTTTAGGCTTGAGTTTTAGTATCATGATTCGTGTAAAATTTTTGGAGCCTTACTATAACGTTATTTCAACAGATTGTTATAAATTTCTTATTACTAATCATGGTATTTTAATGATTTTTTTCTTTTTAATGCCAATTTTAATAGGAGGTTTTGGTAAATTTTTAATACCCCTTCTTAGAGGTTTATCTGATCTAAAATTACCTCGGTTAAATGCTTTAAGATTTTGGCTTTTAGTCCCTTCTGTCATCTTTTTAGTTATTAGAATGTGTCTAGGGGCTGGTGTTGGTTGAACCTTTTATCCTCCTTTATCATCTTCCTTGTTTAGAGGTAGGAAGGGTGTAGACTTTTTAATGTTTTCTTTACATCTAGCTGGGGTGTCAAGAATTTTTAGATCCATTAATTTTATATGTACACTGTATAGTGTATTTAGAATGAACTTGGCTTCTCGTAGTTCAGTAATACTTTGGACTTATCTTTTTACCTCTATCCTTCTTCTAACTACATTACCTGTATTGGCTGCTGCTATTACTATGCTTCTATTTGATCGAAACTTTGGTTCTGCATTTTTTGACCCTCTTGGGGGTGGGGATCCAGTTTTGTTTCAGCACATGTTTTGGTTTTTTGGGCATCCTGAAGTATATGTTCTTATTTTACCAGGGTTTGGTATGGTTAGTCATGCTTGCCTAAACATGGGTTGTGCCCCAGACGTATTTGGTTTTTATGGGTTAGTATTTGCTAGATTTTCTATTGTTTGTCTTGGTAGTGTAGTATGAGCGCATCATATGTTTACTGTTGGTTTAGATGTAAAGACTGCTGTGTTTTTTAGTTCTGTAACTATGGTAATTGGTGTTCCTACCGGTATTAAGGTTTTCACCTGATTATATATGCTATTAAATAGACATGTCAATAAGAGTGATCCAGTTTTTTTATGAGTTGTCTCTTTTATAATTCTTTTTACATTTGGTGGTGTCACAGGTATTGTACTATCTGCTTGTGTATTAGATAGTGTGCTGCATGATACTTGATTTGTTGTAGCCCACTTCCACTATGTAATGTCTTTAGGTTCTTACATTAGTATTATTATTATGTTTGTTTGATGATGGCCTTTAATTACTGGAGTAAGCTTAAATAAGTACTTATTACAATGTCAATGCGTAGTTTCTAAAGTTGGTTTTAACATGTGTTTTTTTCCTATGCATTACTTTGGGTTGTGTGGCTTACCTCGTCGTGTTTGCATGTATGAAAGAAGTTTTAATTGAATTAATGTAATTTGTACGATAGGTGCTTTTATTTCTATATTTAGTGGTTGTTTTTTCATGTTTATTCTGTGAGAATCTTTAGTTAGTCGTCATGTTGCTTTAGGCTCTTTTGGTGCTGCTAGCGTTATTACTAATATGATTTTAAGTCCTATTGCTTATCATAATAATTTTTTTACTCATTATTTATCTGTAAATTATTCTTACGGTGTATATCATATATACTGAAAGGATAAAGTTTATATTGGATCTTGAACGGTTTTTNNN
PS123_            NNNATGCGTACTATAAAATTTTTAAATTGATTGTTTACGTTAGATCATAAGCGTATAGGTATATTGTATACACTGGTTGGAATATGAGCTGGATTTTTGGGTTTAAGCTTTAGTATAATGATTCGTGTAAAATTTTTAGAGCCTTACTATAAAGTAATTTCTACAGATTGTTATAAATTTCTAATTACAAATCATGGTATTTTAATGATTTTCTTTTTTTTGATGCCAATTTTAATTGGTGGCTTTGGAAAATTTTTAATACCTTTATTGAGTGGTTTATCTGATTTAAAATTACCTCGTTTAAAAGCTTTAAGATTCTGGTTGTTAGTGCCTTCTGTTGTATTTTTAGTTATAAGAATGTGTTTAGGTGCTGGTGTTGGATGAACTTTTTATCCTCCTTTATCTTCATCATTATTTAGTGGAAGAAAGGGAGTTGATTTTTTGATGTTTTCTTTACATTTAGCGGGTGTTTCTAGAATCTTTAGTTCTATTAATTTTATATGCACATTATATAGTGTATTTAGAATGAATCTTGCTTCCCGAAGTTCTGTAATTTTATGAACTTACCTGTTTACTTCTATTTTATTATTAACAACATTACCTGTTCTTGCTGCTGCTATCACCATGCTTTTATTTGATCGTAATTTTGGTTCTGCCTTTTTTGATCCACTTGGAGGTGGTGATCCAGTCCTTTTTCAGCATATGTTTTGATTTTTTGGTCATCCTGAAGTTTACGTTTTAATTTTACCTGGATTTGGTATGGTAAGTCACGCTTGTCTTAACATGGGATGTGCTCCAGATGTGTTTGGTTTTTATGGTCTTGTGTTTGCTAGTTTTTCTATAGTTTGTCTAGGTAGTGTAGTTTGGGCACATCATATGTTTACTGTTGGATTAGATGTAAAGACTGCTGTCTTTTTTAGTTCTGTGACTATGATTATTGGTGTACCAACCGGTATAAAGGTTTTTACTTGATTATATATGTTAGTTAAAAGAAATGTAAAAAAGACAGATCCCGTATTTTTATGGGTTGTATCATTTATTATTCTATTTACTTTTGGTGGTGTTACTGGTATAGTTCTTTCTGCTTGTGTGTTAGATAATGTTCTTCATGACACTTGATTTGTAGTGGCTCACTTTCATTATGTTATGTCTCTAGGTTCCTATATAAGTATCATTATTATGTTTATTTGATGATGACCTCTAATTACAGGAGTTAGACTTAATAAGTATCTCTTACAGTGTCAATGTGTCATTTCTAACATAGGATTTAATTTATGTTTTTTTCCTATGCATTATTTTGGTCTTTGTGGTTTACCACGTCGTGTCTGTATGTATGAGAGTAGTTTTAATTGAATTAATGTTATATGCACAGTAGGTTCGTTTATTTCTATTTTTAGTGGCTGTTTTTTTGTGTTTATTTTATGAGAATCTTTAGTAAATCGTCATGTTGCTTTAGGTTCTTTTGGTGCTTCTAGTGTTATAACTAATATGATACTAAGCCCAATAGCTTATCATAATAATTTTTTTACACATTATATGTCTGTTAATTATTCTTATGGTGTGTACCATATTTATTGAAAGAATAAAGTTTATATTGGTACATGAACGGTTTTTNNN
PS122_            NNNATGCGTACTATAAAATTTTTAAATTGATTGTTTACGTTAGATCATAAGCGTATAGGTATATTGTATACACTGGTTGGAATATGAGCTGGATTTTTGGGTTTAAGCTTTAGTATAATGATTCGTGTAAAATTTTTAGAGCCTTACTATAAAGTAATTTCTACAGATTGTTATAAATTTCTAATTACAAATCATGGTATTTTAATGATTTTCTTTTTTTTGATGCCAATTTTAATTGGTGGCTTTGGAAAATTTTTAATACCTTTATTGAGTGGTTTATCTGATTTAAAATTACCTCGTTTAAAAGCTTTAAGATTCTGGTTGTTAGTGCCTTCTGTTGTATTTTTAGTTATAAGAATGTGTTTAGGTGCTGGTGTTGGATGAACTTTTTATCCTCCTTTATCTTCATCATTATTTAGTGGAAGAAAGGGAGTTGATTTTTTGATGTTTTCTTTACATTTAGCGGGTGTTTCTAGAATCTTTAGTTCTATTAATTTTATATGCACATTATATAGTGTATTTAGAATGAATCTTGCTTCCCGAAGTTCTGTAATTTTATGAACTTACCTGTTTACTTCTATTTTATTATTAACAACATTACCTGTTCTTGCTGCTGCTATCACCATGCTTTTATTTGATCGTAATTTTGGTTCTGCCTTTTTTGATCCACTTGGAGGTGGTGATCCAGTCCTTTTTCAGCATATGTTTTGATTTTTTGGTCATCCTGAAGTTTACGTTTTAATTTTACCTGGATTTGGTATGGTAAGTCACGCTTGTCTTAACATGGGATGTGCTCCAGATGTGTTTGGTTTTTATGGTCTTGTGTTTGCTAGTTTTTCTATAGTTTGTCTAGGTAGTGTAGTTTGGGCACATCATATGTTTACTGTTGGATTAGATGTAAAGACTGCTGTCTTTTTTAGTTCTGTGACTATGATTATTGGTGTACCAACCGGTATAAAGGTTTTTACTTGATTATATATGTTAGTTAAAAGAAATGTAAAAAAGACAGATCCCGTATTTTTATGGGTTGTATCATTTATTATTCTATTTACTTTTGGTGGTGTTACTGGTATAGTTCTTTCTGCTTGTGTGTTAGATAATGTTCTTCATGACACTTGATTTGTAGTGGCTCACTTTCATTATGTTATGTCTCTAGGTTCCTATATAAGTATCATTATTATGTTTATTTGATGATGACCTCTAATTACAGGAGTTAGACTTAATAAGTATCTCTTACAGTGTCAATGTGTCATTTCTAACATAGGATTTAATTTATGTTTTTTTCCTATGCATTATTTTGGTCTTTGTGGTTTACCACGTCGTGTCTGTATGTATGAGAGTAGTTTTAATTGAATTAATGTTATATGCACAGTAGGTTCGTTTATTTCTATTTTTAGTGGCTGTTTTTTTGTGTTTATTTTATGAGAATCTTTAGTAAATCGTCATGTTGCTTTAGGTTCTTTTGGTGCTTCTAGTGTTATAACTAATATGATACTAAGCCCAATAGCTTATCATAATAATTTTTTTACACATTATATGTCTGTTAATTATTCTTATGGTGTGTACCATATTTATTGAAAGAATAAAGTTTATATTGGTACATGAACGGTTTTTNNN
PS021_            ATGCGTACTATAAATAAATTTTTAAATTGATTATTCACGCTAGATCATAAGCGTATCGGCATATTATACACATTGGTCGGGATTTGGGCTGGATTCTTAGGTTTGAGGTTTAGTATTATGATTCGTGTAAAATTTCTAGAGCCTTATTATAATGTTATTTCAACAGATTGTTATAATTTCCTTATCACAAATCATGGCATCTTAATGATTTTCTTTTTCTTAATGCCAATTTTGATAGGTGGCTTTGGTAAATTTTTACTACCCTTACTTAGTGGTTTATCTGATTTAAAACTACCTCGGTTAAATGCTTTAAGATTCTGACTACTTGTGCCATCTGTTATTTTTTTAGTAATTAGAATGTGCCTAGGAGCCGGTGTAGGTTGAACCTTTTACCCCCCGCTGTCATCTTCTCTATTTAGGGGTAGGAAGGGTGTAGACTTTTTGATGTTTTCACTTCATTTAGCCGGTGTATCTAGTATTTTTAGTTCTATAAATTTTATTTGTACTTTATACAGTGTATTTACTGTAAAACTAGCGTCTCGTAGCTCTGTAGTATTATGAACTTATTTGTTCACTTCTATTCTTCTGCTTACTACTTTACCTGTTTTAGCAGCCGCTATCACCATGCTTCTTTTTGATCGAAACTTTGGTTCAGCTTTTTTTGATCCTCTTGGTGGTGGTGATCCTGTCTTGTTTCAACACATGTTTTGGTTTTTTGGACACCCTGAAGTTTATGTTTTAATTTTACCGGGTTTCGGTATGGTTAGACACGCTTGTTTAAACATGGGGTGTGCACCGGACGTATTTGGTTTTTATGGGTTAGTCTTTGCTAGATTTTCAATTGTGTGTTTAGGGAGTGTAGTTTGAGCGCATCATATGTTTACAGTGGGTTTAGACGTTAAGACAGCTGTATTTTTTAGTTCAGTAACAATGGTTATTGGGGTTCCTACTGGGATTAAGGTATTTACTTGATTATATATGCTTTTAAATAGTAACGTTAATAAGAGAGATCCTGTTTTTTTATGAGTTGTCTCTTTTATCGTTTTATTTACTTTTGGTGGTGTGACTGGTATCGTTTTATCTGCTTGTGTATTAGATAGAGTTTTACATGATACTTGGTTTGTGGTAGCTCATTTTCATTATGTAATGTCTCTGGGTTCATATATTAGTATTATAATTATGTTCATTTGGTGATGACCTTTAATCACAGGGGTAAGCTTGAATAAGTATCTTTTACAGTGTCAGTGTTTGGTTTCTAATGTTGGGTTTAAAATGTGTTTTTTCCCAATGCACTATTTTGGTTTATGTGGTTTACCACGTCGTGTTTGTATGTATGAAAGTAGCTTTAATTGAATCAATGTAATCTGTACAATCGGTGCTTTTATATCAATATTTAGTGGTTGTTTTTTTATGTTCATTCTATGAGAATCTTTAGTTACCCGTCATATTGCTTTAGGTTCCTTTGGGGCTGCTAGCGTTATTACGAATATGATTCTTAGTCCTATTGCTTACCATAATAACTTTTTTACACACTATCTCTCAGTAAACTACTCTTATGGGGTTTATCACATTTACTGGAAGAACAACGTTTATATAGGAACATGAACGGTTTTTNNN
PD433_            ATGTATACTATTAATAAATTTCTAAATTGACTATTTACTTTAGATCATAAGCGTATAGGGATATTATATACATTAGTAGGTATATGAGCTGGCTTTTTAGGTTTAAGTTTTAGTATAATGATTCGTGTAAATTTTTTGGAGCCTTATTATAAAGTAATTTCAACTGACTGTTATAAATTTTTGATTACTAAACATGGTATTTTAATGATTTTTTTCTTTTTAATGCCTATACTTATAGGTGGTTTTGGAAATTTTTTGATTCCTTTATTAAGAGGCTTATCTGATTTGAAATTGCCACGTTTAAATGCATTAAGATTTTGATTATTAGTACCTTCTGTTATATTCTTAGTTATAAGAATGTGTTTAGGTGCAGGGGTTGGTTGGACTTTTTATCCACCATTATCATCTTCTCTATTTAGTGCAAGTAAGGGTGTTGATTTTTTGATGTTTTCTTTACATCTTGCTGGTGTTTCAAGTATTTTTAGTTCAATTAATTTTATTTGTACTATCTATAGTGTTTTTAGTATGAATCTATCTGCTCGTAGTTCTGTTATTTTATGGACATATTTATTCACTTCAGTATTATTATTGACAACGTTGCCTGTCTTAGCAGCTGCTATTACTATGCTTTTATTTGATCGAAAATTTGGCTCTGCTTTCTTTGATCCTTTAGGAGGGGGGGATCCAGTTTTATTTCAGCATATGTTTTGGTTTTTTGGACATCCAGAAGTTTATGTTTTGATTTTGCCCGGGTTTGGTATGGTTAGACATGCTTGTTTAAAAATGGGTTGTGCTCCAGATGTTTTTGGTTTTTATGGTCTTGTATTTGCTAGTTTTTCAATAGTATGTTTAGGAAGAGTTGTTTGGGCCCATCATATGTTTACTGTTGGTTTAGATGTAAAGACTGCTGTGTTTTTTAGTTCTGTAACAATGATCATAGGTGTCCCAACTGGCATTAAGGTTTTTACTTGATTGTATATGCTAGTAAGTAGAAAAGTGAAAAAGACGGATCCTGCCTTTTTATGAGTTGTTTCTTTTATAATTCTTTTTACTTTTGGTGGTGTGACTGGCGTTGTTTTATCGGCATGTGTGCTTGATAGAGTTCTTCATGACACTTGGTTTGTTGTAGCTCATTTCCACTACGTGATGTCACTTGGTTCTTATATTAGTATAATTCTGATGTTTATTTGGTGATGACCTTTAATTACTGGTGTGAGTTTAAATAAGTATCTTCTACAATGTCAGTGTATTATTTCGAATATAGGCTTTAATTTGTGTTTTTTCCCGATGCATTACTTTGGTTTATGCGGGTTACCTCGTCGTGTTTGTATTTATGAAAGTAGCTATAATTGAATTAATACGCTTTGTACGATTGGTTCATTTATTTCTATATTCAGTGGTTGTTTTTTTGTGTTTATTTTGTGAGAATCTTTAGCTACACGTCATGTGGCATTAGGTTCTTTTGGGGCGTCTAGTGTTATAACTAACATGATATTAAGACCAATTGCTTATCATAATAAATTTTTTACACACTATCTTTCAGTAAATTATTCATATGGTGTTTATCATATTTATTGAAAGAGTAAAGTGTATATTGGTACGTGGACGGTTTTTNNN
PS424_            ATGCGTACCATAAATAAATTTCTAAATTGATTATTTACGCTAGATCATAAGCGTATAGGTATTTTGTACACATTAGTTGGAATTTGGGCTGGGTTCTTAGGTTTAAGTTTTAGTTTAATGATTCGTGTAAAATTTTTAGAGCCCTACTATAATGTGATTTCTACTGACTGTTATAAATTTCTTGTTACTAGACATGGGATTTTGATGATTTTCTTTTTTTTGATGCCTATATTAATAGGAGGTTTTGGTAAATTCTTGATTCCATTATTAAGTGGTTTATCGGATTTGAAATTGCCTCGTCTTAATGCTTTGAGATTTTGGCTTTTAGTACCTTCAGTTATATTTTTAATTATAAGAATGTGCCTAGGTGCTGGTGTAGGTTGAACTTTTTATCCACCTTTATCATCCTCTTTGTTTAGAGGAAGAAAGGGTGTAGATTTTTTAATGTTTTCTTTACATCTAGCTGGTGTCTCAAGTATATTTAGATCTATCAATTTTATTTGTACTCTTTACAGTGTTTTTAGTGTTAAATTAGCTTCACGTAGTTCAGTTATACTTTGAACTTATTTATTCACATCAATACTTCTTTTAACTACATTACCTGTATTAGCAGCTGCTATCACTATGCTTCTTTTTGATCGAAATTTTGGTTCTGCTTTCTTTGATCCCCTTGGTGGTGGTGATCCTGTCTTATTTCAGCATATGTTTTGATTTTTTGGTCACCCTGAAGTGTATGTATTAATTTTACCTGGCTTTGGTATGGTTAGACATGCTTGTTTAAATATGGGCTGTGCTCCTGATGTGTTTGGGTTTTATGGCTTGGTATTTGCTAGGTTTTCAATTGTATGTCTTGGTAGAGTAGTTTGGGCTCATCATATGTTTACTGTTGGTTTAGATGTAAAGACAGCTGTCTTTTTTAGTTCAGTAACAATGGTTATTGGAGTACCAACTGGGATTAAGGTTTTTACTTGATTGTACATGCTTTTAAAAAGAAAAGTTAATAAGAGGGATCCTGTCTTTTTATGAGTTGTTTCTTTTATTATTCTTTTTACATTTGGTGGTGTTACGGGTATTGTTCTTTCTGCATGTGTGCTTGATAGAGTTCTTCATGATACTTGATTTGTAGTAGCTCACTTTCATTATGTAATGTCCTTAGGTTCTTATATAAGAATTATTATAATGTTTATTTGATGATGACCATTAATTACAGGGGTTAGTCTAAATAAGTATTTGCTTCAGTGTCAGTGTGTTGTTTCTAATATTGGATTTAATATGTGTTTTTTTCCTATGCACTATTTTGGTTTATGTGGTTTACCTCGTCGTGTGTGCATGTATGAGAGAAGTTTTAACTGAATCAATGTTGTTTGCACAGTAGGTGCTTTTATCTCTATGTTTAGTGGTTGTTTCTTTATGTTTATTCTTTGAGAATCTTTAGTTAGTCGTCATATCGCTTTAGGTTCATTCGGTGCTTCTAGCGTAATTACTAACATGATATTAAGTCCTATAGCTTATCATAATAATTTTTTTACTCATTACTTATCTGTAAATTATTCGTATGGGGTTTACCACATATATTGAAAGAATAAAGTATATATAGGTACCTGAACGGTTTTTNNN
PS423_            ATGCGTACTATAAATAAATTTTTAAATTGATTATTCACGCTAGATCATAAGCGTATCGGCATATTATACACATTAGTTGGAATTTGAGCCGGGTTCTTAGGTTTAAGGTTTAGTATAATGATTCGTGTAAATTTTCTAGAACCTTACTATAAAGTTATTTCTACCGATTGTTATAACTTCCTTATTACGAAACATGGTATTCTAATGATTTTCTTTTTTTTAATGCCAATCCTTATAGGGGGCTTTGGAAAATTTCTGCTTCCACTACTAGGCGGTTTATCTGATCTAAATTTACCTCGTTTAAATGCTTTAAGGTTTTGGTTACTGGTGCCTTCTGTAATTTTTTTAGTAATTAGAATGTGCCTAGGGGCCGGTGTCGGTTGAACCTTCTACCCTCCTTTATCATCTTCTTTATTTAGGGGTAGTAAGGGTGTTGACTTTCTGATGTTTTCTCTTCATTTGGCTGGTGTATCTAGAATTTTTAGCTCTATAAATTTTATTTGTACCTTATATAGTGTTTTCACTGCAAACTTGGCTTCGCGTAGATCCGTTATACTCTGAACATATCTATTTACCTCCATACTCCTTCTTACTACGTTACCTGTATTAGCAGCTGCGATCACTATGCTTCTTTTTGATCGTAATTTTGGTTCTGCATTTTTTGACCCTCTTGGGGGAGGAGATCCAGTATTGTTTCAGCATATGTTTTGGTTTTTTGGGCATCCTGAAGTCTACGTTTTAATTTTACCAGGGTTTGGTATGGTTAGTCATGCTTGTTTAAATATGGGATGTGCACCAGACGTGTTTGGTTTTTATGGATTAGTTTTTGCTAGTTTTTCAATTGTGTGTCTGGGTAGTGTCGTATGAGCACACCACATGTTTACAGTAGGGTTAGATGTCAAGACTGCTGTATTTTTTAGGTCAGTCACAATGGTTATCGGGGTACCTACAGGAATTAAGGTTTTTACTTGGTTATACATGCTTTTGAATAGTAACGTTAATAAGAGTGATCCTGTCTTTTTATGGGTTGTTTCTTTTATTATTCTATTCACTTTTGGTGGTGTGACAGGTATCGTCTTGTCTGCTTGTGTTCTAGATAGGGTTCTTCATGATACTTGGTTTGTGGTAGCTCATTTTCATTACGTAATGTCATTAGGTTCCTATATTAGTATTATAATTATGTTTATTTGATGGTGACCCTTAATTACTGGTGTCAGCCTAAATAAGTACTTATTACAATGTCAATGTCTCGTTTCTAACGTTGGGTTTAATATGTGTTTTTTCCCAATGCACTACTTTGGTTTATGCGGCTTACCTCGTCGTGTCTGCATGTATGAAAGTAGATTTAACTGGATAAACGTAATTTGTACTATTGGTGCTTTTATATCAATTTTTAGTGGGTGTTTCTTTATGTTTATCCTTTGAGAGTCTTTAGTTACTCGACATGTTGCTTTAGGTTCTTTTGGTGCTGCTAGCGTAATTACTAATATGATTCTTAGTCCAATTGCATACCATAACAAATTTTTTACACACTATCTTTCAGTAAACTATTCATATGGCGTGTATCATATTTACTGAAAGAATAAAGTTTATATAGGTACATGAACGGTTTTTNNN
PS329_            ATGTATAATATGAATAAATTTTTAAATTGATTATTCACGTTAGACCATAAGCGTATTGGTATCTTATACACTTTGGTTGGTATTTGAGCTGGGTTTTTAGGTCTAAGCTTTAGTGTGATGATTCGTGTTAAATTTTTAGAGCCTTATTATAATGTTATTTCTACTGATTGTTATAAATTTCTTATAACTAAACATGGTATTTTAATGATATTTTTCTTTTTAATGCCAATTTTAATAGGTGGTTTTGGGAAATTTTTAATACCTTTATTAAGAGGTTTATCCGATTTAAAACTACCTCGTTTGAATGCTTTAAGATTTTGGCTTTTAGTACCATCAGTAGTTTTTTTGGTAGTAAGAATGTGTTTGGGTGCTGGAGTAGGTTGGACGTTTTACCCACCTTTATCATCTTCTCTATTTAGTGGTACTAAGGGTGTAGATTTTTTAATGTTTTCACTTCATCTTGCTGGTGTTTCTAGAATTTTTAGTTCTATAAAATTTATTTGTACACTTTATAGAGTTTTTAGAATGAAATTGGCTTCTCGTAGTTCTGTTATACTTTGAACTTACCTTTTTACCTCAATTCTTTTATTAACTACGCTACCAGTATTAGCTGCTGCTATAACAATGCTTCTTTTTGATCGAAAATTTGGGTCTGCTTTTTTTGACCCTCTTGGTGGTGGTGATCCTGTTTTATTTCAGCACATGTTTTGGTTTTTTGGTCACCCTGAAGTATACGTATTAATTTTACCTGGTTTTGGTATGGTTAGACATGCTTGTTTAAACATGGGTTGTGCACCAGATGTTTTTGGTTTTTATGGTCTGGTCTTTGCTAGTTTTTCTATCGTATGTTTAGGTAGCGTAGTTTGGGCACATCACATGTTTACAGTTGGTCTTGACGTTAAGACTGCTGTATTTTTTAGTTCTGTGACTATGGTTATTGGTGTACCAACTGGTATAAAGGTGTTTACTTGGTTATACATGCTATTAAAAAGCAATGTTAATAAGAGAGATCCTGTATTTTTGTGAGTTGTTTCTTTCATAATTCTTTTTACATTTGGTGGCGTAACTGGAATTGTTTTATCTGCTTGTGTACTGGATAGTGTGCTTCATGATACTTGATTTGTTGTTGCTCACTTTCATTATGTAATGTCTCTAGGTTCGTATATAAGTATAATTATAATGTTTATTTGATGATGGCCTTTGATTACAGGTGTTAGCTTAAAAAAGTATCTTCTTCAGTGTCAATGTGTTATTTCAAATATTGGTTTTAATATGTGTTTTTTTCCTATGCATTATTTTGGGTTATGCGGTTTACCTCGTCGGGTCTGTATGTATGAAAGAAGGTTTAATTGAATCAATATAGTTTGTACCATAGGTGCTTTTATATCTATCTTTAGTGGTTGTTTTTTTATGTTTATTTTATGGGAGTCCTTAGTTTGTCGCCATGTAGCTTTAGGTTCTTTTGGTGCTTCTAGTGTTATTACTAATATGATATTGAGGCCAATAGCATATCATAATAATTTTTTTACTCACTACTTATCTGTAAATTACTCTTACGGCGTTTACCATATTTATTGAAAGAATAAAGTTTATATAGGTTCATGAAGGGTTATANNN
PS234_            ATGCGTACTATAAATAAATTTTTAAATTGATTATTCACGCTAGATCATAAGCGTATCGGTATTATGTACACATTAGTTGGAATTTGGGCTGGGTTTTTAGGTTTAAGTTTTAGTATAATGATTCGTGTAAAATTTTTAGAACCTTACTATAATGTTATTTCTACAGATTGTTACAACTTTCTTATTACGAAACATGGTATTTTAATGATTTTCTTTTTTTTAATGCCAATTCTTATAGGAGGGTTTGGAAATTTCTTACTCCCTTTACTAGGGGGTCTGTCAGATCTAAAATTACCTCGTTTAAATGCCTTGAGATTCTGGTTGCTTGTACCATCAGTAATTTTTTTAGTAATTAGGATGTGCTTAGGGGCAGGTGTTGGTTGAACCTTTTATCCTCCATTATCATCTTCTCTCTTTAGAGGTAGTAAGGGTGTAGACTTTTTGATGTTTTCTCTTCATCTGGCGGGTGTCTCCAGTATTTTTAGCTCTATAAATTTTATTTGTACCCTATATAGTGTATTTACTGCTAAATTAGCATCACGTAGGTCAGTAGTACTTTGAACTTATTTATTTACTTCTGTACTGCTTCTGACCACATTACCTGTTTTAGCAGCTGCTATTACTATGCTTCTTTTTGATCGAAAATTTGGTTCTGCATTTTTTGATCCACTTGGGGGTGGGGATCCTGTATTATTCCAGCATATGTTTTGGTTTTTTGGTCATCCTGAGGTGTACGTTTTAATTTTACCAGGGTTTGGTATGGTTAGACATGCTTGTTTAAATATGGGATGTGCACCTGACGTGTTTGGTTTTTACGGTTTAGTTTTTGCTAGTTTTTCTATTGTGTGTTTAGGTAGTGTAGTTTGAGCTCATCACATGTTTACTGTAGGACTAGATGTTAAGACAGCTGTATTTTTTAGTTCAGTAACTATGGTTATTGGGGTCCCAACTGGAATTAAGGTTTTTACCTGATTATACATGCTTCTAAATAGTAACGTTAATAAGAGAGATCCAGTTTTTCTGTGGGTTGTTTCTTTTATTATTCTATTTACTTTTGGTGGTGTTACAGGTATCGTTTTATCCGCTTGTGTGCTAGATAGTGTTCTTCATGATACTTGATTTGTGGTAGCACACTTTCATTATGTAATGTCACTAGGTTCGTATATAAGTATTATTCTTATGTTTATCTGATGATGGCCTTTAATTACAGGTGTTAGTTTAAATAAGTATCTATTACAGTGTCAGTGTCTGGTTTCTAATGTTGGGTTCAATATGTGTTTTTTCCCAATGCACTATTTTGGGTTGTGTGGTTTACCGCGTCGTGTTTGTATGTATGAGAGTAGATTTAATTGAATCAATGTTATTTGTACCGTTGGTGCTTTTATATCAATTTTTAGGGGTTGTTTCTTTGTATTTATATTATGAGAGTCTTTAGTTACTCGACATATTGCTTTAGGTTCTTTTGGGGCTGCTAGTGTTATTACTAATATGATTCTTAGTCCTATTGCATACCATAATAATTTTTTTACACACTATCTTTCAGTTAATTATTCATATGGTGTGTACCATATTTACTGAAAGAATAAAGTTTATATAGGGACATGAACGGTTTTTNNN
PS164_            ATGCGTACTATGAATAAATTTCTTAATTGATTGTTTACGCTAGATCATAAGCGTATAGGCGTATTGTACACATTGGTTGGAATTTGAGCTGGGTTTTTAGGCTTAAGTTTTAGTATAATGATTCGTGTAAAATTTTTAGAGCCCTATTACAATGTTATTTCTACTGATTGTTATAAATTCCTTATAACAAATCATGGTATTTTAATGATTTTTTTCTTTTTGATGCCAATTTTAATAGGTGGTTTCGGTAAATTTTTGATACCACTATTAAGTGGTTTATCAGACTTAAATTTACCCCGTCTAAAAGCTTTAAGATTTTGGTTGTTAGTGCCTTCAGTGATTTTTTTAGTCACAAGTATGTGTTTAGGTGCTGGGGTAGGGTGAACCTTTTATCCGCCGTTGTCATCCTCTTTATTTAGAGGTAGTAAGGGTGTGGACTTTTTAATGTTTTCCTTACATTTGGCCGGTGTTTCTAGAATATTTAGTTCGATTAATTTTATTTGTACTCTTTACAGTGTATTTAGAATGAATCTGGCCTCGCGTAGCTCAGTTATACTTTGGACTTATTTATTTACTTCCGTTCTTTTGTTAACAACTTTACCTGTATTAGCAGCTGCTATAACAATGCTTCTTTTTGATCGAAAATTCGGATCTGCTTTTTTTGACCCGCTCGGTGGTGGTGATCCTGTGCTGTTTCAACATATGTTTTGGTTTTTTGGACATCCAGAAGTATACGTTTTAATTTTACCCGGGTTTGGTATGGTTAGACATGCTTGTTTGAATATGGGTTGTGCCCCAGATGTATTTGGTTTTTATGGGTTAGTTTTTGCTAGCTTTTCTATTGTTTGTTTAGGTAGAGTAGTCTGAGCTCATCATATGTTTACTGTTGGTCTTGATGTTAAGACAGCTGTATTTTTTAGTTCAGTCACAATGGTTATAGGGGTACCTACAGGTATAAAGGTTTTTACTTGGCTGTACATGCTGTTAAATAGCAATGTAAATAAGAGTGATCCAGTGTTTTTATGGGTGGTGTCTTTTATTATTCTATTTACTTTTGGTGGTGTGACAGGAGTGGTACTATCCGCCTGTGTTTTAGATAGTGTATTACATGACACGTGGTTTGTAGTGGCTCACTTTCACTATGTTATGTCGTTAGGTTCATACATTAGCATAGTTATAATGTTTGTTTGGTGATGGCCTCTGATAACTGGTGTAAGTCTTAATAAGTATTTACTTCAGTGTCAATGCGTTGTTTCTAAAGTAGGTTTTAATATGTGTTTTTTTCCAATGCACTATTTTGGGTTATGTGGCTTACCTCGCCGTGTGTGTATGTATGAGAGAAGTTTTAGTTGGATTAACACGGTTTGCACTATTGGTGCTTTTATTTCTATTTTTAGTGGTTGCTTCTTTATTTTTATTCTATGAGAGTCTTTAGCTACTCGTCATATTGCTTTAGGCTCATTTGGTGCTGCTAGTGTAATTACTAACATGATTTTGAGCCCAATTGCTTATCATAATAAATTCTTTACCCATTATTTATCTGTAAATTATTCTTATGGGGTTTACCATATTTACTGAAAGAATAAAGTTTATATAGGAACATGAACGGTTTTTNNN
PS169_            NNNATGCTTAGATATAAGTTTTTGAATTGGCTATTTACTTTAGATCATAAGCGTATTGGAATCTTGTATACGTTACTAGGGATTTGAGCTGGGTTTTTGGGTTTGAGTTTTAGCGTGATGATTCGTGTAAAATTTTTAGAGCCTTATTATAACGTTGTTTCAACAGATTGTTATAAATTTTTAGTAACAAATCATGGGATTTTAATGATTTTTTTTTTCTTAATGCCTATTTTAATAGGAGGGTTTGGTAAATTTTTAATTCCTTTATTAAGGGGTCTTTCTGATTTAAAATTACCGCGGCTCAATGCATTAAAATTTTGATTATTGATTCCTTCTGTAGTATGTCTGGTTATTAGGATGAGTTTAGGGGCTGGGGTTGGATGAACTTTTTATCCTCCTTTATCTTCTTCTTTATTTAGAGGCTCTAAGGGAGTAGATTTTCTAATGTTTTCTTTACATTTAGCAGGGGTTTCTAGTATTTTTAGTTCTATAAATTTTATTTGCACTCTTTATAGGGTTTTTGTTGTAAATTTAGCGTCTCGTAGATCTATTATACTTTGAACATACTTGTTTACTTCTATTTTATTATTAACAACTCTTCCTGTCTTGGCAGCTGCTATTACAATGTTGTTATTTGATCGTAAATTTGGCTCTGCGTTTTTTGACCCACTTGGGGGAGGGGATCCTGTCTTATTTCAACACATGTTTTGATTTTTTGGACACCCTGAAGTTTATGTTTTAATTTTGCCTGGTTTTGGAATGGTAAGCCATGCTTGTTTAAAAATGGGTTGTGCTCCAGACGTTTTTGGGTTTTATGGCTTAGTTTTTGCAAGATTTTCTATTGTTTGCCTTGGAAGTGTAGTTTGGGCACATCACATGTTCACAGTCGGTCTAGATGTAAAGACTGCTGTATTTTTTAGTTCAGTAACAATGGTTATAGGTGTTCCAACCGGAATAAAGGTTTTTACGTGATTATATATGTTATTAAAAAGACATGTTAAAAAGAGTGACCCAATTTTTTGGTGGGTTTTATCTTTCATTATTTTATTTACTTTTGGTGGTGTTACTGGTATAGTTTTATCTGCTTGTGTTTTAGATAATGTACTACATGATACTTGATTTGTTGTAGCTCATTTTCACTATGTCATGTCTTTAGGTTCATATGTTAGTATTATTATAATGTTTATTTGGTGATGGCCTTTAATAACAGGAGTTAGTTTAAGAAAGTATCTTTTACAATGTCAGTGTATTATTTCAAAAATTGGTTTTAATATGTGTTTTTTCCCAATGCATTACTTTGGATTGTGTGGGTTACCACGTCGTGTGTGTATGTATGAGAGTAGGTTTAATTGAATTAACTTGGTTTGTACACTAGGGTCCTTTATTGTTATTTTTAGTGGTTGTTTTTTTATGTTTATATTATGAGAGTCCTTGGTAAACCGCCATACAGCCTTAGGTTCATTTGGCGATTCTAGAATAATCACTAAAATGATTTTAAGTCCAGTTGCTTATCATAACAAATTTTTCACTCACTATTTTTCAGTTAATTATTCTTATGGTGTTTATCATATTTATTGAAAGAAAAAAGTTTATATAGGTACGTGAACTAACGGGTTT
PS027_            ATGCGTACTATTAATAAGTTTCTAAATTGATTATTTACGCTCGATCATAAGCGTATTGGTATAATGTACACATTAGTTGGGATTTGGGCTGGGTTCTTAGGTTTAAGTTTTAGTATAATGATTCGTGTAAAATTTCTAGAGCCTTACTATAATGTTATTTCAACAGATTGTTACAACTTTCTTATAACAAAACATGGCATTTTAATGATTTTCTTTTTTTTAATGCCAATCCTTATAGGGGGTTTTGGAAATTTTCTTCTTCCATTGCTAAGAGGTTTGTCGGACTTAAAATTACCTCGTTTGAATGCTCTTAGCTTTTGATTACTTGTGCCTTCTGTAATTTTCTTGATTATAAGAATGTGTTTAGGTGCCGGTGTTGGCTGAACATTTTACCCTCCTTTATCATCTTCTTTGTTTAGTGGAAGCAAGGGTGTAGATTTTTTGATGTTTTCTCTTCATCTAGCGGGGGTATCTAGAATTTTTAGATCTATAAATTTTATCTGCACACTTTACAGTGTCTTCACTGTAAAATTAGCGTCACGTAGTTCAATTATTCTTTGGACATACCTTTTTACATCTATTTTACTTTTAACTACACTGCCTGTTTTAGCAGCTGCTATTACAATGCTTCTTTTTGATCGAAACTTCGGTTCTGCATTTTTTGACCCACTCGGTGGGGGAGATCCTGTCTTGTTTCAGCACATGTTTTGGTTTTTTGGTCATCCAGAAGTGTACGTATTGATTTTACCAGGGTTTGGTATGGTTAGACACGCTTGTCTAAATATGGGTTGTGCACCAGACGTATTTGGGTTTTATGGGCTAGTATTTGCTAGATTTTCTATAGTATGTCTGGGTAGCGTGGTTTGAGCTCATCACATGTTTACTGTTGGTTTAGACGTAAAGACAGCTGTGTTTTTTAGTTCTGTTACGATGGTTATAGGGGTACCTACAGGTATTAAGGTATTTACTTGGTTGTATATGTTGCTTAAAAGTAATGTTAATAAGGGAGATCCTGTATTTCTGTGAGTTGTTTCTTTTATTATTCTATTCACTTTTGGGGGCGTCACAGGTATCGTCTTATCTGCTTGTGTACTAGATAGAGTCCTACATGATACATGATTTGTAGTGGCTCACTTTCATTATGTGATGTCACTGGGTTCTTACATGAGTATTATTATTATGTTTATCTGGTGATGACCCTTGATTACAGGTGTTAGCCTAAATAAGTACCTACTACAGTGTCAGTGTCTTATTTCTAATATTGGGTTTAACATGTGTTTCTTTCCTATGCATTATTTTGGTTTGTGTGGGTTGCCCCGGCGTGTCTGTATGTATGAAAGTAGCTTCAACTGAATTAATGTCGTCTGTACAGTGGGTGCTTTTATATCTATATTCAGGGGTTGCTTTTTTATGTTTATCCTGTGAGAGTCAATAGTTAGTCGTCATATAGCGTTAGGTTCATTTGGTGCTGCTAGTGTTATTACTAATATGATTCTTAGCCCTATTGCTTACCATAATAATTTTTTCACTCACTATCTTTCTGTGAATTATTCCTATGGTGTTTATCATATATACTGGAAGAATAATGTTTATATTGGTACATGAACGGTTTTANNN
PS023_            ATGCGTACTATTAATAAGTTTCTAAATTGATTATTTACGCTCGATCATAAGCGTATCGGTATAATGTACACATTAGTTGGAATTTGGGCTGGGTTCTTAGGTTTAAGTTTTAGTATAATGATTCGTGTAAAATTTTTAGAGCCTTACTATAATGTTATTTCAACAGATTGTTACAACTTTCTTATAACAAAACATGGCATTTTAATGATTTTCTTTTTTTTAATGCCAATCCTTATAGGAGGTTTTGGAAATTTTCTTCTTCCACTGCTAAGAGGTTTGTCAGACTTAAACTTACCTCGTTTGAATGCTCTTAGCTTTTGACTACTTGTGCCTTCCGTGATTTTCTTGATTATAAGAATGTGTTTAGGTGCCGGTGTTGGCTGGACATTTTACCCTCCTTTATCATCTTCTTTGTTTAGTGGTAGCAAGGGTGTGGATTTTTTGATGTTTTCTCTTCATTTAGCAGGGGTATCTAGAATATTTAGCTCTATAAACTTTATCTGTACACTTTACAGTGTCTTCACTGTAAAATTAGCGTCACGTAGTTCAATTATTCTTTGAACTTACCTTTTTACATCTATTCTACTTTTAACTACATTACCTGTTTTAGCAGCTGCTATTACAATGCTTCTTTTTGATCGAAACTTTGGTTCTGCATTTTTTGACCCACTAGGGGGGGGAGACCCTGTCTTGTTTCAGCATATGTTTTGATTTTTTGGTCATCCAGAAGTGTATGTACTGATTTTACCTGGGTTTGGTATGGTTAGACACGCTTGTCTAAATATGGGTTGTGCACCAGACGTATTTGGGTTTTATGGTCTGGTGTTTGCTAGATTTTCTATAGTATGCCTGGGTAGCGTGGTTTGAGCTCATCACATGTTTACTGTTGGTTTAGATGTAAAGACAGCTGTGTTTTTTAGTTCTGTTACGATGGTCATAGGTGTACCCACGGGTATCAAGGTATTTACTTGATTGTATATGTTGCTTAAAAGTAATGTTAATAAGGGAGATCCTGTATTTCTGTGAGTTGTCTCTTTTATTATTCTATTCACTTTTGGGGGTGTTACAGGTATCGTCTTATCTGCTTGTGTGCTAGACAGAGTCCTACATGATACATGGTTTGTAGTAGCTCATTTTCATTATGTGATGTCACTAGGTTCTTACATGAGTATTATTATTATGTTTATCTGGTGATGACCTTTGATTACAGGTGTTAGCCTAAATAAGTATCTACTACAGTGTCAGTGTCTTATTTCTAATATTGGGTTTAACATGTGTTTCTTTCCTATGCATTATTTTGGTTTGTGTGGGTTGCCCCGGCGTGTCTGTATGTATGAAAGTAGCTTCAACTGAATTAATGTCGTCTGTACAGTTGGTGCTTTTATATCTATATTCAGGGGTTGTTTTTTTATGTTTATCCTATGAGAGTCAATAGTTAGTCGTCATATAGCGCTAGGTTCATTTGGTGCTGCTAGTGTTATTACTAATATGATTCTTAGCCCCATTGCTTATCATAATAATTTCTTTACTCACTATCTTTCTGTGAATTATTCCTATGGTGTCTACCATATATACTGGAAGAATGATGTTTATATTGGTACATGAACGGTTCTANNN
PS012_            ATGCCTGCTATGAGTAATTTTCTTAATTGATTGTTTACGCTTGATCATAAGCGTATAGGTATATTGTACACTCTTGTAGGAATTTGATCTGGGTTTTTGGGTTTAAGTTTTAGTATAATGATTCGCGTCAAATTTTTAGAGCCTTATTATAACGTAATTTCCACTGATTGTTATAAATTTCTTATAACAAATCATGGTATTTTGATGATATTCTTTTTTTTGATGCCTATATTAATAGGTGGTTTCGGTAATTTTTTAATTCCTTTATTAAGGGGTTTGTCTGATTTAAAATTACCGCGTCTTAATGCTTTAAGGTTCTGGCTATTGGTACCTTCGGTAATTTTTTTGGTTATAAGAATGTGTTTAGGTGCTGGTGTTGGTTGAACTTTTTATCCCCCACTGTCATCTTCTATGTTTAATAGAGGAAAGGGTGTGGATTTTTTAATGTTTTCTCTTCATCTGGCTGGGGTTTCAAGAATTTTTAGTTCTATCAATTTTATTTGTACTCTTTATAGGGTTTTTAGTGCTAAATTAGCGTCCCGCAGTTCGGTGTTGCTTTGAACTTATCTTTTTACTTCTATACTTCTTCTTGTCACTTTACCAATTTTAGCTGCTGCTATCACGATGCTTCTTTTCGATCGAAAATTTGGATCTGCTTTTTTTGATCCTCTTGGTGGCGGAGACCCTGTATTGTTTCAGCATATGTTTTGATTTTTTGGGCACCCTGAGGTGTACGTCTTGATATTGCCTGGTTTTGGTATGGTAAGTCATGCTTGTTTAAATATGGGTTGTGCTCCAGACGTGTTTGGGTTTTATGGGTTAGTATTTGCTAGATTTTCAATTGTTTGTTTGGGTAGAGTGGTTTGAGCCCATCATATGTTTACTGTAGGTCTTGATGTTAAGACAGCTGTGTTTTTTAGATCGGTGACAATGGTTATTGGTGTACCGACTGGTATAAAGGTTTTTACTTGACTTTATATGTTGTTGAATAGCAATGTAAATAAGGGTGATCCAGTATTTTTATGAGTTTTATCTTTTATTGTTCTTTTTACTTTTGGTGGTGTTACAGGAATTGTTTTGTCTGCCTGTGTTTTAGATAGAGTTCTTCACGACACTTGGTTTGTAGTGGCTCATTTTCATTATGTTATGTCATTGGGTTCTTATATCAGAATTGTCTTGATGTTTATATGATGATGGCCGCTTATTACTGGTGTTAGGTTAAATAAGTATCTGTTACAGTGTCAGTGTGTCGTTTCTAATGTGGGCTTTAAAATGTGCTTTTTTCCTATGCATTATTTTGGTTTATGCGGTTTACCGCGTCGTGTGTGTATGTATGAGAGTAGTTTCAGTTGAATAAACATGGTTTGTACTACTGGTGCGTTTATATCTATTTTTAGTGGGTGTTTTTTTATATTCATTCTGTGGGAGTCTTTAGCGACCCGTCATGTTGCTCTTGGTTCATTTGGGGCTGCTAGAGTTGTTACTAATATGATTTTAAGTCCTATTGCTTATCATAATAAATTTTTTACTTATTATTGATCTGTAAATTATACTTATGGTGTGTACCATATATATTGAAAGAATAAAGTTTATATAGGGACATGGACGGTTTGTNNN
PS279_            NNNATGCGCACTATAAAATTCTTAAGTTGGTTGTTTACTTTAGACCATAAGCGTATAGGTATACTGTATACATTAGTTGGGATATGAGCGGGTTTTCTGGGTTTAAGATTTAGAGTAATGATTCGTGTTAAATTCTTAGAGCCCTACTACAATGTGATTTCCACAGATTGTTATAAATTTTTAGTAACTAATCATGGTATACTTATGATTTTTTTCTTTCTTATGCCAATCTTAATAGGTGGCTTTGGCAATTTTCTTATACCTCTTTTAAGCGGTCTTTCAGATTTAAATCTACCGCGTTTAAATGCTTTGAGTTTTTGGCTACTTATCCCTTCCGTTATTTTTTTAGTCATAAGAATGTGTTTAGGTGCTGGTGTGGGTTGAACATTTTATCCGCCTTTGTCCTCTTCATTGTTTACTGGGAGTAAGGGTGTTGACTTTTTAATGTTTTCTCTTCACTTGGCGGGTGTTTCTAGAATTTTCAGTTCAATAAATTTTATTTGTACCCTGTACAGGGTTTTTAGAATGAACCTAGCTTCACGAAGTTCTGTTATATTATGAACTTACCTGTTTACTTCTATTCTTCTTTTAACCACGTTACCGGTTTTGGCTGCTGCTATAACAATGTTACTCTTTGACCGTAATTTTGGTTCAGCATTTTTTGATCCACTCGGTGGTGGCGACCCTGTTTTGTTTCAACACATGTTTTGGTTTTTTGGGCACCCAGAAGTTTATGTATTAATTTTACCTGGTTTTGGTATGGTTAGCCATGCTTGTTTGAACATGGGTTGTGCTCCAGACGTATTTGGGTTTTATGGGTTAGTATTTGCCAGGTTTTCTATTGTCTGCCTGGGTAGTGCTGTATGAGCCCACCATATGTTCACTGTGGGTTTAGATGTAAAGACCGCTGTTTTTTTTAGCTCTGTGACAATGATTATAGGGGTACCGACCGGTATTAAGGTCTTCACTTGACTTTACATGTTGTTAAAAAGAAATGTTAAAAAGACAGACCCCGTGTTTTTATGGGTTGTTTCGTTTATAGTATTATTCACTTTTGGGGGTGTCACTGGCATTGTTTTATCGGCTTGCGTGCTCGATAAAGTATTACATGACACATGATTTGTTGTAGCACACTTTCACTATGTTATGTCTCTGGGTTCTTACATGAGTATTATTATCATGTTCATATGGTGGTGACCATTGATAACTGGGGTTAGTCTTAATAAGTACCTCCTTCAGTGTCAGTGCTTAGTTTCAAATGTTGGCTTTAATCTTTGTTTTTTTCCAATGCACTACTTTGGTTTGTGTGGTTTACCGCGGCGTGTGTGTATGTACGAAAGAAGCTTTAATTGGATAAACATGCTATGTACCATTGGTGCTTTTATATCAATATTTAGTGGCTGTTTTTTTATATTTATTTTGTGGGAATCGCTAGTAAATCGTCATATAGCACTTGGTTCGTTTGGAGCTTCTAGCGTTATAACTAAAATGATGATTAGCCCAGTAGCCTACCATAATAAATTTTTTACTCATTATTTATCTGTTAATTATTCTTACAGAGAGTATCACATGTACTGAAAGAATAAAGTTTATATCGGCACTTGGGGCCGTGGGTTT
PS286_            NNNATGCGCACTATAAAATTCTTAAGTTGGTTGTTTACTTTAGACCATAAGCGTATAGGTATACTGTATACATTAGTTGGGATATGAGCGGGTTTTCTGGGTTTAAGATTTAGAGTAATGATTCGTGTTAAATTCTTAGAGCCCTACTACAATGTGATTTCCACAGATTGTTATAAATTTTTAGTAACTAATCATGGTATACTTATGATTTTTTTCTTTCTTATGCCAATCTTAATAGGTGGCTTTGGTAATTTTCTTATACCTCTTTTAAGCGGTCTTTCAGATTTAAATCTACCGCGTTTAAATGCTTTGAGTTTTTGGCTACTTATCCCTTCCGTTATTTTTTTAGTCATAAGAATGTGTTTAGGTGCTGGCGTAGGTTGAACATTTTATCCGCCTTTGTCCTCTTCATTGTTTACTGGGAGTAAGGGTGTTGACTTTTTAATGTTTTCTCTTCACTTGGCGGGTGTTTCTAGAATTTTCAGTTCAATAAATTTTATTTGTACCCTGTACAGGGTTTTTAGAATGAACCTAGCTTCACGAAGTTCTGTTATATTATGAACTTACCTGTTTACTTCTATTCTTCTTTTAACTACGTTACCGGTTTTGGCCGCTGCTATAACAATGTTACTCTTTGACCGTAATTTTGGTTCAGCATTTTTTGATCCACTCGGTGGTGGTGACCCTGTTTTGTTTCAACACATGTTTTGGTTTTTTGGGCACCCAGAAGTTTATGTATTAATTTTACCTGGTTTTGGCATGGTTAGCCATGCTTGTTTGAACATGGGTTGTGCTCCAGACGTATTTGGGTTTTATGGGTTAGTATTTGCCAGGTTTTCTATTGTCTGCCTGGGTAGGGCTGTATGAGCCCACCATATGTTCACTGTGGGTTTAGATGTAAAGACCGCTGTTTTTTTTAGCTCTGTGACAATGATTATAGGGGTACCGACCGGTATTAAGGTCTTCACTTGACTTTACATGCTGTTGAAAAGAAATGTTAAAAAGACAGACCCCGTGTTTTTATGGGTTGTTTCGTTTATAGTATTATTCACTTTTGGGGGTGTCACTGGCATTGTTTTATCGGCTTGCGTGCTCGATAAAGTATTACATGACACATGATTTGTTGTAGCACATTTTCACTATGTTATGTCTCTGGGTTCTTACATGAGTATTATTATCATGTTCATATGGTGGTGACCATTGATAACTGGGGTTAGTCTTAATAAGTACCTCCTTCAGTGTCAGTGCTTAGTTTCAAATGTTGGCTTTAATCTTTGTTTTTTTCCAATGCACTACTTTGGTTTGTGTGGTTTACCGCGGCGTGTGTGTATGTACGAAAGAAGCTTTAATTGGATAAACATGCTATGTACCATTGGTGCTTTTATATCAATATTTAGTGGCTGTTTTTTTATATTTATTTTGTGGGAATCGCTAGTAAATCGTCATATAGCACTTGGTTCATTTGGAGCTTCTAGTGTTATAACTAAAATGATGATTAGCCCAGTAGCCTATCATAATAAATTTTTTACTCATTATTTATCTGTTAATTATTCTTACAGAGAGTATCACATGTACTGAAAGAATAAAGTTTATATCGGCACTTGGAGACGTGGGTTT
PS273_            NNNATGCGCACTACAAATTTTCTAAGTTGGTTGTTTACTTTAGACCATAAGCGTATAGGTATATTATACACATTAGTTGGTATATGAGCGGGTTTTCTAGGTTTAAGATTTAGAGTAATGATTCGTGTAAAATTTTTAGAACCATATTATAATGTTATTTCTACTGATTGTTATAAATTTTTAGTAACTAATCACGGAATACTTATGATTTTTTTCTTTCTAATGCCAATTTTAATTGGCGGATTTGGTAATTTTTTAATACCTTTAGTTAGCGGGCTGTCAGATTTAAACTTGCCCCGTTTAAATGCTTTAAGCTTTTGGCTTCTTATACCATCTGTAATTTTTTTAGTTATAAGAATGTGTTTAGGGGCCGGGGTTGGTTGAACATTTTATCCTCCTTTGTCTTCCTCTCTATTTACGGGTAGTAAGGGTGTAGATTTTTTAATGTTTTCTCTCCATTTAGCCGGTGTTTCCAGTATTTTTAGGTCAATAAATTTTATTTGCACCCTGTACAGAGTGTTTAGAATGAATTTAGCTTCTCGGAGCTCAGTTGTTCTTTGAACTTATTTGTTTACTTCTATTCTTCTTTTAACAACGTTACCGGTTTTAGCTGCTGCTATAACGATGTTACTCTTTGACCGTAATTTTGGATCAGCATTTTTTGATCCGCTTGGTGGCGGAGACCCTGTATTATTTCAGCACATGTTCTGATTTTTTGGACATCCGGAGGTTTACGTACTGATTTTACCAGGGTTTGGTATGGTTAGTCATGCTTGCCTAAATATGGGTTGTGCTCCGGATGTTTTTGGTTTTTATGGTTTAGTTTTTGCTAGGTTTTCTATAGTTTGTCTTGGTAGTGCTGTGTGAGCTCATCACATGTTTACTGTTGGTTTGGATGTAAAGACTGCTGTTTTTTTTAGTTCTGTTACTATGATTATAGGGGTGCCCACTGGCATTAAGGTTTTTACTTGGCTTTACATGCTCTTAAAAAGTAACGTTAATAAGACGGACCCCGTATTTTTATGAGTTGTTTCTTTTATTATTTTGTTTACTTTTGGTGGTGTTACTGGTATAGTTTTATCAGCTTGTGTGCTTGATAAAGTACTTCATGACACTTGATTTGTTGTGGCCCACTTCCATTATGTTATGTCCTTGGGTTCTTACATGAGTATCATTATAATGTTTATTTGGTGGTGACCTCTAATAACTGGTGTGAGCTTGAATAAGTATTTGCTTCAGTGTCAGTGTTTAGTGTCCAACGTTGGTTTCAACCTCTGTTTTTTTCCGATGCATTATTTTGGTTTGTGTGGTTTACCACGTCGTGTCTGTATGTATGAGAGTAGTTTTAATTGGATAAACATGGTATGTACAGTTGGTGCTTTTATGTCTATATTTAGTGGGTGTTTTTTTATGTTTATTCTTTGAGAGTCTTTGGCTAATCGTCATGTGGCCCTTGGTTCGTTTGGGGCATCCAGCACTATAACCAAAATGATGATTAGCCCAGTAGCATACCATAATAAATTTTTTACTCACTATCTATCTGTTAATTATTCTTACGGAGAGTATCACATGTATTGAAAGAATAAAGTTTACATTGGTACTTGGAGGCGTGGGTTT
PS285_            NNNATGCGCACTATAAAATTCTTAAGTTGGTTGTTTACTTTAGACCATAAGCGTATAGGTATACTGTATACATTAGTTGGGATATGAGCGGGTTTTCTGGGTTTAAGATTTAGAGTAATGATTCGTGTTAAATTCTTAGAGCCCTACTACAATGTGATTTCCACAGATTGTTATAAATTTTTAGTAACTAATCATGGTATACTTATGATTTTTTTCTTTCTTATGCCAATCTTAATAGGTGGCTTTGGTAATTTTCTTATACCTCTTTTAAGCGGTCTTTCAGATTTAAATCTACCGCGTTTAAATGCTTTGAGTTTTTGGCTACTTATCCCTTCCGTTATTTTTTTAGTCATAAGAATGTGTTTAGGTGCTGGCGTAGGTTGAACATTTTATCCGCCTTTGTCCTCTTCATTGTTTACTGGGAGTAAGGGTGTTGACTTTTTAATGTTTTCTCTTCACTTGGCGGGTGTTTCTAGAATTTTCAGTTCAATAAATTTTATTTGTACCCTGTACAGGGTTTTTAGAATGAACCTAGCTTCACGAAGTTCTGTTATATTATGAACTTACCTGTTTACTTCTATTCTTCTTTTAACCACGTTACCGGTTTTGGCCGCTGCTATAACAATGTTACTCTTTGACCGTAACTTTGGTTCAGCATTTTTTGATCCACTCGGTGGTGGTGACCCTGTTTTGTTTCAACACATGTTTTGGTTTTTTGGGCACCCAGAAGTTTATGTATTAATTTTACCTGGTTTTGGCATGGTTAGCCATGCTTGTTTGAACATGGGTTGTGCTCCAGACGTATTTGGGTTTTATGGGTTAGTATTTGCCAGGTTTTCTATCGTCTGCCTGGGTAGGGCTGTATGAGCCCACCATATGTTCACTGTGGGTTTAGATGTAAAGACCGCTGTTTTTTTTAGCTCTGTGACAATGATTATAGGGGTACCGACCGGTATTAAGGTCTTCACTTGACTTTACATGCTGTTAAAAAGAAATGTTAAAAAGACAGACCCCGTGTTTTTATGGGTTGTTTCGTTTATAGTATTATTTACTTTTGGGGGTGTCACTGGCATTGTTTTATCGGCTTGCGTGCTCGATAAAGTATTACATGACACATGATTTGTTGTAGCACATTTTCACTATGTTATGTCTCTGGGTTCTTACATGAGTATTATTATCATGTTCATATGGTGGTGACCATTGATAACTGGGGTTAGTCTTAATAAGTACCTCCTTCAGTGTCAGTGCTTAGTTTCAAATGTTGGCTTTAATCTTTGTTTTTTTCCAATGCACTACTTTGGTTTGTGTGGTTTACCGCGGCGTGTGTGTATGTACGAAAGAAGCTTTAATTGGATAAACATGCTATGTACCATTGGTGCTTTTATATCAATATTTAGTGGCTGTTTTTTTATATTTATTTTGTGGGAATCACTAGTAAATCGTCATATAGCACTTGGTTCATTTGGAGCTTCTAGTGTTATAACTAAAATGATGATTAGCCCAGTAGCCTATCATAATAAATTTTTTACTCATTATTTATCTGTTAATTATTCTTACAGAGAGTATCACATGTACTGAAAGAATAAAGTTTATATCGGCACTTGGAGACGTGGGTTT
PS283_            NNNATGCGCACTATAAAATTCTTAAGTTGGTTGTTTACTTTAGACCATAAGCGTATAGGTATACTGTATACATTAGTTGGGATATGAGCGGGTTTTCTGGGTTTAAGATTTAGAGTAATGATTCGTGTTAAATTCTTAGAGCCCTACTACAATGTGATTTCTACAGATTGTTATAAATTTTTAGTAACTAATCATGGCATACTTATGATTTTTTTCTTTCTTATGCCAATCTTAATAGGTGGCTTTGGTAATTTTCTTATACCTCTTTTAAGCGGTCTTTCAGATTTAAATCTACCGCGTTTAAATGCTTTGAGTTTTTGGCTACTTATCCCTTCCGTTATTTTTTTAGTCATAAGAATGTGTTTAGGTGCTGGCGTAGGTTGAACATTTTATCCGCCTTTGTCCTCTTCATTGTTTACTGGGAGTAAGGGTGTTGACTTTTTAATGTTTTCTCTTCACTTGGCGGGTGTTTCTAGAATTTTCAGTTCAATAAATTTTATTTGTACCCTGTACAGGGTTTTTAGAATGAACCTAGCCTCACGAAGTTCTGTTATATTATGAACTTACCTGTTTACTTCTATTCTTCTTTTAACTACGTTACCGGTTTTGGCCGCTGCTATAACAATGTTACTCTTTGACCGTAATTTTGGTTCAGCATTTTTTGATCCACTCGGTGGTGGTGACCCTGTTTTGTTTCAACACATGTTTTGATTTTTTGGGCACCCAGAAGTTTATGTATTAATTTTACCTGGTTTTGGCATGGTTAGCCATGCTTGTTTGAACATGGGTTGTGCTCCAGACGTATTTGGGTTTTATGGGTTAGTATTTGCCAGGTTTTCTATTGTCTGCCTGGGTAGGGCTGTATGAGCCCACCATATGTTCACTGTGGGTTTAGATGTAAAGACCGCTGTTTTTTTTAGCTCTGTGACAATGATTATAGGGGTACCGACCGGTATTAAGGTCTTCACTTGACTTTACATGCTGTTAAAAAGAAATGTTAAAAAGACAGACCCCGTGTTTTTATGGGTTGTTTCGTTTATAGTATTATTCACTTTTGGGGGTGTCACTGGCATTGTTTTATCGGCTTGCGTGCTCGATAAAGTATTACATGACACATGATTTGTTGTAGCACATTTTCACTATGTTATGTCTCTGGGTTCTTACATGAGTATTATTATCATGTTTATATGGTGGTGACCATTGATAACTGGGGTTAGTCTTAATAAGTACCTCCTTCAGTGTCAGTGCTTAGTTTCAAATGTTGGCTTTAATCTTTGTTTTTTTCCAATGCACTACTTTGGTTTGTGTGGTTTACCGCGGCGTGTGTGTATGTACGAAAGAAGCTTTAATTGGATAAACATGCTATGTACAATTGGTGCTTTTATATCAATATTTAGTGGCTGTTTTTTTATATTTATTTTGTGGGAATCGCTAGTAAATCGTCATATAGCACTTGGTTCATTTGGAGCTTCTAGTGTTATAACTAAAATGATGATTAGCCCAGTAGCCTATCATAATAAATTTTTTACTCATTATTTATCTGTTAATTATTCTTACAGAGAGTATCACATGTACTGAAAGAATAAAGTTTATATCGGCACTTGGAGACGTGGGTTT
PS284_            NNNATGCGCACTATAAAATTCTTAAGTTGGTTGTTTACTTTAGACCATAAGCGTATAGGTATACTGTATACATTAGTTGGGATATGAGCGGGTTTTCTGGGTTTAAGATTTAGAGTAATGATTCGTGTTAAATTCTTAGAGCCCTACTACAATGTGATTTCCACAGATTGTTATAAATTTTTAGTAACTAATCATGGTATACTTATGATTTTTTTCTTTCTTATGCCAATCTTAATAGGTGGCTTTGGCAATTTTCTTATACCTCTTTTAAGCGGTCTTTCAGATTTAAATCTACCGCGTTTAAATGCTTTGAGTTTTTGGCTACTTATCCCTTCCGTTATTTTTTTAGTCATAAGAATGTGTTTAGGTGCTGGTGTGGGTTGAACATTTTATCCGCCTTTGTCCTCTTCATTGTTTACTGGGAGTAAGGGTGTTGACTTTTTAATGTTTTCTCTTCACTTGGCGGGTGTTTCTAGAATTTTCAGTTCAATAAATTTTATTTGTACCCTGTACAGGGTTTTTAGAATGAACCTAGCTTCACGAAGTTCTGTTATATTATGAACTTACCTGTTTACTTCTATTCTTCTTTTAACCACGTTACCGGTTTTGGCTGCTGCTATAACAATGTTACTCTTTGACCGTAATTTTGGTTCAGCATTTTTTGATCCACTCGGTGGTGGTGACCCTGTTTTGTTTCAACACATGTTTTGGTTTTTTGGGCACCCAGAAGTTTATGTATTAATTTTACCTGGTTTTGGTATGGTTAGCCATGCTTGTTTGAACATGGGTTGTGCTCCAGACGTATTTGGGTTTTATGGGTTAGTATTTGCCAGGTTTTCTATTGTCTGCCTGGGTAGGGCTGTATGAGCCCACCATATGTTCACTGTGGGTTTAGATGTAAAGACCGCTGTTTTTTTTAGCTCTGTGACAATGATTATAGGGGTACCGACCGGTATTAAGGTCTTCACTTGACTTTACATGTTGTTAAAAAGGAATGTTAAAAAGACAGACCCCGTGTTTTTATGGGTTGTTTCGTTTATAGTATTATTCACTTTTGGGGGTGTCACTGGCATTGTTTTATCGGCTTGCGTGCTCGATAAAGTATTACATGACACATGATTTGTTGTAGCACACTTTCACTATGTTATGTCTCTGGGTTCTTACATGAGTATTATTATCATGTTCATATGGTGGTGACCATTGATAACTGGGGTTAGTCTCAATAAGTACCTCCTTCAGTGTCAGTGCTTAGTTTCAAATGTTGGCTTTAATCTTTGTTTTTTTCCAATGCACTACTTTGGTTTGTGTGGTTTACCGCGGCGTGTGTGTATGTACGAAAGAAGCTTTAATTGGATAAACATGCTATGTACCATTGGTGCTTTTATATCAATATTTAGTGGCTGTTTTTTTATATTTATTTTGTGGGAATCGCTAGTAAATCGTCATATAGCACTTGGTTCATTTGGAGCTTCTAGCGTTATAACTAAAATGATGATTAGCCCAGTAGCCTACCATAATAAATTTTTTACTCATTATTTATCTGTTAATTATTCTTACAGAGAGTATCACATGTACTGAAAGAATAAAGTTTATATCGGCACTTGGGGCCGTGGGTTT
PS281_            NNNATGCGCACTATAAAATTCTTAAGTTGGTTGTTTACTTTAGACCATAAGCGTATAGGTATACTGTATACATTAGTTGGGATATGAGCGGGTTTTCTGGGTTTAAGATTTAGAGTAATGATTCGTGTTAAATTCTTAGAGCCCTACTACAATGTGATTTCCACAGATTGTTATAAATTTTTAGTAACTAATCATGGTATACTTATGATTTTTTTCTTTCTTATGCCAATCTTAATAGGTGGCTTTGGTAATTTTCTTATACCTCTTTTAAGCGGTCTTTCAGATTTAAATTTACCGCGTTTAAATGCTTTGAGTTTTTGGCTACTTATCCCTTCCGTTATTTTTTTAGTCATAAGAATGTGTTTAGGTGCTGGCGTAGGTTGAACATTTTATCCGCCTTTGTCCTCTTCATTGTTTACTGGGAGTAAGGGTGTTGACTTTTTAATGTTTTCTCTTCACTTGGCGGGTGTTTCTAGAATTTTCAGTTCAATAAATTTTATTTGTACCCTGTACAGGGTTTTTAGAATGAACCTAGCTTCACGAAGTTCTGTTATATTATGAACTTACCTGTTTACTTCTATTCTTCTTTTAACTACGTTACCGGTTTTGGCCGCTGCTATAACAATGTTACTCTTTGACCGTAATTTTGGTTCAGCATTTTTTGATCCACTCGGTGGTGGTGACCCTGTTTTGTTTCAACACATGTTTTGGTTTTTTGGGCACCCAGAAGTTTATGTATTAATTTTACCTGGTTTTGGCATGGTTAGCCATGCTTGTTTGAACATGGGTTGTGCTCCAGACGTATTTGGGTTTTATGGGTTAGTATTTGCCAGGTTTTCTATTGTCTGCCTGGGTAGGGCTGTATGAGCCCACCATATGTTCACTGTGGGTTTAGATGTAAAGACCGCTGTTTTTTTTAGCTCTGTGACAATGATTATAGGGGTACCGACCGGTATTAAGGTCTTCACTTGACTTTACATGCTGTTGAAAAGAAATGTTAAAAAGACAGACCCCGTGTTTTTATGGGTTGTTTCGTTTATAGTATTATTCACTTTTGGGGGTGTCACTGGCATTGTTTTATCGGCTTGCGTGCTCGATAAAGTATTACATGACACATGATTTGTTGTAGCACATTTTCACTATGTTATGTCTCTGGGTTCTTACATGAGTATTATTATCATGTTCATATGGTGGTGACCATTGATAACTGGGGTTAGTCTTAATAAGTACCTCCTTCAGTGTCAGTGCTTAGTTTCAAATGTTGGCTTTAATCTTTGTTTTTTTCCAATGCACTACTTTGGTTTGTGTGGTTTACCGCGGCGTGTGTGTATGTACGAAAGAAGCTTTAATTGGATAAACATGCTATGTACCATTGGTGCTTTTATATCAATATTTAGTGGCTGTTTTTTTATATTTATTTTGTGGGAATCGCTAGTAAATCGTCATATAGCACTTGGTTCATTTGGAGCTTCTAGTGTTATAACTAAAATGATGATTAGCCCAGTAGCCTATCATAATAAATTTTTTACTCATTATTTATCTGTTAATTATTCTTACAGAGAGTATCACATGTACTGAAAGAATAAAGTTTATATCGGCACTTGGAGACGTGGGTTT
PS280_            NNNATGCGCACTATAAAATTCTTAAGTTGGTTGTTTACTTTAGACCATAAGCGTATAGGTATACTGTATACATTAGTTGGGATATGAGCGGGTTTTCTGGGTTTAAGATTTAGAGTAATGATTCGTGTTAAATTCTTAGAGCCCTACTACAATGTGATTTCCACAGATTGTTATAAATTTTTAGTAACTAATCATGGTATACTTATGATTTTTTTCTTTCTTATGCCAATCTTAATAGGTGGCTTTGGCAATTTTCTTATACCTCTCTTAAGCGGTCTTTCAGATTTAAATCTACCGCGTTTAAATGCTTTGAGTTTTTGGCTACTTATCCCTTCCGTTATTTTTTTAGTCATAAGAATGTGTTTAGGTGCTGGTGTGGGTTGAACATTTTATCCGCCTTTGTCCTCTTCATTGTTTACTGGGAGTAAGGGTGTTGACTTTTTAATGTTTTCTCTTCACTTGGCGGGTGTTTCTAGAATTTTCAGTTCAATAAATTTTATTTGTACCCTGTACAGGGTTTTTAGAATGAACCTAGCTTCACGAAGTTCTGTTATATTATGAACTTACCTGTTTACTTCTATTCTTCTTTTAACCACGTTACCGGTTTTGGCTGCTGCTATAACAATGTTACTCTTTGACCGTAATTTTGGTTCAGCATTTTTTGATCCACTCGGTGGTGGTGACCCTGTTTTGTTTCAACACATGTTTTGGTTTTTTGGGCACCCAGAAGTTTATGTATTAATTTTACCTGGTTTTGGTATGGTTAGCCATGCTTGTTTGAACATGGGTTGTGCTCCAGACGTATTTGGGTTTTATGGGTTAGTATTTGCCAGGTTTTCTATTGTCTGCCTGGGTAGGGCTGTATGAGCCCACCATATGTTCACTGTGGGTTTAGATGTAAAGACCGCTGTTTTTTTTAGCTCTGTGACAATGATTATAGGGGTACCGACCGGTATTAAGGTCTTCACTTGACTTTACATGTTGTTAAAAAGAAATGTTAAAAAGACAGACCCCGTGTTTTTATGGGTTGTTTCGTTTATAGTATTATTCACTTTTGGGGGTGTCACTGGCATTGTTTTATCGGCTTGCGTGCTCGATAAAGTATTACATGACACATGATTTGTTGTAGCACACTTTCACTATGTTATGTCTCTGGGTTCTTACATGAGTATTATTATCATGTTCATATGGTGGTGACCATTGATAACTGGGGTTAGTCTTAATAAGTACCTCCTTCAGTGTCAGTGCTTAGTTTCAAATGTTGGCTTTAATCTTTGTTTTTTTCCAATGCACTACTTTGGTTTGTGTGGTTTACCGCGGCGTGTGTGTATGTACGAAAGAAGCTTTAATTGGATAAACATGCTATGTACCATTGGTGCTTTTATATCAATATTTAGTGGCTGTTTTTTTATATTTATTTTGTGGGAATCGCTAGTAAATCGTCATATAGCACTTGGTTCATTTGGAGCTTCTAGCGTTATAACTAAAATGATGATTAGCCCAGTAGCCTACCATAATAAATTTTTTACTCATTATTTATCTGTTAATTATTCTTACAGAGAGTATCACATGTACTGAAAGAATAAAGTTTATATCGGCACTTGGGGCCGTGGGTTT
PS326_            ATGCGTACTATAAATAAATTTTTAAATTGATTGTTCACGCTCGATCATAAGCGTATCGGTATTTTGTACACATTGGTTGGTATTTGGGCTGGTTTTTTAGGTCTAAGCTTTAGTATAATGATTCGTGTAAAATTTTTAGAGCCTTACTACAATGTTATTTCAACCGACTGTTATAATTTTCTTATAACAAAACATGGTATTTTAATGATTTTCTTTTTTCTGATGCCAATTCTTATAGGAGGATTTGGAAACTTCCTTCTTCCTTTGTTAGGTGGGTTATCTGATTTAAAATTACCTCGTTTAAATGCCCTTAGGTTCTGGTTACTTGTCCCTTCTGTAATTTTTTTAGTAATTAGAATGTGTTTAGGTGCAGGTGTTGGTTGAACCTTTTATCCTCCACTATCTTCTTCTTTATTTAGGGGTAGAAAGGGTGTAGATTTTTTAATGTTTTCTCTTCATTTAGCGGGTGTTTCTAGTATTTTTAGTTCTATCAACTTTATTTGCACACTTTACAGTGTATTCACTGCAAATTTAGCTTCGCGTAGGTCAGTTATACTTTGAACTTACCTTTTTACATCTATACTTCTTTTAACCACATTACCTGTTTTAGCAGCTGCTATTACAATGCTTCTTTTCGATCGAAATTTTGGTTCTGCATTTTTTGATCCACTAGGAGGAGGGGATCCAGTATTATTTCAGCATATGTTTTGGTTTTTTGGGCACCCTGAGGTGTACGTTTTAATTTTACCTGGCTTTGGAATGGTTAGACATGCTTGTCTAAACATGGGTTGTGCCCCTGACGTATTTGGGTTCTACGGTTTAGTTTTTGCTAGCTTTTCGATAGTGTGTCTAGGCAGAGTCGTTTGAGCTCACCACATGTTTACTGTCGGGCTAGACGTAAAGACAGCTGTATTTTTTAGCTCAGTGACAATGGTGATTGGAGTACCGACGGGTATCAAGGTTTTTACTTGATTGTACATGCTTTTAAATAGCAATGTTAATAAGAGAGATCCTGTCTTTTTATGAGTCGTTTCTTTTATTATTTTATTCACTTTTGGTGGTGTTACTGGTATTGTTTTATCCGCTTGTGTACTGGATAGTGTACTTCATGACACTTGATTTGTGGTAGCTCATTTCCATTATGTGATGTCTTTGGGTTCTTACATTAGTATAATTCTTATGTTTATTTGGTGATGACCACTAATTACAGGTGTTAGCCTAAACAAGTATCTTTTACAGTGTCAGTGTTTAATTTCTAATATTGGTTTTAATATGTGTTTTTTTCCAATGCACTATTTTGGTTTATGTGGCTTACCCCGTCGTGTGTGTATGTATGAAAGTAGTTTTAACTGAATCAATGTAATTTGTACTATAGGTGCTTTTATATCTATTTTTAGGGGTTGCTTTTTTATGTTTATCTTATGGGAGTCTCTTGTTAGCCGCCATGTTGCTTTAGGTTCTTTTGGTGCTGCTAGTGTTATTACCAATATGATTCTTAGTCCTATCGCCTATCATAACAATTTTTTTACACACTACCTCTCTGTAAATTATTCTTACGGTGTATACCACATATACTGGAAGAACAAAGTTTATATAGGTACCTGAACGGTTTTANNN
PS118_            ATGTATAACGTTACTGGTTTACTAAACTGATTATTTACCTTAGATCATAAGCGTATCGGTGTACTCTATACAATAGTAGGTATTTGAGCAGGATTTTTAGGCCTTAGGTTTAGTGCTATGATTCGTATAAACTTCTTAGAGCCTTACTACAAAGTAATTTCTACTGACTGTTATAAATTTTTAGCTACTAACCATGGCATATTAATGATCTTCTTTTTTTTAATGCCAATTCTTATAGGAGGCTTCGGAAAATTTTTAATACCATTACTAGGTGGTCTATCTGATTTAAAATTACCACGTTTAAAAGCTGTAAGACTTTGACTTTTATTGCCTTCCGTTATATTTTTAGTATTAAGAATGTGCCTTGGGGCTGGAGTCGGTTGGACTTTTTATCCACCACTATCATCTTCTATGTTCACTAGAAGAAAGGGCGTCGACTTTCTTATGTTTTCTTTACATTTAGCTGGGGTTTCTAGTATTTTTAGTTCAATTAAATTTATATGTACTCTATATACTATTTTTATCGACAATTTATCTTCTCGCAGTTCTGTCATACTTTGAACTTATCTATTTACATCAATATTGCTTTTAACTACCTTACCAGTTCTAGCTGCTGCTATCACTATGCTGTTGTTTGATCGTAAATTTGGATCGGCTTTTTTTGACCCTTTAGGTGGAGGTGATCCTGTTCTATTTCAGCACATGTTTTGATTTTTTGGACATCCTGAGGTGTATGTTCTAATTTTACCAGGCTTTGGAATGGTAAGACATGCTTGTCTTAATATGGGGTGTGCTCCTGACGTTTTTGGTTTTTACGGGTTGGTATTTGCTAGGTTTTCTATTGTGTGCCTTGGGAGTGTAGTTTGAGCTCATCATATGTTTGTTGTTGGATTAGATGTCAAGACCGCAGTCTTTTTTAGCTCTGTTACCATGGTTATTGGTGTGCCCACTGGTATTAAGGTATTTACATGATTATACATGTTACTTAATAGTAAAACTAAAAAGATGGACCCTGTGTTTTGGTGGGTCGTATCTTTTATTGTTTTATTTACGTTTGGTGGTGTCACTGGGATAGTGTTATCAGCCTGCGTTTTGGATAGTGTGCTCCATGACACTTGATTTGTTGTGGCTCATTTTCATTACGTTATGTCACTTGGATCTTATATAAGTATTCTGTTAATGTTTATTTGGTGGTGACCTCTGATCACTGGTCTTAGTCTTAATAAGTATTTACTACAGTGTCATTGTATAGTTTCTAAAATAGGAGTTAACATGTGCTTTTTTCCTATGCACTATTTTGGTCTGTGTGGTTTACCACGTCGGGTGTGTATGTATGAGAGCAGATTTAATTGAATTAATATTGTATGCACAATTGGTTCTTTCATTTCAATTTTCAGCGGCTGCCTTTTTATTTTTATCCTTTGCGAGTCTCTTTTTACCCGGCATATTTCCTTGGGGTTTTTTGGTACCTCTAGCGTAATAACAAACTTATTAAGCTCCCCTATGCCGTACCACAAAAAATTTTTTACTTATTTTATGACTGTAAATTACTCTTATGGTATGTACAGTATGCATTGAAAGAAAAAAGAATATGTTGGTTGGTGGACCNNNNNNNNN
PS117_            ATGTATAACGTTACTGGTTTACTAAACTGATTATTTACCTTAGATCATAAGCGTATTGGTGTACTCTATACAATAGTAGGTATTTGAGCAGGATTTTTAGGCCTTAGGTTTAGTGCTATGATTCGTATAAACTTCTTAGAGCCTTACTACAAAGTAATTTCTACTGACTGTTATAAATTTTTAGCTACTAACCATGGCATATTAATGATCTTCTTTTTTTTAATGCCAATTCTTATAGGAGGCTTCGGAAAATTTTTAATACCATTACTAGGTGGTCTATCTGATTTAAAATTACCACGTTTAAAAGCTGTAAGACTTTGACTTTTATTGCCTTCCGTTATATTTTTAGTATTAAGAATGTGCCTTGGGGCTGGAGTMGGTTGGACTTTTTATCCACCACTATCATCTTCTATGTTCACTAGAAGAAAGGGCGTCGACTTTCTTATGTTTTCTTTGCATTTAGCTGGGGTATCTAGTATTTTTAGTTCAATTAAATTTATATGTACTCTATATACTATTTTTATCGACAAATTATCTTCTCGCAGTTCTGTCATACTTTGAACTTATTTATTTACATCAATATTGCTTTTAACTACCTTACCAGTGTTAGCTGCTGCTATCACTATGTTGTTGTTTGATCGTAACTTTGGATCGGCTTTTTTTGACCCTTTAGGGGGAGGTGATCCTGTTCTATTTCAGCACATGTTTTGATTTTTTGGACATCCTGAGGTGTATGTTCTAATTTTACCAGGCTTCGGAATGGTAAGACATGCTTGTCTTAATATGGGGTGCGCTCCTGACGTTTTTGGTTTTTACGGGTTGGTATTTGCTAGGTTTTCTATTGTGTGCCTTGGGAGTGTAGTTTGAGCTCATCATATGTTTGTTGTTGGATTAGATGTCAAGACCGCAGTCTTTTTTAGCTCTGTTACCATGGTTATCGGTGTGCCCACTGGAATTAAGGTATTTACATGATTATACATGTTACTTAATAGTAAAATCAAAAAGATGGACCCTGTGTTTTGGTGGGTCGTATCTTTTATTGTTTTATTTACGTTTGGTGGTGTTACTGGGATAGTGTTATCAGCCTGCGTTTTGGATAGTGTGCTCCACGACACTTGGTTTGTTGTGGCTCATTTTCATTACGTTATGTCACTTGGATCTTATATAAGTATTCTTTTAATGTTTATTTGGTGGTGACCTCTGATCACTGGTCTTAGTCTTAATAAGTATTTACTACAGTGTCATTGTATAGTTTCTAAAATAGGAGTTAACATGTGCTTTTTTCCTATGCACTATTTTGGTCTTTGTGGTTTACCACGTCGGGTGTGTATGTATGAGAGCAGATTTAATTGAATTAATATTGTATGCACAATTGGTTCTTTCATTTCAATTTTCAGCGGCTGTCTTTTTATTTTTATCCTTTGCGAGTCTCTTTTTACCCGGCATATTTCCTTGGGGGTTTTTGGCACCTCTAGTGTAATAACAAACTTATTAAGCTCCCCTATGCCGTACCACAAAAAATTTTTTACTTATTTTATGACTGTAAATTACTCTTATGGTATGTACAGTATGCATTGAAAGAAAAAAGAATATGTTGGTTGGTGGACCNNNNNNNNN
PS205_            ATGCTTGCCATGAATAAATTTCTTAATTGATTGTTTACGCTGGATCATAAGCGTATCGGTATCTTGTACACGTTAGTCGGAATCTGAGCTGGGTTTTTGGGATTAAGTTTTAGTATAATGATTCGTGTTAAATTCTTAGAACCTTACTACAATGTGATTTCGACTGATTGTTATAATTTTCTTATAACCAACCACGGGATTTTGATGATTTTCTTTTTTCTAATGCCTATTTTAATAGGCGGCTTTGGTAAATTTTTAATTCCTCTACTAAGTGGTTTATCAGATCTTAACTTACCTCGATTAAATGCTTTGAGGTTTTGGTTGTTGGTGCCATCAGTTATCTTTTTAGTTACCAGGATGTGTTTGGGTGCCGGGGTTGGTTGAACTTTTTACCCGCCTTTGTCTTCTTCTTTATTTAGTGGGAGTAAGGGCGTTGATTTTTTAATGTTTTCTTTGCACTTAGCCGGCGTTTCTAGAATTTTTAGTTCTATAAATTTTATTTGTACTATTTATAGGGTTTTTAGTGCAAAATTAGCTTCGCGTAGTTCGGTGATACTTTGAACATACTTATTTACATCAATACTTTTATTGACTACTTTGCCTGTTTTAGCGGCTGCCATTACTATGCTTTTATTTGATCGAAAATTTGGTTCTGCTTTTTTTGATCCATTAGGTGGGGGGGATCCTGTTTTGTTTCAGCACATGTTTTGGTTTTTTGGTCACCCAGAAGTGTACGTTTTAATTTTACCTGGTTTTGGTATGGTCAGACATGCTTGCTTGAATATGGGCTGTGCCCCTGACGTTTTTGGGTTTTATGGTCTAGTCTTTGCTAGCTTCTCAATTGTTTGTTTAGGTAGTGTGGTTTGAGCGCACCACATGTTTACAGTGGGTCTTGATGTTAAGACAGCTGTATTTTTTAGTTCGGTGACAATGGTTATTGGTGTGCCAACAGGTATAAAGGTTTTTACTTGGTTATATATGTTGTTAAATAGCAATGTTAATAAGAGGGATCCCATATTTCTGTGGGTTGTGTCGTTTATAGTGCTTTTTACGTTTGGTGGGGTCACAGGGATAGTATTGTCTGCTTGTGTATTAGATAGAGTTTTACATGATACTTGATTTGTAGTAGCTCACTTTCACTACGTGATGTCACTAGGTTCTTATATTAGCATTATTATAATGTTTCTATGATGATGGCCACTTATTACAGGCGTAAGTTTAAATAAGTACCTACTTCAGTGTCAGTGTCTAGTGTCTAATATTGGCTTTAATATGTGTTTTTTCCCCATGCACTATTTTGGGTTGTGCGGTCTCCCGCGTCGTGTTTGTATGTATGAGAGTAGTTTTAGTTGAATCAATATGATCTGTACTATTGGTGCTTTTATCTCTATATTTAGCGGTTGTTTTTTTATATTTATTTTATGAGAGTCTTTAGCGAGCCGCCATGTAGCTTTGGGCTCTTTTGGTGCCTCTAGCGTTGTGACGAATATGATAATAAGTCCCATTGCTTACCACAACAACTTTTTTACCCATTATTTGTCTGTAAATTATTCCTACGGTGTTTATCACATGTATTGGAAGAATAAAGTCTATATTGGGACATGGACTNNNNNNNNN
PS204_            ATGCTTGCCATGAATAAATTTCTTAATTGATTGTTTACGCTGGATCATAAGCGTATCGGTATCTTGTACACGTTAGTCGGAATCTGAGCTGGGTTTTTGGGATTAAGTTTTAGTATAATGATTCGTGTTAAATTCTTAGAACCTTACTACAATGTGATTTCGACTGATTGTTATAATTTTCTTATAACCAACCACGGGATTTTGATGATTTTCTTTTTTCTAATGCCTATTTTAATAGGCGGCTTTGGTAAATTTTTAATTCCTCTACTAAGTGGTTTATCAGATCTTAACTTACCTCGATTAAATGCTTTGAGGTTTTGGTTGTTGGTGCCATCAGTTATCTTTTTAGTTACCAGGATGTGTTTGGGTGCCGGGGTTGGTTGAACTTTTTACCCGCCTTTGTCTTCTTCTTTATTTAGTGGGAGTAAGGGCGTTGATTTTTTAATGTTTTCTTTGCACTTAGCCGGCGTTTCTAGAATTTTTAGTTCTATAAATTTTATTTGTACTATTTATAGGGTTTTTAGTGCAAAATTAGCTTCGCGTAGTTCGGTGATACTTTGAACATACTTATTTACATCAATACTTTTATTGACTACTTTGCCTGTTTTAGCGGCTGCCATTACTATGCTTTTATTTGATCGAAAATTTGGTTCTGCTTTTTTTGATCCATTAGGTGGGGGGGATCCTGTTTTGTTTCAGCACATGTTTTGGTTTTTTGGTCACCCAGAAGTGTACGTTTTAATTTTACCTGGTTTTGGTATGGTCAGACATGCTTGCTTGAATATGGGCTGTGCCCCTGACGTTTTTGGGTTTTATGGTCTAGTCTTTGCTAGCTTCTCAATTGTTTGTTTAGGTAGTGTGGTTTGAGCGCACCACATGTTTACAGTGGGTCTTGATGTTAAGACAGCTGTATTTTTTAGTTCGGTGACAATGGTTATTGGTGTGCCAACAGGTATAAAGGTTTTTACTTGGTTATATATGTTGTTAAATAGCAATGTTAATAAGAGGGATCCCATATTTCTGTGGGTTGTGTCGTTTATAGTGCTTTTTACGTTTGGTGGGGTCACAGGGATAGTATTGTCTGCTTGTGTATTAGATAGAGTTTTACATGATACTTGATTTGTAGTAGCTCACTTTCACTACGTGATGTCACTAGGTTCTTATATTAGCATTATTATAATGTTTCTATGATGATGGCCACTTATTACAGGCGTAAGTTTAAATAAGTACCTACTTCAGTGTCAGTGTCTAGTGTCTAATATTGGCTTTAATATGTGTTTTTTCCCCATGCACTATTTTGGGTTGTGCGGTCTCCCGCGTCGTGTTTGTATGTATGAGAGTAGTTTTAGTTGAATCAATATGATCTGTACTATTGGTGCTTTTATCTCTATATTTAGCGGTTGTTTTTTTATATTTATTTTATGAGAGTCTTTAGCGAGCCGCCATGTAGCTTTGGGCTCTTTTGGTGCCTCTAGCGTTGTGACGAATATGATAATAAGTCCCATTGCTTACCACAACAACTTTTTTACCCATTATTTGTCTGTAAATTATTCCTACGGTGTTTATCACATGTATTGGAAGAATAAAGTCTATATTGGGACATGGACTNNNNNNNNN
PS192_            ATGCGTACCATGAATAAATTTCTTAATTGATTGTTTACGCTCGACCATAAGCGTATTGGTATCTTGTACACGTTAGTCGGAATTTGGGCAGGGTTTTTAGGACTAAGATTTAGTATAATGATTCGTGTAAAATTTTTGGAGCCCTACTATAATGTAATTTCTACTGATTGTTATAATTTTCTTATAACAAACCACGGGATTCTGATGATTTTCTTTTTTTTGATGCCTATTTTAATAGGCGGATTTGGTAATTTTTTAATTCCGTTGTTAAGAGGCTTATCGGATCTTAAATTACCTCGGTTAAATGCTTTGAGGTTTTGGTTATTAGTGCCTTCAGTTATTTTTTTAGTTACTAGCATGTGCTTAGGTGCTGGCGTTGGTTGAACCTTTTACCCACCTTTATCTTCTTCTCTATTTAGGGGTAGTAAGGGTGTTGATTTTTTGATGTTTTCTTTACACCTGGCTGGTGTTTCTAGTATTTTTAGCTCTATAAAATTTATTTGTACACTTTATAGGGTATTTAGGGTAAAATTAGCGTCACGTAGATCCGTCATACTTTGAACTTATCTATTTACTTCTATACTTTTATTAACTACGTTGCCTGTCTTAGCTGCTGCCATTACTATGCTTTTATTTGATCGAAATTTTGGTTCTGCCTTTTTTGATCCATTAGGAGGAGGCGATCCTGTCTTGTTTCAGCATATGTTTTGGTTTTTTGGTCACCCTGAAGTTTATGTATTAATTTTACCAGGCTTTGGTATGGTTAGACATGCTTGTTTGAATATGGGTTGTGCCCCTGACGTGTTTGGTTTTTATGGGTTAGTTTTTGCGAGTTTTTCAATTGTTTGTTTAGGTAGTGTGGTTTGGGCACATCACATGTTTACAGTAGGTCTTGATGTTAAGACTGCTGTATTTTTTAGTTCTGTAACAATGGTTATAGGAGTACCTACAGGTATTAAGGTTTTTACTTGGTTATACATGTTATTAAATAGTAATGTAAATAAGAGTGATCCTATTTTTCTGTGGGTTGTGTCCTTTATCGTCCTTTTTACTTTTGGTGGAGTGACTGGAATAGTACTATCTGCCTGTGTGTTGGATAGTGTCTTGCACGACACTTGATTTGTAGTAGCTCATTTTCACTATGTAATGTCTTTAGGTTCTTACATTAGTATTGTAATAATGTTTATATGATGATGACCGCTTATTACTGGGGTAAGCTTAAATAAGTATTTACTACAGTGTCAGTGTTTAGTTTCTAATATTGGTTTTAATATGTGTTTTTTTCCTATGCATTATTTTGGATTGTGTGGTTTACCACGTCGTGTTTGTATGTATGAGAGGAGTTTTAGTTGAATTAACATGATTTGTACTGTAGGCTCTTTTATATCCATATTTAGTGGTTGTTTCTTTGTATTTATTTTATGAGAGTCTTTAGTAAGTCGTCATGTGGCTTTAGGTTCTTTTGGTGCTGCTAGGGTTGTAACTAACATGATATTAAGCCCAATTGCCTATCATAATAACTTTTTCACTCACTACTTGTCTGTTAATTACTCTTATGGAGTTTACCATATATACTGGAAGAATAAAGTTTATATTGGAACCTGAACTNNNNNNNNN
PS207_            ATGCTTGCCATGAATAAATTTCTTAATTGATTGTTTACGCTGGATCATAAGCGTATCGGTATCTTGTACACGTTAGTCGGAATCTGAGCTGGGTTTTTGGGATTAAGTTTTAGTATAATGATTCGTGTTAAATTCTTAGAACCTTACTACAATGTGATTTCGACTGATTGTTATAATTTTCTTATAACCAACCACGGGATTTTGATGATTTTCTTTTTTCTAATGCCTATTTTAATAGGCGGCTTTGGTAAATTTTTAATTCCTCTACTAAGTGGTTTATCAGATCTTAACTTACCTCGATTAAATGCTTTGAGGTTTTGGTTGTTGGTGCCATCAGTTATCTTTTTAGTTACCAGGATGTGTTTGGGTGCCGGGGTTGGTTGAACTTTTTACCCGCCTTTGTCTTCTTCTTTATTTAGTGGGAGTAAGGGCGTTGATTTTTTAATGTTTTCTTTGCACTTAGCCGGCGTTTCTAGAATTTTTAGTTCTATAAATTTTATTTGTACTATTTATAGGGTTTTTAGTGCAAAATTAGCTTCGCGTAGTTCGGTGATACTTTGAACATACTTATTTACATCAATACTTTTATTGACTACTTTGCCTGTTTTAGCGGCTGCCATTACTATGCTTTTATTTGATCGAAAATTTGGTTCTGCTTTTTTTGATCCATTAGGTGGGGGGGATCCTGTTTTGTTTCAGCACATGTTTTGGTTTTTTGGTCACCCAGAAGTGTACGTTTTAATTTTACCTGGTTTTGGTATGGTCAGACATGCTTGCTTGAATATGGGCTGTGCCCCTGACGTTTTTGGGTTTTATGGTCTAGTCTTTGCTAGCTTCTCAATTGTTTGTTTAGGTAGTGTGGTTTGAGCGCACCACATGTTTACAGTGGGTCTTGATGTTAAGACAGCTGTATTTTTTAGTTCGGTGACAATGGTTATTGGTGTGCCAACAGGTATAAAGGTTTTTACTTGGTTATATATGTTGTTAAATAGCAATGTTAATAAGAGGGATCCCATATTTCTGTGGGTTGTGTCGTTTATAGTGCTTTTTACGTTTGGTGGGGTCACAGGGATAGTATTGTCTGCTTGTGTATTAGATAGAGTTTTACATGATACTTGATTTGTAGTAGCTCACTTTCACTACGTGATGTCACTAGGTTCTTATATTAGCATTATTATAATGTTTCTATGATGATGGCCACTTATTACAGGCGTAAGTTTAAATAAGTACCTACTTCAGTGTCAGTGTCTAGTGTCTAATATTGGCTTTAATATGTGTTTTTTCCCCATGCACTATTTTGGGTTGTGCGGTCTCCCGCGTCGTGTTTGTATGTATGAGAGTAGTTTTAGTTGAATCAATATGATCTGTACTATTGGTGCTTTTATCTCTATATTTAGCGGTTGTTTTTTTATATTTATTTTATGAGAGTCTTTAGCGAGCCGCCATGTAGCTTTGGGCTCTTTTGGTGCCTCTAGCGTTGTGACGAATATGATAATAAGTCCCATTGCTTACCACAACAACTTTTTTACCCATTATTTGTCTGTAAATTATTCCTACGGTGTTTATCACATGTATTGGAAGAATAAAGTCTATATTGGGACATGGACTNNNNNNNNN
PS194_            ATGCGTACCATGAATAAATTTCTTAATTGATTGTTTACGCTCGACCATAAGCGTATTGGTATCTTGTACACGTTAGTCGGAATTTGGGCAGGGTTTTTAGGACTAAGATTTAGTATAATGATTCGTGTAAAATTTTTGGAGCCCTACTATAATGTAATTTCTACTGATTGTTATAATTTTCTTATAACAAACCACGGGATTCTGATGATTTTCTTTTTTTTGATGCCTATTTTAATAGGCGGATTTGGTAATTTTTTAATTCCGTTGTTAAGAGGCTTATCGGATCTTAAATTACCTCGGTTAAATGCTTTGAGGTTTTGGTTATTAGTGCCTTCAGTTATTTTTTTAGTTACTAGCATGTGCTTAGGTGCTGGCGTTGGTTGAACCTTTTACCCACCTTTATCTTCTTCTCTATTTAGGGGTAGTAAGGGTGTTGATTTTTTGATGTTTTCTTTACACCTGGCTGGTGTTTCTAGTATTTTTAGCTCTATAAAATTTATTTGTACACTTTATAGGGTATTTAGGGTAAAATTAGCGTCACGTAGATCCGTCATACTTTGAACTTATCTATTTACTTCTATACTTTTATTAACTACGTTGCCTGTCTTAGCTGCTGCCATTACTATGCTTTTATTTGATCGAAATTTTGGTTCTGCCTTTTTTGATCCATTAGGAGGAGGCGATCCTGTCTTGTTTCAGCATATGTTTTGGTTTTTTGGTCACCCTGAAGTTTATGTATTAATTTTACCAGGCTTTGGTATGGTTAGACATGCTTGTTTGAATATGGGTTGTGCCCCTGACGTGTTTGGTTTTTATGGGTTAGTTTTTGCGAGTTTTTCAATTGTTTGTTTAGGTAGTGTGGTTTGGGCACATCACATGTTTACAGTAGGTCTTGATGTTAAGACTGCTGTATTTTTTAGTTCTGTAACAATGGTTATAGGAGTACCTACAGGTATTAAGGTTTTTACTTGGTTATACATGTTATTAAATAGTAATGTAAATAAGAGTGATCCTATTTTTCTGTGGGTTGTGTCCTTTATCGTCCTTTTTACTTTTGGTGGAGTGACTGGAATAGTACTATCTGCCTGTGTGTTGGATAGTGTCTTGCACGACACTTGATTTGTAGTAGCTCATTTTCACTATGTAATGTCTTTAGGTTCTTACATTAGTATTGTAATAATGTTTATATGATGATGACCGCTTATTACTGGGGTAAGCTTAAATAAGTATTTACTACAGTGTCAGTGTTTAGTTTCTAATATTGGTTTTAATATGTGTTTTTTTCCTATGCATTATTTTGGATTGTGTGGTTTACCACGTCGTGTTTGTATGTATGAGAGGAGTTTTAGTTGAATTAACATGATTTGTACTGTAGGCTCTTTTATATCCATATTTAGTGGTTGTTTCTTTGTATTTATTTTATGAGAGTCTTTAGTAAGTCGTCATGTGGCTTTAGGTTCTTTTGGTGCTGCTAGGGTTGTAACTAACATGATATTAAGCCCAATTGCCTATCATAATAACTTTTTCACTCACTACTTGTCTGTTAATTACTCTTATGGAGTTTACCATATATACTGGAAGAATAAAGTTTATATTGGAACCTGAACTNNNNNNNNN
PS208_            ATGCTTGCCATGAATAAATTTCTTAATTGATTGTTTACGCTGGATCATAAGCGTATCGGTATCTTGTACACGTTAGTCGGAATCTGAGCTGGGTTTTTGGGATTAAGTTTTAGTATAATGATTCGTGTTAAATTCTTAGAACCTTACTACAATGTGATTTCGACTGATTGTTATAATTTTCTTATAACCAACCACGGGATTTTGATGATTTTCTTTTTTCTAATGCCTATTTTAATAGGCGGCTTTGGTAAATTTTTAATTCCTCTACTAAGTGGTTTATCAGATCTTAATTTACCTCGATTAAATGCTTTGAGGTTTTGGTTGTTGGTGCCATCAGTTATCTTTTTAGTTACCAGGATGTGTTTGGGTGCCGGGGTTGGTTGAACTTTTTACCCGCCTTTGTCTTCTTCTTTATTTAGTGGGAGTAAGGGCGTTGATTTTTTAATGTTTTCTTTGCACTTAGCCGGCGTTTCTAGAATTTTTAGTTCTATAAATTTTATTTGTACTATTTATAGGGTTTTTAGTGCAAAATTAGCTTCGCGTAGTTCGGTGATACTTTGAACATACTTATTTACATCAATACTTTTATTGACTACTTTGCCTGTTTTAGCGGCTGCCATTACTATGCTTTTATTTGATCGAAAATTTGGTTCTGCTTTTTTTGATCCATTAGGTGGGGGGGATCCTGTTTTGTTTCAGCACATGTTTTGGTTTTTTGGTCACCCAGAAGTGTACGTTTTAATTTTACCCGGTTTTGGTATGGTCAGACATGCTTGCTTGAATATGGGCTGTGCCCCTGACGTTTTTGGGTTTTATGGTCTAGTCTTTGCTAGCTTCTCAATTGTTTGTTTAGGTAGTGTGGTTTGAGCGCACCACATGTTTACGGTGGGTCTTGATGTTAAGACAGCTGTATTTTTTAGTTCGGTGACAATGGTTATTGGTGTGCCAACAGGTATAAAGGTTTTTACTTGGTTATATATGTTGTTAAATAGCAATGTTAATAAGAGGGATCCCATATTTCTGTGGGTTGTGTCGTTTATAGTGCTTTTTACGTTTGGTGGGGTCACAGGGATAGTATTGTCTGCTTGTGTATTAGATAGAGTTTTACATGATACTTGATTTGTAGTAGCTCACTTTCACTACGTGATGTCACTAGGTTCTTATATTAGCATTATTATAATGTTTCTATGATGATGGCCACTTATTACAGGCGTAAGTTTAAATAAGTACCTACTTCAGTGTCAGTGTCTAGTGTCTAATATTGGCTTTAATATGTGTTTTTTCCCCATGCACTATTTTGGGTTGTGCGGTCTCCCGCGTCGTGTTTGTATGTATGAGAGTAGTTTTAGTTGAATCAATATGATCTGTACTATTGGTGCTTTTATCTCTATATTTAGCGGTTGTTTTTTTATATTTATTTTATGAGAGTCTTTAGCGAGCCGCCATGTAGCTTTGGGCTCTTTTGGTGCCTCTAGCGTTGTGACGAATATGATAATAAGTCCCATTGCTTACCACAACAACTTTTTTACCCATTATTTGTCTGTAAATTATTCCTACGGTGTTTATCACATGTATTGGAAGAATAAAGTCTATATTGGGACATGGACTNNNNNNNNN
PS193_            ATGCGTACCATGAATAAATTTCTTAATTGATTGTTTACGCTGGACCATAAGCGTATTGGTATCTTGTACACGTTAGTCGGAATTTGGGCAGGGTTTTTAGGACTAAGATTTAGTATAATGATTCGTGTAAAATTTTTGGAGCCCTACTATAATGTAATTTCTACTGATTGTTATAATTTTCTTATAACAAACCACGGGATTCTGATGATTTTCTTTTTTTTGATGCCTATTTTAATAGGCGGATTTGGTAATTTTTTAATTCCGTTGTTAAGAGGCTTATCGGATCTTAAATTACCTCGGTTAAATGCTTTGAGGTTTTGGTTATTAGTGCCTTCAGTTATTTTTTTAGTTACTAGCATGTGCTTAGGTGCTGGCGTTGGTTGAACCTTTTACCCACCTTTATCTTCTTCTCTATTTAGGGGTAGTAAGGGTGTTGATTTTTTGATGTTTTCTTTACACCTGGCTGGTGTTTCTAGTATTTTTAGCTCTATAAAATTTATTTGTACACTTTATAGGGTATTTAGGGTAAAATTAGCGTCACGTAGATCCGTCATACTTTGAACTTATCTATTTACTTCTATACTTTTATTAACTACGTTGCCTGTCTTAGCTGCTGCCATTACTATGCTTTTATTTGATCGAAATTTTGGTTCTGCCTTTTTTGATCCATTAGGAGGAGGCGATCCTGTCTTGTTTCAGCATATGTTTTGGTTTTTTGGTCACCCTGAAGTTTATGTATTAATTTTACCAGGCTTTGGTATGGTTAGACATGCTTGTTTGAATATGGGTTGTGCCCCTGACGTGTTTGGTTTTTATGGGTTAGTTTTTGCGAGTTTTTCAATTGTTTGTTTAGGTAGTGTGGTTTGGGCACATCACATGTTTACAGTAGGTCTTGATGTTAAGACTGCTGTATTTTTTAGTTCTGTAACAATGGTTATAGGAGTACCTACAGGTATTAAGGTTTTTACTTGGTTATACATGTTATTAAATAGTAATGTAAATAAGAGTGATCCTATTTTTCTGTGGGTTGTGTCCTTTATCGTCCTTTTTACTTTTGGTGGAGTGACTGGAATAGTACTATCTGCCTGTGTGTTGGATAGTGTCTTGCACGACACTTGATTTGTAGTAGCTCATTTTCACTATGTAATGTCTTTAGGTTCTTACATTAGTATTGTAATAATGTTTATATGATGATGACCGCTTATTACTGGGGTAAGCTTAAATAAGTATTTACTACAGTGTCAGTGTTTAGTTTCTAATATTGGTTTTAATATGTGTTTTTTTCCTATGCATTATTTTGGATTGTGTGGTTTACCACGTCGTGTTTGTATGTATGAGAGGAGTTTTAGTTGAATTAACATGATTTGTACTGTAGGCTCTTTTATATCCATATTTAGTGGTTGTTTCTTTGTATTTATTTTATGAGAGTCTTTAGTAAGTCGTCATGTGGCTTTAGGTTCTTTTGGTGCTGCTAGGGTTGTAACTAACATGATATTAAGCCCAATTGCCTATCATAATAACTTTTTCACTCACTACTTGTCTGTTAATTACTCTTATGGAGTTTACCATATATACTGGAAGAATAAAGTTTATATTGGAACCTGAACTNNNNNNNNN
PS191_            ATGCGTACCATGAATAAATTTCTTAATTGATTGTTTACGCTGGACCATAAGCGTATTGGTATCTTGTACACGTTAGTCGGAATTTGGGCAGGGTTTTTAGGACTAAGATTTAGTATAATGATTCGTGTAAAATTTTTGGAGCCCTACTATAATGTAATTTCTACTGATTGTTATAAATTTCTTATAACAAACCACGGGATTCTGATGATTTTCTTTTTTTTGATGCCTATTTTAATAGGCGGATTTGGTAATTTTTTAATTCCTTTGTTAAGAGGCTTATCGGATCTTAAATTACCTCGGTTAAATGCTTTGAGGTTTTGGTTATTAGTGCCTTCAGTTATTTTTTTAGTTACTAGCATGTGCTTAGGTGCTGGCGTTGGTTGAACCTTTTACCCACCTTTATCTTCTTCTCTATTTAGGGGTAGTAAGGGTGTTGATTTTTTGATGTTTTCTTTACACCTGGCTGGTGTTTCTAGTATTTTTAGCTCTATAAAATTTATTTGTACACTTTATAGGGTATTTAGGGTAAAATTAGCGTCACGTAGATCCGTCATACTTTGAACTTATCTGTTTACTTCTATACTTTTATTAACTACGTTGCCTGTCTTAGCTGCTGCCATTACTATGCTTTTATTTGATCGAAATTTTGGTTCTGCCTTTTTTGATCCATTAGGAGGAGGCGATCCTGTCTTGTTTCAGCATATGTTTTGGTTTTTTGGTCACCCTGAAGTTTATGTATTAATTTTACCAGGCTTTGGTATGGTTAGACATGCTTGTTTGAATATGGGTTGTGCCCCTGACGTGTTTGGCTTTTATGGGTTAGTTTTTGCGAGTTTTTCAATTGTTTGTTTAGGTAGTGTGGTTTGGGCACATCACATGTTTACAGTAGGTCTTGATGTTAAGACTGCTGTATTTTTTAGTTCTGTAACAATGGTTATAGGAGTACCTACAGGTATTAAGGTTTTTACTTGGTTATATATGTTATTAAATAGTAATGTAAATAAGAGTGATCCTATTTTTCTGTGGGTTGTGTCCTTTATCGTCCTTTTTACTTTTGGTGGAGTGACTGGAATAGTACTATCTGCCTGTGTGTTGGATAGTGTCTTGCACGACACTTGATTTGTAGTAGCTCATTTTCACTATGTAATGTCTTTAGGTTCTTACATTAGTATTGTAATAATGTTTATATGATGATGACCGCTTATTACTGGGGTAAGCTTAAATAAGTATTTACTACAGTGTCAGTGCTTAGTTTCTAATATTGGTTTTAATATGTGTTTTTTTCCTATGCATTATTTTGGATTGTGTGGTTTACCACGTCGTGTTTGTATGTATGAGAGGAGTTTTAGTTGAATTAACATGATTTGTACTGTAGGCTCTTTTATATCCATATTTAGTGGTTGTCTTTTTATATTTATTTTATGAGAGTCTTTAGTAAGTCGTCATGTGGCTTTAGGTTCTTTTGGTGCTGCTAGGGTTGTAACTAACATGATATTAAGCCCAATTGCCTATCATAATAACTTTTTCACTCACTACTTATCTGTTAATTACTCTTATGGAGTTTACCATATATACTGGAAGAATAAAGTTTATATTGGAACCTGAACTNNNNNNNNN
PS206_            ATGCTTGCCATGAATAAATTTCTTAATTGATTGTTTACGCTGGATCATAAGCGTATCGGTATCTTGTACACGTTAGTCGGAATCTGAGCTGGGTTTTTGGGATTAAGTTTTAGTATAATGATTCGTGTTAAATTCTTAGAACCTTACTACAATGTGATTTCGACTGATTGTTATAATTTTCTTATAACAAACCACGGGATTTTGATGATTTTCTTTTTTCTAATGCCTATTTTAATAGGCGGCTTTGGTAAATTTTTAATTCCTCTACTAAGCGGTCTATCAGATCTTAATTTACCTCGATTAAATGCTTTGAGGTTTTGGTTGTTGGTGCCATCAGTTATCTTTTTAGTTACTAGGATGTGTTTGGGTGCCGGGGTTGGTTGAACTTTTTACCCGCCTTTGTCTTCTTCTTTATTTAGTGGGAGTAAGGGCGTTGATTTTTTAATGTTTTCTTTGCACTTAGCCGGCGTTTCTAGCATTTTTAGTTCTATAAATTTCATTTGCACTATTTATAGGGTTTTTAGTGCAAAACTAGCTTCGCGTAGTTCGGTGATACTTTGAACATACTTATTTACATCAATACTTTTATTGACTACTTTGCCTGTTTTAGCGGCTGCCATTACTATGCTTTTATTTGATCGAAAATTTGGTTCTGCTTTTTTTGATCCATTAGGTGGGGGGGACCCTGTTTTGTTTCAGCACATGTTTTGGTTTTTTGGTCACCCAGAAGTGTACGTTTTAATTTTACCTGGTTTTGGGATGGTCAGACATGCTTGCTTGAATATGGGCTGTGCCCCTGACGTTTTTGGGTTTTACGGTCTAGTCTTTGCTAGCTTCTCAATTGTTTGTTTAGGTAGTGTGGTTTGAGCGCACCACATGTTTACAGTGGGTCTTGATGTTAAGACAGCTGTATTTTTTAGTTCGGTGACAATGGTTATTGGTGTGCCAACAGGTATAAAGGTTTTTACTTGGTTATATATGTTGTTAAATAGCAACGTTAATAAGAGGGATCCCATATTTCTGTGGGTTGTGTCGTTTATAGTGCTTTTTACGTTTGGTGGGGTCACAGGTATAGTATTGTCTGCTTGTGTATTAGATAGAGTTTTACACGATACTTGATTTGTAGTAGCTCACTTTCACTATGTGATGTCACTAGGTTCGTATATTAGCATTATTATAATGTTTCTATGATGATGGCCACTTATTACAGGCGTAAGTTTAAATAAGTACCTACTTCAGTGTCAGTGTCTAGTGTCTAATATTGGCTTTAATATGTGTTTTTTCCCTATGCACTATTTTGGGTTGTGCGGTCTTCCGCGTCGTGTTTGTATGTATGAGAGTAGTTTTAGTTGAATCAATATGATCTGTACTATTGGTGCTTTTATCTCTATATTTAGCGGTTGTTTTTTTATATTTATTTTATGGGAATCCTTAGCGAGCCGCCATGTAGCTTTGGGCTCTTTTGGTGCCTCTAGCGTTGTGACGAATATGATAATAAGCCCCATTGCTTACCACAACAATTTTTTTACCCATTATTTGTCTGTAAATTATTCCTACGGTGTTTATCACATGTATTGGAAGAATAAAGTCTATATTGGGACATGGACTNNNNNNNNN
PD115_            NNNNNNNNNATCACTGGTTTATTAAACTGATTGTTTACTCTTGATCATAAGCGTATAGGAGTACTCTATACATTAGTTGGTATCTGAGCTGGGTTCTTAGGACTTAGTTTTAGAGCAATGATTCGAATAAAATTTTTAGAGCCATATTATAAAGTAATCTCTACTGATTGTTACAAATATTTAGTCACAAATCATGGCATACTTATGATTTTTTTTTTTCTAATGCCTATCTTAATTGGCGGATTTGGTAACTTTTTAATCCCACTACTAGGGGGTTTATCAGACCTAAACTTACCACGCTTAAAAGCTATTAGGCTTTGGTTATTGTTACCTTCCGTTGTATTCCTGCTTATTAGGATGTGCCTAGGKGCTGGGGTAGGTTGAACCTTTTATCCACCACTATCGTCATCTTTATTTACAAGTAGAAAGGGAGTTGATTTTTTAATGTTCTCTCTTCATTTGGCCGGAGTTTCTAGAATTTTTAGCTCTATTAATTTCATTTGTACACTTTATACAATATTTACTAATAAACTATCTTCCCGCAGTTCAATAATTTTATGAACCTACTTATTTACTTCTATCCTCCTTTTAACAACGCTACCAGTGTTAGCAGCTGCTATTACTATGCTTCTATTTGATCGTAACTTTGGTTCCGCCTTTTTTGATCCACTAGGTGGTGGAGATCCTGTATTATTTCAACACATGTTTTGATTTTTTGGGCATCCTGAGGTATACGTTTTAATTTTACCTGGCTTTGGTATGGTTAGACACGCATGCTTAAAAATGGGATGTGCTCCAGATGTTTTTGGGTTCTATGGGTTAGTGTTTGCTAGATTTTCTATCGTTTGCTTAGGAAGCGTTGTTTGAGCACATCATATGTTTGTAGTGGGTTTAGACGTAAAGACTGCTGTCTTTTTTAGTTCTGTTACTATGGTTATAGGTGTTCCTACTGGTATTAAGGTATTTACTTGACTATATATGCTCTTAAATAGAAAAATTAATAAGAGAGACCCAGTCTTTTGATGAGTTACATCCTTTATTATACTTTTTACCTTTGGGGGGGTCACAGGAATAGTGTTATCAGCTTGTGTCCTTGATAGGGTACTTCATGACACTTGATTCGTTGTCGCACATTTTCATTATGTTATGTCACTTGGTTCTTATATTAGCATTTTGCTAATGTTTATATGATGATGGCCTCTTATTACAGGATTAAGCCTCAATAAGCATCTTTTACAATGTCACTGCATTGTCTCCAATGTTGGCGTTAACCTATGTTTTTTCCCTATGCACTATTTTGGTTTATGTGGTCTACCTCGCCGTGTTTGTATGTATGAGAGTAGATTTAACTGAATCAAAATTGTTTGCACTGTAGGATCGTTTATCTCAATTTTTAGAGGTTGCTTGTTTATGTTTATTTTATCAGAATCAATCTGTACCCGCCATCTTTCATTAGGGTTTTATGGATCTTCTAGGATTATCACAAACTTGTTAAACACCCCTATGCCGTATCATAGTAATTTTTTCACACACTTTATGTCTGTAAACTATTCTTACGGGGTTTACCATATGCATTGAAAGAAAAACAACTATGTGGGTTGATGAACCCCTATTGAG
PD114_            NNNNNNNNNATCACTGGTTTATTAAACTGATTGTTTACTCTTGATCATAAGCGTATAGGAGTACTCTATACATTAGTTGGTATCTGAGCTGGGTTCTTAGGACTTAGTTTTAGAGCAATGATTCGAATAAAATTTTTAGAGCCATATTATAAAGTAATCTCTACAGATTGTTACAAATATTTAGTCACAAATCATGGCATACTTATGATTTTTTTTTTTCTAATGCCTATCTTAATTGGCGGGTTTGGTAACTTTTTAATCCCACTACTAGGGGGTTTATCAGACCTAAACTTACCACGCTTAAAAGCTATTAGGCTTTGGTTATTGTTACCTTCCGTTGTATTCCTGCTTATTAGGATGTGCCTAGGKGCTGGGGTAGGTTGAACCTTTTATCCACCACTATCGTCATCTTTATTTACAAGTAGAAAGGGAGTTGATTTTTTAATGTTCTCTCTTCATTTGGCCGGAGTTTCTAGAATTTTTAGCTCTATTAATTTCATTTGTACACTTTATACAATATTTACTAATAAACTATCTTCCCGCAGTTCAATAATTTTATGAACCTACTTATTTACTTCTATCCTCCTTTTAACAACTCTACCAGTGTTAGCAGCTGCTATTACTATGCTTCTATTTGATCGTAACTTTGGTTCCGCCTTTTTTGATCCACTAGGTGGTGGAGATCCTGTATTATTTCAACACATGTTTTGATTTTTTGGGCATCCTGAAGTATACGTTTTAATTTTACCTGGCTTTGGTATGGTTAGACACGCATGCTTAAAAATGGGATGTGCTCCAGATGTTTTTGGGTTCTATGGGTTAGTGTTTGCTAGATTTTCTATCGTTTGCTTAGGAAGCGTTGTTTGAGCACATCATATGTTTGTAGTGGGTTTAGACGTAAAGACTGCTGTCTTTTTTAGTTCTGTTACTATGGTTATAGGTGTTCCTACTGGTATTAAGGTATTTACTTGACTATATATGCTCTTAAATAGAAAAATTAATAAGAGAGACCCAGTCTTTTGATGAGTTACATCCTTTATTATACTTTTTACCTTTGGGGGGGTCACAGGAATAGTGTTATCAGCTTGTGTCCTTGATAGGGTACTTCATGACACTTGATTCGTTGTCGCACATTTTCATTATGTTATGTCACTTGGTTCTTATATTAGCATTTTGCTAATGTTTATATGATGATGGCCTCTTATTACAGGATTAAGCCTCAATAAGCATCTTTTACAATGTCACTGCATTGTCTCCAATGTTGGCGTTAACCTATGTTTTTTCCCTATGCACTATTTTGGTTTATGTGGTCTACCTCGCCGTGTTTGTATGTATGAGAGTAGATTTAACTGAATCAAAATTGTTTGCACTGTAGGATCGTTTATCTCAATTTTTAGAGGTTGCTTGTTTATGTTTATTTTATCAGAATCAATCTGTACCCGCCATCTTTCATTAGGGTTTTATGGATCTTCTAGGATTATCACAAACTTGTTAAACACCCCTATGCCGTATCATAGTAATTTTTTCACACACTTTATGTCTGTAAACTATTCTTACGGGGTTTACCATATGCATTGAAAGAAAAACAACTATGTGGGTTGATGAACCCCTATTGAG
PD116_            NNNNNNNNNATCACTGGTTTATTAAACTGATTGTTTACTCTTGATCATAAGCGTATAGGAGTACTTTATACATTAGTTGGTATCTGAGCTGGGTTCTTAGGACTTAGTTTTAGAGCAATGATTCGAATAAAATTTTTAGAGCCATATTATAAAGTAATCTCTACGGATTGTTATAAATATTTAGTCACAAATCATGGCATACTTATGATTTTTTTTTTTCTAATGCCTATCTTAATTGGCGGATTTGGTAACTTTTTAATCCCACTACTAGGGGGTTTATCAGACCTAAACTTACCACGCTTAAAAGCTATTAGGCTTTGGTTATTGTTACCTTCCGTTGTATTCCTGCTTATTAGGATGTGCCTAGGKGCTGGGGTAGGTTGAACCTTTTATCCACCACTATCGTCATCTTTATTTACAAGTAGAAAGGGAGTTGATTTTTTAATGTTCTCTCTTCATTTGGCCGGAGTTTCTAGAATTTTTAGCTCTATTAATTTCATTTGTACACTTTATACAATATTTACTAATAAACTATCTTCCCGAAGTTCAATAATTTTATGAACCTACTTATTTACTTCTATCCTCCTTTTAACAACGCTACCAGTGTTAGCAGCTGCTATTACTATGCTTCTATTTGATCGTAACTTTGGTTCCGCCTTCTTTGATCCACTAGGTGGTGGAGATCCTGTATTATTTCAACACATGTTTTGATTTTTTGGGCATCCTGAGGTATACGTTTTAATTTTACCTGGCTCTGGTATGGTCAGACATGCATGCTTAAAAATGGGATGTGCTCCAGATGTTCTTGGGTTCTATGGGTTAGTGTTTGCTAGATTTTCTATCGTTTGCTTAGGAAGCGTTGTTTGAGCACATCATATGTTTGTAGTGGGTTTAGACGTAAAGACTGCTGTCTTTTTTAGTTCTGTTACTATGGTTATAGGTGTTCCTACTGGTATTAAGGTATTTACTTGACTATACATGCTCTTGAATAGAAAAATTAATAAGAGAGACCCAGTCTTTTGATGAGTTATATCCTTTATTATACTTTTTACCTTTGGGGGGGTTACAGGAATAGTGTTATCAGCTTGTGTCCTTGATAGGGTACTTCATGACACTTGATTTGTTGTCGCACATTTTCATTATGTTATGTCACTTGGTTCCTATATTAGTATTTTGCTAATGTTTATATGATGATGGCCTCTTATTACAGGGTTAAGCCTCAATAAGCATCTTTTACAATGTCACTGCATTGTCTCCAATGTTGGCGTTAACCTATGTTTTTTCCCTATGCACTATTTTGGTTTATGTGGTCTACCACGCCGTGTTTGTATGTATGAGAGTAGATTTAACTGAATCAAAATTGTTTGCACTGTAGGATCGTTTCTCTCAATTTTTAGAGGTTGCTTGTTTATGTTTATTTTATCAGAATCAATCTGTACCCGCCATCTTTCATTGGGGTTTTATGGATCTTCTAGGATTATCACAAACTTGTTAAACACCCCTATGCCATATCATAGTAATTTTTTCACACACTTTATGTCTGTAAACTATTCTTACGGGGTTTACCATATGCATTGAAAGAAAAACAATTATGTGGGTTGATGAACCCCTATTGAG
PD072_            NNNNNNNNNATGTTAAATTTTTTAAATTGAATATTTACGCTTGATCATAAGCGAATTGGAATTATGTATAGTTTAATTGGTATTTGAGCTGGATTTATTGGGTTAAGTTTTAGGGTAATGATTCGTGTGAAATTTTTAGAGCCATACTATAATGTTATTTCTGCTGATTGTTATAAATTTTTAATTACAAATCATGGAATATTAATGATTTTCTTTTTTTTAATGCCAATACTAATAGGTGGGTTTGGTAAATTTTTAATACCATTACTTGGGGGTTTATCTGATTTAAACTTACCTCGTTTAAATGCAGTAAGTTTATGACTTTTAATACCATCAACGGTATTTTTAGTTTTAAGAATGTGCTATGGTGCTGGTGTTGGGTGAACGTTTTATCCTCCATTATCTTCTTATTCTTTTAGTGGAAAATGTGGAGTTGATTTTTTAATGTTTTCATTACATTTAGCAGGTGTTTCTAGAATTTTTAGTTCAATTAATTTTATATGCACAATTTATAGTATTTTTAGATTGGGTCTTGCTAGCCGAAGTTCTGTTTTACTTTGGACTTATTTATTCACTTCAATTTTGTTATTGACTACATTACCTGTGTTGGCAGCTGCTATAACTATGCTTTTATTTGATCGAAATTTTGGTTCAGCTTTTTTTGACCCATTAGGTGGTGGGGATCCTGTGTTGTTTCAACATATGTTTTGGTTTTTTGGTCATCCAGAAGTGTATGTACTAATTTTACCTGGTTTTGGTATGATTAGTCACGCTTGTTTAAATATGGGTTGTGCTGTTGACGTATTTGGGTTTTATGGTTTGATATTTGCTAGATTTTCAATTGTGTGTTTAGGAAGAGTAGTTTGAGCACATCATATGTTTACTGTCGGTTTGGATGTAAAGACTGCTGTGTTTTTTAGTTCTGTTACAATGGTTATTGGGGTACCGACTGGTATAAAGGTTTTTACTTGATTATATATGCTATTAAAAAGAAATGTAAATAAGAGTGATCCGATTTTTTGGTGAGTAATTTCTTTTATTATACTATTTACTTTTGGAGGGGTTACTGGTATTGTTTTATCTGCGTGTGTTTTAGATAATGTATTACATGATACTTGATTTGTTGTAGCGCACTTTCATTATGTAATGTCTTTAGGTTCTTATATAAGTATAATTATAATGTTTTTGTGGTGGTGACCGTTAATAACTGGCGTAAGTTTGAACAAGTATCTTTTACAGTGTCAGTGTATAATTTCTAATATTGGTTTTAAAATGTGTTTTTTTCCTATGCATTATTTTGGTCTTTGTGGTTTACCACGTCGGGTATGTATGTATGAGAGAAGGTTTAATTGAGTAAATACAGTTTGTACAATTGGTTCGTTTATTTCAATTTTTAGTGGGTGTTTGTTTATTTTTATTTTATGAGAGTCTTTAGTGAGTAAGAACATTTCTTTGGGGTATTTTGGTGCTAGTAGAAGTATAGTTAATTTATTAGTTATGCCTGTAGGATATCATAATAATTTTTTTACTCATTATTTGTCGGTGAAATATAGTTATGGTTTACATCATATATACTGGAAGAATAAAGTTTATATAGGAAAGGAGATTGGTNNNNNN
PS319_            TATAATAGTTTGGCAAGTATTTTTAGTTGATTATTTACTTTGGATCATAAGCGTGTTGGTATTATGTATACAGTTATTGGTGTTTGGTCTGGTTTTGTAGGACTTAGTTTTAGCTTGATGATTCGTATAAAATTTTTAGAACCTTATTATAATGTTATTTCTGCTGATTGTTATAAATTTCTTATTACTAATCATGGGATAATAATGATTTTTTTCTTTTTAATGCCTATCTTGATAGGTGGTTTTGGTAAATTTTTAATTCCTTTGTTAAGAGGTTTGTCTGATTTAAATTTACCTCGTTTGAATGCAGTAAGAGCATGATTGTTAATTCCTTCGATTGTTTTTTTAATAATTAGGATGAGATTAGGTGCTGGTATAGGTTGAACTTTTTATCCTCCTTTATCCTCTTCTTTGTTTAGAAGAAGTGAAGGTGTTGATTTTTTAATGTTTTCTCTTCATTTAGCTGGAATTTCTAGAATTTTTAGTTCTATAAAATTTATTTGTACTTTATACAGTGTTTTTATGGATAAATTAGCGGCTCGTAGGTCAATTGTGTTGTGGACTTATTTTTTTACTTCTGTTTTATTATTGACAACTTTGCCTGTTTTAGCGGCTGCTATAACGATGTTGTTGTTTGATCGTAATTTTAGTTCTGCTTTTTTTGATCCTTTAGGTGGAGGTGACCCTGTTTTGTTTCAGCATATGTTTTGATTTTTTGGGCATCCAGAGGTTTATGTTTTAATTTTGCCTGGGTTTGGTATAATTAGACATGTTTGTATGAATATGGGTTGTGCGCCGGATGTATTTGGGTTTTATGGTTTAGTGTTTGCCAGTTTTTCTATTGTTTGTTTGGGTAGTGTTGTTTGAGGACATCATATGTTTACAGTTGGTTTAGACGTTAAGACTGCAGTTTTTTTTAGCTCGGTTACTATGATTATAGGTGTGCCAACAGGTATAAAGGTTTTTACTTGATTGTATATGTTGCTGAATAGTCGTGTTAAAAAGAGAGAGCCTGTGTTTTGATGGGTTTTATCTTTTATAATTCTTTTTACTTTTGGTGGTGTTACTGGAATAGTTTTATCAGCTTGTGTTTTGGACAATGTTTTACATGATACTTGGTTTGTAGTGGCTCATTTTCATTATGTTATGTCATTAGGTTCTTATATAAGTATAATTGTTATGTTTATATGGTGATGACCGTTGATAGCTGGGGTAAGATTGAATAAGTGCCTTTTACAGTGTCAATGTGTTTTGTCTAATATAGGCTTTAACTTATGTTTTTTTCCTATGCATTATTTTGGTCTTTGTGGTTTACCTCGCCGTGTATGCATGTATGATAGAAGGTTTAATTGGATTAAAACTATTTGTTCTATTGGTTCTTTTATTTCTGCTTTTAGTGGCTGTTTTTTTATATTTATATTATGGGAGTCTTTATATAGTCGTAAAGTAGCTTTAGGTTCTTATTTAGCTGCAAGTACAATGACTAGTGTAATGTTAGGTCCGGTTGCTTATCACAAAAATTTTTTTACTTATTATATGTCTGTTAATTATACTTATAGTTTATATCAAATGTATTGAAAGAATAAAGTTTATGTTGGTTATTAANNNNNNNNNNNN
Pachybothrium_    ATGTTTAAATTTGTAAGTTTATTAAGTTGACTTTTCACGCTTGATCATAAGCGTATTGGTATGTTGTACACTCTTTTGGGTGTATGGTCTGGTTTTGTTGGTTTAAGTTTTAGTCTAATGATACGTATTAAATTTTTAGAGCCTTATTATAATGTTATTTCAACTGATTGCTATAAATTTCTTATAACAAATCATGGAATAATTATGATTTTTTTCTTTTTGATGCCAATATTAATAGGGGGTTTTGGTAAATATTTAATACCTTTATTGAGGGGTCTCTCGGATTTAAAATTGCCCCGTTTAAATGCTTTAAGTGCCTGATTATTAATACCTTCTGTGGTTTTTTTGTTAATCAGTATGTGTTTAGGTGCAGGGATAGGTTGGACCTTTTATCCTCCTTTATCTTCATCTCTATTTGCAAGGAGTAAGGGTGTTGATTTTTTAATGTTTTCCCTTCATTTAGCAGGTGTATCCAGCATTTTTAGATCTATTAAATTTATTTGTACTCTTTATAGTGTTTTCAATAGTAAATTAGTTGCTCGGAGTTCTATTGTTTTATGAACTTATTTTTTTACATCTGTTTTATTATTGGTTACTTTACCAGTTTTAGCAGCGGCTATTACTATGTTATTATTTGATCGTAAATTTGGTTCTGCCTTTTTCGATCCTTTGGGAGGAGGAGATCCTGTTTTATTTCAACATATGTTTTGATTCTTTGGTCACCCTGAGGTATACGTGTTAATTTTGCCTGGATTTGGTGCTGTTAGACATGTTTGTTTGAAAATGGGCTGTGGTTCTGACGCTTTTGGTTTCTATGGTTTGATTTTTGCAAGTTTTGCTATTGTTTGCTTAGGTAGTAGAGTTTGAGGACACCACATGTTTACTGTTGGTCTTGATGTGAAGACTGCTGTGTTTTTCAGATCGGTTACTATGGTGATTGGTGTGCCGACCGGTATTAAGGTTTTTACTTGATTATATATGTTAATGAAAAGTAAGGTTAATAAGAGGGACCCCATATTATGGTGGGTTTTTTCTTTTATAATCTTATTTACTTTTGGTGGGGTCACGGGTATAGTGTTATCCGCTTGTGTGTTAGATAAAGTTTTACATGATACATGATTTGTTGTAGCTCATTTTCATTATGTTATGTCACTGGGTTCTTACATAAGCATAATTATAATGTTTATTTGATGATGGCCGTTGATCACTGGTGTTAGATTAAATAAGTACTTGTTACAGTGTCAATGTATATTATCTCAAGTAGGTTTTAATATGTGTTTTTTTCCTATGCATTATTTTGGATTGTGTGGTTTACCACGTCGTGTCTGTGTATATGAATGTAGTTTTAATTGAATAAATACTATTTGTTCAATTGGTTCTTTTATTTCTGCGTTTAGTGGGTGTTTTTTCATATTTATTCTGTGGGATTCTCTTGTTAATCGTAAAGAGATACTAGGTTCATATGGTGCTTCTTCTGCTATAACAAATGTTATGTTAAGACCTATTGCTTACCATAACAAATTTTTTACATACACTTTTTCTGTTAATTATTCCTATGGTGTTTATCATATGCATTGAGAGGACAAAGTGTATATAGGATAANNNNNNNNNNNNNNN
OD468_            ATGTATAGTATTAATAAATTTTTTAGCTGGTTGTTTACGCTGGATCATAAGCGTATAGGTTTGTTGTACACTATAGTAGGAATATGGTCTGGATTTGTGGGTTTGAGATTTAGTTTAATGATTCGGATTAAATTTTTAGAGCCTTATTACAAAGTTATTTCTACGGATTGTTATAAATTTTTAATCACTAATCATGGTATTATAATGATTTTCTTTTTCTTAATGCCTATACTAATAGGTGGTTTTGGTAATTATTTAATACCTTTATTAGGGGGTTTATCAGACTTAAATTTACCACGCTTAAATGCTTTAAGTGCTTGGTTATTAGTGCCTTCAGTTATTTTCTTAGTGATAAGAATGTGTTTAGGTGCAGGTATAGGGTGGACTTTTTACCCCCCTTTATCCTCTTCTTTATTCTCTAGAAGAAAGGGGGTAGATTTTTTAATGTTTTCTTTACATTTAGCCGGTGTATCGAGAATTTTTAGTTCTATTAATTTCATTTGTACGTTGTATAGCCTTTTTAGTACTAATCTTGTAGCTCGTAGATCTATAATGTTATGAACTTATTTTTTTACGTCTGTCTTGCTTCTTTTAACATTACCCGTTTTGGCTGCAGCTATTACTATGCTTCTGTTTGATCGAAATTTTGGGTCGGCTTTTTTTGATCCTTTAGGAGGTGGTGACCCAGTCTTATTCCAACATATGTTTTGGTTTTTTGGTCATCCTGAAGTGTATGTGTTGATTTTACCCGGTTTTGGTGTTATCAGTCATGTGTGTTTAAAAATGGGATGTGCTCCAGATGTGTTTGGGTTCTATGGTTTAGTTTTTGCTAGTTTTGCTATAGTATGTTTAGGTAGAAGTGTTTGAGGTCATCATATGTTTACTGTTGGTTTAGATGTAAAGACTGCAGTGTTTTTTAGTTCTGTTACAATGGTTATAGGAGTCCCAACAGGTATTAAGGTTTTTACTTGATTATACATGTTGTTGAAAAGTCGTGTTAAAAAGATGGATCCTATCTATTGATGGGTATTATCTTTTATTATACTATTCACCTTTGGTGGTGTCACTGGTATAGTTTTATCAGCATGTGTTTTAGATAAAGTATTACATGATACTTGATTTGTTGTGGCTCATTTTCATTACGTGATGTCCTTAGGTTCTTATATAAGGATTATTATAATGTTTATATGATGGTGGCCTTTAATAACAGGAGTTAGTCTTAAAAAGTATCTTTTACAATGTCAATGTGTGTTATCAAATATAGGCTTCAATTTATGTTTTTTTCCAATGCATTATTTTGGGTTGTGTGGTCTTCCTCGTCGTGTGTGTATGTACGAGAGTAGTTTTAATTGGATCAACACTGTATGTTCTATAGGTTCTTTTATATCAGCTTTTAGAGGTTGTTTTTTTGTGTTTATACTTTGAGAAAGATTATGTAATCGTAATGTAGCTTTAGGTTCATTTGGTGCAGCTAGTACGATTACTAATATGATATTAAGACCAATAGCATACCATAATAATTTTTTCACTTACACTTTTTCTGTTAATTACTCATACGGTGTTTACCATATGCATTGAAAGGATAAAGTTTACGTTGGTTAANNNNNNNNNNNNNNN
OD466_            ATGTATAGTATTAATAAATTTTTTAGCTGGTTGTTTACGCTGGATCATAAGCGTATAGGTTTGTTGTACACTATAGTAGGAATATGGTCTGGATTTGTGGGTTTGAGATTTAGTTTAATGATTCGGATTAAATTTTTAGAGCCTTATTACAAAGTTATTTCTACGGATTGTTATAAATTTTTAATCACTAATCATGGTATTATAATGATTTTCTTTTTCTTAATGCCTATACTAATAGGTGGTTTTGGTAATTATTTAATACCTTTATTAGGGGGTTTATCAGACTTAAATTTACCACGCTTAAATGCTTTAAGTGCTTGGTTATTAGTGCCTTCAGTTATTTTCTTAGTGATAAGAATGTGTTTAGGTGCAGGTATAGGGTGGACTTTTTACCCCCCTTTATCCTCTTCTTTATTCTCTAGAAGAAAGGGGGTAGATTTTTTAATGTTTTCTTTACATTTAGCCGGTGTATCGAGAATTTTTAGTTCTATTAATTTCATTTGTACGTTGTATAGCCTTTTTAGTACTAATCTTGTAGCTCGTAGATCTATAATGTTATGAACTTATTTTTTTACGTCTGTCTTGCTTCTTTTAACATTACCCGTTTTGGCTGCAGCTATTACTATGCTTCTGTTTGATCGAAATTTTGGGTCGGCTTTTTTTGATCCTTTAGGAGGTGGTGACCCAGTCTTATTCCAACATATGTTTTGGTTTTTTGGTCATCCTGAAGTGTATGTGTTGATTTTACCCGGTTTTGGTGTTATCAGTCATGTGTGTTTAAAAATGGGATGTGCCCCAGATGTGTTTGGGTTCTATGGTTTAGTTTTTGCTAGTTTTGCTATAGTATGTTTAGGTAGAAGTGTTTGAGGTCATCATATGTTTACTGTTGGTTTAGATGTAAAGACTGCAGTGTTTTTTAGTTCTGTTACAATGGTTATAGGAGTCCCAACAGGTATTAAGGTTTTTACTTGATTATACATGTTGTTGAAAAGTCGTGTTAAAAAGATGGATCCTATCTATTGATGGGTATTATCTTTTATTATACTATTCACCTTTGGTGGTGTCACTGGTATAGTTTTATCAGCATGTGTTTTAGATAAAGTATTACATGATACTTGATTTGTTGTGGCTCATTTTCATTACGTGATGTCCTTAGGTTCTTATATAAGGATTATTATAATGTTTATATGATGGTGGCCTTTAATAACAGGAGTTAGTCTTAAAAAGTATCTTTTACAATGTCAATGTGTGTTATCAAATATAGGCTTCAATTTATGTTTTTTTCCAATGCATTATTTTGGGTTGTGTGGTCTTCCTCGTCGTGTGTGTATGTACGAGAGTAGTTTTAATTGGATCAATACTGTATGTTCTATAGGTTCTTTTATATCAGCTTTTAGGGGTTGTTTTTTTGTGTTTATACTTTGAGAAAGATTATGTAATCGTAATGTAGCTTTAGGTTCATTTGGTGCAGCTAGTACGATTACTAATATGATATTAAGACCAATAGCATACCATAATAATTTTTTCACTTACACTTTTTCTGTTAATTACTCATACGGTGTTTATCATATGCATTGAAAGGATAAAGTTTACGTTGGTTAANNNNNNNNNNNNNNN
OD467_            ATGTATAGTATTAATAAATTTTTTAGCTGGTTGTTTACGCTGGATCATAAGCGTATAGGTTTGTTGTACACTATAGTAGGAATATGGTCTGGATTTGTGGGTTTGAGATTTAGTTTAATGATTCGGATTAAATTTTTAGAGCCTTATTACAAAGTTATTTCTACGGATTGTTATAAATTTTTAATCACTAATCATGGTATTATAATGATTTTCTTTTTCTTAATGCCTATACTAATAGGTGGTTTTGGTAATTATTTAATACCTTTATTAGGGGGTTTATCAGACTTAAATTTACCACGCTTAAATGCTTTAAGTGCTTGGTTATTAGTGCCTTCAGTTATTTTCTTAGTGATAAGAATGTGTTTAGGTGCAGGTATAGGGTGGACTTTTTACCCCCCTTTATCCTCTTCTTTATTCTCTAGAAGAAAGGGGGTAGATTTTTTAATGTTTTCTTTACATTTAGCCGGTGTATCGAGAATTTTTAGTTCTATTAATTTCATTTGTACGTTGTATAGCCTTTTTAGTACTAATCTTGTAGCTCGTAGATCTATAATGTTATGAACTTATTTTTTTACGTCTGTCTTGCTTCTTTTAACATTACCCGTTTTGGCTGCAGCTATTACTATGCTTCTGTTTGATCGAAATTTTGGGTCGGCTTTTTTTGATCCTTTAGGAGGTGGTGACCCAGTCTTATTCCAACATATGTTTTGGTTTTTTGGTCATCCTGAAGTGTATGTGTTGATTTTACCCGGTTTTGGTGTTATCAGTCATGTGTGTTTAAAAATGGGATGTGCCCCAGATGTGTTTGGGTTCTATGGTTTAGTTTTTGCTAGTTTTGCTATAGTATGTTTAGGTAGAAGTGTTTGAGGTCATCATATGTTTACTGTTGGTTTAGATGTAAAGACTGCAGTGTTTTTTAGTTCTGTTACAATGGTTATAGGAGTCCCAACAGGTATTAAGGTTTTTACTTGATTATACATGTTGTTGAAAAGTCGTGTTAAAAAGATGGATCCTATCTATTGATGGGTATTATCTTTTATTATACTATTCACCTTTGGTGGTGTCACTGGTATAGTTTTATCAGCATGTGTTTTAGATAAAGTATTACATGATACTTGATTTGTTGTGGCTCATTTTCATTACGTGATGTCCTTAGGTTCTTATATAAGGATTATTATAATGTTTATATGATGGTGGCCTTTAATAACAGGAGTTAGTCTTAAAAAGTATCTTTTACAATGTCAATGTGTGTTATCAAATATAGGCTTCAATTTATGTTTTTTTCCAATGCATTATTTTGGGTTGTGTGGTCTTCCTCGTCGTGTGTGTATGTACGAGAGTAGTTTTAATTGGATCAATACTGTGTGTTCTATAGGTTCTTTTATATCAGCTTTTAGAGGTTGTTTTTTTGTGTTTATACTTTGAGAAAGATTGTGTAATCGTAATGTAGCTTTAGGTTCATTTGGTGCAGCTAGTACGATTACTAATATGATATTAAGACCAATAGCATACCATAATAATTTTTTCACTTACACTTTTTCTGTTAATTACTCATACGGTGTTTACCATATGCATTGAAAGGATAAAGTTTACGTTGGTTAANNNNNNNNNNNNNNN
OD469_            ATGTATAGAATTACTAAATTTTTTAGCTGGTTATTCACGTTGGACCACAAGCGAATAGGCTTGTTATATACTATAGTAGGTATATGGTCTGGATTCGTGGGCCTAAGATTTAGTTTGATGATACGTATAAAATTCTTAGAGCCTTACTATAAAGTTATTTCTACTGATTGTTATAAATTTTTAATCACTAATCATGGTATAATTATGATATTTTTCTTTTTAATGCCTATACTAATAGGTGGATTTGGTAAATATTTAATACCATTATTAGGCGGGTTATCTGATTTAAAACTACCACGTTTAAATGCTTTAAGTGCTTGGCTATTAGTACCATCAGTAATTTTTTTAATCATTAGTATGTGTTTAGGTGCAGGCATCGGGTGAACTTTCTACCCTCCTTTATCTTCTTCATTATTTTCTAGAAGCAAGGGAGTAGATTTTTTAATGTTTTCTTTGCATTTAGCCGGTGTGTCAAGTATATTCAGTTCTATAAACTTTATTTGCACCCTTTACAGACTTTTTAGAACTAATTTAGTGGCTCGTAGTTCAATTATGTTATGAACTTATTTTTTTACTTCGGTTTTATTACTGGTAACTTTGCCAGTTTTAGCAGCTGCTATAACTATGCTATTATTTGATCGTAAATTTGGCTCAGCATTTTTTGATCCCCTAGGAGGTGGGGATCCCGTTTTATTTCAGCACATGTTTTGGTTTTTTGGGCACCCTGAAGTGTATGTTTTAATTTTACCTGGCTTTGGTGTTATCAGTCATGTTTGCTTAAAAATGGGTTGTGCTCCTGACGTATTTGGTTTTTATGGGTTAGTATTTGCTAGTTTTGCTATAGTGTGTTTAGGTAGAAGAGTATGAGGACATCACATGTTTACGGTTGGTCTAGATGTGAAGACAGCTGTTTTTTTTAGTTCTGTAACTATGGTTATTGGTGTGCCAACAGGTATTAAGGTTTTTACTTGGTTGTATATGTTGTTAAATAGTCGTGTAAAAAAGATGGACCCTATTTATTGGTGAATTTTATCTTTTATAATATTGTTCACATTTGGGGGAGTAACAGGTATTGTTTTATCAGCTTGTGTTTTAGATAAAGTTTTACATGATACATGATTTGTTGTTGCTCATTTTCATTATGTTATGTCGTTAGGTTCTTATATTAGAATTATTATAATGTTTATATGATGGTGGCCCCTTATTACAGGCGTTAGCCTTAATAAGTATTTATTGCAATGTCAGTGTATATTGTCTAAAATAGGTTTCAACTTGTGTTTTTTTCCTATGCATTATTTTGGTTTATGTGGGCTACCCCGTCGTGTTTGTATGTATGAGAGAAGTTTTAATTGAATTAATACAATTTGTTCTATAGGTTCGTTTATTTCCGCCTTCAGTGGTTGTTTTTTTGTGTTTATTTTATGGGAGTCTTTATGTAATCGTAAAGTAGCGTTAGGTTCATTTGGTGCAGCTAGAACTATTACTAACATGATTTTAAGCCCTATAGCTTATCACAATAAATTTTTCACCTATACATTTTCTGTCAATTACTCATATGGTGTTTATCATATGCATTGGAAGGATAAAGTGTATATTGGTNNNNNNNNNNNNNNNNNN
PS073_            NNNNNNNNNATGTTAAATTTTTTAAATTGAATATTTACGCTTGATCATAAGCGAATTGGAATTATGTATAGTTTAATTGGTATTTGAGCTGGATTTATTGGGTTAAGTTTTAGGGTAATGATTCGTGTGAAATTTTTAGAGCCATACTATAATGTTATTTCTGCTGATTGTTATAAATTTTTAATTACAAATCATGGAATATTAATGATTTTCTTTTTTTTAATGCCAATACTAATAGGTGGGTTTGGTAAATTTTTAATACCATTACTTGGGGGTTTATCTGATTTAAACTTACCTCGTTTAAATGCAGTAAGTTTATGACTTTTAATACCATCAACGGTATTTTTAGTTTTAAGAATGTGTTATGGTGCTGGTGTTGGGTGAACGTTTTATCCTCCATTATCTTCTTATTCTTTTAGTGGAAAATGTGGAGTTGATTTTTTAATGTTTTCATTACATTTAGCAGGTGTTTCTAGAATTTTTAGTTCAATTAATTTTATATGCACAATTCATAGTATTTTTAGATTGGGTCTTGCTAGCCGAAGTTCTGTTTTACTTTGGACTTATTTATTCACTTCAATTTTGTTATTGACTACATTACCTGTGTTGGCAGCTGCTATAACTATGCTTTTATTTGATCGAAATTTTGGTTCAGCTTTTTTTGATCCATTAGGTGGTGGGGATCCTGTGTTGTTTCAACATATGTTTTGGTTTTTTGGTCATCCAGAAGTGTATGTACTAATTTTACCTGGTTTTGGTATGATTAGTCACGCTTGTTTAAATATGGGTTGTGCTGTTGACGTATTTGGGTTTTATGGTTTGATATTTGCTAGATTTTCAATTGTGTGTTTAGGAAGAGTAGTTTGAGCACATCATATGTTTACTGTCGGTTTGGATGTAAAGACTGCTGTGTTTTTTAGTTCTGTTACAATGGTTATTGGGGTACCGACTGGTATAAAGGTTTTTACTTGATTATATATGCTATTAAAAAGAAAGGTAAATAAGAGTGATCCGATTTTTTGGTGAGTAATTTCTTTTATTATACTATTTACTTTTGGAGGGGTTACTGGTATTGTTTTATCTGCGTGTGTTTTAGATAATGTGTTACATGATACTTGATTTGTTGTAGCGCATTTTCATTATGTAATGTCTTTAGGTTCTTATATAAGTATAATTATAATGTTTTTGTGGTGGTGACCGTTAATAACTGGCGTAAGTTTGAACAAGTATCTTTTACAGTGTCAGTGTATAATTTCTAATATTGGTTTTAAAATGTGTTTTTTTCCTATGCATTATTTTGGTCTTTGTGGTTTACCACGTCGGGTATGTATGTATGAGAGAAGGTTTAATTGAGTAAATACAGTTTGTACAATTGGTTCGTTTATTTCAATTTTTAGTGGGTGTTTGTTTATTTTTATTTTATGAGAGTCTTTAGTGAGTAAGAACATTTCTTTGGGGTATTTTGGTGCTAGTAGAAGTATAGTTAATTTATTAGTTATGCCTGTAGGATATCATAATAATTTTTTTACTCATTATTTGTCGGTAAAATATAGTTATGGTTTACATCATATATATTGGAAGAATAAAGTTTATATAGGAAAGGAGATTGGTNNNNNN
PS074_            NNNNNNNNNATGTTAAATTTTTTAAATTGAATATTTACGCTTGATCATAAGCGAATTGGAATTATGTATAGTTTAATTGGTATTTGAGCTGGATTTATTGGGTTAAGTTTTAGGGTAATGATTCGTGTGAAATTTTTAGAGCCATACTATAATGTTATTTCTGCTGATTGTTATAAATTTTTAATTACAAATCATGGAATATTAATGATTTTCTTTTTTTTAATGCCAATACTAATAGGTGGGTTTGGTAAATTTTTAATACCATTACTTGGGGGTTTATCTGATTTAAACTTACCTCGTTTAAATGCAGTAAGTTTATGACTTTTAATACCATCAACGGTATTTTTAGTTTTAAGAATGTGCTATGGTGCTGGTGTTGGGTGAACGTTTTATCCTCCATTATCTTCTTATTCTTTTAGTGGAAAATGTGGAGTTGATTTTTTAATGTTTTCATTACATTTAGCAGGTGTTTCTAGAATTTTTAGTTCAATTAATTTTATATGCACAATTTATAGTATTTTTAGATTGGGTCTTGCTAGCCGAAGTTCTGTTTTACTTTGGACTTATTTATTCACTTCAATTTTGTTATTGACTACATTACCTGTGTTGGCAGCTGCTATAACTATGCTTTTATTTGATCGAAATTTTGGTTCAGCTTTTTTTGATCCATTAGGTGGTGGGGATCCTGTGTTGTTTCAACATATGTTTTGGTTTTTTGGTCATCCAGAAGTGTATGTACTAATTTTACCTGGTTTTGGTATGATTAGTCACGCTTGTTTAAATATGGGTTGTGCTGTTGACGTATTTGGTTTTTATGGTTTGATATTTGCTAGATTTTCAATTGTGTGTTTAGGAAGAGTAGTTTGAGCACATCATATGTTTACTGTCGGTTTGGATGTAAAGACTGCTGTGTTTTTTAGTTCTGTTACAATGGTTATTGGGGTACCAACTGGTATAAAGGTTTTTACTTGATTATATATGCTATTAAAAAGAAAGGTAAATAAGAGTGATCCGATTTTTTGGTGAGTAATTTCTTTTATTATACTATTTACTTTTGGAGGGGTTACTGGTATTGTTTTATCTGCGTGTGTTTTAGATAATGTGTTACATGATACTTGATTTGTTGTAGCGCATTTTCATTATGTAATGTCTTTAGGTTCTTATATAAGTATAATTATAATGTTTTTGTGGTGGTGACCGTTAATAACTGGCGTAAGTTTGAACAAGTATCTTTTACAGTGTCAGTGTATAATTTCTAATATTGGTTTTAAAATGTGTTTTTTTCCTATGCATTATTTTGGTCTTTGTGGTTTACCACGTCGGGTATGTATGTATGAGAGAAGGTTTAATTGAGTAAATACAGTTTGTACAATTGGTTCGTTTATTTCAATTTTTAGTGGGTGTTTGTTTATTTTTATTTTATGAGAGTCTTTAGTGAGTAAGAACATTTCTTTGGGGTATTTTGGTGCTAGTAGAAGTATAGTTAATTTATTAGTTATGCCTGTAGGATATCATAATAATTTTTTTACTCATTATTTGTCGGTAAAATATAGTTATGGTTTATATCATATATATTGGAAGAATAAAGTTTATATAGGAAAGGAGATTGGTNNNNNN
PS427_            ATGTATATTATAAATAAATTTTTAAATTGATTATTTACTTTAGACCATAAGCGCGTAGGGATTCTATATACATTGGTTGGAATATGAGCTGGCTTTTTGGGCTTAAGTTTTAGCTTAATGATTCGTGTTAAATACTTAGAGCCTTATTATAATGTAATCTCAACAGACTGTTATAAATTTTTAATAACAAAACATGGCATCCTAATGATTTTCTTTTTTTTGATGCCTATTCTTATAGGAGGGTTTGGTAATTTTTTGATTCCTCTATTGAGTGGTCTCTCAGATCTAAAATTACCACGTTTGAAAGCGTTAAGGTTTTGGCTTTTAGTGCCATCCGTTATATTTTTATTAATTAGTATGTGCCTTGGTGCAGGTGTAGGTTGAACTTTTTATCCACCACTATCATCTTCTTTATTTAAAGCTAGCATGGGCACTGATTTTTTAATGTTTTCTCTTCATATTGCTGGTGTTTCTAGAATTTTTAGATCTATAAATTTTATTTGCACTATATATAGTGTATTTAGTATGAAATTATCGTCACGGAGTTCAATTATACTTTGGACTTACTTGTTTACTTCAATACTTTTATTAACAACATTACCTGTATTAGCAGCTGCAATTACTATGCTTTTATTTGATCGTAAATTTGGCTCTGCATTTTTTGATCCTCTAGGTGGAGGCGACCCAGTGTTATTTCAACATATGTTTTGATTTTTTGGACATCCGGAAGTTTATGTGTTGATCTTACCAGGTTTTGGCATGGTTAGTCATGCATGCTTAAAAATGGGTTGTTCCCAAGATGTTTTTGGGTTTTATGGATTGGTTTTTGCTAGGTTTTCTATTGTGTGTCTTGGTAGTGTAGTTTGAGCTCATCATATGTTTACAGTAGGGTTAGATGTCAAGACTGCTGTATTTTTTAGTTCTGTTACTATGATTATAGGTGTTCCTACGGGTATAAAGGTTTTTACTTGGCTATACATGTTATTGAATAGAAATGTAAAAAAGACAGATCCTGTCTTTTTATGAGTGTTATCGTTTATTACTCTTTTTACTTTTGGGGGTGTAACTGGTATTGTCTTGTCTGCTTGTGTGTTGGATAGTGTTTTACATGACACTTGATTTGTTGTTGCTCATTTTCATTATGTTATGTCTTTAGGTTCTTATATAAGTATAATTTTGATGTTTATATGATGGTGGCCGCTAATTACAGGTGTTACTTTAAATAAGTATTTACTGCAGTGTCAGTGCGTTGTTTCTAATATAGGTTTTAAATTGTGTTTTTTTCCAATGCACTATTTTGGTTTATGTGGTTTGCCTCGGCGTGTTTGTATTTATGAAAGTAGATTTAATTGGATTAATAGTGTTTGTACAATTGGTTCTTTTATATCTATTTTTAGAGGTTGTTTTTTTATGTTTATATTATGGGAGTCTTTAGCTAGACGTCATGTATCTTTAGGTTGTTTTGGTTCTGCAAGCACTTTAACAAATATGATGTTAAGACCCGTGTCTTATCATAATAAATTTTTTACACATTACCTGTTAGTAGATTATTCTTATGGTGATTATTATACTTATTGAAAGGGAAATGTGTATGTAGGTTCCNNNNNNNNNNNNNNN
OD483_            ATGTATAGTATTAATAATTTCTTTAGTTGGTTGTTTACGCTAGATCATAAGCGTATCGGTTTGTTGTACACTATAGTAGGAATATGGTCTGGGTTTGTGGGTTTGAGCTTTAGTTTATTAATTCGTATTAGATTTCTAGAGCCTTACTACAAAGTTATTTCTACGGATTGTTATAAATTTCTAATCACTAAACATGGTATCATAATGATTTTTTTTTTCTTAATGCCTATCTTAATAGGTGGTTTTGGTAAATATTTGATACCTTTATTAGGTGGTTTATCAGACTTAAATTTACCCCGTTTAAATGCTTTGAGTGCTTGGTTGTTAGTGCCTTCAGTCATATTTCTAGTGGTAAGTATGTGTTTGGGTGCTGGTATTGGGTGAACTTTTTACCCTCCCTTATCTTCTTCTTTATTCACTAGCAGTAAGGGTGTGGACTTTTTAATGTTTTCATTACATTTAGCTGGTGTTTCTAGTATATTTAGTTCCATAAATTTCATTTGTACCCTGTATAGCCTTTTTAGTACAAATTTAGTGGCTCGTAGATCTATCATTCTATGGACGTATTTTTTCACATCTGTTTTATTGTTAGTTACTTTGCCTGTTCTTGCTGCTGCTATAACAATATTACTGTTTGATCGAAAATTCGGTTCGGCATTTTTTGATCCCTTGGGTGGTGGCGACCCTGTTTTATTTCAGCACATGTTTTGGTTTTTCGGTCATCCTGAGGTTTACGTGCTTATTTTACCAGGCTTTGGCATTATTAGACATGTTTGTTTAAACATGGGTTGTGCCCCTGATGTTTTTGGTTTTTACGGTTTAGTTTTTGCTAGTTTTGCGATAGTGTGCCTAGGGAGTAGTGTGTGGGGTCATCACATGTTCACAGTTGGCTTAGATGTAAAGACTGCTGTATTTTTTAGCTCTGTCACTATGGTAATAGGGGTTCCAACAGGAATCAAGGTTTTTACCTGGCTGTATATGCTTTTAAATAGACGTGTTAAAAAGATGGATCCCATATATTGGTGGGTTTTATCTCTTATTATTTTATTCACTTTTGGTGGTGTTACCGGTATAGTCTTGTCTGCGTGTGTTTTAGACAAAGTACTACACGACACCTGGTTTGTTGTGGCCCATTTTCACTATGTGATGTCACTAGGCTCTTATATAAGTATAATTATAATGTTTATATGATGGTGGCCTTTAATCACAGGGGTTAGCCTCAATAAGTATTTATTGCAATGTCAATGCGTCTTATCAAAAATAGGGTTTAATTTATGTTTTTTCCCCATGCATTACTTTGGGTTGTGTGGTCTCCCTCGTCGTGTTTGTATGTATGAGAGTAGTTTTAATTGAATTAAAACTGTGTGCTCTATAGGATCTTTTATATCTGCTTTCAGGGGCTGTTTTTTTGTGTTTATACTTTGAGAGAGTTTATGTAATCGTAATGTGGCGTTAGGTTCATTTGGCGCTGCCAGCACTATCACTAATATGATACTTAGCCCAATAGCGTATCATAATAAATTTTTCACGTACACATTTTCTGTTAATTATTCATACGGTGTTTACCATATGCATTGAAAGGATAAAGTTTATGTTGGTNNNNNNNNNNNNNNNNNN
PS321_            TATAATAGTTTGATGAATGTATTTAGTTGATTATTTACTTTGGATCATAAGCGTGTGGGTATAATGTATACATTTATAGGTGTTTGATCTGGTTTTGTTGGTCTTAGTTTTAGGTTAATGATTCGTATAAAATTTTTAGAACCTTACTATAATGTTATTTCTGCTGATTGTTATAAATTTTTAATTACTAATCATGGTATAATAATGATTTTTTTCTTTTTAATGCCAATTTTAATAGGTGGCTTTGGTAAATTTTTAATTCCTTTATTAAGTGGTCTTTCGGATTTAAACTTACCTCGTTTGAATGCTTTGAGGGCTTGATTGTTAATACCGTCTATTATATTTTTGGTCATTAGTATGAGTCTAGGGGCTGGTATAGGTTGGACTTTTTATCCACCATTATCTTCTTCATTGTTTAGAAGAAGTAAGGGGGTGGATTTTTTAATGTTTTCTTTACATTTGGCGGGTATTTCAAGAATTTTTAGTTCTATAAATTTTATTTGTACTCTTTATGGGGTTTTTATGGATAAATTAGCTGCTCGCAGCTCTATAGTTTTATGGACTTATCTTTTTACTTCAATTTTGTTGTTAACTACTTTGCCTGTTTTAGCAGCAGCTATAACAATGTTGTTGTTTGACCGTAAATTTAGTTCAGCTTTTTTTGATCCTTTGGGTGGTGGGGATCCTGTGTTGTTTCAGCATATGTTTTGGTTTTTTGGTCATCCTGAGGTGTATGTTTTGATTTTACCGGGTTTTGGTATAATTAGTCATGCTTGCATGAATATGGGATGTGCTCCTGATGTATTTGGGTTTTATGGGTTAGTGTTTGCTAGTTTTTCTATAGTGTGTCTCGGTAGAGTAGTTTGAGGTCATCATATGTTTACGGTTGGTTTAGATGTGAAGACTGCGGTTTTTTTTAGTTCTGTCACAATGATTATAGGTGTTCCCACTGGAATAAAGGTTTTTACTTGATTATACATGTTGTTGAATAGTCGGGTTAAAAAGAGTGACCCAGTATTTTGATGGGTTTTATCTTTTATAATTCTTTTTACTTTTGGTGGTGTTACTGGGATAGTTTTGTCTGCTTGCGTGTTAGATAACGTGTTACATGATACTTGATTTGTGGTAGCTCATTTTCACTATGTTATGTCTTTAGGGTCTTATATAAGAATAATTGTTATGTTCATATGATGGTGGCCTTTGGTAACTGGTGTAAGGTTGAATAAGTGTCTTTTACAGTGTCAGTGTATTTTGTCTAATATAGGTTTTAACTTATGCTTTTTTCCTATGCATTATTTTGGGCTTTGTGGTTTACCGCGTCGTGTGTGTATGTATGATAGGACTTTTAACTGAATAAATACTGTTTGTTCTATTGGTTCTTTTATATCTGCCTTTAGTGGCTGTTTTTTTATTTTTATATTATGAGAGTCTTTGTATAAGCGTAAAGTAGCTTTAGGCTCTTATTTAGCTGCTAGCTCGATTACTAGTTTAGTGTCAAGTCCTGTTGCTTATCACAAAAAATTTTTTACATATTATTTGTCTGTTAAATATACTTATAGTATATATCAAATGTATTGAAAGGACAAAGTATATGTTGGGNNNNNNNNNNNNNNNNNN
PS311_            TATAATAATTTGTTAAATATTTTTAGTTGATTGTTTACTTTGGATCATAAGCGCGTTGGTATTATGTACACAGTTATAGGTATTTGATCTGGTTTTGTGGGGCTTAGTTTTAGTTTGATGATACGTATTAATTTTTTAGAGCCTTATTATAAAGTGATTTCTGCAGATTGTTATAAATTTTTAATTACTAATCATGGTATAATAATGATTTTTTTCTTTTTGATGCCAATTTTGATAGGTGGATTTGGTAAATTTTTGATTCCTTTATTGAGAGGTTTGTCAGATTTGAATTTGCCACGTTTGAATGCGGTAAGTGCTTGATTGTTGATTCCTTCTATAGCCTTTTTGATTATGAGAATGAGTCTAGGTGCTGGGATAGGTTGAACTTTTTACCCTCCTTTGTCCTCTTCTTTGTTTAGTAGAAGTGAGGGAGTGGATTTTTTGATGTTTTCTTTACATTTGGCTGGTATCTCTAGAATATTTAGTTCTATAAATTTTATTTGTACTTTATACGGGGTGTTTATGGATAAATTAGCTGCACGTAGTTCTATAGTTTTGTGGACTTATCTTTTTACTTCTGTGTTGCTATTGACTACTTTACCAGTTTTAGCGGCTGCTATAACGATGTTGTTATTCGATCGTAAATTTAGTTCTGCTTTTTTTGACCCTTTAGGGGGCGGTGATCCTGTGTTATTTCAGCACATGTTTTGGTTTTTTGGTCACCCGGAGGTGTATGTTTTAATTTTACCTGGTTTTGGGATTATTAGGCATGCCTGCATGAAAATGGGCTGTGCACCAGATGTGTTTGGGTTTTATGGTTTAGTTTTTGCAAGTTTTTCTATAGTTTGTTTAGGAAGTGTTGTTTGGGGGCATCATATGTTTACAGTTGGTTTGGATGTTAAGACTGCGGTTTTTTTCAGTTCTGTTACTATGATTATAGGAGTGCCTACTGGTATAAAGGTTTTTACTTGATTATACATGTTATTGAATAGTCGTGTTAAAAAGAGAGAACCAGTGTTTTGATGAATTCTGTCTTTTATAATTTTGTTTACTTTTGGAGGGGTTACTGGTATAGTTTTATCAGCGTGTGTGTTGGATAATGTGTTACATGATACTTGGTTTGTAGTGGCTCATTTTCATTATGTTATGTCCTTGGGTTCTTACATAAGTATAATTGTGATGTTTATTTGATGGTGGCCTTTAGTAGCTGGTGTTAGTTTAAATAAGTGTTTATTGCAGTGTCAATGTATATTGTCTAACATAGGGTTTAATTTATGTTTTTTTCCTATGCATTATTTTGGTCTTTGTGGTTTACCTCGACGTGTTTGTATGTATGATAGAAGTTTTAATTGAATCAATACTATATGTTCTTTAGGTTCTTTTATTTCTGCTTTTAGTGGTTGTTTTTTTATATTTATATTATGAGAGTCTTTATATAAGCGTAATGTGGCTTTAGGCTCTTATTTGGCAGCTAGTGCAATCACTAGTATAATATTAAGTCCTGTGGCTTACCATAAAAATTTTTTTACTTATTATATGTCTGTAAAATATACTTATGGGATTTACCCAATGTATTGAAAGGATAATGTGTATACTGGGTAANNNNNNNNNNNNNNN
PS307_            TATAATAATTTGTTAAATATTTTTAGTTGATTGTTTACTTTGGATCATAAGCGCGTTGGTATTATGTACACAGTTATAGGTATTTGATCTGGTTTTGTGGGGCTTAGTTTTAGTTTGATGATACGTATTAATTTTTTAGAGCCTTATTATAAAGTGATTTCTGCAGATTGTTATAAATTTTTAATTACTAATCATGGTATAATAATGATTTTTTTCTTTTTGATGCCAATTTTGATAGGTGGATTTGGTAAATTTTTGATTCCTTTATTAAGAGGTTTGTCAGATTTGAATTTGCCACGTTTAAATGCGGTAAGTGCTTGATTGTTGATTCCTTCTATAGTCTTTTTGATTATGAGAATGAGTCTAGGTGCTGGGATAGGTTGAACTTTTTACCCTCCTTTGTCCTCTTCTTTGTTTAGTAGAAGTGAGGGAGTGGATTTTTTGATGTTTTCTTTACATTTGGCTGGTATCTCTAGAATATTTAGTTCTATAAATTTTATTTGTACTTTATACGGGGTGTTTATGGATAAATTAGCTGCACGTAGTTCTATAGTTTTGTGGACTTATCTTTTTACTTCTGTGTTGCTATTGACTACTTTACCAGTTTTAGCGGCTGCTATAACGATGTTGTTATTCGATCGTAAATTTAGTTCTGCTTTTTTTGACCCTTTAGGGGGCGGTGATCCTGTGTTATTTCAGCACATGTTTTGGTTTTTTGGTCACCCGGAGGTGTATGTTTTAATTTTACCTGGTTTTGGGATTATTAGGCATGCCTGCATGAAAATGGGTTGTGCACCAGATGTGTTTGGGTTTTATGGCTTAGTTTTTGCTAGTTTTTCTATAGTTTGTTTAGGAAGTGTTGTTTGGGGGCATCATATGTTTACAGTTGGTTTGGATGTTAAGACTGCGGTTTTTTTCAGTTCTGTTACTATGATTATAGGAGTGCCCACTGGTATAAAGGTTTTTACTTGATTATACATGTTATTGAATAGTCGTGTTAAAAAGAGAGAACCAGTGTTTTGATGAATTCTGTCTTTTATAATTTTGTTTACTTTTGGAGGGGTTACTGGTATAGTTTTATCAGCGTGTGTGTTGGATAATGTGTTACATGATACTTGGTTTGTAGTGGCTCATTTTCATTATGTTATGTCCTTGGGTTCTTACATAAGTATAATTGTGATGTTTATCTGATGGTGGCCTTTAGTAGCTGGTGTTAGTTTAAATAAGTGTTTATTGCAGTGTCAATGTATATTGTCTAACATAGGGTTTAATTTATGTTTTTTTCCTATGCATTATTTTGGTCTTTGTGGTTTACCTCGACGTGTTTGTATGTATGATAGAAGTTTTAATTGAATCAATACTATATGTTCTTTAGGTTCTTTTATTTCTGCTTTTAGTGGTTGTTTTTTTATATTTATATTATGAGAGTCTTTATATAAGAGTAATGTGGCTTTAGGTTCTTATTTGGCAGCTAGTGCAATCACTAGTATAATATTAAGTCCTGTGGCTTACCATAAAAATTTTTTTACTTATTATATGTCTGTAAAATATACTTATGGGATTTACCCAATGTATTGAAAGGATAATGTGTATACTGGGTAANNNNNNNNNNNNNNN
PS318_            TATAATAGTTTGATTAATTTGTGTAGTTGGTTATTTACTTTAGATCATAAGCGTGTAGGCATTATGTATACATTTATAGGGGTTTGATCTGGTTTTGTTGGTCTTAGTTTTAGCTTGATGATTCGTATAAAATTTTTAGAGCCTTATTACAATGTTATTTCTGCTGATTGTTATAAATTTTTGATCACTAATCATGGTATAATAATGATTTTTTTCTTTTTAATGCCAATTTTAATAGGTGGTTTTGGTAAATTTTTAATTCCTTTGTTGAGTGGTCTTTCTGATTTAAATTTACCTCGTTTGAATGCTTTGAGGGCTTGATTGTTGGTACCATCTATAATATTTTTGGTTATTAGAATGAGTCTAGGGGCAGGTATAGGTTGGACTTTTTATCCACCATTGTCTTCTTCGTTGTTTAGTAGAAGTAAGGGGGTAGACTTTTTAATGTTTTCTTTGCACTTAGCTGGTATTTCAAGAATTTTTAGTTCTATAAATTTTATTTGTACTCTTTATGGGGTTTTTATGGATAAATTAGCTGCTCGTAGTTCTATAGTTTTATGGACTTACCTTTTTACTTCAATTTTATTGTTAACTACTTTGCCTGTCTTAGCAGCTGCTATTACAATGCTGTTGTTTGATCGTAAATTTAGTTCAGCTTTTTTCGACCCTTTGGGGGGTGGCGATCCTGTGTTATTTCAACATATGTTTTGGTTTTTTGGTCATCCTGAGGTGTATGTTTTAATTTTACCGGGTTTCGGTATTATTAGTCATGCTTGCATGAATATGGGGTGTGCTCCTGATGTATTTGGATTTTATGGGTTAGTATTTGCTAGTTTTTCTATAGTGTGTCTTGGTAGAGTAGTTTGAGGTCATCATATGTTTACAGTTGGTTTAGATGTGAAGACTGCGGTTTTTTTTAGTTCTGTTACAATGATTATAGGTGTCCCTACCGGAATAAAGGTTTTTACTTGGTTATATATGTTGTTGAATAGCCGAGTAAAAAAGAGTGATCCTGTATTTTGGTGAGTTTTATCTTTTATAATTCTTTTTACTTTTGGTGGTGTTACGGGGATAGTATTGTCTGCTTGTGTGTTAGATAATGTGTTACATGATACTTGATTTGTGGTAGCTCATTTTCATTATGTTATGTCTCTTGGGTCTTATATAAGGATAATTGTTATGTTTATTTGATGGTGACCTTTGGTGACTGGTGTTAGGTTAAATAAGTGTCTTTTACAGTGTCAGTGTATTTTGTCTAATATAGGTTTTAATTTATGCTTTTTTCCTATGCATTATTTTGGGCTTTGTGGTTTACCGCGTCGTGTGTGTATGTATGATAGGAGTTTCAATTGAATAAATACTGTTTGTTCTATTGGTTCTTTTATATCGGCTTTTAGCGGTTGTTTTTTTATTTTTATATTGTGAGAGTCTTTATATAAGCGTAAAGTGGCTTTAGGTTCTTATTTAGCTGCTAGTTCAATTACTAGTTTAGTATTAAGTCCTGTTGCTTACCACAAAAATTTTTTTACATATTATTTGTCTGTAAAATATACTTACAGTATATATCAAATGTATTGAAAGGATAATGTATACGTTGGANNNNNNNNNNNNNNNNNN
PS316_            TATAATAGATTGATGAATATGTCTAGTTGATTGTTTACTTTAGATCATAAGCGTGTTGGTATTATGTATACAATTATAGGGATTTGGTCTGGTTTTGTGGGTCTTAGTTTTAGATTAATGATACGTATTAAATTTTTAGAACCTTATTATAATGTGATTTCTACGGATTGTTATAATTTTTTGGTTACTAATCACGGTATTATAATGATTTTCTTTTTTTTGATGCCTATACTTATAGGTGGTTTTGGTAAATTTTTGATTCCTTTATTAAGAGGGTTGTCTGACTTGAATTTACCTCGTTTAAATGCGTTGAGAGCTTGGTTATTGATACCTTCTATAGTTTTTTTAATTATAAGGATGGATTTAGGTGCTGGTATAGGTTGAACTTTTTATCCGCCATTATCTTCTTCTTTGTTTAGTAGAAGTGAAGGTGTAGATTTTTTGATGTTTTCTCTTCATTTGGTCGGAATTTCTAGAATTTTTAGTTCTATAAATTTTATTTGTACTCTTTATGGGGTTTTTATGGATAAATTGGCTGCTCGTAGATCTATAATTTTATGGACTTATTTATTTACTTCTGTATTGTTGTTAACTACTCTGCCTGTTTTAGCAGCGGCTATAACGATGTTATTGTTTGATCGTAAATTTAGTTCGGCTTTTTTTGATCCGTTAGGTGGGGGGGATCCTGTATTGTTTCAGCATATGTTTTGGTTTTTTGGGCATCCTGAGGTATATGTATTAATTTTACCGGGGTTTGGTATTATTAGACATGCTTGTATGAATATGGGTTGTGCTCCAGATGTATTTGGGTTTTACGGGTTGGTTTTTGCTAGTTTTTCTATAGTTTGTTTAGGTAGTGTGGTTTGAGGACATCATATGTTTGTAGTTGGTTTAGATGTTAAGACTGCAGTTTTTTTTAGTTCAGTCACTATGATTATTGGAGTTCCTACTGGTATAAAGGTTTTCACTTGATTATACATGTTGTTGAATAGTCGTGTTAAAAAGAGTGATCCGATTTTTTGATGAGTATTGTCTTTTATAATTCTTTTTACTTTCGGTGGGGTCACTGGTATAGTCTTATCTGCTTGTGTGTTAGATAATGTTTTGCATGATACTTGGTTTGTGGTAGCTCATTTTCATTATGTAATGTCATTAGGTTCTTATATAAGTATAATTGTAATGTTTATATGATGGTGGCCTTTGATAACCGGTGTAAGTTTGAATAAGTGTCTTTTACAGTGTCAGTGTATACTATCTAATATAGGGTTTAATTTATGTTTTTTTCCGATGCATTATTTTGGTCTTTGTGGCTTACCTCGACGTGTTTGTATGTATGATAGTAGTTTTAATTGAATAAATACTGTTTGTTCAGTTGGTTCTTTTATTTCTGCTTTTAGTGGTTGTTTCTTTATTTTTATACTATGGGAGTCTTTATATAAGCATAAAGTGGCTTTAGGTTCTTATTTGGCTGTTAGTGTTATTACTAGTGTAATGTTTAGTCCTGTTGCTTATCATAAAAATTTTTTTACTTACTATATGTCTGTTAAATATACTTATGGTGTATACCCAATGTACTGAAAGGATAAAGTATATATTGGGNNNNNNNNNNNNNNNNNN
PS322_            TATAATAGTTTGATTAATTTGTGTAGTTGGTTATTTACTTTAGATCATAAGCGTGTAGGCATTATGTATACATTTATAGGGGTTTGATCTGGTTTTGTTGGTCTTAGTTTTAGCTTGATGATTCGTATAAAATTTTTAGAGCCTTATTACAATGTTATTTCTGCTGATTGTTATAAATTTTTGATCACTAATCATGGTATAATAATGATTTTTTTCTTTTTAATGCCAATTTTAATAGGTGGTTTTGGTAAATTTTTAATTCCTTTGTTGAGTGGTCTTTCTGATTTAAATTTACCTCGTTTGAATGCTTTGAGGGCTTGATTGTTGGTACCATCTATAATATTTTTGGTTATTAGAATGAGTCTAGGGGCAGGTATAGGTTGGACTTTTTATCCACCATTGTCTTCTTCGTTGTTTAGTAGAAGTAAGGGGGTAGACTTTTTAATGTTTTCTTTGCACTTAGCTGGTATTTCAAGAATTTTTAGTTCTATAAATTTTATTTGTACTCTTTATGGGGTTTTTATGGATAAATTAGCTGCTCGTAGTTCTATAGTTTTATGGACTTACCTTTTTACTTCAATTTTATTGTTAACTACTTTGCCTGTCTTAGCAGCTGCTATTACAATGCTGTTGTTTGATCGTAAATTTAGTTCAGCTTTTTTCGACCCTTTGGGGGGTGGCGATCCTGTGTTATTTCAACATATGTTTTGGTTTTTTGGTCATCCTGAGGTGTATGTTTTAATCTTACCGGGTTTCGGTATTATTAGTCATGCTTGCATGAATATGGGGTGTGCTCCTGATGTGTTTGGATTTTATGGGTTAGTATTTGCTAGTTTTTCTATAGTGTGTCTTGGTAGAGTAGTTTGAGGTCATCATATGTTTACAGTTGGTTTAGATGTGAAGACTGCGGTTTTTTTTAGTTCTGTTACAATGATTATAGGTGTCCCCACCGGAATAAAGGTTTTTACTTGGTTATATATGTTGTTGAATAGCCGAGTAAAAAAGAGTGATCCTGTATTTTGGTGGGTTTTATCTTTTATAATTCTTTTTACTTTTGGTGGTGTTACGGGGATAGTATTGTCTGCTTGTGTGTTAGATAATGTGTTACATGATACTTGATTTGTGGTAGCTCATTTTCATTATGTTATGTCTCTTGGGTCTTATATAAGGATAATTGTTATGTTTATTTGATGGTGACCTTTGGTGACTGGTGTTAGGTTAAATAAGTGTCTTTTACAGTGTCAGTGTATTTTGTCTAATATAGGTTTTAATTTATGCTTTTTTCCTATGCATTATTTTGGGCTTTGTGGTTTACCACGTCGTGTGTGTATGTATGATAGGAGTTTCAATTGAATAAATACTGTTTGTTCTATTGGTTCTTTTATATCGGCTTTTAGCGGTTGTTTTTTTATTTTTATATTGTGAGAGTCTTTATATAAGCGTAAAGTGGCTTTAGGTTCTTATTTAGCCGCTAGTTCAATTACTAGTTTAGTGTTAAGTCCTGTTGCTTACCACAAAAATTTTTTTACATATTATTTGTCTGTAAAATATACTTACAGTATATATCAAATGTACTGAAAGGATAATGTATACGTTGGANNNNNNNNNNNNNNNNNN
PS320_            TATAATAGTTTGATGAGTGTATTTAGTTGATTATTTACTTTGGATCATAAGCGTGTGGGTATAATGTATACATTTATAGGTGTTTGATCTGGTTTTGTTGGTCTTAGTTTTAGGTTAATGATTCGTATAAAATTTTTAGAACCTTACTATAATGTTATTTCTGCTGATTGTTATAAATTTTTAATTACTAATCATGGTATAATAATGATTTTTTTCTTTTTAATGCCAATTTTAATAGGTGGCTTTGGTAAATTTTTAATTCCTTTATTAAGTGGTCTTTCGGATTTAAACTTACCTCGTTTGAATGCTTTGAGGGCTTGATTGTTAATACCGTCTATTATATTTTTGGTCATTAGGATGAGTCTAGGGGCTGGTATAGGTTGGACTTTTTATCCACCATTATCTTCTTCATTGTTTAGAAGAAGTAAGGGGGTGGATTTTTTAATGTTTTCTTTACATTTGGCGGGTATTTCAAGAATTTTTAGTTCTATAAATTTTATTTGTACTCTTTATGGGGTTTTTATGGATAAATTAGCTGCTCGCAGCTCTATAGTTTTATGGACTTATCTTTTTACTTCAATTTTGTTGTTAACTACTTTGCCTGTTTTAGCAGCAGCTATAACAATGTTGTTGTTTGACCGTAAATTTAGTTCAGCTTTTTTTGATCCTTTGGGTGGTGGGGATCCTGTGTTGTTTCAGCATATGTTTTGGTTTTTTGGTCATCCTGAGGTGTATGTTTTGATTTTACCGGGTTTTGGTATAATTAGTCATGCTTGCATGAATATGGGATGTGCTCCTGATGTATTTGGGTTTTATGGGTTAGTGTTTGCTAGTTTTTCTATAGTGTGTCTCGGTAGAGTAGTTTGAGGTCATCATATGTTTACGGTTGGTTTAGATGTGAAGACTGCGGTTTTTTTTAGTTCTGTCACAATGATTATAGGTGTTCCCACTGGAATAAAGGTTTTTACTTGATTATACATGTTGTTGAATAGTCGGGTTAAAAAGAGTGACCCAGTATTTTGATGGGTTTTATCTTTTATAATTCTTTTTACTTTTGGTGGTGTTACTGGGATAGTTTTGTCTGCTTGCGTGTTAGATAACGTGTTACATGATACTTGATTTGTGGTAGCTCATTTTCACTATGTTATGTCTTTAGGGTCTTATATAAGAATAATTGTTATGTTCATATGATGGTGGCCTTTGGTAACTGGTGTAAGGTTGAATAAGTGTCTTTTACAGTGTCAGTGTATTTTGTCTAATATAGGTTTTAACTTATGCTTTTTTCCTATGCATTATTTTGGGCTTTGTGGTTTACCGCGTCGTGTGTGTATGTATGATAGGACTTTTAACTGAATAAATACTGTTTGTTCTATTGGTTCTTTTATATCTGCCTTTAGTGGCTGTTTTTTTATTTTTATACTATGAGAGTCTTTGTATAAGCGTAAAGTAGCTTTAGGCTCTTATTTAGCTGCTAGCTCGATTACTAGTTTAGTGTCAAGTCCTGTTGCTTATCACAAAAAATTTTTTACATATTATTTGTCTGTTAAATACACTTATAGTATATATCAAATGTATTGAAAGGACAAAGTATATGTTGGGNNNNNNNNNNNNNNNNNN
PS312_            TATAATAATTTGTTAAATATTTTTAGTTGATTGTTTACTTTGGATCATAAGCGTGTTGGTATAATGTATACAGTTATAGGTATTTGATCTGGTTTTGTAGGGCTTAGTTTTAGTTTAATGATACGTATTAATTTTTTAGAGCCTTATTATAATGTTATTTCTGCTGATTGTTATAAATTTTTAATTACTAATCATGGTATAATAATGATTTTTTTCTTTTTGATGCCAATCTTGATAGGTGGATTTGGCAAATTTTTGATTCCTTTGTTGAGTGGTTTATCAGATTTAAATTTACCGCGTTTAAACGCGGTAAGTGCTTGATTGTTGATTCCTTCTATAGTTTTTTTGATTATAAGAATGAGTTTGGGTGCTGGGATAGGTTGGACTTTTTATCCTCCTTTATCTTCTTCTTTGTTTAGTAGAAGGGAAGGTGTAGATTTTTTGATGTTTTCTCTTCATTTGGCGGGTATTTCTAGTATATTTAGTTCCATAAATTTTATTTGTACTTTATATGGAGTATTTATGGATAAATTAGCTGCTCGTAGTTCTATAGTTTTATGGACTTATCTTTTTACTTCTGTGCTGTTATTAACTACTTTACCTGTTTTAGCGGCTGCTATAACGATGTTGTTGTTTGATCGTAAATTTAGCTCTGCTTTTTTTGATCCATTGGGTGGAGGAGACCCTGTATTATTTCAGCATATGTTTTGATTTTTTGGACACCCTGAGGTGTACGTATTAATTTTACCTGGTTTTGGTATTATTAGACATGCTTGCATGAAAATGGGTTGTGCGCCGGATGTATTTGGGTTTTATGGTTTAGTTTTTGCTAGTTTTTCTATAGTTTGTCTAGGAAGTGTTGTTTGGGGTCATCATATGTTTACGGTTGGTTTGGATGTTAAGACTGCGGTTTTCTTTAGTTCTGTGACTATGATTATAGGTGTACCCACTGGTATAAAGGTTTTTACTTGATTATATATGTTATTAAATAGTCGTGTTAAAAAGAGTGATCCAGTGTTTTGATGAATTTTATCTTTTATAATTTTATTTACTTTTGGGGGTGTTACTGGTATAGTTTTATCAGCATGTGTGTTAGATAATGTGTTACATGATACTTGGTTTGTAGTAGCTCATTTTCATTATGTTATGTCTTTAGGGTCTTATATAAGTATAATTGTGATGTTTATTTGATGGTGGCCTTTAATAGCTGGTGTTAGTTTAAATAAGTGTTTGCTACAGTGTCAATGTATTTTGTCTAATATAGGGTTTAATTTATGTTTTTTTCCTATGCATTATTTTGGTCTTTGTGGTTTACCTCGACGTGTTTGTATGTATGATAGAAGTTTTAATTGGATCAAAACTATTTGTTCTGTAGGTTCTTTTATTTCTGCATTTAGTGGTTGTTTTTTTATATTTATATTATGAGAGTCATTATATAAGCACAATGTGGCTTTAGGTTCTTATTTAGCTGCTAGGGCAATTACTAGTATAATATTAAGCCCTGTTGCTTATCATAAAAATTTTTTTACTTATTATATGTCTGTTAAATACACTTATGGTGTTTATCCAATGTATTGAAAGGATAAAGTGTACACTGGGNNNNNNNNNNNNNNNNNN
PS310_            TATAATAATTTGTTAAATATTTTTAGTTGATTGTTTACTTTGGACCATAAGCGCGTTGGTATTATGTACACAGTTATAGGTATTTGATCTGGTTTTGTGGGGCTTAGTTTTAGTTTGATGATACGTATTAATTTTTTAGAGCCTTATTATAAAGTGATTTCTGCAGATTGTTATAAATTTTTAATTACTAATCATGGTATAATAATGATTTTTTTCTTTTTGATGCCAATTTTGATAGGTGGATTTGGTAAATTTTTGATTCCTTTATTGAGAGGTTTGTCAGATTTGAATTTGCCACGTTTAAATGCGGTAAGTGCTTGATTGTTGATTCCTTCTATAGTCTTTTTGATTATGAGAATGAGTCTAGGTGCTGGGATAGGTTGAACTTTTTACCCTCCTTTGTCCTCTTCTTTGTTTAGTAGAAGTGAGGGAGTGGATTTTTTGATGTTTTCTTTACATTTGGCTGGTATCTCTAGAATATTTAGTTCTATAAATTTTATTTGTACTTTATACGGGGTGTTTATGGATAAATTAGCTGCACGTAGTTCTATAGTTTTGTGGACTTATCTTTTTACTTCTGTGTTGCTATTGACTACTTTACCAGTTTTAGCGGCTGCTATAACGATGTTGTTATTCGATCGTAAATTTAGTTCTGCTTTTTTTGACCCTTTAGGGGGCGGTGATCCTGTGTTATTTCAGCACATGTTTTGGTTTTTTGGTCACCCGGAGGTGTATGTTTTAATTTTACCTGGTTTTGGGATTATTAGGCATGCCTGCATGAAAATGGGTTGTGCACCAGATGTGTTTGGGTTTTATGGCTTAGTTTTTGCTAGTTTTTCTATAGTTTGTTTAGGAAGTGTTGTTTGGGGGCATCATATGTTTACAGTTGGTTTGGATGTTAAGACTGCGGTTTTTTTCAGTTCTGTTACTATGATTATAGGAGTGCCCACTGGTATAAAGGTTTTTACTTGATTATACATGTTATTGAATAGTCGTGTTAAAAAGAGAGAACCAGTGTTTTGATGAATTCTGTCTTTTATAATTTTGTTTACTTTTGGAGGGGTTACTGGTATAGTTTTATCAGCGTGTGTGTTGGATAATGTGTTACATGATACTTGGTTTGTAGTGGCTCATTTTCATTATGTTATGTCCTTGGGTTCTTACATAAGTATAATTGTGATGTTTATCTGATGGTGGCCTTTAGTAGCTGGTGTTAGTTTAAATAAGTGTTTATTGCAGTGTCAATGTATATTGTCTAACATAGGGTTTAATTTATGTTTTTTTCCTATGCATTATTTTGGTCTTTGTGGTTTACCTCGACGTGTTTGTATGTATGATAGAAGTTTTAATTGAATCAATACTATATGCTCTTTAGGTTCTTTTATTTCTGCTTTTAGTGGTTGTTTTTTTATATTTATATTATGAGAGTCTTTATATAAGCGTAATGTGGCTTTAGGTTCTTATTTGGCAGCTAGTGCAATCACTAGTATAATATTAAGTCCTGTGGCTTACCATAAAAATTTTTTTACTTATTATATGTCTGTAAAATATACTTATGGGATTTACCCAATGTATTGAAAGGATAATGTGTATACTGGGTAANNNNNNNNNNNNNNN
PS132_            NNNNNNNNNNNNNNNNNNTTATTTAAATGATTGTTTACTCTAGATCATAAGCGCATTGGAGTACTATACACATTAGTTGGTATCTGAGCTGGGTTTTTAGGACTTAGCTTCAGAGCAATGATTCGAATAAAATTTTTAGAGCCTTACCATAAAGTAATATCAACAGATTGCTACAAATATCTATCCACAAATCATGGTATACTCATGATTTTCTTTTTTTTAATGCCTATTTTAATAGGAGGATTTGGTAAATTCTTAATACCCTTATTAGGCGGATTGTCCGATTTAAACCTTCCGCGGTTAAAAGCTATCAGACTTTGGCTTCTACTGCCCTCCGTTGTATTTTTGCTATTGAGAATGTGCTTAGGTGCAGGGGTTGGTTGAACCTTTTATCCACCTCTGTCTTCATCTTTATTCACTAGCAGCAAGGGAGTTGATTTTTTAATGTTCTCTCTTCACCTAGCTGGTGTATCCAGGATCTTTAGTTCAATTAATTTTATATGCACTATATACACGATATTCAGTAATAAATTATCATCGCGTAGTTCTATAATCCTGTGAACCTACCTATTTACTTCAGTTCTCCTTTTAACCACGTTGCCAGTACTAGCAGCTGCTATCACCATGCTATTATTTGATCGTAATTTCGGTTCTGCTTTCTTTGACCCGCTAGGGGGTGGGGACCCTGTGTTATTCCAACACATGTTTTGGTTTTTTGGCCACCCAGAAGTTTACGTCTTAATACTACCCGGATTCGGTATGGTCAGCCATGCATGTTTAAATATGGGATGTGCCCCAGACGTTTTTGGGTTCTATGGTTTAGTGTTTGCTAGATTTTCTATTGTCTGCCTAGGTAGGGTTGTTTGGGCTCACCACATGTTTGTGGTAGGCTTAGATGTAAAGACTGCTGTCTTCTTTAGTTCAGTTACTATGGTTATAGGGGTACCAACCGGTATAAAGGTATTTACTTGGTTGTATATGCTTTTAAATAGAAAAATTAACAAGAGAGACCCAGTATTTTGGTGGGTTGTGTCGTTTATTATACTTTTTACGTTTGGCGGCGTAACAGGAATAGTGTTATCAGCCTGTGTATTAGATAGTGTACTTCATGATACTTGATTTGTTGTTGCACATTTCCACTACGTTATGTCACTGGGTTCCTACATTAGTATTCTTTTGATGTTTATATGATGATGGCCTCTTATAACCGGATTAAGACTAAATAAGTATCTTCTGCAGTGCCATTGTATAGTTTCCAACATTGGGGTCAACCTATGCTTTTTTCCTATGCATTATTTTGGTCTGTGTGGCCTACCTCGACGTGTTTGTATGTACGAGAGGAGATTTAATTGAATAAAAATTGTTTGCACTGTGGGATCACTTATATCAATTTTTAGTGGGTGCCTATTCATGTTTATCTTATGCGAATCAATTTTTACGCGCCACACTTCATTAGGGTTTTATGGTTCCTCAAGTGTAATCACAAACTTGTTAAACACCCCCTTACCTTATCATAAAAAATTTTTCACGCACTTTATGTCCGTAAAATATTCCTATGGGGTTTACCACATGCATTGAAAGAAAAACACTTATGTGGGCTGATGAACCCACGTTGAG
PS323_            NNNAATAGTTTGATTAATTTGTGTAGTTGGTTATTTACTTTAGATCATAAGCGTGTAGGCATTATGTATACATTTATAGGGGTTTGATCTGGTTTTGTTGGTCTTAGTTTTAGCTTGATGATTCGTATAAAATTTTTAGAGCCTTATTACAATGTTATTTCTGCTGATTGTTATAAATTTTTGATCACTAATCATGGTATAATAATGATTTTTTTCTTTTTAATGCCAATTTTAATAGGTGGTTTTGGTAAATTTTTAATTCCTTTGTTGAGTGGTCTTTCTGATTTAAATTTACCTCGTTTGAATGCTTTGAGGGCTTGATTGTTGGTACCATCTATAATATTTTTGGTTATTAGAATGAGTCTAGGGGCAGGTATAGGTTGGACTTTTTATCCACCATTGTCTTCTTCGTTGTTTAGTAGAAGTAAGGGGGTAGACTTTTTAATGTTTTCTTTGCACTTAGCTGGTATTTCAAGAATTTTTAGTTCTATAAATTTTATTTGTACTCTTTATGGGGTTTTTATGGATAAATTAGCTGCTCGTAGTTCTATAGTTTTATGGACTTACCTTTTTACTTCAATTTTATTGTTAACTACTTTGCCTGTCTTAGCAGCTGCTATTACAATGCTGTTGTTTGATCGTAAATTTAGTTCAGCTTTTTTCGACCCTTTGGGGGGTGGCGATCCTGTGTTATTTCAACACATGTTTTGGTTTTTTGGTCATCCTGAGGTGTATGTTTTAATCTTACCGGGTTTCGGTATTATTAGTCATGCTTGCATGAATATGGGGTGTGCTCCTGATGTGTTTGGATTTTATGGGTTAGTATTTGCTAGTTTTTCTATAGTGTGTCTTGGTAGAGTAGTTTGAGGTCATCATATGTTTACAGTTGGTTTAGATGTGAAGACTGCGGTTTTTTTTAGTTCTGTTACAATGATTATAGGTGTCCCCACCGGAATAAAGGTTTTTACTTGGTTATATATGTTGTTGAATAGCCGAGTAAAAAAGAGTGATCCTGTATTTTGGTGGGTTTTATCTTTTATAATTCTTTTTACTTTTGGTGGTGTTACGGGGATAGTATTGTCTGCTTGTGTGTTAGATAATGTGTTACATGATACTTGATTTGTGGTAGCTCATTTTCATTATGTTATGTCTCTTGGGTCTTATATAAGGATAATTGTTATGTTTATTTGATGGTGACCTTTGGTGACTGGTGTTAGGTTAAATAAGTGTCTTTTACAGTGTCAGTGTATTTTGTCTAATATAGGTTTTAATTTATGCTTTTTTCCTATGCATTATTTTGGGCTTTGTGGTTTACCACGTCGTGTGTGTATGTATGATAGGAGTTTCAATTGAATAAATACTGTTTGTTCTATTGGTTCTTTTATATCGGCTTTTAGCGGTTGTTTTTTTATTTTTATATTGTGAGAGTCTTTATATAAGCGTAAAGTGGCTTTAGGTTCTTATTTAGCCGCTAGTTCAATTACTAGTTTAGTGTTAAGTCCTGTTGCTTACCACAAAAATTTTTTTACATATTATTTGTCTGTAAAATATACTTACAGTATATATCAAATGTACTGAAAGGATAATGTATACGTTGGANNNNNNNNNNNNNNNNNN
PS447_            NNNNNNNNNNNNNNNNNNTTGTTTGGTTGATTATTTACTTTGGATCATAAGCGTGTTGGTATAATGTATACTATTATTGGTGTTTGATCTGGTTTTGTGGGGTTGAGTTTTAGTTTAATGATTCGTATTAAATTTTTGGAACCCTACTATAATGTAATTTCAGCTGATTGTTATAAATTTTTAATTACAAAACATGGTATATTGATGATTTTTTTCTTTTTAATGCCAGTTTTGATAGGTGGTTTTGGTAAATTTTTGATTCCTTTGCTTAGGGGGTTGTCTGATTTAAACTTACCACGGTTAAATGCATTGAGTGCTTGATTATTAGTTCCTTCTATAGTTTTTTTGATTATAAGAATGGGGTTAGGTGCTGGAATTGGTTGGACATTTTATCCACCTTTATCGTCAGCGCTTTTTAGAAGAAGAAAGGGTGTTGATTTTTTGATGTTTTCTTTACATTTAGCAGGTATTTCTAGAATTTTTAGTTCTATTAATTTTATTTGTACACTGTATACTGTGTTTAGTTCTAATTTAGCGGCACGTAGCTCTATTATTTTGTGAACTTATTTTTTTACATCGGTTTTATTGTTAACAACTTTACCTGTATTAGCTGCTGCTATCACTATGTTGTTATTTGATCGTAAATTCAGGTCTGCTTTTTTTGATCCATTAGGTGGAGGAGATCCTGTGTTATTTCAACACATGTTTTGATTTTTTGGGCATCCTGAAGTTTATGTTTTAATTTTACCTGGTTTTGGTATTATTAGTCATGCTTGTATGAATATGGGATGTGCACCCGATGTATTTGGGTTTTATGGATTAGTATTTGCTAGGTTTTCTATTGTGTGCTTGGGTAGTGTTGTGTGAGGTCATCATATGTTTACTGTTGGATTGGATGTTAAGACCGCTGTCTTTTTTAGTTCTGTGACTATGATTATTGGGGTACCTACAGGTATTAAGGTTTTTACTTGGTTATATATGTTGTTGAATAGTCGTGTACAAAAGAGTGATCCTATATTTTGATGAGTCCTTTCATTTATAGTATTGTTTACTTTTGGTGGGGTGACTGGGATTGTATTATCAGCTTGTGTACTGGATAAAGTATTACATGATACTTGATTTGTAGTGGCTCATTTTCATTATGTAATGTCGTTAGGTTCATATATAAGAATTATTGTTATGTTTATTTGGTGGTGGCCTTTGATTACAGGGGTGAGTTTGAAAAAGTGCCTTTTGCAATGTCAATGTATATTATCTAATATAGGTTTTAACTTGTGTTTTTTTCCTATGCATTATTTTGGTTTGTGTGGGTTACCGCGTCGTGTGTGTATGTATGATAGTAGTTATAATTGAATTAATGTTGTTTGTTCGGTAGGTTCGTTTATATCTGCCTTTAGTGGGTGTTTTTTTATTTTTATTTTGTGAGAATCTTTGTATAGTCGTAATATTGCACTTGGGTCGTTTAGTGCGGCTAGTTCTATTACTAGAACTATATTGAGTCCTGTTGCTTATCATAATAAATTTTTTACTTATTATCTTTCTGTAAAATATACTTATGGTATTTATCATATGCATTGAAAGAATAAAGTATATGTTGGATGGTGAACACCGGGTTGA
PS451_            NNNNNNNNNNNNNNNNNNTTATTTGGTTGGTTATTTACTTTAGACCATAAGCGTGTTGGTATAATGTATACTTTTATTGGTATTTGATCTGGTTTTGTAGGTTTGAGATTTAGTTTAATGATTCGTATTAAATTTTTAGAGCCATACTATAATGTGATTTCTGCTGATTGTTATAAATTTTTGATTACGAAACATGGTATACTAATGATTTTCTTTTTTTTGATGCCAGTATTAATAGGAGGATTTGGTAAATTTTTAATACCTTTGTTAAGTGGTTTGTCTGATTTAAATTTACCTCGTTTAAATGCTCTTAGTGCTTGATTGTTAGTTCCTTCTATAGTTTTTTTAGTTATAAGTATGGGGCTGGGCGCTGGAATAGGTTGAACTTTTTATCCCCCTTTGTCTTCATCTTTATTTAGGAGCAGAGGTGGTGTAGACTTTTTAATGTTTTCCTTACATTTAGCCGGTGTATCAAGTATTTTTAGTTCTATAAATTTTATTTGTACTTTGTATACTGTTTTTAGCTCTAAATTAGCTTCTCGTAGGTCTATTATTTTATGAACTTATTTTTTTACATCTGTTCTTTTACTAACAACTTTACCGGTTTTGGCTGCGGCTATTACAATGTTGTTATTTGATCGTAAATTTAGTTCTGCTTTTTTTGATCCTCTTGGTGGAGGAGACCCTGTATTGTTTCAACATATGTTTTGGTTTTTTGGGCATCCTGAGGTTTATGTGTTGATTTTACCCGGGTTTGGTATTATTAGACATGCTTGTATGAACATGGGATGTGCTCCTGATGTGTTTGGGTTTTACGGGTTGGTCTTTGCCAGGTTTTCGATTGTATGTTTAGGTAGTGTTGTGTGAGGACACCACATGTTTACAGTTGGTCTAGATGTGAAGACTGCAGTTTTTTTTAGTTCTGTTACTATGATTATAGGTGTTCCAACAGGGATAAAGGTGTTTACTTGATTATATATGTTGTTAAACAGACGTGTACATAAGAGTGATCCTATATTTTTGTGGGTAATATCTTTTATTATTTTATTTACTTTTGGCGGTGTCACCGGTATTGTATTATCAGCTTGTGTGTTAGACAATGTATTACATGATACGTGGTTTGTAGTGGCTCATTTTCATTACGTTATGTCTTTAGGTTCTTATATAAGAATCATAGTTATGTTTATATGGTGATGACCATTAATAACAGGGGTTAGTTTAAAAAAGTGTCTTTTACAGTGTCAGTGTGTTTTATCAAAAATAGGTTTTAATTTGTGTTTCTTTCCGATGCATTATTTTGGTTTATGTGGTTTACCTCGGCGTGTATGTATGTATGACAGTAGGTATAACTGGATTAACGTTGTTTGTTCTGTCGGTTCATTTATATCTGCTTTTAGCGGGTGTTTTTTTATTTTTATTTTGTGAGAGTCTTTGAGAAGTCGTAATGTTGCTCTTGGTTCATTTAGCGCTTCTAGTTCTATAACTAGTATGATGTTAAGACCAGTGGCTTATCATAATAATTTCTTTACTTATTATCTTTCTGTAAATTATACGTATGGTATTTATCACATGCATTGAAAGAATAAAGTATATGTTGGATGGTGAACACCAGGTTGA
PS452_            NNNNNNNNNNNNNNNNNNTTATTTGGTTGGTTATTTACTTTAGACCATAAGCGTGTTGGTATAATGTATACTTTTATTGGTATTTGATCTGGTTTTGTAGGTTTGAGATTTAGTTTAATGATTCGTATTAAATTTTTAGAGCCATATTATAATGTGATTTCTGCTGATTGTTATAAATTTTTGATTACGAAACATGGTATACTAATGATTTTCTTTTTTTTGATGCCAGTATTAATAGGAGGGTTTGGTAAATTTTTAATACCTTTGTTAAGTGGTTTGTCTGATTTAAATTTACCTCGTTTAAATGCTCTTAGTGCTTGATTGTTAGTTCCTTCTATAGTTTTTTTAGTTATAAGTATGGGACTGGGCGCTGGAATAGGTTGAACTTTTTATCCCCCTTTGTCTTCATCTTTATTTAGGAGTAGAGGTGGTGTAGATTTTTTAATGTTTTCCTTACATTTAGCCGGTGTATCAAGTATTTTTAGTTCTATAAATTTTATTTGTACTTTGTATACTGTTTTTAGTTCTAAATTAGCTTCTCGTAGGTCTATTATTTTATGAACTTATTTTTTTACATCTGTTCTTTTACTAACAACTTTACCGGTTTTGGCTGCGGCTATTACAATGTTGTTATTTGATCGTAAATTTAGTTCTGCTTTTTTTGATCCTCTTGGTGGAGGAGACCCTGTATTGTTTCAACATATGTTTTGGTTTTTTGGGCATCCTGAGGTTTATGTGTTGATTTTACCTGGGTTTGGTATCATTAGACATGCTTGTATGAACATGGGATGTGCTCCTGATGTGTTTGGGTTTTACGGGTTGGTCTTTGCCAGGTTTTCGATTGTATGTTTAGGTAGTGTTGTGTGAGGACATCACATGTTTACAGTTGGTCTAGATGTGAAGACTGCAGTTTTTTTTAGTTCTGTTACTATGATTATAGGTGTTCCAACAGGGATAAAGGTGTTTACTTGATTATATATGTTGTTAAACAGACGTGTACATAAGAGTGATCCTATATTTTTGTGGGTAATATCTTTTATTATTTTATTTACTTTTGGCGGTGTCACCGGTATTGTATTATCAGCTTGTGTGTTAGACAATGTATTACATGATACGTGGTTTGTAGTGGCTCATTTTCACTACGTTATGTCTTTAGGTTCTTATATAAGAATCATAGTTATGTTTATATGGTGATGACCATTAATAACAGGGGTTAGTTTAAAAAAGTGTCTTTTACAGTGTCAGTGTGTTTTATCAAAAATAGGTTTTAATTTGTGTTTCTTTCCGATGCATTATTTTGGTTTATGTGGTTTACCTCGGCGTGTATGTATGTATGACAGTAGGTATAATTGGATTAATGTTGTTTGTTCTGTCGGTTCATTTATATCTGCTTTTAGCGGGTGTTTTTTTATTTTTATTTTGTGAGAGTCTTTGAGAAGTCGTAATGTTGCTCTTGGTTCATTTAGCGCTTCTAGCTCTATAACTAGTATGATGTTAAGACCAGTGGCTTATCATAATAATTTCTTTACTTATTATCTTTCTGTAAATTATACGTATGGTATTTATCACATGCATTGAAAGAATAAAGTATATGTTGGATGGTGAACACCAGGTTGA
PS454_            NNNNNNNNNNNNNNNNNNTTATTTGGTTGGTTATTTACTTTAGACCATAAGCGCGTTGGTATAATGTATACTTTTATTGGTATTTGATCCGGTTTTGTAGGTTTGAGATTTAGTTTAATGATTCGTATTAAATTTTTAGAGCCATATTATAATGTGATTTCTGCTGATTGTTATAAATTTTTGATTACGAAACATGGTATACTAATGATTTTCTTTTTTTTGATGCCCGTATTAATAGGAGGATTTGGTAAATTTTTAATACCCTTATTAAGTGGTTTGTCTGATTTAAACTTACCTCGTTTAAATGCCCTTAGTGCTTGATTATTAGTTCCTTCTATAGTTTTTTTAGTTATTAGGATGGGGCTAGGTGCTGGGATAGGTTGAACTTTTTATCCTCCGCTGTCTTCATCTTTGTTTAGGAGTAGTGGCGGTGTAGATTTTTTAATGTTTTCTTTACACTTAGCCGGTGTATCCAGTATTTTTAGTTCTATAAAATTTATTTGTACTTTGTATACTGTTTTTAGTTCTAAATTAGCTTCTCGTAGGTCCATTATTTTGTGAACTTATTTTTTTACATCTGTTCTTTTATTAACAACTTTACCAGTTTTGGCTGCGGCTATTACAATGTTGTTATTTGATCGTAAATTTAGTTCTGCTTTTTTTGATCCACTAGGCGGAGGAGACCCTGTGTTGTTTCAACACATGTTTTGGTTTTTTGGGCATCCCGAGGTTTATGTGTTGATTTTACCCGGGTTTGGTATTATTAGACACGCTTGTATGAACATGGGATGTGCCCCTGATGTGTTTGGGTTTTATGGGTTGGTTTTTGCCAGGTTTTCGATTGTATGTTTAGGTAGCGTTGTGTGAGGGCACCACATGTTTACAGTTGGTTTAGATGTGAAGACTGCAGTTTTTTTTAGTTCTGTTACTATGATTATAGGTGTTCCAACAGGGATAAAGGTGTTTACTTGGTTATATATGTTGTTAAATAGACGTGTGCATAAGAGTGATCCTATATTTTTATGGGTAATATCTTTTATTATTTTATTTACTTTTGGTGGTGTCACCGGTATTGTGTTATCAGCTTGTGTGTTAGACAACGTATTACATGATACGTGATTTGTAGTAGCTCATTTTCATTATGTTATGTCCTTAGGTTCTTATATAAGAATTATAGTTATGTTTATATGGTGATGGCCATTAATAACAGGGGTTAGTTTAAAAAAGTGTCTTTTACAGTGTCAGTGTGTTTTATCAAAAATAGGTTTTAATTTGTGTTTCTTTCCGATGCATTATTTTGGTTTATGTGGTTTACCTCGGCGTGTATGTATGTATGACAGTAGGTATAACTGAATTAATGTTGTTTGTTCTGTTGGCTCGTTTATATCTGCTTTTAGCGGGTGTTTTTTTATTTTTATTTTGTGAGAGTCTTTGAGAAGTCGTAATGTTGCTCTTGGTTCATTTAGCGCTTCTAGTTCTATAACTAGTATGATGTTAAGACCAGTGGCTTATCATAATAATTTCTTTACTTATTATCTCTCTGTAAATTATACATATGGTATCTACCACATGCATTGAAAGAATAAAGTGTATGTTGGATGGTGAACACCCGGTTGA
PS453_            NNNNNNNNNNNNNNNNNNTTATTTGGTTGGTTATTTACTTTAGACCATAAGCGCGTTGGTATAATGTATACTTTTATTGGTATTTGATCCGGTTTTGTAGGTTTGAGATTTAGTTTAATGATTCGTATTAAATTTTTAGAGCCATATTATAATGTGATTTCTGCTGATTGTTATAAATTTTTGATTACGAAACATGGTATACTAATGATTTTCTTTTTTTTGATGCCCGTATTAATAGGAGGATTTGGTAAATTTTTAATACCTTTATTAAGTGGTTTGTCTGATTTAAACTTACCTCGTTTAAATGCCCTTAGTGCTTGATTATTAGTTCCTTCTATAGTTTTTTTAGTTATTAGGATGGGGCTAGGTGCTGGGATAGGTTGAACTTTTTATCCTCCGCTGTCTTCATCTTTGTTTAGGAGTAGTGGCGGTGTAGATTTTTTAATGTTTTCTTTACACTTAGCCGGTGTATCCAGTATTTTTAGTTCTATAAAATTTATTTGTACTTTGTATACTGTTTTTAGTTCTAAATTAGCTTCTCGTAGGTCCATTATTTTGTGAACTTATTTTTTTACATCTGTTCTTTTATTAACAACTTTACCAGTTTTGGCTGCGGCTATTACAATGTTGTTATTTGATCGTAAATTTAGTTCTGCTTTTTTTGATCCACTAGGCGGAGGAGACCCTGTGTTGTTTCAACACATGTTTTGGTTTTTTGGGCATCCCGAGGTTTATGTGTTGATTTTACCCGGGTTTGGTATTATTAGGCACGCTTGTATGAACATGGGATGTGCCCCTGATGTGTTTGGGTTTTATGGGTTGGTTTTTGCCAGGTTTTCGATTGTATGTTTAGGTAGCGTTGTGTGAGGGCACCACATGTTTACAGTTGGTTTAGATGTGAAGACTGCAGTTTTTTTTAGTTCTGTTACTATGATTATAGGTGTTCCAACAGGGATAAAGGTGTTTACTTGGTTATATATGTTGTTAAATAGACGTGTGCATAAGAGTGATCCTATATTTTTATGGGTAATATCTTTTATTATTTTATTTACTTTTGGTGGTGTCACCGGTATTGTGTTATCAGCTTGTGTGTTAGACAACGTATTACATGATACGTGATTTGTAGTAGCTCATTTTCATTATGTTATGTCCTTAGGTTCTTATATAAGAATTATAGTTATGTTTATATGGTGATGGCCATTAATAACAGGGGTTAGTTTAAAAAAGTGTCTTTTACAGTGTCAGTGTGTTTTATCAAAAATAGGTTTTAATTTGTGTTTCTTTCCGATGCATTATTTTGGTTTATGTGGTTTACCTCGGCGTGTATGTATGTATGACAGTAGGTATAATTGAATTAATGTTGTTTGTTCTGTTGGTTCGTTTATATCTGCTTTTAGTGGGTGTTTTTTTATTTTTATTTTGTGAGAGTCTTTGAGAAGTCGTAATGTTGCTCTTGGTTCATTTAGCGCTTCTAGTTCTATAACTAGTATGATGTTAAGACCAGTGGCTTATCATAATAATTTCTTTACTTATTATCTCTCTGTAAATTATACATATGGTATCTACCACATGCATTGAAAGAATAAAGTGTATGTTGGATGGTGAACACCCGGTTGA
PS455_            NNNNNNNNNNNNNNNNNNTTATTTGGTTGGTTATTTACTTTAGACCATAAGCGCGTTGGTATAATGTATACTTTTATTGGTATTTGATCTGGTTTTGTAGGTTTGAGATTTAGTTTAATGATTCGTATTAAATTTTTAGAGCCATATTATAATGTGATTTCTGCCGATTGTTATAAATTTTTGATTACGAAACATGGTATACTAATGATTTTCTTTTTTTTGATGCCCGTATTAATAGGAGGATTTGGTAAATTTTTAATACCTTTGTTAAGTGGTTTGTCTGATTTAAACTTACCTCGTTTAAATGCTCTTAGTGCTTGATTATTAGTTCCTTCTATAGTTTTTTTAGTTATTAGGATGGGGCTGGGCGCTGGAATAGGTTGAACTTTTTATCCTCCCCTGTCTTCATCTTTGTTTAGGAGTAGTGGTGGTGTAGATTTTTTAATGTTTTCTTTACATTTAGCCGGTGTATCCAGTATTTTTAGTTCTATAAAATTTATTTGTACTTTGTATACTGTTTTTAGTTTTAAATTAGCTTCTCGTAGGTCTATTATTTTGTGAACTTACTTTTTTACATCTGTTCTTTTATTAACAACTTTACCAGTTTTGGCTGCGGCTATCACAATGTTGTTATTTGATCGTAAATTTAGTTCTGCTTTTTTTGACCCACTAGGAGGAGGAGACCCTGTGTTGTTTCAACATATGTTTTGGTTTTTTGGGCATCCCGAGGTTTATGTGTTGATTTTACCAGGGTTTGGTATTATTAGACACGCTTGTATGAACATGGGATGTGCCCCTGATGTTTTTGGGTTTTATGGGTTGGTTTTTGCCAGTTTTTCAATTGTATGTTTAGGTAGCGTTGTGTGAGGGCACCACATGTTTACAGTTGGTTTAGATGTGAAGACTGCAGTTTTTTTTAGTTCTGTTACTATGATTATAGGTGTTCCAACAGGAATAAAGGTGTTTACTTGGTTATATATGTTGTTAAATAGACGTGTGCATAAGAGTGATCCTATATTTTTATGGGTAATATCTTTTATTATTTTATTTACTTTTGGTGGTGTCACTGGTATTGTGTTATCAGCTTGTGTGTTGGACAACGTATTACATGATACGTGGTTTGTAGTAGCTCATTTTCATTATGTTATGTCATTAGGTTCTTATATAAGAATTATAGTTATGTTTATATGGTGATGGCCATTAATAACAGGGGTTAGTTTAAAAAAGTGTCTTTTACAGTGTCAGTGTGTTTTATCAAAAATAGGTTTTAATTTGTGTTTCTTTCCGATGCATTATTTTGGTTTATGTGGTTTACCTCGGCGTGTATGTATGTATGACAGTAGATATAACTGGATTAATGTTGTTTGTTCTGTCGGTTCATTTATATCTGCTTTTAGTGGGTGTTTTTTTATTTTTATTTTGTGAGAGTCTTTGAGAAGTCGTAATGTTGCTCTTGGTTCATTTAGCGCTTCTAGTTCTATAACTAGTATGATGTTAAGACCAGTGGCTTATCATAATAATTTCTTTACTTATTATCTTTCTGTGAATTATACGTATGGTATCTATCACATGCATTGAAAGAATAAAGTATATGTTGGATGGTGAACACCAGGTTGA
PS075_            NNNNNNNNNNNNACTGGTTTATTTAATTGATTATTTACCCTAGATCATAAGCGCGTTGGAGTACTTTACACAATAGTTGGCGTCTGAGCTGGGTTTTTAGGGCTTAGGTTTAGATTACTAATTCGTATAAAATTTTTAGAGCCTTATTATAACGTAATCTCAACGGATTGTTATAAATATTTAGCCACTAATCACGGTATCCTTATGATTTTCTTTTTTTTGATGCCTATTCTAATCGGAGGCTTTGGCAAATTTTTAATCCCACTAATAGGGGGTCTGTCAGATTTAAATCTACCCCGTCTAAAAGCTATCAGACTTTGGTTGTTATTACCATCGGTCGTATTTTTGCTAGTAAGAATGTGCTTGGGCGCAGGCACTGGTTGAACTTTTTATCCTCCTCTATCTTCTTCATTATTTACAAGGAGCATAGGGGTTGATTTTTTAATGCTATCTCTTCATTTGGCCGGCGTTTCTAGAATTTTTAGATCTATAAAATTTATTTGTACACTATATTCAATATTTACTAATAAACTGTCTTCCCGTAGTTCTATAATTCTTTGAACTTATCTTTTTACTTCTATCCTTCTTTTAACAACATTACCTGTACTAGCTGCTGCCATTACTATGCTTTTATTTGACCGTAAATTTGGCTCTGCTTTTTTTGATCCTCTTGGAGGTGGGGACCCTGTATTATTTCAGCACATGTTTTGGTTTTTTGGTCACCCTGAAGTGTATGTTTTAATTTTACCTGGTTTTGGCATGGTTAGCCATGCTTGTTTAAAAATGGGGTGTGCCCCAGATGTTTTTGGGTTTTATGGATTGGTATTTGCTAGGTTTTCTATTGTTTGTTTAGGTAGTGTTGTCTGGGCCCATCACATGTTTGTTGTAGGCTTGGATGTAAAGACTGCTGTGTTTTTCAGTTCAGTCACGATGGTTATAGGAGTACCCACAGGTATTAAGGTTTTTACTTGACTTTATATGCTTTTAAATAGTAAAATTAATAAGAGAGATCCAGTCTTTTGATGAGTTATTTCTTTTATTACACTTTTTACATTTGGTGGTGTTACTGGAATAGTTTTATCGGCTTGCGTTTTAGATAGCGTGTTACATGACACTTGATTTGTTGTTGCACATTTCCACTATGTAATGTCATTAGGTTCATATATTAGAGTATTGTTAATGTTTATATGATGATGACCCCTTATAACAGGGTTAAGGTTAAATAAGTATCTTCTACAATGCCACTGTTTGGTCTCTAAAATTGGAGTTAACTTGTGTTTCTTTCCAATGCATTATTTTGGTTTATGCGGTCTACCCCGTCGTGTTTGTATGTATGAGAGGAGATTCAATTGGATTAAAATTGTTTGCACAGTAGGCTCGTTTATATCAATTTTCAGGGGTTGCCTCTTTATGTTTATACTCTGTGAGTCAATTTTTACCCGTCACGTATCATTAGGATTTTTTGGTTCTTCTAATATTATCACAAACTTATTAAACACCCCCATGCCGTATCATAGTAAATTCTTTACATACTTTATGTCTGTAAATTATTCATATGGTGTTTATCATATGCACTGAAAGAAAAACAACTATGTGGGTNNNNNNNNNNNNNNNNNN
PS317_            NNNNNNNNNNNNNNNAATATTTTTAGTTGATTGTTTACTTTGGATCATAAGCGTGTTGGTATTATGTATACAGTTATAGGTATTTGGTCTGGTTTTGTAGGGCTTAGTTTTAGTTTAATGATACGTATTAATTTTTTAGAGCCTTATTATAATGTTATTTCTGCTGATTGTTATAAATTTTTAATTACTAATCATGGTATAATAATGATTTTTTTCTTTTTGATGCCAATTTTAATAGGTGGATTTGGTAAATTTTTGATTCCTTTGTTGAGTGGTTTATCAGATTTGAATTTACCGCGTTTAAATGCAGTGAGTGCTTGATTATTGATTCCTTCTATAGTTTTTTTGATTATAAGAATGAGTTTGGGTGCTGGTATAGGTTGGACCTTTTATCCTCCTTTATCTTCTTCTTTGTTTAGTAGAAGTGAGGGTGTGGATTTTTTGATGTTTTCTCTTCATTTAGCAGGTATTTCTAGGATATTTAGTTCTATAAACTTTATTTGTACTTTATACGGAGTATTTATGGATAAATTAGCTGCTCGTAGTTCTATAGTTTTATGGACTTATCTTTTTACTTCTGTGTTGCTATTAACTACTTTACCTGTTTTAGCGGCTGCTATAACGATGTTATTATTTGATCGTAAATTTAGCTCTGCTTTTTTTGATCCATTGGGTGGAGGGGACCCTGTATTATTTCAGCATATGTTTTGATTCTTTGGACACCCTGAGGTGTACGTATTAATTTTACCTGGTTTTGGGATTATTAGACATGCTTGTATGAAAATGGGTTGTGCGCCGGATGTGTTTGGGTTTTACGGTTTAGTTTTTGCTAGTTTTTCTATAGTTTGTTTAGGAAGCGTTGTTTGGGGTCATCATATGTTTACGGTTGGTTTAGATGTTAAGACTGCGGTTTTCTTTAGTTCTGTGACTATGATTATAGGCGTACCCACTGGTATAAAGGTTTTTACTTGATTATATATGTTATTAAATAGTCGTGTTAAAAAGAGTGATCCAGTGTTTTGATGAATTCTATCTTTTATAATTTTGTTTACTTTCGGAGGTGTTACTGGTATAGTTTTATCAGCATGTGTGTTAGATAATGTGTTACATGATACTTGATTTGTAGTAGCTCATTTTCATTATGTTATGTCTTTAGGGTCTTATATAAGTATAATTGTAATGTTTATTTGATGGTGGCCTTTAATAGCTGGTGTTAGTTTAAATAAGTGTTTGTTACAGTGTCAATGTATTTTGTCTAATATAGGGTTTAATTTATGTTTTTTTCCTATGCATTATTTTGGTCTTTGTGGTTTACCTCGACGTGTTTGTATGTATGATAGAAGTTTTAATTGGATCAAAACTGTTTGTTCTGTAGGTTCTTTTATTTCTGCATTTAGTGGTTGTTTTTTTATATTTATATTATGAGAGTCATTATATAAGCATAATGTGGCTTTAGGTTCTTATTTGGCTGCTAGAGCAATTACTAGTATAATATTAAGTCCTGTTGCCTATCATAAAAAATTTTTTACTTATTATATGTCTGTTAAATATACTTATGGCATTTATCCAATGTATTGAAAGGATAAAGTGTATACTGGGTAANNNNNNNNNNNNNNN
PS143_            NNNNNNNNNNNNACTGGTTTATTAAACTGACTGTTTACTCTTGATCATAAGCGTATAGGAGTGCTTTACACATTAGTTGGTATCTGAGCTGGGTTTTTAGGACTTAGCTTCAGGGCAATGATTCGAATAAAATTTTTAGAGCCATACCACAAAGTAATCTCTACAGATTGTTATAAATACTTAGCCACAAATCATGGCATACTTATGATTTTCTTTTTTTTAATGCCTATCTTAATAGGAGGGTTTGGTAAATTTTTGATACCGTTACTAGGTGGTTTATCAGACTTAAATCTACCCCGCCTAAAAGCTATTAGGCTTTGGCTACTATTACCTTCCGTTGTATTTTTACTTATTAGAATGTGCTTAGGTGCGGGGGTAGGTTGAACTTTTTACCCACCACTATCATCATCTTTATTTACAAGTAGGAAGGGAGTTGATTTTTTAATGTTCTCTCTTCACTTGGCGGGAGTTTCTAGAATTTTTAGCTCTATCAATTTCATCTGCACGCTTTATACAATATTTACCAATAAACTATCTTCCCGCAGTTCTATAATTTTATGAACGTATCTATTTACTTCTATACTCCTTTTAACTACATTACCAGTCCTAGCAGCTGCTATTACTATGCTATTATTTGATCGTAAATTTGGGTCTGCCTTCTTTGACCCATTAGGTGGCGGAGACCCAGTGTTATTTCAACACATGTTTTGATTTTTTGGGCACCCCGAAGTGTATGTTTTAATTTTACCCGGCTTTGGTATGGTTAGGCATGCATGCTTAAAAATGGGATGTGCCCCAGATGTTTTTGGGTTTTATGGATTAGTGTTTGCTAGGTTTTCTATAGTATGCTTAGGTAGTGTTGTATGGGCGCATCACATGTTTGTAGTAGGTTTAGACGTTAAGACTGCTGTTTTCTTTAGTTCTGTTACTATGGTTATAGGTGTACCAACTGGCATTAAGGTCTTTACCTGGCTATACATGCTATTAAATAGAAAAATTAATAAGAGAGACCCAGTCTTTTGATGGGTTATATCTTTTATAGTACTTTTTACTTTTGGCGGGGTGACCGGGATAGTGTTATCAGCTTGTGTTCTTGACAGGGTGCTTCATGATACTTGGTTCGTTGTTGCACATTTTCACTACGTTATGTCGCTTGGTTCATACATTAGCATTTTGCTAATGTTTATATGATGGTGGCCCCTTATTACAGGATTAAGTCTTAATAAGTATCTCTTACAGTGTCACTGTATTGTTTCTAATGTTGGCGTTAACTTATGTTTTTTCCCTATGCATTATTTTGGTTTATGCGGTTTACCCCGCCGTGTTTGTATGTATGAGAGTAGATTTAATTGAATCAAAATTGTTTGCACTGTGGGCTCATTTATCTCAATTTTTAGAGGTTGCTTGTTTATGTTTATTTTGTCTGAATCAATATTTACCCGTCATCTCTCATTAGGGTTTTATGGCTCACCATCAATTATTACCAACCTGTTAAATACACCAGTACCATATCACAGTAAATTTTTCACACACTTTATGTCTGTAAACTATTCTTATGGCGTTTATCATATGNNNNNNNNNNNNNNNNNNNNNNNNNNNNNNNNNNNNNNNNNNNNN
PS065_            NNNNNNNNNNNNNNNNNNNNNNNNNNNNNNNNNNNNNNNNNNNNNNNNNNNNNNNNNNNNATTTTGTACACATTAGTTGGAATCTGAGCAGGATTCTTAGGGTTAAGTTTTAGTGTAATGATTCGTATTAAATTTTTAGAACCCTACTATAATGTAATTTCTACGGATTGCTACAAATTTCTTATAACAAATCACGGGATTTTAATGATTTTCTTTTTTTTAATGCCAATCTTAATAGGAGGTTTTGGGAAATTTTTAATTCCGTTACTAAGTGGGCTATCTGATCTTAAATTACCACGTTTAAAAGCATTAAGATTTTGATTATTAGTTCCGTCTGTGATATTTTTAGTTATAAGTATGTGTTTTGGTGCTGGGGTTGGTTGAACCTTTTACCCACCATTATCTTCATCTTTATTTAGTGCCGGTGTTGGGGTAGATTTTTTAATGTTTTCTTTACATTTAGCTGGTGTTTCTAGGATTTTTAGTTCGATAAATTTTATTTGTACACTTTATAGTGTCTTTTGTGTAAATTTAGCTTCACGTAGTTCAATAATTCTTTGAACATATCTTTTTACATCAATCTTGTTATTAACCACTTTACCTGTATTAGCAGCTGCTATTACAATGCTTCTATTTGATCGAAAATTTGGGTCTGCATTTTTTGATCCGTTAGGAGGAGGTGATCCAGTTTTATTTCAGCATATGTTTTGATTTTTTGGTCATCCGGAAGTCTATGTTTTAATTTTACCAGGGTTTGGTATGATTAGTCATGCTTGCTTAAATATGGGTTGTGCTCCTGATGTATTTGGGTTTTATGGCTTAGTATTTGCTAGATTTTCAATTGTATGTTTAGGTAGTATAGTTTGAGCTCATCATATGTTTACTGTTGGTCTTGATGTGAAGACTGCTGTATTTTTTAGTTCAGTTACAATGATTATTGGTGTTCCTACTGGAATAAAGGTTTTTACTTGGTTATACATGTTATTAGGTAGAGATGTTAAAAAGAGAGATCCAGTATTTTTATGAGTTATTTCTTTTATTATTCTTTTTACTTTTGGTGGTGTAACTGGTATTGTTTTATCAGCATGTGTTCTAGATAGTGTTCTTCATGATACTTGATTTGTTGTGGCACACTTTCATTATGTAATGTCCTTAGGTTCATATATAAGAATTATTATAATGTTTATATGATGATGGCCTCTTATTACTGGTATGAGGTTAAATAAGTATTTATTACAGTGTCAGTGCTTAGTTTCAAATATAGGCTTTAATTTATGTTTTTTTCCAATGCATTATTTTGGTTTATGTGGTTTACCACGTCGTGTGTGTATGTATGAAGTGAGTTTTAGCTGAATTAATCTTATTTGTACAATAGGTGCTTTTATATCTATTTTTAGTGGTTGTTTTTTTATGTTTATTTTATGAGAATCTTTGGCTACTCGTCATATAGCTTTAGGATCTTTTGGTGCATCTAGTGTTATAACTAATATGATTTTAAGTCCTATTGCTTACCATAATAAATTTTTTACTCATTACTTATCAGTAAATTATTCTTATGGTGAATATCATATGTATTGAAAGAAAAAAGTGTATATTGGAAGATGAACGGTTTTTNNN
PS313_            NNNNNNNNNNNNNNNNNNNNNNNNNNNNNNNNNNNNNNNNNNNNNCATAAGCGTGTTGGTATAACGTATACAGTTATAGGTATTTGATCTGGTTTTGTAGGGCTTAGTTTTAGTTTAATGATACGTATTAATTTTTTAGAGCCTTATTATAATGTTATTTCTGCTGATTGTTATAAATTTTTAATTACTAATCATGGTATAATAATGATTTTTTTCTTTTTGATGCCAATCTTGATAGGTGGATTTGGCAAATTTTTGATTCCTTTGTTGAGTGGTTTATCAGATTTAAATTTACCGCGTTTAAACGCGGTAAGTGCTTGATTGTTGATTCCTTCTATAGTTTTTTTGATTATAAGAATGAGTTTGGGTGCTGGGATAGGTTGGACTTTTTATCCTCCTTTATCTTCTTCTTTGTTTAGTAGAAGGGAAGGTGTAGATTTTTTGATGTTTTCTCTTCATTTGGCGGGTATTTCTAGTATATTTAGTTCCATAAATTTTATTTGTACTTTATATGGAGTATTTATGGATAAATTAGCTGCTCGTAGTTCTATAGTTTTATGGACTTATCTTTTTACTTCTGTGCTGTTATTAACTACTTTACCTGTTTTAGCGGCTGCTATAACGATGTTGTTGTTTGATCGTAAATTTAGCTCTGCTTTTTTTGATCCATTGGGTGGAGGAGACCCTGTATTATTTCAGCATATGTTTTGATTTTTTGGACACCCTGAGGTGTACGTATTAATTTTACCTGGTTTTGGTATTATTAGACATGCTTGCATGAAAATGGGTTGTGCGCCGGATGTATTTGGGTTTTATGGTTTAGTTTTTGCTAGTTTTTCTATAGTTTGTCTAGGAAGTGTTGTTTGGGGTCATCATATGTTTACGGTTGGTTTGGATGTTAAGACTGCGGTTTTCTTTAGTTCTGTGACTATGATTATAGGTGTACCCACTGGTATAAAGGTTTTTACTTGATTATATATGTTATTAAATAGTCGTGTTAAAAAGAGTGATCCAGTGTTTTGATGAATTTTATCTTTTATAATTTTATTTACTTTTGGGGGTGTTACTGGTATAGTTTTATCAGCATGTGTGTTAGATAATGTGTTACATGATACTTGGTTTGTAGTAGCTCATTTTCATTATGTTATGTCTTTAGGGTCTTATATAAGTATAATTGTGATGTTTATTTGATGGTGGCCTTTAATAGCTGGTGTTAGTTTAAATAAGTGTTTGCTACAGTGTCAATGTATTTTGTCTAATATAGGGTTTAATTTATGTTTTTTTCCTATGCATTATTTTGGTCTTTGTGGTTTACCTCGACGTGTTTGTATGTATGATAGAAGTTTTAATTGGATCAAAACTATTTGTTCTGTAGGTTCTTTTATTTCTGCATTTAGTGGTTGTTTTTTTATATTTATATTATGAGAGTCATTATATAAGCACAATGTGGCTTTAGGTTCTTATTTAGCTGCTAGGGCAATTACTAGTATAATATTAAGCCCTGTTGCTTATCATAAAAATTTTTTTACTTATTATATGTCTGTTAAATACACTTATGGTGTTTATCCAATGTATTGAAAGGATAAAGTGTACACTGGGNNNNNNNNNNNNNNNNNN
PS089_            NNNNNNNNNNNNNNNNNNNNNNNNAACTGATTGTTTACTTTGGACCATAAGCGTATAGGAGTACTTTACACATTAGTTGGTATCTGAGCTGGGTTCTTAGGGCTTAGCTTCAGAGCAATGATTCGAATAAAATTTTTAGAGCCTTATCACAAAGTAATCTCAACAGATTGTTACAAATATTTAGCCACCAACCACGGTATAATTATGATCTTCTTCTTTTTAATGCCCATTCTTATTGGAGGGTTTGGTAAATTCTTAATACCTTTATTAGGAGGCTTGTCAGATTTAAATCTTCCACGGTTAAAAGCTGTTAGACTTTGGCTACTACTACCATCTGTTGTATTTTTACTTATAAGTATGTGTTTAGGTGCAGGTGTTGGATGAACCTTCTACCCACCACTGTCCTTATCTTTATTTACTAGTAGTAAGGGGGTTGATTTTTTAATGTTCTCTCTTCATTTAGCTGGTGTTTCTAGAATTTTTAGTTCTATTAACTTCATTTGCACACTTTATACAATATTCAGTAATAAATTATCTTCCCGCAGCTCTATAATTCTATGAACCTATCTATTCACTTCGATTCTTCTTTTAACTACGCTGCCAGTATTGGCAGCTGCTATTACCATGCTTTTGTTTGATCGTAACTTCGGTTCTGCTTTTTTTGACCCACTAGGTGGTGGTGATCCTGTATTATTCCAACACATGTTTTGGTTTTTTGGTCATCCAGAGGTATACGTTTTAATTTTACCTGGGTTTGGTATGGTTAGGCACGCATGCTTAAAAATGGGGTGCGCCCCAGATGTTTTTGGGTTTTATGGTTTGGTGTTTGCTAGATTTTCTATTGTCTGCCTAGGAAGTGTTGTTTGGGCCCATCATATGTTCGTGGTAGGCTTAGATGTAAAGACAGCAGTCTTCTTCAGTTCTGTTACTATGGTTATAGGTGTACCAACTGGAATTAAGGTATTTACTTGGTTGTATATGCTTTTAAATAGTAAAATTAATAAGAGAGACCCAGTATTTTGGTGGGTTGTGTCATTTATTATACTTTTTACTTTTGGTGGTGTGACAGGTATAGTATTATCAGCTTGTGTTTTAGACAGTGTGCTTCATGACACTTGATTTGTCGTTGCGCATTTTCACTATGTTATGTCGCTAGGTTCTTATATTAGTATTTTGCTTATGTTTATATGATGATGGCCTCTTATAACAGGACTAAGCCTTAATAAGTATCTACTACAGTGCCATTGCATAGTTTCTAAAATTGGAGTAAATTTATGCTTCTTTCCTATGCATTATTTTGGTCTTTGTGGCTTACCACGTCGTGTCTGTATGTATGAGAGGAGATTTAATTGAATTAAAATTGTTTGCACAGTGGGATCATTTATATCAATTTTTAGGGGCTGCCTGTTTATGTTTATACTATGTGAATCAATTTTTACACGACACATATCACTAGGATTTTACGGGTCTTCAAATACTATCACAAACTTGTTAAACACACCAATGCCTTACCACAATAATTTTTTTACACACTTTATGTCTATAAATTATTCTTACGCAGTCTACCACATGCATNNNNNNNNNNNNNNNNNNNNNNNNNNNNNNNNNNNNNNNNNN
PS308_            NNNNNNNNNNNNNNNNNNNNNNNNNNNNNNNNNNNNNNNNNNNNNNNNNNNCGCGTTGGTATTATGTACACAGTTATAGGTATTTGATCTGGTTTTGTGGGGCTTAGTTTTAGTTTGATGATACGTATTAATTTTTTAGAGCCTTATTATAAAGTGATTTCTGCAGATTGTTATAAATTTTTAATTACTAATCATGGTATAATAATGATTTTTTTCTTTTTGATGCCAATTTTGATAGGTGGATTTGGTAAATTTTTGATTCCTTTATTGAGAGGTTTGTCAGATTTGAATTTGCCACGTTTAAATGCGGTAAGTGCTTGATTGTTGATTCCTTCTATAGTCTTTTTGATTATGAGAATGAGTTTAGGTGCTGGGATAGGTTGAACTTTTTACCCTCCTTTGTCCTCTTCTTTGTTTAGTAGAAGTGAGGGAGTAGATTTTTTGATGTTTTCTTTACATTTGGCTGGTATCTCTAGAATATTTAGTTCTATAAATTTTATTTGTACTTTATACGGGGTGTTTATGGATAAATTAGCTGCACGTAGTTCTATAGTTTTGTGGACTTATCTTTTTACTTCTGTGTTGCTATTGACTACTTTACCAGTTTTAGCGGCTGCTATAACGATGTTGTTATTCGATCGTAAATTTAGTTCTGCTTTTTTTGACCCTTTAGGGGGTGGCGATCCTGTGTTATTTCAGCACATGTTTTGGTTTTTTGGTCACCCAGAGGTGTATGTTTTAATTTTACCTGGTTTTGGGATTATTAGACATGCTTGCATGAAAATGGGTTGTGCACCAGATGTGTTTGGGTTTTATGGTTTAGTTTTTGCTAGTTTTTCTATAGTTTGTTTAGGAAGTGTTGTTTGGGGGCATCATATGTTTACAGTTGGTTTGGATGTTAAGACTGCGGTTTTTTTCAGTTCTGTTACTATGATTATAGGAGTGCCCACTGGTATAAAGGTTTTTACTTGATTATACATGTTATTGAATAGTCGTGTTAAAAAGAGGGAACCAGTGTTTTGATGAATTCTGTCTTTTATAATTTTGTTTACTTTTGGAGGGGTTACTGGTATAGTTTTATCAGCGTGTGTGTTGGATAATGTGTTACATGACACTTGGTTTGTAGTGGCTCATTTTCATTATGTTATGTCCTTGGGTTCTTACATAAGTATAATTGTGATGTTTATCTGATGGTGGCCTTTAGTAGCTGGTGTTAGTTTAAATAAGTGTTTATTGCAGTGTCAATGTATATTGTCTAACATAGGGTTTAATTTATGTTTTTTTCCTATGCATTATTTTGGTCTTTGTGGTTTACCTCGACGTGTTTGTATGTATGATAGAAGTTTTAATTGAATCAATACTATATGTTCTTTAGGTTCTTTTATATCTGCTTTTAGTGGTTGTTTTTTTATATTTATACTATGAGAGTCTTTATATAAGCGTAATGTGGCTTTAGGTTCTTATTTGGCAGCTAGTGCAATCACTAGTATAATATTAAGTCCTGTGGCTTACCATAAAAATTTTTTTACTTATTATATGTCTGTAAAATATACTTATGGGATTTACCCAATGTATTGAAAGGATAATGTGTATATTGGGTAANNNNNNNNNNNNNNN
PS392_            ATGGTTACTATAAGAAAGTTTTTAAATTGGTTATTTACGCTAGATCATAAGCGTATAGGTATAATGTATACATTAGTTGGTATATGGGCCGGGTTTCTAGGTTTGAGTTTTAGTATAATGATTCGTGTCAAATTTTTAGAACCTTATTATAAAGTAATTTCCACAGATTGTTATAAATTTTTAATCACAAATCATGGCATATTAATGATTTTCTTTTTTTTAATGCCAATTTTAATAGGGGGTTTTGGTAAATTTCTAATTCCGCTGTTAAGCGGTTTATCCGATTTAAAATTACCTCGTCTTAACGCTTTAAGATTTTGGCTTTTAATTCCTTCTGTTATTTTCTTGATTATAAGAATGTGTTTAGGTGCAGGGGTAGGTTGAACTTTTTATCCACCTCTGTCTTCCTCTTTATTTACGGGTAGAAAGGGTGTAGATTTTTTAATGTTTTCGCTTCATTTGGCTGGAGTATCCAGAATTTTTAGTTCAATAAATTTTATTTGTACTCTATATAGTGTGTTTACTGTAAAATTAGCGTCGCGTAGTTCTATAGTTTTATGAACTTATTTGTTTACTTCCATTCTTTTATTAACAACTCTGCCTGTATTAGCTGCTGCTATTACTATGCTGTTATTTGATCGAAAATTTGGTTCTGCTTTTTTTGATCCATTAGGTGGTGGGGATCCCGTGCTATTTCAACATATGTTTTGGTTTTTTGGTCATCCTGAGGTTTATGTTTTAATTTTACCAGGATTTGGTATGATTAGTCATGCTTGTTTAAATATGGGCTGCGCCCCAGATGTTTTTGGTTTTTATGGGCTAGTCTTTGCAAGATTTGCTATTGTTTGTCTTGGTAGCGTGGTTTGAGCGCATCATATGTTTGTAGTGGGGTTAGATGTAAAGACAGCCGTCTTTTTTAGATCTGTAACTATGATTATTGGTGTACCCACTGGAATAAAGGTGTTTACTTGGTTGTATATGCTTTTAAAAAGAAATGTAAAAAAGACAGATCCTGTTTTCCTTTGGGTTGTTTCTTTTATTGTTCTTTTTACATTCGGTGGTGTCACTGGAATAGTTTTATCCGCCTGTGTGCTAGATAATGTGCTTCATGACACATGGTTTGTTGTTGCTCACTTTCATTATGTTATGTCCCTAGGTTCTTATATGAGAATTATTATAATGTTTATCTGATGATGACCCCTTATCACCGGTTTAAGCTTAAAAAAGTATTTACTACAATGTCAATGTGTTGTTTCTAATATAGGTTTTAATATGTGTTTTTTTCCAATGCATTATTTTGGTCTCTGTGGTTTACCACGTCGGGTTTGTATGTATGAAAGTAGTTTTAATTGAATTAATATGATTTGTACGATAGGGTCTTTCATATCGATTTTTAGGGGTTGTTTCTTTATATTTATTCTTTGAGAATCTTTAGTGACTCGCCATGTCGCGTTAGGTTCTTTTGAGCGTCAAGAGNNNNNNNNNNNNNNNNNNNNNNNNNNNNNNNNNNNNNNNNNNNNNNNNNNNNNNNNNNNNNNNNNNNNNNNNNNNNNNNNNNNNNNNNNNNNNNNNNNNNNNNNNNNNNNNNNNNNNNNNNNNNNNNNNNNNNNNNNNNNN
PS046_            ATGTTTAGAGTTGCTAAGATTTTTAGGTGGTTATTTACTTTAGACCATAAGCGTATAGGTATTGTGTACACAATAATAGGTATCTGGGCAGGATTTGTTGGGTTAGGGTTTAGTCTGATGATTCGTATAAAATTTTTAGAGCCTTACTACAAAGTAATTTCTACTGATTGTTATAAATTTTTGATTACCAATCACGGTATTTTAATGATTTTCTTTTTTTTGATGCCTGTATTAATTGGGGGGTTTGGTAAATTTTTAATTCCTTTGATAAGCGGTTTATCTGATTTGAACTTACCACGTTTGAATGCCCTGAGGGCTTGATTATTGATCCCTTCTGTTATTTTCTTGATTATAAGGATGATATTAGGTGCTGGCGTAGGGTGAACCTTTTATCCGCCTTTATCATCATCTTTATTTAAAAGGAGAAAGGGAGTTGATTTTTTAATGTTTTCTTTACATTTGGCCGGTGTCTCTAGGATTTTTAGTTCTATTAATTTTATATGCACTCTTTACAGTGTGTTTAGTTCTAATTTAGCTGCACGCAGCTCTGTGATTTTATGGACTTACTTTTTCACTTCCATACTTTTGCTCACTACTTTACCAGTTTTAGCTGCTGCTATTACAATGTTGCTTTTCGATCGTAACTTTAGGTCAGCCTTTTTTGACCCTCTTGGGGGGGGTGATCCTGTATTGTTTCAACATATGTTTTGGTTTTTCGGTCACCCTGAAGTGTATGTTTTAATTTTGCCCGGGTTTGGGGTTATTAGGCATGCTTGCATGAAAATGGGTTGTGCCCCGGATGTATTTGGGTTTTATGGTCTGGTCTTTGCCAGATTTTCGATAGTTTGTCTCGGGAGTGTTGTGTGAGGCCATCACATGTTTACCGTTGGGTTAGATGTTAAGACAGCTGTTTTTTTTAGTTCTGTAACTATGATTATCGGCGTTCCGACAGGTATTAAGGTTTTTACTTGGTTGTATATGCTTTTGAACAGCCGTGTTAAAAAGAGGGATCCTATATTTTGGTGGGTGCTGTCCTTTATAGTATTATTTACGTTTGGCGGGGTCACCGGTATAGTGTTGTCGGCTTGTGTGTTAGATAAAGTATTACACGATACGTGATTTGTTGTGGCTCACTTTCATTATGTGATGTCTTTGGGCTCATATATTAGTATAATAGTTATGTTTATTTGGTGGTGGCCATTGATTACAGGGGTTAGCTTGAATAAGTATCTCCTGCAGTGTCAGTGTATTTTATCTAATATAGGTTTTAAATTATGTTTTNNNNNNNNNNNNNNNNNNNNNNNNNNNNNNNNNNNNNNNNNNNNNNNNNNNNNNNNNNNNNNNNNNNNNNNNNNNNNNNNNNNNNNNNNNNNNNNNNNNNNNNNNNNNNNNNNNNNNNNNNNNNNNNNNNNNNNNNNNNNNNNNNNNNNNNNNNNNNNNNNNNNNNNNNNNNNNNNNNNNNNNNNNNNNNNNNNNNNNNNNNNNNNNNNNNNNNNNNNNNNNNNNNNNNNNNNNNNNNNNNNNNNNNNNNNNNNNNNNNNNNNNNNNNNNNNNNNNNNNNNNNNNNNNNNNNNNNNNNNNNNNNNNNNNNNNNNNNNNNNNNNNNNNNNNNNNNNN
PS400_            ATGTTAAGGATTTCTAAGATTTTTAGATGATTATTTACGTTAGATCATAAGCGTATTGGTGTAATTTATACTATTATTGGAATTTGGGCTGGGTTTGTTGGGCTAGGCTTTAGTATTATGATTCGTATAAAATTTTTAGAGCCATACTACAATGTTATTTCTACAGATTGTTATAAATTTTTGGTTACTAACCATGGAATTATAATGATTTTCTTTTTTTTAATGCCAGTTTTAATAGGAGGTTTTGGTAAATTTTTAATTCCTTTATTAAGTGGTTTATCGGATTTAAATTTACCACGCCTTAAAGCTTTAAGAGCGTGGTTGTTAGTACCATCTGTTGCTTTTCTGTTATTAAGAATGTGTATGGGGGCTGGGATAGGTTGGACATTTTACCCTCCTTTATCATCTTCATTGTTTAGAGCTAGCAAGGGTGTTGATTTTTTGATGTTTTCTTTGCACTTGGCAGGAGTTTCTAGTATTTTTAGTTCTATAAAATTTATATGTACTTTATATAGGGTTTTTAGTGCAAAATTAGCTGCTCGTGGGTCAATAATATTATGGACTTATCTTTTTACCTCCGTTCTTTTATTAACTACTCTACCAGTATTAGCAGCAGCTATTACTATGTTATTGTTTGATCGAAAATTTAGTTCTGCTTTTTTCGATCCATTAGGTGGTGGAGATCCTGTGTTGTTTCAACATATGTTTTGATTTTTTGGTCACCCAGAAGTCTATGTGTTAATTTTACCAGGGTTTGGTATAATGAGACATGCTTGTATGAATATGGGTTGTGCCCCTGATGTGTTTGGGTTTTATGGGCTTGTTTTTGCTAGATTTTCTATAGTTTGTTTAGGTAGTGTTGTTTGGGGGCATCATATGTTTACGGTTGGTCTTGATGTTAAGACTGCTGTTTTCTTTAGTTCTGTCACTATGATTATAGGTGTTCCAACAGGGATTAAGGTATTTACTTGGTTATATATGTTGCTTAATAGTCGTGTGCGTAAGAGAGATCCGATACTTTGGTGGGTGTTATCGTTTATTATCTTATTTACATTTGGTGGTGTTACAGGGATTGTGTTATCAGCTTGTGTATTAGATAATGTTCTTCATGACACTTGATTTGTTGTAGCTCATTTTCATTATGTTATGTCACTGGGGTCATATATCAGTATTATATTAATGTTTATTTGGTGATGGCCGCTTATAACTGGTGTTAGGTTAAAAAAGTGCTTATTACAGTGTCAGTGTATTCTTTCTAAAATTGGATTTAAATTGTGTTTTNNNNNNNNNNNNNNNNNNNNNNNNNNNNNNNNNNNNNNNNNNNNNNNNNNNNNNNNNNNNNNNNNNNNNNNNNNNNNNNNNNNNNNNNNNNNNNNNNNNNNNNNNNNNNNNNNNNNNNNNNNNNNNNNNNNNNNNNNNNNNNNNNNNNNNNNNNNNNNNNNNNNNNNNNNNNNNNNNNNNNNNNNNNNNNNNNNNNNNNNNNNNNNNNNNNNNNNNNNNNNNNNNNNNNNNNNNNNNNNNNNNNNNNNNNNNNNNNNNNNNNNNNNNNNNNNNNNNNNNNNNNNNNNNNNNNNNNNNNNNNNNNNNNNNNNNNNNNNNNNNNNNNNNNNNNNNNNN
PS224_            NNNNNNNNNNNNNNNNNNNNNNNNNNNNNNNNNNNNNNNNNNNNNNNNNNNNNNNNNNNNNNNNNNNNNNNNNNNNNNNNNNNNNNNNNNNNNNNNNNNNNNNNNNNNNNNNNNNNNNNNNNNNNNNNNNNNNNNNNNNNNNNNNNNNNNNNNNNNNNNNNNNNNNNNNNNNNNNNNNNNNNNNNNNNNNNNNNNNNNNNNNNNNNNNNNNNNNNNNNNNNNNNNNNNNNNNNNNNNNNNNNNNNNNNNNNNNNNNNNNNNNNNNNNNNNNNNNNNNNNNNNNNNNNNNNNNNNNNNNNNNNNNNNNNNNNNNNNNNNNNNNNNNNNNNNNNNNNNNNNNNNNNNNNNNNNNNNNNNNNNNNNNNNNNNNNNNNNNNNNNNTGAACATTTTATCCACCTTTATCTTCTTATCTATTTAGTGGGAGCAAGGGTGTTGATTTTTTAATGTTTTCTTTACATCTTGCTGGTGTATCTAGTATTTTTAGTTCTATAAATTTTATTTGTACTATTTATAGGGTTTTTAGTATGAATTTAGCATCACGTAGTTCCATTATGCTGTGAACTTATTTGTTTACGTCTATCTTGTTGTTGACAACTTTGCCAGTTTTAGCAGCTGCGATTACTATGCTTCTTTTTGATCGTAAATTCAGTTCTGCATTTTTTGATCCGTTGGGTGGGGGTGACCCTGTTTTGTTTCAACACATGTTTTGGTTTTTTGGTCATCCTGAGGTATATGTCTTGATATTGCCAGGGTTTGGTATGGTTAGACATGCTTGTTTAAATATGGGGTGCGCCCCAGACGTATTTGGCTTTTATGGTTTAGTTTTTGCCAGGTTTTCTATTGTTTGCTTAGGTAGCGTTGTTTGAGCTCATCACATGTTTGTTGTTGGTTTAGATGTTAAGACTGCTGTGTTTTTTAGTTCTATTACTATGGTTATAGGTGTGCCGACTGGCATAAAGGTGTTTACGTGGCTGTATATGCTATTAAAAAGTAATGTGAATAAGACGGATCCTGTCTTTTTATGGATTGTGTCTTTTATTATTTTATTTACTTTTGGTGGTGTGACCGGGATTGTATTATCAGCTTGTGTGCTAGACAATGTTTTGCATGACACTTGATTTGTTGTTGCGCATTTTCACTATGTGATGTCCTTAGGGTCATATATGAGTATTATTATTATGTTTATTTGGTGGTGGCCGTTAATAACTGGGGTTAGGCTAAAAAAGTATTTGTTGCAGTGTCAATGTCTTGTTTCTAACATAGGTTTTAATATGTGTTTTTTTCCTATGCATTACTTTGGANNNNNNNNNNNNNNNNNNNNNNNNNNNNNNNNNNNNNNNNNNNNNNNNNNNNNNNNNNNNNNNNNNNNNNNNNNNNNNNNNNNNNNNNNNNNNNNNNNNNNNNNNNNNNNNNNNNNNNNNNNNNNNNNNNNNNNNNNNNNNNNNNNNNNNNNNNNNNNNNNNNNNNNNNNNNNNNNNNNNNNNNNNNNNNNNNNNNNNNNNNNNNNNNNNNNNNNNNNNNNNNNNNNNNNNNNNNNNNNNNNNNNNNNNNNNNNNNNNNNNNNNNNNNNNNNNNNNNNNNNNNNNNNNNNNNNNNNNNNNNNNNNNNNNNNNNNN
PS004_            NNNNNNNNNNNNNNNNNNNNNNNNNNNTGATTATTTACATTAGATCACAAGCGTATAGGTTTTATTTATACCGTTGTTGGTATTTGAGCGGGATTTATTGGTCTTGGGTTTAGTTTAATGATTCGGGTTAAATTTTTAGAACCTTACTATAAAGTTATATCAACTGATTGTTATAAATTTTTAATAACTAATCATGGTATACTAATGATTTTTTTCTTTTTAATGCCTATTTTAATAGGCGGGTTTGGGAATTTTCTTATTCCTTTATTATGCGGGTTATCAGATCTTCATTTACCGCGTTTAAACGCTTTTAGTGTTTGATTGTTAGTGCCCTCAGTTATTTTTTTAGCTATAAGAATGTTTTTGGGTGCTGGGATAGGTTGGACGTTTTATCCGCCTCTGTCTTCTTCTGCTTTTAGAAGTAGTAGTGGGGTTGATTTTTTAATGTTCTCTCTCCATTTAGCGGGCGTGTCAAGTATATTTAGTTCAATTAATTTTATATGCACGTTGTACGATGGGTTTTCTTCTAATTTGGCATCGCGTAGTTCTATTATGTTGTGAAGTTATTTTTTTACTTCTATACTTTTATTGACAACTCTGCCAGTATTGGCTGCTGCTATAACTATGTTATTATTTGATCGAAATTTTAGGTCCGCTTTTTTTGACCCATTAGGGGGAGGTGACCCTGTGTTATTTCAGCATATGTTTTGATTTTTTGGACACCCCGAGGTGTATGTCTTAATACTGCCTGCTTTTGGGATAATTAGTCATGCTTGTATGAAAATGGGGTGTGCTCCGGACGTATTTGGGTTTTACGGATTGGTTTTTGCAAGATTTTCTATAGTTTGTTTAGGTAGAGTGGTTTGAGGCCATCACATGTTCACTGTTGGTTTAGACGTTAAGACCGCAGTATTTTTTAGATCTGTANNNNNNNNNNNNNNNNNNNNNNNNNNNNNNNNNNNNNNNNNNNNNNNNNNNNNNNNNNNNNNNNNNNNNNNNNNNNNNNNNNNNNNNNNNNNNNNNNNNNNNNNNNNNNNNNNNNNNNNNNNNNNNNNNNNNNNNNNNNNNNNNNNNNNNNNNNNNNNNNNNNNNNNNNNNNNNNNNNNNNNNNNNNNNNNNNNNNNNNNNNNNNNNNNNNNNNNNNNNNNNNNNNNNNNNNNNNNNNNNNNNNNNNNNNNNNNNNNNNNNNNNNNNNNNNNNNNNNNNNNNNNNNNNNNNNNNNNNNNNNNNNNNNNNNNNNNNNNNNNNNNNNNNNNNNNNNNNNNNNNNNNNNNNNNNNNNNNNNNNNNNNNNNNNNNNNNNNNNNNNNNNNNNNNNNNNNNNNNNNNNNNNNNNNNNNNNNNNNNNNNNNNNNNNNNNNNNNNNNNNNNNNNNNNNNNNNNNNNNNNNNNNNNNNNNNNNNNNNNNNNNNNNNNNNNNNNNNNNNNNNNNNNNNNNNNNNNNNNNNNNNNNNNNNNNNNNNNNNNNNNNNNNNNNNNNNNNNNNNNNNNNNNNNNNNNNNNNNNNNNNNNNNNNNNNNNNNNNNNNNNNNNNNNNNNNNNNNNNNNNNNNNNNNNNNNNNNNNNNNNNNNNNNNNNNNNNNNNNNNNNNNNNNNNNNNNNNNNNNNNNNNNNNNNN
PS269_            NNNNNNNNNNNNNNNNNNNNNNNNNNNNNNNNNNNNNNNNNNNNNNNNNNNNNNNNNNNNNNNNNNNNNNNNNNNNNNNNNNNNNNNNNNNNNNNNNNNNNNNNNNNNNNNNNNNNNNNNNNNNNNNNNNNNNNNNNNNNNNNNNNNNNNNNNNNNNNNNNNNNNNNNNNNNNNNNNNNNNNNNNNNNNNNNNNNNNNNNNNNNNNNNNNNNNNNNNNNNNNNNNNNNNNNNNNNNNNNNNNNNNNNNNNNNNNNNNNNNNNNNNNNNNNNNNNNNNNNNNNNNNNNNNNNNNNNNNNNNNNNNNNNNNNNNNNNNNNNNNNNNNNNNNNNNNNNNNNNNNNNNNNNNNNNNNNNNNNNNNNNNNNNNNNNNNNNNNNNNNNNNNNNNNNNNNNNNNNNNNNNNNNNNNNNNNNNNNNNNNNNNNNNNNNNNNNNNNNNNNNNNNNNNNNNNNNNNNNNNNNNNNNNNNNNNNNNNNNNNNNNNNNNNNNNNNNNNNNNNNNNNNNNNNNNNNNNNNNNNNNNNNNNNNNNNNNNNNNNNNNNNNNNNNNNNNNNNNNNNNNNNNNNNNNNNNNNNNNNNNNNNNNNNNNNNNNNNNNNNNNNNNNNNNNNNNNNNNNNNNNNNNNNNNNNNNNNNNNNNNNNNNNNNNNNNNNNNNNNNNNNNNNNNNNNNNNNNNNNNNNNNNNNNNNNNNNNNNNNNNNNNNNNNNNNNNNNNNNNNNNNNNNNNNNNNNNNNNNNNNNNNNNNNNNNNNNNNGGCATGGTTAGACATGCTTGCTTAAAAATGGGTTGTGCACCAGATGTTTTTGGATTTTATGGCTTAGTGTTTGCTAGCTTTTCTATCGTTTGTTTAGGTAGCGTAGTTTGGGCTCATCATATGTTCACTGTTGGTTTAGATGTAAAGACAGCTGTCTTTTTTAGCTCAGTAACAATGGTGATAGGTGTTCNTACCGGTATTAAGGTTTTTACTTGGCTATACATGCTGTTAAAAAGCAATGTTAATAAGGGAGATCCAGTTTTTTTATGAGTGGTCTCCTTTATTATTCTTTTCACTTTTGGTGGTGTTACCGGTATAGTGNNNNNNNNNNNNNNNNNNNNNNNNNNNNNNNNNNNNNNNNNNNNNNNNNNNNNNNNNNNNNNNNNNNNNNNNNNNNNNNNNNNNNNNNNNNNNNNNNNNNNNNNNNNNNNNNNNNNNNNNNNNNNNNNNNNNNNNNNNNNNNNNNNNNNNNNNNNNNNNNNNNNNNNNNNNNNNNNNNNNNNNNNNNNNNNNNNNNNNNNNNNNNNNNNNNNNNNNNNNNNNNNNNNNNNNNNNNNNNNNNNNNNNNNNNNNNNNNNNNNNNNNNNNNNNNNNNNNNNNNNNNNNNNNNNNNNNNNNNNNNNNNNNNNNNNNNNNNNNNNNNNNNNNNNNNNNNNNNNNNNNNNNNNNNNNNNNNNNNNNNNNNNNNNNNNNNNNNNNNNNNNNNNNNNNNNNNNNNNNNNNNNNNNNNNNNNNNNNNNNNNNNNNNNNNNNNNNNNNNNNNNNNNNNNNNNNNNNNNNNNNNNNNNNNNNNNNNNNNNNNNNNNNNNNNNNNNNNNNNNNNNNNNNNNNNNNNNNNNNNNNNNNNNNNNNNNNNNNNNN
PS397_            NNNNNNNNNNNNNNNNNNNNNNNNNNNNNNNNNNNNNNNNNNNNNNNNNNNNNNNNNNNNNNNNNNNNNNNNNNNNNNNNNNNNNNNNNNNNNNNNNNNNNNNNNNNNNNNNNNNNNNNNNNNNNNNNNNNNNNNNNNNNNNNNNNNNNNNNNNNNNNNNNNNNNNNNNNNNNNNNNNNNNNNNNNNNNNNNNNNNNNNNNNNNNNNNNNNNNNNNNNNNNNNNNNNNNNNNNNNNNNNNNNNNNNNNNNNNNNNNNNNNNNNNNNNNNNNNNNNNNNNNNNNNNNNNNNNNNNNNNNNNNNNNNNNNNNNNNNNNNNNNNNNNNNNNNNNNNNNNNNNNNNNNNNNNNNNNNNNNNNNNNNNNNNNNNNNNNNNNNNNNNNNNNNNNNNNNNNNNNNNNNNNNNNNNNNNNNNNNNNNNNNNNNNNNNNNNNNNNNNNNNNNNNNNNNNNNNNNNNNNNNNNNNNNNNNNNNNNNNNNNNNNNNNNNNNNNNNNNNNNNNNNNNNNNNNNNNNNNNNNNNNNNNNNNNNNNNNNNNNNNNNNNNNNNNNNNNNNNNNNNNNNNNNNNNNNNNNNNNNNNNNNNNNNNNNNNNNNNNNNNNNNNNNNNNNNNNNNNNNNNNNNNNNNNNNNNNNNNNNNNNNNNNNNNNNNNNNNNNNNNNNNNNNNNNNNNNNNNNNNNNCATTTTGCTGCCGGTCAGCACATGTTTTGGTTTTTTGGGCATCCTGAGGTTTATGTTTTGATATTACCTGGTTTTGGTATGGTTAGTCATGCTTGTCTTAAAATGGGTTGTGCTCCAGACGTTTTTGGTTTTTATGGTTTGGTTTTTGCGAGATTTTCTATAGTGTGCTTAGGTAGGGTTGTTTGAGCACATCATATGTTTACTGTCGGATTAGATGTTAAGACTGCTGTATTTTTTAGTTCTGTGACTATGGTTATAGGGGTTCCCACTGGTATTAAGGTTTTTACTTGATTATATATGTTGTTAAAAAGCAGAGTAAAAAAGACAGATCCCGTTTTCTTATGAGTGGTGTCTTTTATAGTTTTATTTACTTTTGGGGGTGTTACTGGTATAGTGTTGTCCGCTTGCGTCCTTGATAGTGTGTTACATGATACTTGATTTGTTGTTGCGCATTTTCACTATGTTATGTCTTTGGGTTCATATATAAGGATTATATTAATGTTTATTTGATGATGACCGTTAGTTACTGGTGTCAGCTTAAATAAGTATTTGTTACAGTGTCAGTGTGTTATATCTAATGTGGGTTTTAATATGTGTTTTTTYCCHATGCATNNNNNNNNNNNNNNNNNNNNNNNNNNNNNNNNNNNNNNNNNNNNNNNNNNNNNNNNNNNNNNNNNNNNNNNNNNNNNNNNNNNNNNNNNNNNNNNNNNNNNNNNNNNNNNNNNNNNNNNNNNNNNNNNNNNNNNNNNNNNNNNNNNNNNNNNNNNNNNNNNNNNNNNNNNNNNNNNNNNNNNNNNNNNNNNNNNNNNNNNNNNNNNNNNNNNNNNNNNNNNNNNNNNNNNNNNNNNNNNNNNNNNNNNNNNNNNNNNNNNNNNNNNNNNNNNNNNNNNNNNNNNNNNNNNNNNNNNNNNNNNNNNNNNNNNNNNNNNNNNNNNN
PS036_            NNNNNNNNNNNNNNNNNNNNNNNNNNNNNNNNNNNNNNNNNNNNNNNNNNNNNNNNNNNNNNNNNNNNNNNNNNNNNNNNNNNNNNNNNNNNNNNNNNNNNNNNNNNNNNNNNNNNNNNNNNNNNNNNNNNNNNNNNNNNNNNNNNNNNNNNNNNNNNNNNNNNNNNNNNNNNNNNNNNNNNNNNNNNNNNNNNNNNNNNNNNNNNNNNNNNNNNNNNNNNNNNNNNNNNNNNNNNNNNNNNNNNNNNNNNNNNNNNNNNNNNNNNNNNNNNNNNNNNNNNNNNNNNNNNNNNNNNNNNNNNNNNNNNNNNNNNNNNNNNNNNNNNNNNNNNNNNNNNNNNNNNNNNNNNNNNNNNNNNNNNNNNNNNNNNNNNNNNNNNNNNNNNNNNNNNNNNNNNNNNNNNNNNNNNNNNNNNNNNNNNNNNNNNNNNNNNNNNNNNNNNNNNNNNNNNNNNNNNNNNNNNNNNNNNNNNNNNNNNNNNNNNNNNNNNNNNNNNNNNNNNNNNNNNNNNNNNNNNNNNNNNNNNNNNNNNNNNNNNNNNNNNNNNNNNNNNNNNNNNNNNNNNNNNNNNNNNNNNNNNNNNNNNNNNNNNNNNNNNNNNNNNNNNNNNNNNNNNNNNNNNNNNNNNNNNNNNNNNNNNNNNNNNNNNNNNNNNNNNNNNNNNNNNNNNNNNNNNNNNNCATTTTGCTGCCGGTCARCAYATGTTTTGRTTTTTTGGTCATCCTGAAGTGTATGTCTTAATTTTACCAGGGTTCGGTATGGTTAGACATGCATGTTTAAATATGGGGTGTGCTCCAGATGTATTTGGTTTCTATGGTTTGGTTTTTGCTAGGTTTTCTATTGTTTGCCTTGGAAGTGTAGTTTGAGCACATCACATGTTTACTGTTGGTTTAGATGTAAAGACGGCGGTTTTCTTTAGTTCTGTTACTATGGTAATTGGTGTACCAACAGGTATTAAGGTTTTTACCTGGTTATACATGTTGCTAAATAGAAATGTTAATAAGAGAGATCCTGTATTTTTATGGGTTGTTTCCTTTATTGTATTATTCACGTTTGGTGGTGTAACAGGTATCGTCTTATCTGCATGCGTGTTAGACAAAGTTTTACATGATACTTGATTTGTGGTAGCACACTTCCACTACGTAATGTCCCTGGGTTCTTATATTAGTATAATTATAATGTTTATCTGATGATGACCCTTAATTACAGGTGTAAGTCTCAAAAAGTACTTGCTTCAGTGTCAATGCGTTGTTTCAAAAGTTGGGTTTAATATGTGTTTTTTYCCHATGCATNNNNNNNNNNNNNNNNNNNNNNNNNNNNNNNNNNNNNNNNNNNNNNNNNNNNNNNNNNNNNNNNNNNNNNNNNNNNNNNNNNNNNNNNNNNNNNNNNNNNNNNNNNNNNNNNNNNNNNNNNNNNNNNNNNNNNNNNNNNNNNNNNNNNNNNNNNNNNNNNNNNNNNNNNNNNNNNNNNNNNNNNNNNNNNNNNNNNNNNNNNNNNNNNNNNNNNNNNNNNNNNNNNNNNNNNNNNNNNNNNNNNNNNNNNNNNNNNNNNNNNNNNNNNNNNNNNNNNNNNNNNNNNNNNNNNNNNNNNNNNNNNNNNNNNNNNNNNNNNNNNNN
PS195_            NNNNNNNNNNNNNNNNNNNNNNNNNNNNNNNNNNNNNNNNNNNNNNNNNNNNNNNNNNNNNNNNNNNNNNNNNNNNNNNNNNNNNNNNNNNNNNNNNNNNNNNNNNNNNNNNNNNNNNNNNNNNNNNNNNNNNNNNNNNNNNNNNNNNNNNNNNNNNNNNNNNNNNNNNNNNNNNNNNNNNNNNNNNNNNNNNNNNNNNNNNNNNNNNNNNNNNNNNNNNNNNNNNNNNNNNNNNNNNNNNNNNNNNNNNNNNNNNNNNNNNNNNNNNNNNNNNNNNNNNNNNNNNNNNNNNNNNNNNNNNNNNNNNNNNNNNNNNNNNNNNNNNNNNNNNNNNNNNNNNNNNNNNNNNNNNNNNNNNNNNNNNNNNNNNNNNNNNNNNNNNNNNNNNNNNNNNNNNNNNNNNNNNNNNNNNNNNNNNNNNNNNNNNNNNNNNNNNNNNNNNNNNNNNNNNNNNNNNNNNNNNNNNNNNNNNNNNNNNNNNNNNNNNNNNNNNNNNNNNNNNNNNNNNNNNNNNNNNNNNNNNNNNNNNNNNNNNNNNNNNNNNNNNNNNNNNNNNNNNNNNNNNNNNNNNNNNNNNNNNNNNNNNNNNNNNNNNNNNNNNNNNNNNNNNNNNNNNNNNNNNNNNNNNNNNNNNNNNNNNNNNNNNNNNNNNNNNNNNNNNNNNNNNNNNNNNNNNNNNNNCATTTTGCTGCCGGTCAGCACATGTTTTGGTTTTTTGGTCACCCCGAAGTGTATGTTTTAATTTTACCCGGGTTTGGTATGGTTAGACATGCTTGTTTAAACATGGGATGTGCACCTGACGTTTTTGGATTTTATGGATTAGTGTTTGCCAGATTTTCAATAGTTTGCCTAGGGAGTGTTGTTTGAGCACACCACATGTTTGTTGTTGGTCTAGATGTTAAGACTGCTGTCTTTTTTAGTTCTGTTACAATGGTTATTGGTGTACCAACTGGTATAAAGGTGTTTACGTGGTTATATATGTTACTAAAAAGACAGGTAAAAAAGAGAGATCCTGTATTTTTATGGGTTGTGTCCTTTATTGTTTTATTTACTTTTGGCGGTGTGACAGGGATTGTTTTATCCGCTTGTGTATTAGATAATGTACTACACGATACATGGTTTGTTGTTGCTCATTTTCATTATGTCATGTCTTTGGGTTCGTATATGAGTATAATTATTATGTTTATATGATGATGACCATTAATTACAGGGGTAAGATTGAAAAAGTATTTATTACAATGCCAGTGTGTTGTTTCAAATGTTGGTTTTAATATGTGTTTTTTYCCHATGCATNNNNNNNNNNNNNNNNNNNNNNNNNNNNNNNNNNNNNNNNNNNNNNNNNNNNNNNNNNNNNNNNNNNNNNNNNNNNNNNNNNNNNNNNNNNNNNNNNNNNNNNNNNNNNNNNNNNNNNNNNNNNNNNNNNNNNNNNNNNNNNNNNNNNNNNNNNNNNNNNNNNNNNNNNNNNNNNNNNNNNNNNNNNNNNNNNNNNNNNNNNNNNNNNNNNNNNNNNNNNNNNNNNNNNNNNNNNNNNNNNNNNNNNNNNNNNNNNNNNNNNNNNNNNNNNNNNNNNNNNNNNNNNNNNNNNNNNNNNNNNNNNNNNNNNNNNNNNNNNNNNNN
PS197_            NNNNNNNNNNNNNNNNNNNNNNNNNNNNNNNNNNNNNNNNNNNNNNNNNNNNNNNNNNNNNNNNNNNNNNNNNNNNNNNNNNNNNNNNNNNNNNNNNNNNNNNNNNNNNNNNNNNNNNNNNNNNNNNNNNNNNNNNNNNNNNNNNNNNNNNNNNNNNNNNNNNNNNNNNNNNNNNNNNNNNNNNNNNNNNNNNNNNNNNNNNNNNNNNNNNNNNNNNNNNNNNNNNNNNNNNNNNNNNNNNNNNNNNNNNNNNNNNNNNNNNNNNNNNNNNNNNNNNNNNNNNNNNNNNNNNNNNNNNNNNNNNNNNNNNNNNNNNNNNNNNNNNNNNNNNNNNNNNNNNNNNNNNNNNNNNNNNNNNNNNNNNNNNNNNNNNNNNNNNNNNNNNNNNNNNNNNNNNNNNNNNNNNNNNNNNNNNNNNNNNNNNNNNNNNNNNNNNNNNNNNNNNNNNNNNNNNNNNNNNNNNNNNNNNNNNNNNNNNNNNNNNNNNNNNNNNNNNNNNNNNNNNNNNNNNNNNNNNNNNNNNNNNNNNNNNNNNNNNNNNNNNNNNNNNNNNNNNNNNNNNNNNNNNNNNNNNNNNNNNNNNNNNNNNNNNNNNNNNNNNNNNNNNNNNNNNNNNNNNNNNNNNNNNNNNNNNNNNNNNNNNNNNNNNNNNNNNNNNNNNNNNNNNNNNNNNNNNNNNNNCATTTTGCTGCCGGTCAGCACATGTTTTGGTTTTTTGGTCACCCGGAGGTATACGTTTTGATTTTACCAGGGTTTGGCATGGTAAGACATGCTTGCTTAAAAATGGGGTGTGCCCCAGATGTGTTTGGGTTTTATGGATTAGTATTTGCTAGGTTTTCTATAGTTTGTCTTGGTAGTGTCGTGTGAGCCCATCATATGTTTGTTGTTGGGTTAGATGTAAAGACTGCTGTGTTTTTTAGTTCTGTGACAATGGTCATCGGTGTGCCAACTGGGATCAAGGTGTTTACATGATTATATATGTTACTAAAAAGTAAAGTGAAAAAGACGGATCCAGTATTTTTGTGGGTAGTGTCCTTTATAATTTTATTTACTTTTGGGGGTGTTACCGGAATTGTGTTGTCAGCTTGTGTTTTAGATAAAGTTTTACATGATACCTGGTTTGTTGTTGCTCATTTTCATTATGTTATGTCATTAGGTTCATACATGAGTATAATTATAATGTTTATTTGATGATGACCTTTAATAACGGGGGTGAGGTTAAAAAAGTATTTGTTGCAGTGTCAGTGTGTTGTATCAAAAGTTGGGTTTAACATGTGTTTTTTYCCHATGCATNNNNNNNNNNNNNNNNNNNNNNNNNNNNNNNNNNNNNNNNNNNNNNNNNNNNNNNNNNNNNNNNNNNNNNNNNNNNNNNNNNNNNNNNNNNNNNNNNNNNNNNNNNNNNNNNNNNNNNNNNNNNNNNNNNNNNNNNNNNNNNNNNNNNNNNNNNNNNNNNNNNNNNNNNNNNNNNNNNNNNNNNNNNNNNNNNNNNNNNNNNNNNNNNNNNNNNNNNNNNNNNNNNNNNNNNNNNNNNNNNNNNNNNNNNNNNNNNNNNNNNNNNNNNNNNNNNNNNNNNNNNNNNNNNNNNNNNNNNNNNNNNNNNNNNNNNNNNNNNNNNNN
PS219_            NNNNNNNNNNNNNNNNNNNNNNNNNNNNNNNNNNNNNNNNNNNNNNNNNNNNNNNNNNNNNNNNNNNNNNNNNNNNNNNNNNNNNNNNNNNNNNNNNNNNNNNNNNNNNNNNNNNNNNNNNNNNNNNNNNNNNNNNNNNNNNNNNNNNNNNNNNNNNNNNNNNNNNNNNNNNNNNNNNNNNNNNNNNNNNNNNNNNNNNNNNNNNNNNNNNNNNNNNNNNNNNNNNNNNNNNNNNNNNNNNNNNNNNNNNNNNNNNNNNNNNNNNNNNNNNNNNNNNNNNNNNNNNNNNNNNNNNNNNNNNNNNNNNNNNNNNNNNNNNNNNNNNNNNNNNNNNNNNNNNNNNNNNNNNNNNNNNNNNNNNNNNNNNNNNNNNNNNNNNNNNNNNNNNNNNNNNNNNNNNNNNNNNNNNNNNNNNNNNNNNNNNNNNNNNNNNNNNNNNNNNNNNNNNNNNNNNNNNNNNNNNNNNNNNNNNNNNNNNNNNNNNNNNNNNNNNNNNNNNNNNNNNNNNNNNNNNNNNNNNNNNNNNNNNNNNNNNNNNNNNNNNNNNNNNNNNNNNNNNNNNNNNNNNNNNNNNNNNNNNNNNNNNNNNNNNNNNNNNNNNNNNNNNNNNNNNNNNNNNNNNNNNNNNNNNNNNNNNNNNNNNNNNNNNNNNNNNNNNNNNNNNNNNNNNNNNNNNNNNNNCATTTTGCTGCCGGTCAGCACATGTTTTGGTTTTTTGGTCATCCGGAAGTTTACGTTTTAATTTTACCAGGATTTGGTATGGTAAGTCATGCTTGTTTAAAAATGGGATGCGCACCAGATGTGTTTGGATTTTATGGTTTGGTGTTTGCTAGATTTTCTATAGTTTGTCTTGGTAGCGTAGTATGAGCGCATCATATGTTTGTAGTAGGTTTAGATGTAAAGACAGCAGTTTTTTTTAGATCTGTTACTATGATAATAGGTGTTCCAACAGGTATAAAGGTGTTTACATGGCTATATATGTTATTAAAAAGTAATGTGAAAAAGAGGGATCCAGTGTTTTTATGGGTTGTATCGTTTATAGTTTTATTTACTTTTGGCGGTGTAACAGGAATTGTTTTATCAGCTTGTGTTTTAGATAATGTTCTTCATGATACATGGTTTGTTGTTGCTCATTTTCATTATGTAATGTCACTTGGTTCGTATATTAGTATAATTATAATGTTGATTTGGTGGTGACCGTTAATTACTGGGGTTAGTTTAAATAAGTATTTATTACAATGTCAGTGTATAGTATCAAAAGTTGGGTTTAATATGTGTTTTTTYCCHATGCATNNNNNNNNNNNNNNNNNNNNNNNNNNNNNNNNNNNNNNNNNNNNNNNNNNNNNNNNNNNNNNNNNNNNNNNNNNNNNNNNNNNNNNNNNNNNNNNNNNNNNNNNNNNNNNNNNNNNNNNNNNNNNNNNNNNNNNNNNNNNNNNNNNNNNNNNNNNNNNNNNNNNNNNNNNNNNNNNNNNNNNNNNNNNNNNNNNNNNNNNNNNNNNNNNNNNNNNNNNNNNNNNNNNNNNNNNNNNNNNNNNNNNNNNNNNNNNNNNNNNNNNNNNNNNNNNNNNNNNNNNNNNNNNNNNNNNNNNNNNNNNNNNNNNNNNNNNNNNNNNNNNN
PD214_            NNNNNNNNNNNNNNNNNNNNNNNNNNNNNNNNNNNNNNNNNNNNNNNNNNNNNNNNNNNNNNNNNNNNNNNNNNNNNNNNNNNNNNNNNNNNNNNNNNNNNNNNNNNNNNNNNNNNNNNNNNNNNNNNNNNNNNNNNNNNNNNNNNNNNNNNNNNNNNNNNNNNNNNNNNNNNNNNNNNNNNNNNNNNNNNNNNNNNNNNNNNNNNNNNNNNNNNNNNNNNNNNNNNNNNNNNNNNNNNNNNNNNNNNNNNNNNNNNNNNNNNNNNNNNNNNNNNNNNNNNNNNNNNNNNNNNNNNNNNNNNNNNNNNNNNNNNNNNNNNNNNNNNNNNNNNNNNNNNNNNNNNNNNNNNNNNNNNNNNNNNNNNNNNNNNNNNNNNNNNNNNNNNNNNNNNNNNNNNNNNNNNNNNNNNNNNNNNNNNNNNNNNNNNNNNNNNNNNNNNNNNNNNNNNNNNNNNNNNNNNNNNNNNNNNNNNNNNNNNNNNNNNNNNNNNNNNNNNNNNNNNNNNNNNNNNNNNNNNNNNNNNNNNNNNNNNNNNNNNNNNNNNNNNNNNNNNNNNNNNNNNNNNNNNNNNNNNNNNNNNNNNNNNNNNNNNNNNNNNNNNNNNNNNNNNNNNNNNNNNNNNNNNNNNNNNNNNNNNNNNNNNNNNNNNNNNNNNNNNNNNNNNNNNNNNNNNNNNNNNNCATTTTGCTGCCGGTCAGCACATGTTTTGGTTTTTTGGTCACCCTGAAGTTTATGTTTTAATTTTACCAGGATTTGGAATGGTTAGCCATGCTTGCTTGAAAATGGGGTGTGCCCCAGATGTGTTTGGGTTTTATGGGTTAGTGTTTGCTAGATTTTCTATAGTTTGCCTTGGTAGTGTAGTATGGGCGCATCATATGTTTGTAGTTGGTTTAGATGTGAAGACTGCAGTGTTTTTTAGCTCAGTTACTATGGTTATAGGGGTACCTACTGGTATTAAGGTATTCACATGATTGTATATGTTATTAAATAGTAATGTTAAAAAGAGTGATCCTGTCTTTTTATGAGTAGTGTCTTTTATAATTTTATTTACTTTTGGTGGTGTCACGGGAATTGTTTTATCGGCTTGTGTGTTGGATAATGTTCTTCATGATACTTGATTTGTTGTTGCTCACTTTCATTATGTTATGTCCTTAGGCTCTTATATCAGCATAATTATAATGCTTATATGGTGGTGGCCTTTAATCACAGGTGTTAGTTTAAAAAAGTATTTGTTGCAGTGTCAGTGTATTGTTTCTAAAGTTGGGTTTAATATGTGTTTTTTYCCHATGCATNNNNNNNNNNNNNNNNNNNNNNNNNNNNNNNNNNNNNNNNNNNNNNNNNNNNNNNNNNNNNNNNNNNNNNNNNNNNNNNNNNNNNNNNNNNNNNNNNNNNNNNNNNNNNNNNNNNNNNNNNNNNNNNNNNNNNNNNNNNNNNNNNNNNNNNNNNNNNNNNNNNNNNNNNNNNNNNNNNNNNNNNNNNNNNNNNNNNNNNNNNNNNNNNNNNNNNNNNNNNNNNNNNNNNNNNNNNNNNNNNNNNNNNNNNNNNNNNNNNNNNNNNNNNNNNNNNNNNNNNNNNNNNNNNNNNNNNNNNNNNNNNNNNNNNNNNNNNNNNNNNNN
PS006_            NNNNNNNNNNNNNNNNNNNNNNNNNNNNNNNNNNNNNNNNNNNNNNNNNNNNNNNNNNNNNNNNNNNNNNNNNNNNNNNNNNNNNNNNNNNNNNNNNNNNNNNNNNNNNNNNNNNNNNNNNNNNNNNNNNNNNNNNNNNNNNNNNNNNNNNNNNNNNNNNNNNNNNNNNNNNNNNNNNNNNNNNNNNNNNNNNNNNNNNNNNNNNNNNNNNNNNNNNNNNNNNNNNNNNNNNNNNNNNNNNNNNNNNNNNNNNNNNNNNNNNNNNNNNNNNNNNNNNNNNNNNNNNNNNNNNNNNNNNNNNNNNNNNNNNNNNNNNNNNNNNNNNNNNNNNNNNNNNNNNNNNNNNNNNNNNNNNNNNNNNNNNNNNNNNNNNNNNNNNNNNNNNNNNNNNNNNNNNNNNNNNNNNNNNNNNNNNNNNNNNNNNNNNNNNNNNNNNNNNNNNNNNNNNNNNNNNNNNNNNNNNNNNNNNNNNNNNNNNNNNNNNNNNNNNNNNNNNNNNNNNNNNNNNNNNNNNNNNNNNNNNNNNNNNNNNNNNNNNNNNNNNNNNNNNNNNNNNNNNNNNNNNNNNNNNNNNNNNNNNNNNNNNNNNNNNNNNNNNNNNNNNNNNNNNNNNNNNNNNNNNNNNNNNNNNNNNNNNNNNNNNNNNNNNNNNNNNNNNNNNNNNNNNNNNNNNNNNNNNNNCATTTTGCTGCCGGTCARCATATGTTTTGRTTTTTTGGGCACCCAGAAGTGTATGTGTTAATTTTACCAGGATTTGGAATGATAAGTCATGCTTGTTTGAACATGGGGTGTGCTTTTGATGTTTTTGGGTTTTATGGTTTAGTTTTTGCAAGGTTTTCTATTGTTTGTTTAGGTAGTGTTGTTTGAGCACATCATATGTTTGTTGTAGGTTTAGATGTAAAGACCGCTGTTTTTTTTAGATCTGTTACTATGATAATTGGTGTTCCTACAGGTATAAAGGTCTTTACATGATTGTATATGCTTTTAAATAGTAAAGTAAAAAAGATGGATCCTGTATTTTTATGGATTGTTTCTTTTATAATTTTATTTACTTTTGGAGGAGTAACAGGGATCGTTTTATCAGCTTGTGTCTTAGATAAAGTTTTACATGACACTTGATTTGTTGTTGCTCATTTTCATTATGTTATGTCGTTGGGGTCATATATGAGCATAATTATAATGTTTATTTGATGATGGCCTTTAATTACAGGATTGAGATTAAAAAAGTATTTGTTACAGTGTCAATGTATTGTTTCTAATATTGGGTTTAATATGTGTTTTTTYCCHATGCATNNNNNNNNNNNNNNNNNNNNNNNNNNNNNNNNNNNNNNNNNNNNNNNNNNNNNNNNNNNNNNNNNNNNNNNNNNNNNNNNNNNNNNNNNNNNNNNNNNNNNNNNNNNNNNNNNNNNNNNNNNNNNNNNNNNNNNNNNNNNNNNNNNNNNNNNNNNNNNNNNNNNNNNNNNNNNNNNNNNNNNNNNNNNNNNNNNNNNNNNNNNNNNNNNNNNNNNNNNNNNNNNNNNNNNNNNNNNNNNNNNNNNNNNNNNNNNNNNNNNNNNNNNNNNNNNNNNNNNNNNNNNNNNNNNNNNNNNNNNNNNNNNNNNNNNNNNNNNNNNNNNN
PD196_            NNNNNNNNNNNNNNNNNNNNNNNNNNNNNNNNNNNNNNNNNNNNNNNNNNNNNNNNNNNNNNNNNNNNNNNNNNNNNNNNNNNNNNNNNNNNNNNNNNNNNNNNNNNNNNNNNNNNNNNNNNNNNNNNNNNNNNNNNNNNNNNNNNNNNNNNNNNNNNNNNNNNNNNNNNNNNNNNNNNNNNNNNNNNNNNNNNNNNNNNNNNNNNNNNNNNNNNNNNNNNNNNNNNNNNNNNNNNNNNNNNNNNNNNNNNNNNNNNNNNNNNNNNNNNNNNNNNNNNNNNNNNNNNNNNNNNNNNNNNNNNNNNNNNNNNNNNNNNNNNNNNNNNNNNNNNNNNNNNNNNNNNNNNNNNNNNNNNNNNNNNNNNNNNNNNNNNNNNNNNNNNNNNNNNNNNNNNNNNNNNNNNNNNNNNNNNNNNNNNNNNNNNNNNNNNNNNNNNNNNNNNNNNNNNNNNNNNNNNNNNNNNNNNNNNNNNNNNNNNNNNNNNNNNNNNNNNNNNNNNNNNNNNNNNNNNNNNNNNNNNNNNNNNNNNNNNNNNNNNNNNNNNNNNNNNNNNNNNNNNNNNNNNNNNNNNNNNNNNNNNNNNNNNNNNNNNNNNNNNNNNNNNNNNNNNNNNNNNNNNNNNNNNNNNNNNNNNNNNNNNNNNNNNNNNNNNNNNNNNNNNNNNNNNNNNNNNNNNNNNNCATTTTGCTGCCGGTCAGCACATGTTTTGGTTTTTTGGTCATCCAGAGGTATACGTTTTGATTTTACCAGGGTTTGGCATGGTAAGACATGCTTGTTTAAAAATGGGGTGTGCCCCGGATGTGTTTGGGTTTTATGGACTAGTGTTTGCTAGGTTTTCTATAGTTTGTCTTGGTAGTGTTGTGTGAGCCCATCACATGTTTGTTGTTGGGTTAGATGTAAAGACTGCTGTGTTTTTTAGTTCTGTAACAATGGTTATCGGTGTACCAACCGGGATCAAGGTGTTTACATGATTATATATGTTATTAAAAAGTAAAGTGAAAAAGACAGATCCCGTATTTTTGTGGGTAGTGTCTTTTATAATTTTATTTACTTTTGGAGGTGTTACCGGAATTGTGTTGTCAGCTTGTGTTTTAGATAAAGTTTTACATGATACCTGATTTGTTGTTGCTCATTTTCATTATGTTATGTCATTAGGTTCCTACATGAGTATAATTATAATGTTTATTTGATGATGACCTTTAATAACAGGGGTGAGATTAAAAAAGTATTTGTTGCAGTGTCAGTGTGTTGTATCAAAAGTTGGGTTTAACATGTGTTTTTTYCCHATGCATNNNNNNNNNNNNNNNNNNNNNNNNNNNNNNNNNNNNNNNNNNNNNNNNNNNNNNNNNNNNNNNNNNNNNNNNNNNNNNNNNNNNNNNNNNNNNNNNNNNNNNNNNNNNNNNNNNNNNNNNNNNNNNNNNNNNNNNNNNNNNNNNNNNNNNNNNNNNNNNNNNNNNNNNNNNNNNNNNNNNNNNNNNNNNNNNNNNNNNNNNNNNNNNNNNNNNNNNNNNNNNNNNNNNNNNNNNNNNNNNNNNNNNNNNNNNNNNNNNNNNNNNNNNNNNNNNNNNNNNNNNNNNNNNNNNNNNNNNNNNNNNNNNNNNNNNNNNNNNNNNNNN
PS226_            NNNNNNNNNNNNNNNNNNNNNNNNNNNNNNNNNNNNNNNNNNNNNNNNNNNNNNNNNNNNNNNNNNNNNNNNNNNNNNNNNNNNNNNNNNNNNNNNNNNNNNNNNNNNNNNNNNNNNNNNNNNNNNNNNNNNNNNNNNNNNNNNNNNNNNNNNNNNNNNNNNNNNNNNNNNNNNNNNNNNNNNNNNNNNNNNNNNNNNNNNNNNNNNNNNNNNNNNNNNNNNNNNNNNNNNNNNNNNNNNNNNNNNNNNNNNNNNNNNNNNNNNNNNNNNNNNNNNNNNNNNNNNNNNNNNNNNNNNNNNNNNNNNNNNNNNNNNNNNNNNNNNNNNNNNNNNNNNNNNNNNNNNNNNNNNNNNNNNNNNNNNNNNNNNNNNNNNNNNNNNNNNNNNNNNNNNNNNNNNNNNNNNNNNNNNNNNNNNNNNNNNNNNNNNNNNNNNNNNNNNNNNNNNNNNNNNNNNNNNNNNNNNNNNNNNNNNNNNNNNNNNNNNNNNNNNNNNNNNNNNNNNNNNNNNNNNNNNNNNNNNNNNNNNNNNNNNNNNNNNNNNNNNNNNNNNNNNNNNNNNNNNNNNNNNNNNNNNNNNNNNNNNNNNNNNNNNNNNNNNNNNNNNNNNNNNNNNNNNNNNNNNNNNNNNNNNNNNNNNNNNNNNNNNNNNNNNNNNNNNNNNNNNNNNNNNNNNNNNNNNCATTTTGCTGCCGGTCAGCACATGTTTTGGTTTTTTGGTCACCCGGAGGTGTATGTATTAATTTTGCCTGGTTTTGGTATGGTTAGACATGCATGTTTAAAAATGGGGTGTGCCCCAGACGTTTTTGGATTTTATGGGTTGGTTTTTGCTAGGTTTTCTATAGTATGCCTTGGCAGAGTTGTGTGAGCCCATCATATGTTTGTTGTTGGTTTAGATGTTAAGACTGCTGTGTTTTTTAGCTCAGTTACCATGGTAATAGGGGTTCCCACAGGTATAAAGGTGTTTACATGGTTATATATGTTATTAAAAAGAAACGTTAAAAAGACTGATCCTGTATTTTTATGGGTAATATCATTTATAATATTATTTACTTTTGGTGGTGTTACTGGTATTGTGTTATCAGCATGTGTGTTAGATAAAGTATTACATGATACTTGGTTTGTTGTTGCTCATTTTCATTATGTTATGTCCTTAGGTTCATACATGAGTATTATTATAATGTTTATTTGGTGATGGCCTTTAATAACAGGCGTTAGACTAAAAAAGTATTTGTTGCAGTGTCAGTGTATAGTGTCAAATGTTGGTTTTAATATGTGTTTTTTYCCHATGCATNNNNNNNNNNNNNNNNNNNNNNNNNNNNNNNNNNNNNNNNNNNNNNNNNNNNNNNNNNNNNNNNNNNNNNNNNNNNNNNNNNNNNNNNNNNNNNNNNNNNNNNNNNNNNNNNNNNNNNNNNNNNNNNNNNNNNNNNNNNNNNNNNNNNNNNNNNNNNNNNNNNNNNNNNNNNNNNNNNNNNNNNNNNNNNNNNNNNNNNNNNNNNNNNNNNNNNNNNNNNNNNNNNNNNNNNNNNNNNNNNNNNNNNNNNNNNNNNNNNNNNNNNNNNNNNNNNNNNNNNNNNNNNNNNNNNNNNNNNNNNNNNNNNNNNNNNNNNNNNNNNNN
PS306_            NNNNNNNNNNNNNNNNNNNNNNNNNNNNNNNNNNNNNNNNNNNNNNNNNNNNNNNNNNNNNNNNNNNNNNNNNNNNNNNNNNNNNNNNNNNNNNNNNNNNNNNNNNNNNNNNNNNNNNNNNNNNNNNNNNNNNNNNNNNNNNNNNNNNNNNNNNNNNNNNNNNNNNNNNNNNNNNNNNNNNNNNNNNNNNNNNNNNNNNNNNNNNNNNNNNNNNNNNNNNNNNNNNNNNNNNNNNNNNNNNNNNNNNNNNNNNNNNNNNNNNNNNNNNNNNNNNNNNNNNNNNNNNNNNNNNNNNNNNNNNNNNNNNNNNNNNNNNNNNNNNNNNNNNNNNNNNNNNNNNNNNNNNNNNNNNNNNNNNNNNNNNNNNNNNNNNNNNNNNNNNNNNNNNNNNNNNNNNNNNNNNNNNNNNNNNNNNNNNNNNNNNNNNNNNNNNNNNNNNNNNNNNNNNNNNNNNNNNNNNNNNNNNNNNNNNNNNNNNNNNNNNNNNNNNNNNNNNNNNNNNNNNNNNNNNNNNNNNNNNNNNNNNNNNNNNNNNNNNNNNNNNNNNNNNNNNNNNNNNNNNNNNNNNNNNNNNNNNNNNNNNNNNNNNNNNNNNNNNNNNNNNNNNNNNNNNNNNNNNNNNNNNNNNNNNNNNNNNNNNNNNNNNNNNNNNNNNNNNNNNNNNNNNNNNNNNNNNNNNNNCATTTTGCTGCCGGTCAGCACATGTTTTGGTTTTTTGGCCACCCAGAGGTGTACGTTTTGATCTTACCAGGCTTTGGCATGGTGAGTCATGCTTGTTTAAAAATGGGGTGTGCCCCAGATGTTTTTGGATTCTATGGGTTAGTTTTCGCTAGCTTTTCTATAGTGTGCTTGGGTAGCGTTGTTTGAGCTCACCACATGTTTGTTGTTGGTTTAGACGTTAAGACTGCTGTCTTTTTTAGCTCGGTAACAATGGTAATCGGGGTTCCTACTGGTATCAAGGTGTTTACATGGTTGTATATGTTATTAAAAAGTAATGTAAAAAAGACAGACCCGGTATTTTTATGAGTTGTATCGTTTATAACTTTATTTACTTTCGGGGGTGTGACAGGGATTGTATTATCTGCCTGTGTACTAGATAAAGTTTTACATGATACATGGTTTGTTGTCGCGCATTTTCATTATGTGATGTCACTAGGGTCTTATATAAGTATAATTTTAATGTTTATCTGATGATGACCCTTGATAACAGGTGTGAGGCTAAAAAAGTATCTTTTACAGTGTCAGTGCGTTGTATCAAAAATAGGGTTTAATATGTGTTTTTTYCCHNNNNNNNNNNNNNNNNNNNNNNNNNNNNNNNNNNNNNNNNNNNNNNNNNNNNNNNNNNNNNNNNNNNNNNNNNNNNNNNNNNNNNNNNNNNNNNNNNNNNNNNNNNNNNNNNNNNNNNNNNNNNNNNNNNNNNNNNNNNNNNNNNNNNNNNNNNNNNNNNNNNNNNNNNNNNNNNNNNNNNNNNNNNNNNNNNNNNNNNNNNNNNNNNNNNNNNNNNNNNNNNNNNNNNNNNNNNNNNNNNNNNNNNNNNNNNNNNNNNNNNNNNNNNNNNNNNNNNNNNNNNNNNNNNNNNNNNNNNNNNNNNNNNNNNNNNNNNNNNNNNNNNNNNNN
PD413_            NNNNNNNNNNNNNNNNNNNNNNNNNNNNNNNNNNNNNNNNNNNNNNNNNNNCGCGTCGGCATTCTATATACATTAGTAGGTATTTGAGCAGGGTTTCTGGGTTTAAGTTTTAGTCTTATGATTCGAATAAAATTTATTGAACCATATTATAATGTTATTTCAACTGATTGCTATAACTTTTTGATTACAAATCATGGAATATTAATGATTTTCTTTTTTTTAATGCCTGTCCTCATAGGGGGCTTTGGTAAATTTTTAATTCCTCTATTAAGTGGGCTTTCTGACTTAAAACTACCACGGCTAAAAGCCCTAAGATTCTGATTATTAGTGCCCTCTACACTATTTTTGGTAATTAGTATGTGTTTAGGGGCTGGTGTTGGATGAACCTTTTATCCCCCCCTGTCTTCCTCTTCATTTAGTGGTAGTAGGGGCGTGGATTTTTTGATGTTTTCTCTTCACTTAGCCGGGGTCTCTAGTATTTTCAGTTCTATAAATTTTATTTGCACCCTCTATAGTGTATTTAGTATGAAATTGTCTTCACGCAGTTCTGTTATTTTATGAACTTATTTGTTTACTTCTATCCTTCTTTTAACAACGCTACCCGTGTTAGCTGCTGCCATAACCATGTTACTTTTTNNNNNNNNNNNNNNNNNNNNNNNNNNNNNNNNNNNNNNNNNNNNNNNNNNNNNNNNNNNNNNNNNNNNNNNNNNNNNNNNNNNNNNNNNNNNNNNNNNNNNNNNNNNNNNNNNNNNNNNNNNNNNNNNNNNNNNNNNNNNNNNNNNNNNNNNNNNNNNNNNNNNNNNNNNNNNNNNNNNNNNNNNNNNNNNNNNNNNNNNNNNNNNNNNNNNNNNNNNNNNNNNNNNNNNNNNNNNNNNNNNNNNNNNNNNNNNNNNNNNNNNNNNNNNNNNNNNNNNNNNNNNNNNNNNNNNNNNNNNNNNNNNNNNNNNNNNNNNNNNNNNNNNNNNNNNNNNNNNNNNNNNNNNNNNNNNNNNNNNNNNNNNNNNNNNNNNNNNNNNNNNNNNNNNNNNNNNNNNNNNNNNNNNNNNNNNNNNNNNNNNNNNNNNNNNNNNNNNNNNNNNNNNNNNNNNNNNNNNNNNNNNNNNNNNNNNNNNNNNNNNNNNNNNNNNNNNNNNNNNNNNNNNNNNNNNNNNNNNNNNNNNNNNNNNNNNNNNNNNNNNNNNNNNNNNNNNNNNNNNNNNNNNNNNNNNNNNNNNNNNNNNNNNNNNNNNNNNNNNNNNNNNNNNNNNNNNNNNNNNNNNNNNNNNNNNNNNNNNNNNNNNNNNNNNNNNNNNNNNNNNNNNNNNNNNNNNNNNNNNNNNNNNNNNNNNNNNNNNNNNNNNNNNNNNNNNNNNNNNNNNNNNNNNNNNNNNNNNNNNNNNNNNNNNNNNNNNNNNNNNNNNNNNNNNNNNNNNNNNNNNNNNNNNNNNNNNNNNNNNNNNNNNNNNNNNNNNNNNNNNNNNNNNNNNNNNNNNNNNNNNNNNNNNNNNNNNNNNNNNNNNNNNNNNNNNNNNNNNNNNNNNNNNNNNNNNNNNNNNNNNNNNNNNNNNNNNNNNNNNNNNNNNNNNNNNNNNNNNNNNNNNNNNNNNNNNNNNNNNNNNNNNNNNNNNNNNNNNNNNN
PD090_            NNNNNNNNNNNNNNNNNNNNNNNNNNNNNNNNNNNNNNNNNNNNNNNNNNNCGTATTGGTATACTTTATACGATAGTTGGAATTTGAGCTGGGTTTTTGGGTCTAAGATTTAGTGCTATGATCCGTATAAAATTTTTAGAGCCTTACTATAAAGTAATTTCAACAGATTGTTATAAATTTTTAGCTACTAATCATGGTATATTGATGATCTTCTTTTTTTTAATGCCAATATTAATAGGCGGTTTTGGGAAATTTTTAATTCCTTTATTGGGGGGCTTATCTGATTTAAATTTACCTCGCTTGAAAGCTATTAGTTTATGGCTTCTTCTTCCGTCTGTGATATTTTTACTCGTAAGAATGTATTTAGGTGCTGGTGTAGGTTGAACTTTTTATCCGCCATTATCGTCATCAATGTTTACAAGGAGTAAGGGCGTTGATTTTCTTATGTTTTCTTTACATTTAGCAGGGGTTTCAAGGGTATTTAGTTCAATCAATTTTATTTGTACTCTTTACACCATATTTATAGAAAATTTATCTTCCCGTAGTTCAGTAATTTTATGAACCTACTTATTTACTTCAATCTTACTTTTAACTACTTTGCCAGTGCTGGCTGCTGCTATTACTATGCTTCTTTTTNNNNNNNNNNNNNNNNNNNNNNNNNNNNNNNNNNNNNNNNNNNNNNNNNNNNNNNNNNNNNNNNNNNNNNNNNNNNNNNNNNNNNNNNNNNNNNNNNNNNNNNNNNNNNNNNNNNNNNNNNNNNNNNNNNNNNNNNNNNNNNNNNNNNNNNNNNNNNNNNNNNNNNNNNNNNNNNNNNNNNNNNNNNNNNNNNNNNNNNNNNNNNNNNNNNNNNNNNNNNNNNNNNNNNNNNNNNNNNNNNNNNNNNNNNNNNNNNNNNNNNNNNNNNNNNNNNNNNNNNNNNNNNNNNNNNNNNNNNNNNNNNNNNNNNNNNNNNNNNNNNNNNNNNNNNNNNNNNNNNNNNNNNNNNNNNNNNNNNNNNNNNNNNNNNNNNNNNNNNNNNNNNNNNNNNNNNNNNNNNNNNNNNNNNNNNNNNNNNNNNNNNNNNNNNNNNNNNNNNNNNNNNNNNNNNNNNNNNNNNNNNNNNNNNNNNNNNNNNNNNNNNNNNNNNNNNNNNNNNNNNNNNNNNNNNNNNNNNNNNNNNNNNNNNNNNNNNNNNNNNNNNNNNNNNNNNNNNNNNNNNNNNNNNNNNNNNNNNNNNNNNNNNNNNNNNNNNNNNNNNNNNNNNNNNNNNNNNNNNNNNNNNNNNNNNNNNNNNNNNNNNNNNNNNNNNNNNNNNNNNNNNNNNNNNNNNNNNNNNNNNNNNNNNNNNNNNNNNNNNNNNNNNNNNNNNNNNNNNNNNNNNNNNNNNNNNNNNNNNNNNNNNNNNNNNNNNNNNNNNNNNNNNNNNNNNNNNNNNNNNNNNNNNNNNNNNNNNNNNNNNNNNNNNNNNNNNNNNNNNNNNNNNNNNNNNNNNNNNNNNNNNNNNNNNNNNNNNNNNNNNNNNNNNNNNNNNNNNNNNNNNNNNNNNNNNNNNNNNNNNNNNNNNNNNNNNNNNNNNNNNNNNNNNNNNNNNNNNNNNNNNNNNNNNNNNNNNNNNNNNNNNNNNNNNNNNNNNNNNNN
PD091_            NNNNNNNNNNNNNNNNNNNNNNNNNNNNNNNNNNNNNNNNNNNNNNNNNNNCGTATAGGCATACTTTACACTTTGGTCGGTGTTTGGGCAGGGTTTTTAGGATTAAGGTTTAGTGTTATGATCCGCGTTAAATTTTTAGAGCCATACTACAATGTTATTTCTACCGACTGCTATAAATTTTTAGTGACAAATCACGGCATTTTGATGATTTTTTTCTTTTTGATGCCAATTTTAATAGGGGGTTTTGGAAATTTCTTGATTCCGCTGCTCGGTGGACTGTCAGACTTGAAATTACCACGTCTAAATGCTTTAAGCTTTTGGTTGTTAGTCCCATCTGTGCTTTTTTTAGTTATTAGTATGTGCCTGGGTGCTGGCGTTGGTTGAACCTTTTATCCGCCTCTTTCTTCTTCTTTATTCAGCGGTGGAAAGGGTGTGGATTTTTTGATGTTTTCTTTACATTTAGCTGGCATTTCGAGAGTTTTTAGCTCTATAAATTTTATTTGCACCCTTTATAGGGTTTTTAGGGCTAATTTGGCAGCTCGTAGGTCGATAATTCTTTGGACCTACCTTTTCACTTCTATTCTGCTCTTAACTACGCTCCCTGTGCTAGCTGCTGCTATTACTATGCTTTTGTTCNNNNNNNNNNNNNNNNNNNNNNNNNNNNNNNNNNNNNNNNNNNNNNNNNNNNNNNNNNNNNNNNNNNNNNNNNNNNNNNNNNNNNNNNNNNNNNNNNNNNNNNNNNNNNNNNNNNNNNNNNNNNNNNNNNNNNNNNNNNNNNNNNNNNNNNNNNNNNNNNNNNNNNNNNNNNNNNNNNNNNNNNNNNNNNNNNNNNNNNNNNNNNNNNNNNNNNNNNNNNNNNNNNNNNNNNNNNNNNNNNNNNNNNNNNNNNNNNNNNNNNNNNNNNNNNNNNNNNNNNNNNNNNNNNNNNNNNNNNNNNNNNNNNNNNNNNNNNNNNNNNNNNNNNNNNNNNNNNNNNNNNNNNNNNNNNNNNNNNNNNNNNNNNNNNNNNNNNNNNNNNNNNNNNNNNNNNNNNNNNNNNNNNNNNNNNNNNNNNNNNNNNNNNNNNNNNNNNNNNNNNNNNNNNNNNNNNNNNNNNNNNNNNNNNNNNNNNNNNNNNNNNNNNNNNNNNNNNNNNNNNNNNNNNNNNNNNNNNNNNNNNNNNNNNNNNNNNNNNNNNNNNNNNNNNNNNNNNNNNNNNNNNNNNNNNNNNNNNNNNNNNNNNNNNNNNNNNNNNNNNNNNNNNNNNNNNNNNNNNNNNNNNNNNNNNNNNNNNNNNNNNNNNNNNNNNNNNNNNNNNNNNNNNNNNNNNNNNNNNNNNNNNNNNNNNNNNNNNNNNNNNNNNNNNNNNNNNNNNNNNNNNNNNNNNNNNNNNNNNNNNNNNNNNNNNNNNNNNNNNNNNNNNNNNNNNNNNNNNNNNNNNNNNNNNNNNNNNNNNNNNNNNNNNNNNNNNNNNNNNNNNNNNNNNNNNNNNNNNNNNNNNNNNNNNNNNNNNNNNNNNNNNNNNNNNNNNNNNNNNNNNNNNNNNNNNNNNNNNNNNNNNNNNNNNNNNNNNNNNNNNNNNNNNNNNNNNNNNNNNNNNNNNNNNNNNNNNNNNNNNNNNNNNNNNNNNNNNNNNNN
PD092_            NNNNNNNNNNNNNNNNNNNNNNNNNNNNNNNNNNNNNNNNNNNNNNNNNNNCGTATCGGTATACTTTACACAGTAGTTGGTATTTGAGCCGGGTTCTTAGGACTTAGATTTAGAGCTATGATCCGTATAAAATTTTTAGAACCCTATTATAAAGTAATCTCTACAGATTGTTATAAATTTTTGGCTACTAATCATGGTATACTCATGATTTTCTTTTTTTTAATGCCAATTTTAATAGGTGGCTTTGGGAAATTTTTAATACCCCTTCTAGGCGGTTTATCAGATTTGAATTTACCCCGCTTAAACGCCGTTAGCTTATGGCTACTTTTACCCTCCGTGATATTTTTACTCTTGAGAATGTGTTTAGGTGCTGGAGTCGGTTGAACATTTTATCCACCTTTATCATCATCACTTTTTACTAGGAGAAAGGGAGTTGATTTTTTGATGTTTTCTCTCCATTTAGCGGGAGTTTCGAGTATATTCAGATCAATAAATTTTATTTGTACTCTTTATACAGTATTTATTAATAATTTATCATCTCGAAGTTCTGTTATACTTTGAACTTACTTATTTACTTCAATTTTACTCTTAACGACACTTCCAGTATTAGCAGCTGCCATTACGATGCTTCTATTTNNNNNNNNNNNNNNNNNNNNNNNNNNNNNNNNNNNNNNNNNNNNNNNNNNNNNNNNNNNNNNNNNNNNNNNNNNNNNNNNNNNNNNNNNNNNNNNNNNNNNNNNNNNNNNNNNNNNNNNNNNNNNNNNNNNNNNNNNNNNNNNNNNNNNNNNNNNNNNNNNNNNNNNNNNNNNNNNNNNNNNNNNNNNNNNNNNNNNNNNNNNNNNNNNNNNNNNNNNNNNNNNNNNNNNNNNNNNNNNNNNNNNNNNNNNNNNNNNNNNNNNNNNNNNNNNNNNNNNNNNNNNNNNNNNNNNNNNNNNNNNNNNNNNNNNNNNNNNNNNNNNNNNNNNNNNNNNNNNNNNNNNNNNNNNNNNNNNNNNNNNNNNNNNNNNNNNNNNNNNNNNNNNNNNNNNNNNNNNNNNNNNNNNNNNNNNNNNNNNNNNNNNNNNNNNNNNNNNNNNNNNNNNNNNNNNNNNNNNNNNNNNNNNNNNNNNNNNNNNNNNNNNNNNNNNNNNNNNNNNNNNNNNNNNNNNNNNNNNNNNNNNNNNNNNNNNNNNNNNNNNNNNNNNNNNNNNNNNNNNNNNNNNNNNNNNNNNNNNNNNNNNNNNNNNNNNNNNNNNNNNNNNNNNNNNNNNNNNNNNNNNNNNNNNNNNNNNNNNNNNNNNNNNNNNNNNNNNNNNNNNNNNNNNNNNNNNNNNNNNNNNNNNNNNNNNNNNNNNNNNNNNNNNNNNNNNNNNNNNNNNNNNNNNNNNNNNNNNNNNNNNNNNNNNNNNNNNNNNNNNNNNNNNNNNNNNNNNNNNNNNNNNNNNNNNNNNNNNNNNNNNNNNNNNNNNNNNNNNNNNNNNNNNNNNNNNNNNNNNNNNNNNNNNNNNNNNNNNNNNNNNNNNNNNNNNNNNNNNNNNNNNNNNNNNNNNNNNNNNNNNNNNNNNNNNNNNNNNNNNNNNNNNNNNNNNNNNNNNNNNNNNNNNNNNNNNNNNNNNNNNNNNNNNNNNNNNNNNNNNN
PS439_            NNNNNNNNNNNNNNNNNNNNNNNNNNNNNNNNNNNNNNNNNNNNNNNNNNNNNNNNNNNNNNNNNNNNNNNNNNNNNNNNNNNNNNNNNNNNNNNNNNNNNNNNNNNNNNNNNNNNNNNNNNNNNNNNNNNNNNNNNNNNNNNNNNNNNNNNNNNNNNNNNNNNNNNNNNNNNNNNNNNNNNNNNNNNNNNNNNNNNNNNNNNNNNNNNNNNNNNNNNNNNNNNNNNNNNNNNNNNNNNNNNNNNNNNNNNNNNNNNNNNNNNNNNNNNNNNNNNNNNNNNNNNNNNNNNNNNNNNNNNNNNNNNNNNNNNNNNNNNNNNNNNNNNNNNNNNNNNNNNNNNNNNNNNNNNNNNNNNNNNNNNNNNNNNNNNNNNNNNNNNNNNNNNNNNNNNNNNNNNNNNNNNNNNNNNNNNNNNNNNNNNNNNNNNNNNNNNNNNNNNNNNNNNNNNNNNNNNNNNNNNNNNNNNNNNNNNNNNNNNNNNNNNNNNNNNNNNNNNNNNNNNNNNNNNNNNNNNNNNNNNNNNNNNNNNNNNNNNNNNNNNNNNNNNNNNNNNNNNNNNNNNNNNNNNNNNNNNNNNNNNNNNNNNNNNNNNNNNNNNNNNNNNNNNNNNNNNNNNNNNNNNNNNNNNNNNNNNNNNNNNNNNNNNNNNNNNNNNNNNNNNNNNNNNNNNNNNNNNNNNNNNNNNNNNNNNNNNNNNNNNNNNNNNNTGGTTTTTTGGTCATCCCGAAGTTTATGTTTTAATTTTACCCGGGTTTGGTATGATCAGACATGCTTGTTTAAAAATGGGATGTGCCCCAGATGTTTTTGGGTTTTATGGGCTGGTTTTCGCCAGATTTTCCATTGTCTGTTTGGGGAGTGTAGTATGAGCTCACCACATGTTTACAGTTGGTCTGGATGTGAAGACAGCTGTTTTTTTTAGATCTGTAACTATGATTATAGGAGTTCCGACAGGTATAAAGGTGTTTACTTGGCTTTACATGTTAATGAAAAGCAAAGTTAACAAGATGGATCCTATATTTTTATGGGTTCTTTCTTTTATAATTCTTTTCACGTTTGGCGGGGTTACAGGAATAGTTTTATCGGCTTGCGTACTAGACAGAGTGCTACATGATACATGGTTTGTAGTGGCACATTTTCATTATGTTATGTCTCTTGGTTCGTATATTAGTATAATAATTATGTTTATATGATGATGACCTTTAATTTCAGGGGTTAGCCTCAAAAAGTATCTGCTTCAGTGCCAATGTCTCGTGTCTAACGTTGGATTCAATTTATGTTTTTTYCCHATGCATNNNNNNNNNNNNNNNNNNNNNNNNNNNNNNNNNNNNNNNNNNNNNNNNNNNNNNNNNNNNNNNNNNNNNNNNNNNNNNNNNNNNNNNNNNNNNNNNNNNNNNNNNNNNNNNNNNNNNNNNNNNNNNNNNNNNNNNNNNNNNNNNNNNNNNNNNNNNNNNNNNNNNNNNNNNNNNNNNNNNNNNNNNNNNNNNNNNNNNNNNNNNNNNNNNNNNNNNNNNNNNNNNNNNNNNNNNNNNNNNNNNNNNNNNNNNNNNNNNNNNNNNNNNNNNNNNNNNNNNNNNNNNNNNNNNNNNNNNNNNNNNNNNNNNNNNNNNNNNNNNNNN
PS225_            NNNNNNNNNNNNNNNNNNNNNNNNNNNNNNNNNNNNNNNNNNNNNNNNNNNNNNNNNNNNNNNNNNNNNNNNNNNNNNNNNNNNNNNNNNNNNNNNNNNNNNNNNNNNNNNNNNNNNNNNNNNNNNNNNNNNNNNNNNNNNNNNNNNNNNNNNNNNNNNNNNNNNNNNNNNNNNNNNNNNNNNNNNNNNNNNNNNNNNNNNNNNNNNNNNNNNNNNNNNNNNNNNNNNNNNNNNNNNNNNNNNNNNNNNNNNNNNNNNNNNNNNNNNNNNNNNNNNNNNNNNNNNNNNNNNNNNNNNNNNNNNNNNNNNNNNNNNNNNNNNNNNNNNNNNNNNNNNNNNNNNNNNNNNNNNNNNNNNNNNNNNNNNNNNNNNNNNNNNNNNNNNNNNNNNNNNNNNNNNNNNNNNNNNNNNNNNNNNNNNNNNNNNNNNNNNNNNNNNNNNNNNNNNNNNNNNNNNNNNNNNNNNNNNNNNNNNNNNNNNNNNNNNNNNNNNNNNNNNNNNNNNNNNNNNNNNNNNNNNNNNNNNNNNNNNNNNNNNNNNNNNNNNNNNNNNNNNNNNNNNNNNNNNNNNNNNNNNNNNNNNNNNNNNNNNNNNNNNNNNNNNNNNNNNNNNNNNNNNNNNNNNNNNNNNNNNNNNNNNNNNNNNNNNNNNNNNNNNNNNNNNNNNNNNNNNNNNNNNNNNNNNNNNNNNNNNNNNNNNNNNNNNNNNNNNNNNNNNNNNCATCCGGAGGTTTATGTACTAATTTTACCTGGTTTTGGTATGGTTAGACATGCTTGTTTAAATATGGGATGTGCCCCAGATGTTTTTGGTTTTTATGGTTTAGTTTTTGCTAGCTTTTCTATTGTTTGTCTTGGAAGGGTAGTCTGAGCACACCATATGTTTGTAGTTGGATTAGATGTCAAGACTGCTGTTTTTTTTAGTTCTGTTACTATGGTTATTGGGGTGCCAACTGGAATAAAGGTTTTTACTTGACTTTACATGTTAATGAATAGAAAAGTAAATAAGACAGATCCTGTATTCTTATGAGTTGTTTCTTTTATAGTTTTATTTACTTTTGGTGGTGTGACGGGTATTGTTTTGTCAGCGTGTGTTTTAGATAAAGTATTACATGATACTTGGTTTGTTGTTGCTCATTTTCATTATGTAATGTCGCTGGGTTCTTATATGAGAATAGTTATAATGTTTATCTGGTGATGACCATTAATTACTGGCGTAAGCCTTAAAAAGTATTTGTTGCAGTGTCAGTGTCTGGTTTCCAATATTGGGTTCAATATGTGTTTTNNNNNNNNNNNNNNNNNNNNNNNNNNNNNNNNNNNNNNNNNNNNNNNNNNNNNNNNNNNNNNNNNNNNNNNNNNNNNNNNNNNNNNNNNNNNNNNNNNNNNNNNNNNNNNNNNNNNNNNNNNNNNNNNNNNNNNNNNNNNNNNNNNNNNNNNNNNNNNNNNNNNNNNNNNNNNNNNNNNNNNNNNNNNNNNNNNNNNNNNNNNNNNNNNNNNNNNNNNNNNNNNNNNNNNNNNNNNNNNNNNNNNNNNNNNNNNNNNNNNNNNNNNNNNNNNNNNNNNNNNNNNNNNNNNNNNNNNNNNNNNNNNNNNNNNNNNNNNNNNNNNNNNNNNNNNNNNN
PS200_            NNNNNNNNNNNNNNNNNNNNNNNNNNNNNNNNNNNNNNNNNNNNNNNNNNNNNNNNNNNNNNNNNNNNNNNNNNNNNNNNNNNNNNNNNNNNNNNNNNNNNNNNNNNNNNNNNNNNNNNNNNNNNNNNNNNNNNNNNNNNNNNNNNNNNNNNNNNNNNNNNNNNNNNNNNNNNNNNNNNNNNNNNNNNNNNNNNNNNNNNNNNNNNNNNNNNNNNNNNNNNNNNNNNNNNNNNNNNNNNNNNNNNNNNNNNNNNNNNNNNNNNNNNNNNNNNNNNNNNNNNNNNNNNNNNNNNNNNNNNNNNNNNNNNNNNNNNNNNNNNNNNNNNNNNNNNNNNNNNNNNNNNNNNNNNNNNNNNNNNNNNNNNNNNNNNNNNNNNNNNNNNNNNNNNNNNNNNNNNNNNNNNNNNNNNNNNNNNNNNNNNNNNNNNNNNNNNNNNNNNNNNNNNNNNNNNNNNNNNNNNNNNNNNNNNNNNNNNNNNNNNNNNNNNNNNNNNNNNNNNNNNNNNNNNNNNNNNNNNNNNNNNNNNNNNNNNNNNNNNNNNNNNNNNNNNNNNNNNNNNNNNNNNNNNNNNNNNNNNNNNNNNNNNNNNNNNNNNNNNNNNNNNNNNNNNNNNNNNNNNNNNNNNNNNNNNNNNNNNNNNNNNNNNNNNNNNNNNNNNNNNNNNNNNNNNNNNNNNNNNNNNNNNNNNNNNNNNNNNNNNNNNNNNNNNNNNNNNNNNNCACCCTGAGGTGTATGTTTTGATTTTACCAGGTTTTGGTATGGTTAGACATGCTTGTTTAAATATGGGTTGTGCTCCTGATGTATTTGGATTTTATGGTTTAGTGTTTGCTAGATTTTCTATTGTTTGTCTAGGTAGTGTGGTATGAGCACATCATATGTTTGTTGTTGGTTTAGATGTTAAGACTGCTGTATTTTTTAGCTCTGTGACTATGGTTATTGGTGTACCAACAGGTATAAAGGTATTTACGTGGTTGTATATGTTATTAAAAAGTAATGTTCACAAGATGGACCCAGTATTTTTATGAGTTGTATCATTTATTGTGTTATTTACATTTGGTGGTGTTACAGGAATCGTTTTATCAGCTTGTGTTCTTGATAAAGTTTTACATGATACTTGATTTGTTGTTGCTCATTTTCACTATGTAATGTCTCTTGGGTCTTACATGAGTATAATTATAATGTTTATTTGATGATGACCTTTAATAACAGGTGTCAGATTAAAAAAGTATTTATTACAATGCCAGTGTATTATTTCAAATATTGGATTTAATATGTGTTTTNNNNNNNNNNNNNNNNNNNNNNNNNNNNNNNNNNNNNNNNNNNNNNNNNNNNNNNNNNNNNNNNNNNNNNNNNNNNNNNNNNNNNNNNNNNNNNNNNNNNNNNNNNNNNNNNNNNNNNNNNNNNNNNNNNNNNNNNNNNNNNNNNNNNNNNNNNNNNNNNNNNNNNNNNNNNNNNNNNNNNNNNNNNNNNNNNNNNNNNNNNNNNNNNNNNNNNNNNNNNNNNNNNNNNNNNNNNNNNNNNNNNNNNNNNNNNNNNNNNNNNNNNNNNNNNNNNNNNNNNNNNNNNNNNNNNNNNNNNNNNNNNNNNNNNNNNNNNNNNNNNNNNNNNNNNNNNNN
PS199_            NNNNNNNNNNNNNNNNNNNNNNNNNNNNNNNNNNNNNNNNNNNNNNNNNNNNNNNNNNNNNNNNNNNNNNNNNNNNNNNNNNNNNNNNNNNNNNNNNNNNNNNNNNNNNNNNNNNNNNNNNNNNNNNNNNNNNNNNNNNNNNNNNNNNNNNNNNNNNNNNNNNNNNNNNNNNNNNNNNNNNNNNNNNNNNNNNNNNNNNNNNNNNNNNNNNNNNNNNNNNNNNNNNNNNNNNNNNNNNNNNNNNNNNNNNNNNNNNNNNNNNNNNNNNNNNNNNNNNNNNNNNNNNNNNNNNNNNNNNNNNNNNNNNNNNNNNNNNNNNNNNNNNNNNNNNNNNNNNNNNNNNNNNNNNNNNNNNNNNNNNNNNNNNNNNNNNNNNNNNNNNNNNNNNNNNNNNNNNNNNNNNNNNNNNNNNNNNNNNNNNNNNNNNNNNNNNNNNNNNNNNNNNNNNNNNNNNNNNNNNNNNNNNNNNNNNNNNNNNNNNNNNNNNNNNNNNNNNNNNNNNNNNNNNNNNNNNNNNNNNNNNNNNNNNNNNNNNNNNNNNNNNNNNNNNNNNNNNNNNNNNNNNNNNNNNNNNNNNNNNNNNNNNNNNNNNNNNNNNNNNNNNNNNNNNNNNNNNNNNNNNNNNNNNNNNNNNNNNNNNNNNNNNNNNNNNNNNNNNNNNNNNNNNNNNNNNNNNNNNNNNNNNNNNNNNNNNNNNNNNNNNNNNNNNNNNNNNNNNNNCACCCTGAAGTCTATGTGTTGATTTTACCTGGTTTTGGTATGGTTAGACATGCCTGTCTAAATATGGGGTGTGCTCCTGATGTTTTTGGGTTTTATGGGCTTGTTTTTGCTAGGTTTTCCATAGTTTGTCTAGGTAGAGTAGTTTGAGCCCACCACATGTTTGTTGTGGGACTAGATGTTAAGACTGCTGTTTTCTTTAGTTCTGTTACTATGGTTATTGGGGTTCCGACCGGAATAAAGGTTTTTACCTGATTGTATATGTTAATGAAAAGTAATGTGAACAAGACCGACCCCATATTTTTATGAGTTATTTCTTTTATAGTTTTATTCACTTTTGGTGGTGTTACCGGTATTGTTTTGTCAGCCTGCGTTTTAGATAAAGTTCTTCACGATACTTGGTTTGTTGTTGCCCACTTCCACTATGTTATGTCACTAGGTTCATACATGAGGATAATTATAATGTTTATTTGATGGTGGCCATTAATAACAGGGGTAAGCCTAAAAAAGTATTTACTTCAGTGTCAGTGTGTGGTTTCTAAAGTTGGTTTTAATATGTGTTTTNNNNNNNNNNNNNNNNNNNNNNNNNNNNNNNNNNNNNNNNNNNNNNNNNNNNNNNNNNNNNNNNNNNNNNNNNNNNNNNNNNNNNNNNNNNNNNNNNNNNNNNNNNNNNNNNNNNNNNNNNNNNNNNNNNNNNNNNNNNNNNNNNNNNNNNNNNNNNNNNNNNNNNNNNNNNNNNNNNNNNNNNNNNNNNNNNNNNNNNNNNNNNNNNNNNNNNNNNNNNNNNNNNNNNNNNNNNNNNNNNNNNNNNNNNNNNNNNNNNNNNNNNNNNNNNNNNNNNNNNNNNNNNNNNNNNNNNNNNNNNNNNNNNNNNNNNNNNNNNNNNNNNNNNNNNNNNNN
PS201_            NNNNNNNNNNNNNNNNNNNNNNNNNNNNNNNNNNNNNNNNNNNNNNNNNNNNNNNNNNNNNNNNNNNNNNNNNNNNNNNNNNNNNNNNNNNNNNNNNNNNNNNNNNNNNNNNNNNNNNNNNNNNNNNNNNNNNNNNNNNNNNNNNNNNNNNNNNNNNNNNNNNNNNNNNNNNNNNNNNNNNNNNNNNNNNNNNNNNNNNNNNNNNNNNNNNNNNNNNNNNNNNNNNNNNNNNNNNNNNNNNNNNNNNNNNNNNNNNNNNNNNNNNNNNNNNNNNNNNNNNNNNNNNNNNNNNNNNNNNNNNNNNNNNNNNNNNNNNNNNNNNNNNNNNNNNNNNNNNNNNNNNNNNNNNNNNNNNNNNNNNNNNNNNNNNNNNNNNNNNNNNNNNNNNNNNNNNNNNNNNNNNNNNNNNNNNNNNNNNNNNNNNNNNNNNNNNNNNNNNNNNNNNNNNNNNNNNNNNNNNNNNNNNNNNNNNNNNNNNNNNNNNNNNNNNNNNNNNNNNNNNNNNNNNNNNNNNNNNNNNNNNNNNNNNNNNNNNNNNNNNNNNNNNNNNNNNNNNNNNNNNNNNNNNNNNNNNNNNNNNNNNNNNNNNNNNNNNNNNNNNNNNNNNNNNNNNNNNNNNNNNNNNNNNNNNNNNNNNNNNNNNNNNNNNNNNNNNNNNNNNNNNNNNNNNNNNNNNNNNNNNNNNNNNNNNNNNNNNNNNNNNNNNNNNNNNNNNNNNNNCATCCTGAAGTGTATGTACTTATTTTGCCTGGGTTTGGCATGATAAGACATGCTTGTTTGAAAATGGGTTGTGCTCCTGATGTTTTTGGATTTTATGGTTTAGTGTTTGCTAGTTTTTCTATTGTTGTTTTAGGTAGAGTTGTTTGGGCTCATCATATGTTTGTTGTTGGGTTGGATGTTAAGACTGCTGTATTTTTTAGATCTGTTACTATGGTTATTGGTGTGCCGACAGGTATTAAGGTTTTTACTTGATTATATATGTTGTTAAACAGAAATGTAAAAAAGACCGATCCAGTATTTTTATGGGTTGTATCTTTTATAGTATTATTTACTTTTGGTGGTGTAACGGGTATTGTATTATCAGCGTGTGTTTTAGATAAAGTTCTTCATGATACGTGATTTGTTGTTGCTCATTTCCATTATGTAATGTCTTTAGGTTCTTATATGAGTATAATTATAATGTTTATATGATGATGACCATTAATTACAGGTGTGAGTTTAAAAAAGTATTTATTGCAATGTCAGTGTGTAGTTTCTAAAGTAGGGTTTAATATGTGTTTTNNNNNNNNNNNNNNNNNNNNNNNNNNNNNNNNNNNNNNNNNNNNNNNNNNNNNNNNNNNNNNNNNNNNNNNNNNNNNNNNNNNNNNNNNNNNNNNNNNNNNNNNNNNNNNNNNNNNNNNNNNNNNNNNNNNNNNNNNNNNNNNNNNNNNNNNNNNNNNNNNNNNNNNNNNNNNNNNNNNNNNNNNNNNNNNNNNNNNNNNNNNNNNNNNNNNNNNNNNNNNNNNNNNNNNNNNNNNNNNNNNNNNNNNNNNNNNNNNNNNNNNNNNNNNNNNNNNNNNNNNNNNNNNNNNNNNNNNNNNNNNNNNNNNNNNNNNNNNNNNNNNNNNNNNNNNNNNN
PS409_            NNNNNNNNNNNNNNNNNNNNNNNNNNNNNNNNNNNNNNNNNNNNNNNNNNNNNNNNNNNNNNNNNNNNNNNNNNNNNNNNNNNNNNNNNNNNNNNNNNNNNNNNNNNNNNNNNNNNNNNNNNNNNNNNNNNNNNNNNNNNNNNNNNNNNNNNNNNNNNNNNNNNNNNNNNNNNNNNNNNNNNNNNNNNNNNNNNNNNNNNNNNNNNNNNNNNNNNNNNNNNNNNNNNNNNNNNNNNNNNNNNNNNNNNNNNNNNNNNNNNNNNNNNNNNNNNNNNNNNNNNNNNNNNNNNNNNNNNNNNNNNNNNNNNNNNNNNNNNNNNNNNNNNNNNNNNNNNNNNNNNNNNNNNNNNNNNNNNNNNNNNNNNNNNNNNNNNNNNNNNNNNNNNNNNNNNNNNNNNNNNNNNNNNNNNNNNNNNNNNNNNNNNNNNNNNNNNNNNNNNNNNNNNNNNNNNNNNNNNNNNNNNNNNNNNNNNNNNNNNNNNNNNNNNNNNNNNNNNNNNNNNNNNNNNNNNNNNNNNNNNNNNNNNNNNNNNNNNNNNNNNNNNNNNNNNNNNNNNNNNNNNNNNNNNNNNNNNNNNNNNNNNNNNNNNNNNNNNNNNNNNNNNNNNNNNNNNNNNNNNNNNNNNNNNNNNNNNNNNNNNNNNNNNNNNNNNNNNNNNNNNNNNNNNNNNNNNNNNNNNNNNNNNNNNNNNNNNNNNNNNNNNNNNNNNNNNNNNNNNACACCCGGAGGTGTATGTACTTATTTTGCCTGGTTTTGGTATGATAAGACACGCATGTCTTAATATGGGTTGTGCTCCAGATGTATTTGGCTATTATGGATTAGTCTTTGCCAGCTTTTCAATTGTTTGTTTGGGTAGTGTTGTGTGGGCACATCATATGTTTACTGTTGGTTTAGATGTAAAGACTGCTGTATTTTTTAGTTCCGTCACAATGATTATAGGGGTACCCACTGGCATTAAGGTTTTTACTTGACTCTACATGCTCTTAAAAAGAAGTGTTAATAAGAGTGACCCTGTCTTTTTATGGGTAGTGTCTTTTATTGTCTTATTCACTTTTGGGGGCGTGACAGGAATTGTCTTGTCCGCTTGTGTGTTGGATAAAGTTTTACACGATACGTGATTTGTTGTTGCGCATTTTCACTATGTTATGTCTTTGGGCTCTTATATAAGGATTATAATTATGTTTATATGGTGGTGGCCATTAATTACTGGTGTTAGGCTTAGTAAGTATCTTCTACAGTGTCAGTGCCTGATTTCTAAAATAGGGTTTAATTTGNNNNNNNNNNNNNNNNNNNNNNNNNNNNNNNNNNNNNNNNNNNNNNNNNNNNNNNNNNNNNNNNNNNNNNNNNNNNNNNNNNNNNNNNNNNNNNNNNNNNNNNNNNNNNNNNNNNNNNNNNNNNNNNNNNNNNNNNNNNNNNNNNNNNNNNNNNNNNNNNNNNNNNNNNNNNNNNNNNNNNNNNNNNNNNNNNNNNNNNNNNNNNNNNNNNNNNNNNNNNNNNNNNNNNNNNNNNNNNNNNNNNNNNNNNNNNNNNNNNNNNNNNNNNNNNNNNNNNNNNNNNNNNNNNNNNNNNNNNNNNNNNNNNNNNNNNNNNNNNNNNNNNNNNNNNNNNNNNNNNNN
PS282_            NNNNNNNNNNNNNNNNNNNNNNNNNNNNNNNNNNNNNNNNNNNNNNNNNNNNNNNNNNNNNNNNNNNNNNNNNNNNNNNNNNNNNNNNNNNNNNNNNNNNNNNNNNNNNNNNNNNNNNNNNNNNNNNNNNNNNNNNNNNNNNNNNNNNNNNNNNNNNNNNNNNNNNNNNNNNNNNNNNNNNNNNNNNNNNNNNNNNNNNNNNNNNNNNNNNNNNNNNNNNNNNNNNNNNNNNNNNNNNNNNNNNNNNNNNNNNNNNNNNNNNNNNNNNNNNNNNNNNNNNNNNNNNNNNNNNNNNNNNNNNNNNNNNNNNNNNNNNNNNNNNNNNNNNNNNNNNNNNNNNNNNNNNNNNNNNNNNNNNNNNNNNNNNNNNNNNNNNNNNNNNNNNNNNNNNNNNNNNNNNNNNNNNNNNNNNNNNNNNNNNNNNNNNNNNNNNNNNNNNNNNNNNNNNNNNNNNNNNNNNNNNNNNNNNNNNNNNNNNNNNNNNNNNNNNNNNNNNNNNNNNNNNNNNNNNNNNNNNNNNNNNNNNNNNNNNNNNNNNNNNNNNNNNNNNNNNNNNNNNNNNNNNNNNNNNNNNNNNNNNNNNNNNNNNNNNNNNNNNNNNNNNNNNNNNNNNNNNNNNNNNNNNNNNNNNNNNNNNNNNNNNNNNNNNNNNNNNNNNNNNNNNNNNNNNNNNNNNNNNNNNNNNNNNNNNNNNNNNNNNNNNNNNNNNNNNNNNNNNNGCACCCTGAGGTTTATGTATTAATTTTACCTGGTTTTGGTATGGTTAGTCATGCTTGTTTAAACATGGGTTGTGCTCCAGACGTATTTGGGTTTTATGGGTTAGTATTTGCTAGGTTTTCTATAGTCTGCCTGGGTAGAGCTGTATGAGCTCACCACATGTTCACTGTAGGTTTAGACGTAAAGACCGCTGTTTTCTTTAGTTCTGTAACTATGATTATAGGGGTACCCACGGGTATTAAGGTCTTTACTTGACTTTACATGTTGTTAAAAAGAAGTGTCAAAAAGACAGACCCCGTATTTTTATGGGTTGTTTCGTTTATAGTATTATTTACTTTTGGGGGTGTCACTGGCATTGTTTTATCGGCTTGTGTCCTTGATAAAGTACTTCATGATACATGGTTTGTTGTAGCGCATTTTCACTATGTCATGTCCTTAGGTTCTTATATGAGTATTATTATCATGTTTATATGGTGGTGGCCCTTGATAACTGGGGTTAGTCTTAATAAGTACCTCCTTCAGTGTCAGTGTTTAGTCTCAAATGTTGGCTTCAATCTTNNNNNNNNNNNNNNNNNNNNNNNNNNNNNNNNNNNNNNNNNNNNNNNNNNNNNNNNNNNNNNNNNNNNNNNNNNNNNNNNNNNNNNNNNNNNNNNNNNNNNNNNNNNNNNNNNNNNNNNNNNNNNNNNNNNNNNNNNNNNNNNNNNNNNNNNNNNNNNNNNNNNNNNNNNNNNNNNNNNNNNNNNNNNNNNNNNNNNNNNNNNNNNNNNNNNNNNNNNNNNNNNNNNNNNNNNNNNNNNNNNNNNNNNNNNNNNNNNNNNNNNNNNNNNNNNNNNNNNNNNNNNNNNNNNNNNNNNNNNNNNNNNNNNNNNNNNNNNNNNNNNNNNNNNNNNNNNNNNNNNN
PS274_            NNNNNNNNNNNNNNNNNNNNNNNNNNNNNNNNNNNNNNNNNNNNNNNNNNNNNNNNNNNNNNNNNNNNNNNNNNNNNNNNNNNNNNNNNNNNNNNNNNNNNNNNNNNNNNNNNNNNNNNNNNNNNNNNNNNNNNNNNNNNNNNNNNNNNNNNNNNNNNNNNNNNNNNNNNNNNNNNNNNNNNNNNNNNNNNNNNNNNNNNNNNNNNNNNNNNNNNNNNNNNNNNNNNNNNNNNNNNNNNNNNNNNNNNNNNNNNNNNNNNNNNNNNNNNNNNNNNNNNNNNNNNNNNNNNNNNNNNNNNNNNNNNNNNNNNNNNNNNNNNNNNNNNNNNNNNNNNNNNNNNNNNNNNNNNNNNNNNNNNNNNNNNNNNNNNNNNNNNNNNNNNNNNNNNNNNNNNNNNNNNNNNNNNNNNNNNNNNNNNNNNNNNNNNNNNNNNNNNNNNNNNNNNNNNNNNNNNNNNNNNNNNNNNNNNNNNNNNNNNNNNNNNNNNNNNNNNNNNNNNNNNNNNNNNNNNNNNNNNNNNNNNNNNNNNNNNNNNNNNNNNNNNNNNNNNNNNNNNNNNNNNNNNNNNNNNNNNNNNNNNNNNNNNNNNNNNNNNNNNNNNNNNNNNNNNNNNNNNNNNNNNNNNNNNNNNNNNNNNNNNNNNNNNNNNNNNNNNNNNNNNNNNNNNNNNNNNNNNNNNNNNNNNNNNNNNNNNNNNNNNNNNNNNNNNNNNNNNNNNACATCCGGAGGTTTACGTATTGATTTTACCAGGGTTTGGTATGGTTAGTCATGCTTGCCTAAATATGGGTTGTGCTCCGGATGTTTTTGGTTTTTATGGTTTAGTTTTTGCTAGGTTTTCTATAGTTTGTCTTGGTAGTGCTGTGTGAGCTCATCACATGTTTACTGTTGGTTTGGATGTAAAGACTGCTGTTTTTTTTAGTTCTGTTACTATGATTATAGGGGTGCCCACTGGCATTAAGGTTTTTACTTGGCTTTACATGCTCTTAAAAAGTAACGTTAATAAGACGGACCCCGTATTTTTATGAGTTGTTTCTTTTATTATTTTGTTTACTTTTGGTGGTGTTACTGGTATAGTTTTATCAGCTTGTGTGCTTGATAAAGTACTTCATGACACTTGATTTGTTGTGGCCCACTTCCATTATGTTATGTCCTTGGGTTCTTACATGAGTATCATTATAATGTTTATTTGGTGGTGACCTCTAATAACTGGTGTGAGCTTGAATAAGTATTTGCTTCAGTGTCAGTGTTTAGTGTCCAACGTTGGTTTCAACCTCNNNNNNNNNNNNNNNNNNNNNNNNNNNNNNNNNNNNNNNNNNNNNNNNNNNNNNNNNNNNNNNNNNNNNNNNNNNNNNNNNNNNNNNNNNNNNNNNNNNNNNNNNNNNNNNNNNNNNNNNNNNNNNNNNNNNNNNNNNNNNNNNNNNNNNNNNNNNNNNNNNNNNNNNNNNNNNNNNNNNNNNNNNNNNNNNNNNNNNNNNNNNNNNNNNNNNNNNNNNNNNNNNNNNNNNNNNNNNNNNNNNNNNNNNNNNNNNNNNNNNNNNNNNNNNNNNNNNNNNNNNNNNNNNNNNNNNNNNNNNNNNNNNNNNNNNNNNNNNNNNNNNNNNNNNNNNNNNNNNNNN
PS394_            NNNNNNNNNNNNNNNNNNNNNNNNNNNNNNNNNNNNNNNNNNNNNNNNNNNNNNNNNNNNNNNNNNNNNNNNNNNNNNNNNNNNNNNNNNNNNNNNNNNNNNNNNNNNNNNNNNNNNNNNNNNNNNNNNNNNNNNNNNNNNNNNNNNNNNNNNNNNNNNNNNNNNNNNNNNNNNNNNNNNNNNNNNNNNNNNNNNNNNNNNNNNNNNNNNNNNNNNNNNNNNNNNNNNNNNNNNNNNNNNNNNNNNNNNNNNNNNNNNNNNNNNNNNNNNNNNNNNNNNNNNNNNNNNNNNNNNNNNNNNNNNNNNNNNNNNNNNNNNNNNNNNNNNNNNNNNNNNNNNNNNNNNNNNNNNNNNNNNNNNNNNNNNNNNNNNNNNNNNNNNNNNNNNNNNNNNNNNNNNNNNNNNNNNNNNNNNNNNNNNNNNNNNNNNNNNNNNNNNNNNNNNNNNNNNNNNNNNNNNNNNNNNNNNNNNNNNNNNNNNNNNNNNNNNNNNNNNNNNNNNNNNNNNNNNNNNNNNNNNNNNNNNNNNNNNNNNNNNNNNNNNNNNNNNNNNNNNNNNNNNNNNNNNNNNNNNNNNNNNNNNNNNNNNNNNNNNNNNNNNNNNNNNNNNNNNNNNNNNNNNNNNNNNNNNNNNNNNNNNNNNNNNNNNNNNNNNNNNNNNNNNNNNNNNNNNNNNNNNNNNNNNNNNNNNNNNNNNNNNNNNNNNNNNNNNNNNNNNNNTCATCCAGAAGTTTWYGTATTAATTTTACCTGGTTTCGGAATGGTTAGACATGCTTGTTTAAAAATGGGTTGTGCACCAGATGTGTTTGGCTTTTATGGGTTAGTATTTGCTAGCTTTTCAATCGTTTGTTTGGGTAGTGTTGTTTGGGCTCACCACATGTTTACTGTTGGACTTGATGTAAAGACGGCTGTGTTTTTTAGTTCTGTTACAATGGTTATTGGTGTACCTACTGGGATTAAGGTTTTTACTTGACTTTATATGCTTTTAAAAAGCAATGTTAATAAGAGGGATCCTGTTTTTTTGTGAGTCGTTTCTTTTATAATTCTTTTTACATTTGGTGGGGTCACAGGTATTGTGCTTTCTGCTTGTGTATTAGATAGAGTGCTTCATGATACCTGATTTGTAGTAGCTCATTTTCACTATGTCATGTCATTAGGTTCCTATATAAGAATTATTATAATGTTTGTTTGATGATGACCTCTTATAACAGGTGTTAGTCTTAACAAGTATCTCTTACAGTGTCAATGTGTTGTTTCTAAAATTGGTTTTAACNNNNNNNNNNNNNNNNNNNNNNNNNNNNNNNNNNNNNNNNNNNNNNNNNNNNNNNNNNNNNNNNNNNNNNNNNNNNNNNNNNNNNNNNNNNNNNNNNNNNNNNNNNNNNNNNNNNNNNNNNNNNNNNNNNNNNNNNNNNNNNNNNNNNNNNNNNNNNNNNNNNNNNNNNNNNNNNNNNNNNNNNNNNNNNNNNNNNNNNNNNNNNNNNNNNNNNNNNNNNNNNNNNNNNNNNNNNNNNNNNNNNNNNNNNNNNNNNNNNNNNNNNNNNNNNNNNNNNNNNNNNNNNNNNNNNNNNNNNNNNNNNNNNNNNNNNNNNNNNNNNNNNNNNNNNNNNNNNNNNNNNNN
PS141_            NNNNNNNNNNNNNNNNNNNNNNNNNNNNNNNNNNNNNNNNNNNNNNNNNNNNNNNNNNNNNNNNNNNNNNNNNNNNNNNNNNNNNNNNNNNNNNNNNNNNNNNNNNNNNNNNNNNNNNNNNNNNNNNNNNNNNNNNNNNNNNNNNNNNNNNNNNNNNNNNNNNNNNNNNNNNNNNNNNNNNNNNNNNNNNNNNNNNNNNNNNNNNNNNNNNNNNNNNNNNNNNNNNNNNNNNNNNNNNNNNNNNNNNNNNNNNNNNNNNNNNNNNNNNNNNNNNNNNNNNNNNNNNNNNNNNNNNNNNNNNNNNNNNNNNNNNNNNNNNNNNNNNNNNNNNNNNNNNNNNNNNNNNNNNNNNNNNNNNNNNNNNNNNNNNNNNNNNNNNNNNNNNNNNNNNNNNNNNNNNNNNNNNNNNNNNNNNNNNNNNNNNNNNNNNNNNNNNNNNNNNNNNNNNNNNNNNNNNNNNNNNNNNNNNNNNNNNNNNNNNNNNNNNNNNNNNNNNNNNNNNNNNNNNNNNNNNNNNNNNNNNNNNNNNNNNNNNNNNNNNNNNNNNNNNNNNNNNNNNNNNNNNNNNNNNNNNNNNNNNNNNNNNNNNNNNNNNNNNNNNNNNNNNNNNNNNNNNNNNNNNNNNNNNNNNNNNNNNNNNNNNNNNNNNNNNNNNNNNNNNNNNNNNNNNNNNNNNNNNNNNNNNNNNNNNNNNNNNNNNNNNNNNNNNNNNNNNNNNNNCACCCTGAGGTTTATGTCTTAATTTTACCAGGATTTGGTATGGTTAGCCACGCTTGTTTAAAAATGGGTTGTGCCCCAGACGTTTTTGGGTTTTATGGTTTAGTATTTGCTAGATTCTCTATAGTGTGTTTAGGTAGTGTGGTTTGGGCTCATCATATGTTTGTGGTAGGGTTAGATGTAAAGACTGCTGTCTTTTTTAGTTCTGTTACCATGGTTATAGGTGTACCAACTGGTATTAAGGTTTTTACTTGGCTGTATATGTTGTTGAATAGAAATGTTAATAAGAATGATCCTGTGTTTTGATGGATTATTTCATTTATTGTTCTTTTTACGTTTGGTGGAGTTACAGGGATAGTTTTATCTGCTTGTGTACTAGATAGTGTTCTACATGATACTTGATTTGTTGTAGCTCATTTCCACTATGTTATGTCTCTTGGTTCTTATATTAGAATACTATTAATGTTTATTTGGTGGTGACCATTAATTACAGGTCTTAGCTTAAATAAGTATCTTTTACAATGCCACTGTATTATTTCAAAAGTAGGTGTAAATATGNNNNNNNNNNNNNNNNNNNNNNNNNNNNNNNNNNNNNNNNNNNNNNNNNNNNNNNNNNNNNNNNNNNNNNNNNNNNNNNNNNNNNNNNNNNNNNNNNNNNNNNNNNNNNNNNNNNNNNNNNNNNNNNNNNNNNNNNNNNNNNNNNNNNNNNNNNNNNNNNNNNNNNNNNNNNNNNNNNNNNNNNNNNNNNNNNNNNNNNNNNNNNNNNNNNNNNNNNNNNNNNNNNNNNNNNNNNNNNNNNNNNNNNNNNNNNNNNNNNNNNNNNNNNNNNNNNNNNNNNNNNNNNNNNNNNNNNNNNNNNNNNNNNNNNNNNNNNNNNNNNNNNNNNNNNNNNNNNNNNNN
PS147_            NNNNNNNNNNNNNNNNNNNNNNNNNNNNNNNNNNNNNNNNNNNNNNNNNNNNNNNNNNNNNNNNNNNNNNNNNNNNNNNNNNNNNNNNNNNNNNNNNNNNNNNNNNNNNNNNNNNNNNNNNNNNNNNNNNNNNNNNNNNNNNNNNNNNNNNNNNNNNNNNNNNNNNNNNNNNNNNNNNNNNNNNNNNNNNNNNNNNNNNNNNNNNNNNNNNNNNNNNNNNNNNNNNNNNNNNNNNNNNNNNNNNNNNNNNNNNNNNNNNNNNNNNNNNNNNNNNNNNNNNNNNNNNNNNNNNNNNNNNNNNNNNNNNNNNNNNNNNNNNNNNNNNNNNNNNNNNNNNNNNNNNNNNNNNNNNNNNNNNNNNNNNNNNNNNNNNNNNNNNNNNNNNNNNNNNNNNNNNNNNNNNNNNNNNNNNNNNNNNNNNNNNNNNNNNNNNNNNNNNNNNNNNNNNNNNNNNNNNNNNNNNNNNNNNNNNNNNNNNNNNNNNNNNNNNNNNNNNNNNNNNNNNNNNNNNNNNNNNNNNNNNNNNNNNNNNNNNNNNNNNNNNNNNNNNNNNNNNNNNNNNNNNNNNNNNNNNNNNNNNNNNNNNNNNNNNNNNNNNNNNNNNNNNNNNNNNNNNNNNNNNNNNNNNNNNNNNNNNNNNNNNNNNNNNNNNNNNNNNNNNNNNNNNNNNNNNNNNNNNNNNNNNNNNNNNNNNNNNNNNNNNNNNNNNNNNNNNNNNNNCATCCTGAGGTTTATGTTTTGATTTTACCTGGTTTTGGTATGGTAAGACATGTTTGCTTGAAAATGGGATGTGCTCCAGATGTTTTTGGGTTTTATGGCTTAGTGTTTGCTAGATTTTCTATAGTTTGTTTAGGAAGTGTAGTTTGGGCTCATCATATGTTTGTTGTTGGTTTGGACGTTAAGACTGCAGTTTTTTTTAGTTCTGTTACTATGGTAATAGGTGTTCCTACTGGAATTAAGGTTTTCACCTGACTCTACATGTTAATAAACAGCAAAGTTAATAAGAGGGATCCTGTATTTTGATGAATTATCTCATTTATAGTTTTATTCACATTTGGGGGTGTCACTGGTATAGTATTATCTGCTTGTGTTTTAGATAGAGTTCTTCATGATACATGATTTGTGGTAGCTCATTTTCACTATGTTATGTCTTTAGGTTCCTATATAAGAATCATTTTAATGTTTATTTGATGATGGCCTCTTATTACTGGTGTTAGTCTCAATAAGTATTTATTACAATGTCATTGTATAGTTTCTAATATAGGGGTTAATATGNNNNNNNNNNNNNNNNNNNNNNNNNNNNNNNNNNNNNNNNNNNNNNNNNNNNNNNNNNNNNNNNNNNNNNNNNNNNNNNNNNNNNNNNNNNNNNNNNNNNNNNNNNNNNNNNNNNNNNNNNNNNNNNNNNNNNNNNNNNNNNNNNNNNNNNNNNNNNNNNNNNNNNNNNNNNNNNNNNNNNNNNNNNNNNNNNNNNNNNNNNNNNNNNNNNNNNNNNNNNNNNNNNNNNNNNNNNNNNNNNNNNNNNNNNNNNNNNNNNNNNNNNNNNNNNNNNNNNNNNNNNNNNNNNNNNNNNNNNNNNNNNNNNNNNNNNNNNNNNNNNNNNNNNNNNNNNNNNNNNNN
PS097_            NNNNNNNNNNNNNNNNNNNNNNNNNNNNNNNNNNNNNNNNNNNNNNNNNNNNNNNNNNNNNNNNNNNNNNNNNNNNNNNNNNNNNNNNNNNNNNNNNNNNNNNNNNNNNNNNNNNNNNNNNNNNNNNNNNNNNNNNNNNNNNNNNNNNNNNNNNNNNNNNNNNNNNNNNNNNNNNNNNNNNNNNNNNNNNNNNNNNNNNNNNNNNNNNNNNNNNNNNNNNNNNNNNNNNNNNNNNNNNNNNNNNNNNNNNNNNNNNNNNNNNNNNNNNNNNNNNNNNNNNNNNNNNNNNNNNNNNNNNNNNNNNNNNNNNNNNNNNNNNNNNNNNNNNNNNNNNNNNNNNNNNNNNNNNNNNNNNNNNNNNNNNNNNNNNNNNNNNNNNNNNNNNNNNNNNNNNNNNNNNNNNNNNNNNNNNNNNNNNNNNNNNNNNNNNNNNNNNNNNNNNNNNNNNNNNNNNNNNNNNNNNNNNNNNNNNNNNNNNNNNNNNNNNNNNNNNNNNNNNNNNNNNNNNNNNNNNNNNNNNNNNNNNNNNNNNNNNNNNNNNNNNNNNNNNNNNNNNNNNNNNNNNNNNNNNNNNNNNNNNNNNNNNNNNNNNNNNNNNNNNNNNNNNNNNNNNNNNNNNNNNNNNNNNNNNNNNNNNNNNNNNNNNNNNNNNNNNNNNNNNNNNNNNNNNNNNNNNNNNNNNNNNNNNNNNNNNNNNNNNNNNNNNNNNNNNNNNNNNNNCATCCTGAAGTTTATGTATTAATTTTACCTGGTTTTGGTATGGTTAGCCATACTTGCTTAAAAATGGGATGTGCCCCAGACGTTTTTGGATTTTATGGTTTAGTGTTTGCTAGATTTTCTATAGTTTGTTTAGGGAGTGTAGTTTGGGCTCATCATATGTTTGTTGTTGGTTTGGATGTTAAGACTGCAGTCTTTTTTAGATCTGTTACAATGGTAATTGGTGTTCCTACTGGAATTAAGGTTTTTACCTGGATTTATATGTTGATGAATAGTAAAGTTAATAAGAGAGATCCTGTTTTTTGGTGGGTTATATCATTTATAGTCTTATTTACATTTGGAGGTGTTACTGGTATAGTTTTATCCGCATGTGTTTTAGATAGTGTTCTTCATGACACATGATTTGTGGTAGCTCACTTTCATTATGTTATGTCTTTAGGTTCTTACATAAGAATTATTTTAATGTTTATTTGATGGTGACCTCTTATTACTGGTGTTAGACTTAATAAGTATCTACTACAGTGTCATTGTATAGTTTCAAATATAGGGGTTAATATGNNNNNNNNNNNNNNNNNNNNNNNNNNNNNNNNNNNNNNNNNNNNNNNNNNNNNNNNNNNNNNNNNNNNNNNNNNNNNNNNNNNNNNNNNNNNNNNNNNNNNNNNNNNNNNNNNNNNNNNNNNNNNNNNNNNNNNNNNNNNNNNNNNNNNNNNNNNNNNNNNNNNNNNNNNNNNNNNNNNNNNNNNNNNNNNNNNNNNNNNNNNNNNNNNNNNNNNNNNNNNNNNNNNNNNNNNNNNNNNNNNNNNNNNNNNNNNNNNNNNNNNNNNNNNNNNNNNNNNNNNNNNNNNNNNNNNNNNNNNNNNNNNNNNNNNNNNNNNNNNNNNNNNNNNNNNNNNNNNNNNN
PD111_            NNNNNNNNNNNNNNNNNNNNNNNNNNNNNNNNNNNNNNNNNNNNNNNNNNNNNNNNNNNNNNNNNNNNNNNNNNNNNNNNNNNNNNNNNNNNNNNNNNNNNNNNNNNNNNNNNNNNNNNNNNNNNNNNNNNNNNNNNNNNNNNNNNNNNNNNNNNNNNNNNNNNNNNNNNNNNNNNNNNNNNNNNNNNNNNNNNNNNNNNNNNNNNNNNNNNNNNNNNNNNNNNNNNNNNNNNNNNNNNNNNNNNNNNNNNNNNNNNNNNNNNNNNNNNNNNNNNNNNNNNNNNNNNNNNNNNNNNNNNNNNNNNNNNNNNNNNNNNNNNNNNNNNNNNNNNNNNNNNNNNNNNNNNNNNNNNNNNNNNNNNNNNNNNNNNNNNNNNNNNNNNNNNNNNNNNNNNNNNNNNNNNNNNNNNNNNNNNNNNNNNNNNNNNNNNNNNNNNNNNNNNNNNNNNNNNNNNNNNNNNNNNNNNNNNNNNNNNNNNNNNNNNNNNNNNNNNNNNNNNNNNNNNNNNNNNNNNNNNNNNNNNNNNNNNNNNNNNNNNNNNNNNNNNNNNNNNNNNNNNNNNNNNNNNNNNNNNNNNNNNNNNNNNNNNNNNNNNNNNNNNNNNNNNNNNNNNNNNNNNNNNNNNNNNNNNNNNNNNNNNNNNNNNNNNNNNNNNNNNNNNNNNNNNNNNNNNNNNNNNNNNNNNNNNNNNNNNNNNNNNNNNNNNNNNNNNNNNNNNNCATCCTGAGGTATACGTTTTAATTTTACCTGGCTTTGGTATGGTTAGACACGCATGCTTAAAAATGGGATGTGCTCCAGATGTTTTTGGGTTCTATGGGTTAGTGTTTGCTAGATTTTCTATCGTTTGCTTAGGAAGCGTTGTTTGAGCACATCATATGTTTGTAGTGGGTTTAGACGTAAAGACTGCTGTCTTTTTTAGTTCTGTTACTATGGTTATAGGTGTTCCTACTGGTATTAAGGTATTTACTTGACTATATATGCTCTTAAATAGAAAAATTAATAAGAGAGACCCAGTCTTTTGATGAGTTACATCCTTTATTATACTTTTTACCTTTGGGGGGGTCACAGGAATAGTGTTATCAGCTTGTGTCCTTGATAGGGTACTTCATGACACTTGATTCGTTGTCGCACATTTTCATTATGTTATGTCACTTGGTTCTTATATTAGCATTTTGCTAATGTTTATATGATGATGGCCTCTTATTACAGGATTAAGCCTCAATAAGCATCTTTTACAATGTCACTGCATTGTCTCTAATGTTGGCGTTAACCTANNNNNNNNNNNNNNNNNNNNNNNNNNNNNNNNNNNNNNNNNNNNNNNNNNNNNNNNNNNNNNNNNNNNNNNNNNNNNNNNNNNNNNNNNNNNNNNNNNNNNNNNNNNNNNNNNNNNNNNNNNNNNNNNNNNNNNNNNNNNNNNNNNNNNNNNNNNNNNNNNNNNNNNNNNNNNNNNNNNNNNNNNNNNNNNNNNNNNNNNNNNNNNNNNNNNNNNNNNNNNNNNNNNNNNNNNNNNNNNNNNNNNNNNNNNNNNNNNNNNNNNNNNNNNNNNNNNNNNNNNNNNNNNNNNNNNNNNNNNNNNNNNNNNNNNNNNNNNNNNNNNNNNNNNNNNNNNNNNNNNN
PS222_            NNNNNNNNNNNNNNNNNNNNNNNNNNNNNNNNNNNNNNNNNNNNNNNNNNNNNNNNNNNNNNNNNNNNNNNNNNNNNNNNNNNNNNNNNNNNNNNNNNNNNNNNNNNNNNNNNNNNNNNNNNNNNNNNNNNNNNNNNNNNNNNNNNNNNNNNNNNNNNNNNNNNNNNNNNNNNNNNNNNNNNNNNNNNNNNNNNNNNNNNNNNNNNNNNNNNNNNNNNNNNNNNNNNNNNNNNNNNNNNNNNNNNNNNNNNNNNNNNNNNNNNNNNNNNNNNNNNNNNNNNNNNNNNNNNNNNNNNNNNNNNNNNNNNNNNNNNNNNNNNNNNNNNNNNNNNNNNNNNNNNNNNNNNNNNNNNNNNNNNNNNNNNNNNNNNNNNNNNNNNNNNNNNNNNNNNNNNNNNNNNNNNNNNNNNNNNNNNNNNNNNNNNNNNNNNNNNNNNNNNNNNNNNNNNNNNNNNNNNNNNNNNNNNNNNNNNNNNNNNNNNNNNNNNNNNNNNNNNNNNNNNNNNNNNNNNNNNNNNNNNNNNNNNNNNNNNNNNNNNNNNNNNNNNNNNNNNNNNNNNNNNNNNNNNNNNNNNNNNNNNNNNNNNNNNNNNNNNNNNNNNNNNNNNNNNNNNNNNNNNNNNNNNNNNNNNNNNNNNNNNNNNNNNNNNNNNNNNNNNNNNNNNNNNNNNNNNNNNNNNNNNNNNNNNNNNNNNNNNNNNNNNNNNNNNNNNNNNNNNNNNNNNNNNNNNNNATGTTTTAATTTTACCAGGTTTTGGTATGGTTAGTCATGCTTGTTTAAATATGGGTTGTGCACCTGACGTCTTTGGTTTTTATGGGTTAGTATTTGCTAGTTTTTCGATTGTTTGTCTAGGTAGTGTGGTCTGAGCACATCACATGTTTACTGTGGGTCTTGATGTTAAGACTGCTGTATTCTTCAGTTCAGTAACTATGGTTATTGGTGTGCCGACAGGAATCAAGGTTTTCACTTGATTATATATGCTTTTAAATAGTAATGTAAATAAGAGGGATCCTGTATTTTTATGAGTTGTATCATTTATTGTACTTTTTACTTTTGGTGGGGTGACAGGTATTGTGTTGTCTGCTTGCGTTTTAGATAGAGTGCTACACGATACTTGATTTGTTGTAGCTCATTTTCACTATGTAATGTCACTTGGTTCTTATATAAGAATTATTATAATGTTTATATGATGATGGCCTCTTATTACCGGCGTGAGCCTTAATAAGTATTTATTACAATGTCAGTGTGTTGTTTCTAACATTGGTTTTAATTTATGTTTTTTCNNNNNNNNNNNNNNNNNNNNNNNNNNNNNNNNNNNNNNNNNNNNNNNNNNNNNNNNNNNNNNNNNNNNNNNNNNNNNNNNNNNNNNNNNNNNNNNNNNNNNNNNNNNNNNNNNNNNNNNNNNNNNNNNNNNNNNNNNNNNNNNNNNNNNNNNNNNNNNNNNNNNNNNNNNNNNNNNNNNNNNNNNNNNNNNNNNNNNNNNNNNNNNNNNNNNNNNNNNNNNNNNNNNNNNNNNNNNNNNNNNNNNNNNNNNNNNNNNNNNNNNNNNNNNNNNNNNNNNNNNNNNNNNNNNNNNNNNNNNNNNNNNNNNNNNNNNNNNNNNNNNNNNNNNNNNN
OD531_            NNNNNNNNNNNNNNNNNNNNNNNNNNNNNNNNNNNNNNNNNNNNNNNNNNNNNNNNNNNNNNNNNNNNNNNNNNNNNNGGTGTGTGGTCTGGTTTTGTGGGTTTAAGCTTTAGTTTGATGATACGTATAAAATTTTTGGAGCCATATTATAAAGTTATCTCAACTGATTGCTACAAATTTTTAATAACTAAACATGGTATAATAATGATTTTTTTCTTTTTAATGCCTATATTAATAGGTGGGTTTGGTAACTATTTAATTCCATTGTTAGGGGGTTTGTCTGATTTAAATTTACCTCGTTTGAATGCATTAAGTGCTTGGTTGCTTGTACCGTCTATAATATTTCTGGTTTTAAGTATGTGTTTGGGTGCAGGTATAGGGTGGACTTTCTACCCTCCTTTGTCTTCCTCATTGTTTTCTAGCAGTAAGGGTGTTGATTTTTTAATGTTTTCTTTGCATTTAGCGGGGGTTTCAAGAGTCTTTAGATCTATAAAATTCATATGCACATTGTATAGGTTGTTTAGGACTAACTTGGTTGCTCGTAGATCGATAATTCTTTGGACTTACTTCTTTACGTCTATTCTTTTATTGTTAACTTTGCCTGTTTTAGCTGCTGCTATAACTNNNNNNNNNNNNNNNNNNNNNNNNNNNNNNNNNNNNNNNNNNNNNNNNNNNNNNNNNNNNNNNNNNNNNNNNNNNNNNNNNNNNNNNNNNNNNNNNNNNNNNNNNNNNNNNNNNNNNNNNNNNNNNNNNNNNNNNNNNNNNNNNNNNNNNNNNNNNNNNNNNNNNNNNNNNNNNNNNNNNNNNNNNNNNNNNNNNNNNNNNNNNNNNNNNNNNNNNNNNNNNNNNNNNNNNNNNNNNNNNNNNNNNNNNNNNNNNNNNNNNNNNNNNNNNNNNNNNNNNNNNNNNNNNNNNNNNNNNNNNNNNNNNNNNNNNNNNNNNNNNNNNNNNNNNNNNNNNNNNNNNNNNNNNNNNNNNNNNNNNNNNNNNNNNNNNNNNNNNNNNNNNNNNNNNNNNNNNNNNNNNNNNNNNNNNNNNNNNNNNNNNNNNNNNNNNNNNNNNNNNNNNNNNNNNNNNNNNNNNNNNNNNNNNNNNNNNNNNNNNNNNNNNNNNNNNNNNNNNNNNNNNNNNNNNNNNNNNNNNNNNNNNNNNNNNNNNNNNNNNNNNNNNNNNNNNNNNNNNNNNNNNNNNNNNNNNNNNNNNNNNNNNNNNNNNNNNNNNNNNNNNNNNNNNNNNNNNNNNNNNNNNNNNNNNNNNNNNNNNNNNNNNNNNNNNNNNNNNNNNNNNNNNNNNNNNNNNNNNNNNNNNNNNNNNNNNNNNNNNNNNNNNNNNNNNNNNNNNNNNNNNNNNNNNNNNNNNNNNNNNNNNNNNNNNNNNNNNNNNNNNNNNNNNNNNNNNNNNNNNNNNNNNNNNNNNNNNNNNNNNNNNNNNNNNNNNNNNNNNNNNNNNNNNNNNNNNNNNNNNNNNNNNNNNNNNNNNNNNNNNNNNNNNNNNNNNNNNNNNNNNNNNNNNNNNNNNNNNNNNNNNNNNNNNNNNNNNNNNNNNNNNNNNNNNNNNNNNNNNNNNNNNNNNNNNNNNNNNNNNNNNNNNNNNNNNNNNNNNNNNNNNNNNNNNNNN
PS270_            NNNNNNNNNNNNNNNNNNNNNNNNNNNNNNNNNNNNNNNNNNNNNNNNNNNNNNNNNNNNNNNNNNNNNNNNNNNNNNNNNNNNNNNNNNNNNNNNNNNNNNNNNNNNNNNNNNNNNNNNNNNNNNNNNNNNNNNNNNNNNNNNNNNNNNNNNNNNNNNNNNNNNNNNNNNNNNNNNNNNNNNNNNNNNNNNNNNNNNNNNNNNNNNNNNNNNNNNNNNNNNNNNNNNNNNNNNNNNNNNNNNNNNNNNNNNNNNNNNNNNNNNNNNNNNNNNNNNNNNNNNNNNNNNNNNNNNNNNNNNNNNNNNNNNNNNNNNNNNNNNNNNNNNNNNNNNNNNNNNNNNNNNNNNNNNNNNNNNNNNNNNNNNNNNNNNNNNNNNNNNNNNNNNNNNNNNNNNNNNNNNNNNNNNNNNNNNNNNNNNNNNNNNNNNNNNNNNNNNNNNNNNNNNNNNNNNNNNNNNNNNNNNNNNNNNNNNNNNNNNNNNNNNNNNNNNNNNNNNNNNNNNNNNNNNNNNNNNNNNNNNNNNNNNNNNNNNNNNNNNNNNNNNNNNNNNNNNNNNNNNNNNNNNNNNNNNNNNNNNNNNNNNNNNNNNNNNNNNNNNNNNNNNNNNNNNNNNNNNNNNNNNNNNNNNNNNNNNNNNNNNNNNNNNNNNNNNNNNNNNNNNNNNNNNNNNNNNNNNNNNNNNNNNNNNNNNNNNNNNNNNNNNNNNNNNNNNNNNNNNNNNNNNNNNNNNNATGTTTTAATTTTACCAGGGTTTGGCATGGTTAGACATGCATGTTTGAACATGGGGTGTGCACCGGATGTATTCGGGTTTTATGGGCTAGTCTTTGCTAGGTTTTCTATAGTTTGTTTAGGTAGCGTTGTTTGGGCACACCACATGTTTACTGTTGGGCTAGATGTTAAGACTGCTGTTTTTTTCAGATCTGTCACGATGATTATAGGTGTACCGACAGGTATAAAGGTGTTTACTTGACTATACATGTTATTAAATAGCAATGTTAACAAGATGGATCCTGTTTTTTTATGGGTTGTCTCATTTATAGTTCTTTTTACATTCGGAGGTGTTACAGGTATAGTTTTATCTGCTTGTGTCCTAGACAAAGTATTACATGATACCTGGTTTGTTGTGGCTCACTTTCATTATGTAATGTCACTTGGGTCTTATATTAGCATAATTTTGATGTTTATATGATGGTGGCCTTTAATCACAGGGGTTAGTCTTAACAAGTATTTATTACAGTGTCAGTGTCTTGTCTCTAATATAGGGTTCAACTTGNNNNNNNNNNNNNNNNNNNNNNNNNNNNNNNNNNNNNNNNNNNNNNNNNNNNNNNNNNNNNNNNNNNNNNNNNNNNNNNNNNNNNNNNNNNNNNNNNNNNNNNNNNNNNNNNNNNNNNNNNNNNNNNNNNNNNNNNNNNNNNNNNNNNNNNNNNNNNNNNNNNNNNNNNNNNNNNNNNNNNNNNNNNNNNNNNNNNNNNNNNNNNNNNNNNNNNNNNNNNNNNNNNNNNNNNNNNNNNNNNNNNNNNNNNNNNNNNNNNNNNNNNNNNNNNNNNNNNNNNNNNNNNNNNNNNNNNNNNNNNNNNNNNNNNNNNNNNNNNNNNNNNNNNNNNNNNNNNNNNNN
PS309_            NNNNNNNNNNNNNNNNNNNNNNNNNNNNNNNNNNNNNNNNNNNNNNNNNNNNNNNNNNNNNNNNNNNNNNNNNNNNNNNNNNNNNNNNNNNNNNNNNNNNNNNNNNNNNNNNNNNNNNNNNNNNNNNNNNNNNNNNNNNNNNNNNNNNNNNNNNNNNNNNNNNNNNNNNNNNNNNNNNNNNNNNNNNNNNNNNNNNNNNNNNNNNNNNNNNNNNNNNNNNNNNNNNNNNNNNNNNNNNNNNNNNNNNNNNNNNNNNNNNNNNNNNNNNNNNNNNNNNNNNNNNNNNNNNNNNNNNNNNNNNNNNNNNNNNNNNNNNNNNNNNNNNNNNNNNNNNNNNNNNNNNNNNNNNNNNNNNNNNNNNNNNNNNNNNNNNNNNNNNNNNNNNNNNNNNNNNNNNNNNNNNNNNNNNNNNNNNNNNNNNNNNNNNNNNNNNNNNNNNNNNNNNNNNNNNNNNNNNNNNNNNNNNNNNNNNNNNNNNNNNNNNNNNNNNNNNNNNNNNNNNNNNNNNNNNNNNNNNNNNNNNNNNNNNNNNNNNNNNNNNNNNNNNNNNNNNNNNNNNNNNNNNNNNNNNNNNNNNNNNNNNNNNNNNNNNNNNNNNNNNNNNNNNNNNNNNNNNNNNNNNNNNNNNNNNNNNNNNNNNNNNNNNNNNNNNNNNNNNNNNNNNNNNNNNNNNNNNNNNNNNNNNNNNNNNNNNNNNNNNNNNNNNNNNNNNNNNNNNNNCACCCGGAGGTGTATGTTTTAATTTTACCTGGTTTTGGGATTATTAGGCATGCCTGCATGAAAATGGGTTGTGCACCAGATGTGTTTGGGTTTTATGGCTTAGTTTTTGCTAGTTTTTCTATAGTTTGTTTAGGAAGTGTTGTTTGGGGGCATCATATGTTTACAGTTGGTTTGGATGTTAAGACTGCGGTTTTTTTCAGTTCTGTTACTATGATTATAGGAGTGCCCACTGGTATAAAGGTTTTTACTTGATTATACATGTTATTGAATAGTCGTGTTAAAAAGAGAGAACCAGTGTTTTGATGAATTCTGTCTTTTATAATTTTGTTTACTTTTGGAGGGGTTACTGGTATAGTTTTATCAGCGTGTGTGTTGGATAATGTGTTACATGATACTTGGTTTGTAGTGGCTCATTTTCATTATGTTATGTCCTTGGGTTCTTATATAAGTATAATTGTGATGTTTATCTGATGGTGGCCTTTAGTAGCTGGTGTTAGTTTAAATAAGTGTTTATTGCAGTGTCAATGTATATTGTCTAACNNNNNNNNNNNNNNNNNNNNNNNNNNNNNNNNNNNNNNNNNNNNNNNNNNNNNNNNNNNNNNNNNNNNNNNNNNNNNNNNNNNNNNNNNNNNNNNNNNNNNNNNNNNNNNNNNNNNNNNNNNNNNNNNNNNNNNNNNNNNNNNNNNNNNNNNNNNNNNNNNNNNNNNNNNNNNNNNNNNNNNNNNNNNNNNNNNNNNNNNNNNNNNNNNNNNNNNNNNNNNNNNNNNNNNNNNNNNNNNNNNNNNNNNNNNNNNNNNNNNNNNNNNNNNNNNNNNNNNNNNNNNNNNNNNNNNNNNNNNNNNNNNNNNNNNNNNNNNNNNNNNNNNNNNNNNNNNNNNNNNNNNNNNNNNNNNNNNN
PS100_            NNNNNNNNNNNNNNNNNNNNNNNNNNNNNNNNNNNNNNNNNNNNNNNNNNNNNNNNNNNNNNNNNNNNNNNNNNNNNNNNNNNNNNNNNNNNNNNNNNNNNNNNNNNNNNNNNNNNNNNNNNNNNNNNNNNNNNNNNNNNNNNNNNNNNNNNNNNNNNNNNNNNNNNNNNNNNNNNNNNNNNNNNNNNNNNNNNNNNNNNNNNNNNNNNNNNNNNNNNNNNNNNNNNNNNNNNNNNNNNNNNNNNNNNNNNNNNNNNNNNNNNNNNNNNNNNNNNNNNNNNNNNNNNNNNNNNNNNNNNNNNNNNNNNNNNNNNNNNNNNNNNNNNNNNNNNNNNNNNNNNNNNNNNNNNNNNNNNNNNNNNNNNNNNNNNNNNNNNNNNNNNNNNNNNNNNNNNNNNNNNNNNNNNNNNNNNNNNNNNNNNNNNNNNNNNNNNNNNNNNNNNNNNNNNNNNNNNNNNNNNNNNNNNNNNNNNNNNNNNNNNNNNNNNNNNNNNNNNNNNNNNNNNNNNNNNNNNNNNNNNNNNNNNNNNNNNNNNNNNNNNNNNNNNNNNNNNNNNNNNNNNNNNNNNNNNNNNNNNNNNNNNNNNNNNNNNNNNNNNNNNNNNNNNNNNNNNNNNNNNNNNNNNNNNNNNNNNNNNNNNNNNNNNNNNNNNNNNNNNNNNNNNNNNNNNNNNNNNNNNNNNNNNNNNNNNNNNNNNNNNNNNNNNNNNNNNNNNNNNNNNNNNNNNNNNNNNNNNNNNNNNNNNNNNNNNNNNNGGTATGGTTAGGCATGCTTGCCTAAAAATGGGCTGTGCTCCTGATGTTTTTGGATTCTATGGCTTAGTGTTTGCTAGGTTTTCTATTGTTTGCTTAGGAAGCGTTGTTTGGGCCCATCATATGTTTGTAGTGGGATTAGATGTTAAGACTGCTGTATTTTTTAGCTCAGTTACAATGGTTATTGGTGTGCCAACAGGCATTAAGGTTTTTACTTGATTGTATATGCTTTTAAAAAGTAAAATCAAAAAGAGAGATCCTGTATTCTGGTGGGTTGTATCTTTTATTGCACTTTTTACTTTTGGTGGTGTGACTGGTATAGTTTTATCAGCTTGTGTTTTAGATAGAGTTCTACATGACACATGATTTGTTGTGGCACATTTTCATTATGTTATGTCGCTAGGTTCTTATATCAGAATTTTGCTAATGTTTATATGATGATGGCCACTCATAACAGGATTAAGGTTAAACAAGTATCTTCTGCAGTGTCACTGTATAATTTCAAAAATTGGTGTTAACCTANNNNNNNNNNNNNNNNNNNNNNNNNNNNNNNNNNNNNNNNNNNNNNNNNNNNNNNNNNNNNNNNNNNNNNNNNNNNNNNNNNNNNNNNNNNNNNNNNNNNNNNNNNNNNNNNNNNNNNNNNNNNNNNNNNNNNNNNNNNNNNNNNNNNNNNNNNNNNNNNNNNNNNNNNNNNNNNNNNNNNNNNNNNNNNNNNNNNNNNNNNNNNNNNNNNNNNNNNNNNNNNNNNNNNNNNNNNNNNNNNNNNNNNNNNNNNNNNNNNNNNNNNNNNNNNNNNNNNNNNNNNNNNNNNNNNNNNNNNNNNNNNNNNNNNNNNNNNNNNNNNNNNNNNNNNNNNNNNNNNNN
PS332_            NNNNNNNNNNNNNNNNNNNNNNNNNNNNNNNNNNNNNNNNNNNNNNNNNNNNNNNNNNNNNNNNNNNNNNNNNNNNNNNNNNNNNNNNNNNNNNNNNNNNNNNNNNNNNNNNNNNNNNNNNNNNNNNNNNNNNNNNNNNNNNNNNNNNNNNNNNNNNNNNNNNNNNNNNNNNNNNNNNNNNNNNNNNNNNNNNNNNNNNNNNNNNNNNNNNNNNNNNNNNNNNNNNNNNNNNNNNNNNNNNNNNNNNNNNNNNNNNNNNNNNNNNNNNNNNNNNNNNNNNNNNNNNNNNNNNNNNNNNNNNNNNNNNNNNNNNNNNNNNNNNNNNNNNNNNNNNNNNNNNNNNNNNNNNNNNNNNNNNNNNNNNNNNNNNNNNNNNNNNNNNNNNNNNNNNNNNNNNNNNNNNNNNNNNNNNNNNNNNNNNNNNNNNNNNNNNNNNNNNNNNNNNNNNNNNNNNNNNNNNNNNNNNNNNNNNNNNNNNNNNNNNNNNNNNNNNNNNNNNNNNNNNNNNNNNNNNNNNNNNNNNNNNNNNNNNNNNNNNNNNNNNNNNNNNNNNNNNNNNNNNNNNNNNNNNNNNNNNNNNNNNNNNNNNNNNNNNNNNNNNNNNNNNNNNNNNNNNNNNNNNNNNNNNNNNNNNNNNNNNNNNNNNNNNNNNNNNNNNNNNNNNNNNNNNNNNNNNNNNNNNNNNNNNNNNNNNNNNNNNNNNNNNNNNNNNNNNNNNNNNNNNNNNNNNNNNNNNNNNNNNNNNNNNNNNNNNNNNNNNNNNNTAGCCATGCTTGTTTGAAAATGGGTTGTGCCCCCGATGTTTTTGGTTTCTATGGTTTAGTATTTGCTAGTTTTTCTATAGTTTGTTTAGGGAGTATAGTTTGGGCTCATCACATGTTTGTTGTTGGGTTAGATGTTAAGACAGCTGTGTTCTTTAGTTCTGTTACCATGGTTATTGGTGTACCCACAGGTATAAAGGTTTTTACTTGGTTGTATATGCTTTTAAATAGTAGGGTTAATAAGACAGATCCTGTATTTTGGTGGATAGTATCGTTTATAGTTCTTTTTACATTTGGGGGGGTTACTGGTATTGTTCTTTCAGCTTGTGTCTTAGATAGGGTGTTACATGATACATGATTTGTAGTCGCCCACTTTCATTATGTTATGTCACTTGGTTCTTATATAAGAATTCTTTTGATGTTTGTTTGATGATGGCCTCTGATAAGAGGCGTTAGTTTAAATAAGTATCTTCTCCAATGTCATTGTATTATTTTCAAATATTGGGTTNNNNNNNNNNNNNNNNNNNNNNNNNNNNNNNNNNNNNNNNNNNNNNNNNNNNNNNNNNNNNNNNNNNNNNNNNNNNNNNNNNNNNNNNNNNNNNNNNNNNNNNNNNNNNNNNNNNNNNNNNNNNNNNNNNNNNNNNNNNNNNNNNNNNNNNNNNNNNNNNNNNNNNNNNNNNNNNNNNNNNNNNNNNNNNNNNNNNNNNNNNNNNNNNNNNNNNNNNNNNNNNNNNNNNNNNNNNNNNNNNNNNNNNNNNNNNNNNNNNNNNNNNNNNNNNNNNNNNNNNNNNNNNNNNNNNNNNNNNNNNNNNNNNNNNNNNNNNNNNNNNNNNNNNNNNNNNNNNNNNNNNNNNNN
PS227_            NNNNNNNNNNNNNNNNNNNNNNNNNNNNNNNNNNNNNNNNNNNNNNNNNNNNNNNNNNNNNNNNNNNNNNNNNNNNNNNNNNNNNNNNNNNNNNNNNNNNNNNNNNNNNNNNNNNNNNNNNNNNNNNNNNNNNNNNNNNNNNNNNNNNNNNNNNNNNNNNNNNNNNNNNNNNNNNNNNNNNNNNNNNNNNNNNNNNNNNNNNNNNNNNNNNNNNNNNNNNNNNNNNNNNNNNNNNNNNNNNNNNNNNNNNNNNNNNNNNNNNNNNNNNNNNNNNNNNNNNNNNNNNNNNNNNNNNNNNNNNNNNNNNNNNNNNNNNNNNNNNNNNNNNNNNNNNNNNNNNNNNNNNNNNNNNNNNNNNNNNNNNNNNNNNNNNNNNNNNNNNNNNNNNNNNNNNNNNNNNNNNNNNNNNNNNNNNNNNNNNNNNNNNNNNNNNNNNNNNNNNNNNNNNNNNNNNNNNNNNNNNNNNNNNNNNNNNNNNNNNNNNNNNNNNNNNNNNNNNNNNNNNNNNNNNNNNNNNNNNNNNNNNNNNNNNNNNNNNNNNNNNNNNNNNNNNNNNNNNNNNNNNNNNNNNNNNNNNNNNNNNNNNNNNNNNNNNNNNNNNNNNNNNNNNNNNNNNNNNNNNNNNNNNNNNNNNNNNNNNNNNNNNNNNNNNNNNNNNNNNNNNNNNNNNNNNNNNNNNNNNNNNNNNNNNNNNNNNNNNNNNNNNNNNNNNNNNNNNNNNNNNNNNNNNNNNNNNNNNNNNNNNNNNNNNNNNNNNNNNNNGTTAGGCATGCTTGCTTGAAAATGGGATGTGCTCCTGACGTTTTTGGGTTTTATGGATTASTATTTGCTAGATTCTCTATCGTTGTTCTTGGAASAGTASTTTGAGCACATCATATGTTTGTTGTTGGTTTAGATGTTAAGACTGCTGTTTTTTTTAGTTCTGTAACTATGGTAATTGGTGTACCAACAGGTATTAAGGTTTTTACTTGATTGTATATGCTTTTAAATAGAAATGTGAAAAACACCGATCCTGTATTTTTATGGGTAATTTCTTTTATTGTTCTATTTACTTTTGGTGGTGTAACTGGGATTGTTTTGTCTGCTTGCGTTTTAGATAAAGTACTTCATGATACGTGGTTTGTTGTGGCGCATTTTCATTATGTAATGTCTCTTGGTTCTTATATGAGTATAATTATAATGTTTATATGATGGTGACCATTAATAACTGGAGTAAGTTTAAAAAAGTATTTACTACAGTGTCAGTGCGTAGTTTCTAATATAGGATTTNNNNNNNNNNNNNNNNNNNNNNNNNNNNNNNNNNNNNNNNNNNNNNNNNNNNNNNNNNNNNNNNNNNNNNNNNNNNNNNNNNNNNNNNNNNNNNNNNNNNNNNNNNNNNNNNNNNNNNNNNNNNNNNNNNNNNNNNNNNNNNNNNNNNNNNNNNNNNNNNNNNNNNNNNNNNNNNNNNNNNNNNNNNNNNNNNNNNNNNNNNNNNNNNNNNNNNNNNNNNNNNNNNNNNNNNNNNNNNNNNNNNNNNNNNNNNNNNNNNNNNNNNNNNNNNNNNNNNNNNNNNNNNNNNNNNNNNNNNNNNNNNNNNNNNNNNNNNNNNNNNNNNNNNNNNNNNNNNNNNNNNNNNNN
PS215_            NNNNNNNNNNNNNNNNNNNNNNNNNNNNNNNNNNNNNNNNNNNNNNNNNNNNNNNNNNNNNNNNNNNNNNNNNNNNNNNNNNNNNNNNNNNNNNNNNNNNNNNNNNNNNNNNNNNNNNNNNNNNNNNNNNNNNNNNNNNNNNNNNNNNNNNNNNNNNNNNNNNNNNNNNNNNNNNNNNNNNNNNNNNNNNNNNNNNNNNNNNNNNNNNNNNNNNNNNNNNNNNNNNNNNNNNNNNNNNNNNNNNNNNNNNNNNNNNNNNNNNNNNNNNNNNNNNNNNNNNNNNNNNNNNNNNNNNNNNNNNNNNNNNNNNNNNNNNNNNNNNNNNNNNNNNNNNNNNNNNNNNNNNNNNNNNNNNNNNNNNNNNNNNNNNNNNNNNNNNNNNNNNNNNNNNNNNNNNNNNNNNNNNNNNNNNNNNNNNNNNNNNNNNNNNNNNNNNNNNNNNNNNNNNNNNNNNNNNNNNNNNNNNNNNNNNNNNNNNNNNNNNNNNNNNNNNNNNNNNNNNNNNNNNNNNNNNNNNNNNNNNNNNNNNNNNNNNNNNNNNNNNNNNNNNNNNNNNNNNNNNNNNNNNNNNNNNNNNNNNNNNNNNNNNNNNNNNNNNNNNNNNNNNNNNNNNNNNNNNNNNNNNNNNNNNNNNNNNNNNNNNNNNNNNNNNNNNNNNNNNNNNNNNNNNNNNNNNNNNNNCATTTTGCTGCCGGTCAGCAYATGTTTTGGTTTTTTGGACACCCGGAGGTGTATGTGTTAATTTTACCTGGCTTTGGCATGGTTAGCCATGCTTGTTTGAATATGGGATGTGCTCCTGATGTGTTTGGTTTTTATGGACTAGTCTTTGCTAGGTTTTCTATTGTTTGTTTGGGAAGTGTGGTTTGAGCTCATCATATGTTTGTTGTTGGTTTAGATGTTAAGACTGCTGTGTTTTTTAGTTCTGTGACTATGGTTATTGGTGTACCCACAGGTATAAAGGTTTTTACTTGATTATATATGTTGTTAAAAAGAAATGTCAATAGTAGGGATCCTATATTTTTATGGGTTGTTTCTTTTATTGTTCTGTTTACTTTTGGAGGGGTAACAGGTATTGTACTTTCAGCTTGTGTGTTAGATAAAGTTCTTCATGATACTTGGTTTGTGGTTGCCCATTTTCACTATGTTATGTCTTTAGGTTCATATATRAGCATAGTTATAATGTTTATTNNNNNNNNNNNNNNNNNNNNNNNNNNNNNNNNNNNNNNNNNNNNNNNNNNNNNNNNNNNNNNNNNNNNNNNNNNNNNNNNNNNNNNNNNNNNNNNNNNNNNNNNNNNNNNNNNNNNNNNNNNNNNNNNNNNNNNNNNNNNNNNNNNNNNNNNNNNNNNNNNNNNNNNNNNNNNNNNNNNNNNNNNNNNNNNNNNNNNNNNNNNNNNNNNNNNNNNNNNNNNNNNNNNNNNNNNNNNNNNNNNNNNNNNNNNNNNNNNNNNNNNNNNNNNNNNNNNNNNNNNNNNNNNNNNNNNNNNNNNNNNNNNNNNNNNNNNNNNNNNNNNNNNNNNNNNNNNNNNNNNNNNNNNNNNNNNNNNNNNNNNNNNNNNNNNNNNNNNNNNNNNNNNNNNNNNNNNNNNNNNNNNNNNNNNNNNNNNNNNNNNNNNNNNN
PS440_            NNNNNNNNNNNNNNNNNNNNNNNNNNNNNNNNNNNNNNNNNNNNNNNNNNNNNNNNNNNNNNNNNNNNNNNNNNNNNNNNNNNNNNNNNNNNNNNNNNNNNNNNNNNNNNNNNNNNNNNNNNNNNNNNNNNNNNNNNNNNNNNNNNNNNNNNNNNNNNNNNNNNNNNNNNNNNNNNNNNNNNNNNNNNNNNNNNNNNNNNNNNNNNNNNNNNNNNNNNNNNNNNNNNNNNNNNNNNNNNNNNNNNNNNNNNNNNNNNNNNNNNNNNNNNNNNNNNNNNNNNNNNNNNNNNNNNNNNNNNNNNNNNNNNNNNNNNNNNNNNNNNNNNNNNNNNNNNNNNNNNNNNNNNNNNNNNNNNNNNNNNNNNNNNNNNNNNNNNNNNNNNNNNNNNNNNNNNNNNNNNNNNNNNNNNNNNNNNNNNNNNNNNNNNNNNNNNNNNNNNNNNNNNNNNNNNNNNNNNNNNNNNNNNNNNNNNNNNNNNNNNNNNNNNNNNNNNNNNNNNNNNNNNNNNNNNNNNNNNNNNNNNNNNNNNNNNNNNNNNNNNNNNNNNNNNNNNNNNNNNNNNNNNNNNNNNNNNNNNNNNNNNNNNNNNNNNNNNNNNNNNNNNNNNNNNNNNNNNNNNNNNNNNNNNNNNNNNNNNNNNNNNNNNNNNNNNNNNNNNNNNNNNNNNNNNNNNNNNNNNNNNNNNNNNNNNNNNNNNNNNNNNNNNNNNNNNNNNNNNNNNNNNNNNNNNNNNNNNNNNNNNNNNNNNNNNNNNNNNNNNNNNNNNNNNNGCTTGTATGAATATGGGGTGCGCGCCTGATGTGTTTGGGTTTTATGGATTAGTTTTTGCCAGTTTTTCGATRGTGTGTTTAGGAAGTGTTGTTTGAGGACATCACATGTTTACGGTTGGTTTAKATGTTAAGACAGCTGTCTTTTTTAGATCTGTAACAATGATTATTGGTGTGCCGACTGGTATTAAGGTTTTTACATGGTTATACATGTTATTAAATAGTCGTGTACAAAAGAGTGATCCAATTTTTTGATGGGTTCTGTCTTTTATTATATTGTTTACGTTTGGTGGTGTTACAGGTATTGTTTTATCTGCCTGTGTTTTAGATAAAGTGTTACATGACACTTGATTTGTATTCGCTCATTTTCATTATGTTATGTCACTGGGTTCTTATATTAGTATTATTGTTATGTTTATATGGTGGTGACCTTTAATAACAGGAGTTAGGTTAAACAAGTGTCTTTTACAGTGTCAATGTGTTCTTNNNNNNNNNNNNNNNNNNNNNNNNNNNNNNNNNNNNNNNNNNNNNNNNNNNNNNNNNNNNNNNNNNNNNNNNNNNNNNNNNNNNNNNNNNNNNNNNNNNNNNNNNNNNNNNNNNNNNNNNNNNNNNNNNNNNNNNNNNNNNNNNNNNNNNNNNNNNNNNNNNNNNNNNNNNNNNNNNNNNNNNNNNNNNNNNNNNNNNNNNNNNNNNNNNNNNNNNNNNNNNNNNNNNNNNNNNNNNNNNNNNNNNNNNNNNNNNNNNNNNNNNNNNNNNNNNNNNNNNNNNNNNNNNNNNNNNNNNNNNNNNNNNNNNNNNNNNNNNNNNNNNNNNNNNNNNNNNNNNNNNNNNNNNNNNNNNNNNNNNNNN
PS120_            NNNNNNNNNNNNNNNNNNNNNNNNNNNNNNNNNNNNNNNNNNNNNNNNNNNNNNNNNNNNNNNNNNNNNNNNNNNNNNNNNNNNNNNNNNNNNNNNNNNNNNNNNNNNNNNNNNNNNNNNNNNNNNNNNNNNNNNNNNNNNNNNNNNNNNNNNNNNNNNNNNNNNNNNNNNNNNNNNNNNNNNNNNNNNNNNNNNNNNNNNNNNNNNNNNNNNNNNNNNNNNNNNNNNNNNNNNNNNNNNNNNNNNNNNNNNNNNNNNNNNNNNNNNNNNNNNNNNNNNNNNNNNNNNNNNNNNNNNNNNNNNNNNNNNNNNNNNNNNNNNNNNNNNNNNNNNNNNNNNNNNNNNNNNNNNNNNNNNNNNNNNNNNNNNNNNNNNNNNNNNNNNNNNNNNNNNNNNNNNNNNNNNNNNNNNNNNNNNNNNNNNNNNNNNNNNNNNNNNNNNNNNNNNNNNNNNNNNNNNNNNNNNNNNNNNNNNNNNNNNNNNNNNNNNNNNNNNNNNNNNNNNNNNNNNNNNNNNNNNNNNNNNNNNNNNNNNNNNNNNNNNNNNNNNNNNNNNNNNNNNNNNNNNNNNNNNNNNNNNNNNNNNNNNNNNNNNNNNNNNNNNNNNNNNNNNNNNNNNNNNNNNNNNNNNNNNNNNNNNNNNNNNNNNNNNNNNNNNNNNNNNNNNNNNNNNNNNNNNNNNNNNNNNNNNNNNNNNNNNNNNNNNNNNNNNNNNNNNNNNNNNNNNNNNNNNNNNNNNNNNNNNNNNNNNNNNNNNNNNNNNNNNNNNNNNNNNNNNNNNNNNNNNNNNNNNNNNNNNNNNGTTTTTGGGTTTTACGGTTTAGTTTTTGCTAGCTTTTCTATAGTTTGTCTAGGTAGTGTTGTGTGAGCCCATCACATGTTTGTAGTGGGTTTAGACGTTAAGACCGCAGTATTTTTTAGCTCAGTTACTATGGTAATTGGGGTTCCTACAGGAATCAAGGTTTTTACTTGGCTTTACATGCTAATTAAAAGAAAAGTAAATAAGAGTGATCCTGTCTTTTGATGAGTTATATCTTTTATAGTCTTATTTACTTTCGGTGGTGTTACGGGTATAGTTTTATCAGCATGTGTTCTTGATAGTGTTTTACATGACACGTGATTTGTAGTTGCTCATTTTCATTATGTAATGTCATTAGGGTCCTACATTAGTGTTATACTAATGTTTATTTGATGGTGGCCTCTTATAACAGGTGTTAGACTTAACAAGTATTTATTACAATGCCATTGTATAATTTCTAACATAGGAGTTAACATGNNNNNNNNNNNNNNNNNNNNNNNNNNNNNNNNNNNNNNNNNNNNNNNNNNNNNNNNNNNNNNNNNNNNNNNNNNNNNNNNNNNNNNNNNNNNNNNNNNNNNNNNNNNNNNNNNNNNNNNNNNNNNNNNNNNNNNNNNNNNNNNNNNNNNNNNNNNNNNNNNNNNNNNNNNNNNNNNNNNNNNNNNNNNNNNNNNNNNNNNNNNNNNNNNNNNNNNNNNNNNNNNNNNNNNNNNNNNNNNNNNNNNNNNNNNNNNNNNNNNNNNNNNNNNNNNNNNNNNNNNNNNNNNNNNNNNNNNNNNNNNNNNNNNNNNNNNNNNNNNNNNNNNNNNNNNNNNNNNNNNN
PS216_            NNNNNNNNNNNNNNNNNNNNNNNNNNNNNNNNNNNNNNNNNNNNNNNNNNNNNNNNNNNNNNNNNNNNNNNNNNNNNNNNNNNNNNNNNNNNNNNNNNNNNNNNNNNNNNNNNNNNNNNNNNNNNNNNNNNNNNNNNNNNNNNNNNNNNNNNNNNNNNNNNNNNNNNNNNNNNNNNNNNNNNNNNNNNNNNNNNNNNNNNNNNNNNNNNNNNNNNNNNNNNNNNNNNNNNNNNNNNNNNNNNNNNNNNNNNNNNNNNNNNNNNNNNNNNNNNNNNNNNNNNNNNNNNNNNNNNNNNNNNNNNNNNNNNNNNNNNNNNNNNNNNNNNNNNNNNNNNNNNNNNNNNNNNNNNNNNNNNNNNNNNNNNNNNNNNNNNNNNNNNNNNNNNNNNNNNNNNNNNNNNNNNNNNNNNNNNNNNNNNNNNNNNNNNNNNNNNNNNNNNNNNNNNNNNNNNNNNNNNNNNNNNNNNNNNNNNNNNNNNNNNNNNNNNNNNNNNNNNNNNNNNNNNNNNNNNNNNNNNNNNNNNNNNNNNNNNNNNNNNNNNNNNNNNNNNNNNNNNNNNNNNNNNNNNNNNNNNNNNNNNNNNNNNNNNNNNNNNNNNNNNNNNNNNNNNNNNNNNNNNNNNNNNNNNNNNNNNNNNNNNNNNNNNNNNNNNNNNNNNNNNNNNNNNNNNNNNNNNNNNNNNNNNNNNNNNNNNNNNNNNNNNNNNNNNNNNNNNNNNNCACCCAGAAGTTTATGTATTAATTTTACCTGGTTTCGGTATGGTTAGCCATGCTTGCTTAAATATGGGGTGTGCCCCAGATGTTTTTGGGTTTTATGGTCTAGTATTTGCTAGTTTTTCTATTGTTTGCCTCGGAAGGGTAGTTTGAGCCCATCACATGTTCGTAGTTGGATTAGATGTTAAGACTGCTGTTTTTTTTAGTTCTGTAACTATGGTTATTGGAGTACCAACAGGTATAAAGGTTTTTACTTGACTTTACATGTTAATGAATAGAAAAGTAAATAAGACAGATCCTGTATTTTTATGGGTTGTTTCTTTTATAGTCTTATTCACTTTTGGTGSCGTAACAGGTATTGTTTTGTCAGCGTGCGTCTTAGACAAAGTCTTACATGATACTTGGTTTGTTGTTGCCCATTTTCATTATGTGATGTCACTGGGTTCTTACATGAGAATANNNNNNNNNNNNNNNNNNNNNNNNNNNNNNNNNNNNNNNNNNNNNNNNNNNNNNNNNNNNNNNNNNNNNNNNNNNNNNNNNNNNNNNNNNNNNNNNNNNNNNNNNNNNNNNNNNNNNNNNNNNNNNNNNNNNNNNNNNNNNNNNNNNNNNNNNNNNNNNNNNNNNNNNNNNNNNNNNNNNNNNNNNNNNNNNNNNNNNNNNNNNNNNNNNNNNNNNNNNNNNNNNNNNNNNNNNNNNNNNNNNNNNNNNNNNNNNNNNNNNNNNNNNNNNNNNNNNNNNNNNNNNNNNNNNNNNNNNNNNNNNNNNNNNNNNNNNNNNNNNNNNNNNNNNNNNNNNNNNNNNNNNNNNNNNNNNNNNNNNNNNNNNNNNNNNNNNNNNNNNNNNNNNNNNNNNNNNNNNNNNNNNNNNNNNNNNNNNNNNNNNNNNNNNNNNNNNNNNNNNNNN
PS139_            NNNNNNNNNNNNNNNNNNNNNNNNNNNNNNNNNNNNNNNNNNNNNNNNNNNNNNNNNNNNNNNNNNNNNNNNNNNNNNNNNNNNNNNNNNNNNNNNNNNNNNNNNNNNNNNNNNNNNNNNNNNNNNNNNNNNNNNNNNNNNNNNNNNNNNNNNNNNNNNNNNNNNNNNNNNNNNNNNNNNNNNNNNNNNNNNNNNNNNNNNNNNNNNNNNNNNNNNNNNNNNNNNNNNNNNNNNNNNNNNNNNNNNNNNNNNNNNNNNNNNNNNNNNNNNNNNNNNNNNNNNNNNNNNNNNNNNNNNNNNNNNNNNNNNNNNNNNNNNNNNNNNNNNNNNNNNNNNNNNNNNNNNNNNNNNNNNNNNNNNNNNNNNNNNNNNNNNNNNNNNNNNNNNNNNNNNNNNNNNNNNNNNNNNNNNNNNNNNNNNNNNNNNNNNNNNNNNNNNNNNNNNNNNNNNNNNNNNNNNNNNNNNNNNNNNNNNNNNNNNNNNNNNNNNNNNNNNNNNNNNNNNNNNNNNNNNNNNNNNNNNNNNNNNNNNNNNNNNNNNNNNNNNNNNNNNNNNNNNNNNNNNNNNNNNNNNNNNNNNNNNNNNNNNNNNNNNNNNNNNNNNNNNNNNNNNNNNNNNNNNNNNNNNNNNNNNNNNNNNNNNNNNNNNNNNNNNNNNNNNNNNNNNNNNNNNNNNNNNNNNNNNNNNNNNNNNNNNNNNNNNNNNNNNNNNNNNNNNNNNNNNNNNNNNNNNNNNNNNNNNNNNNNNNNNNNNNNNNNNNNNNNNNNNNNTGCATGCTTAAATATGGGATGTGCACCAGATGTCTTTGGGTTTTATGGTTTGGTTTTTGCTAGATTTTCGATAGTATGTCTAGGTAGTGTGGTTTGAGCTCATCAYATGTTTGYTGTTGGTTTAGATGTTAAGACTGCTGTCTTTTTTAGCTCAGTAACAATGGTTATAGGCGTTCCTACTGGKATAAAGGTTTTTACTTGATTATATATGCTTTTAAACAGYAATGTGARTAAGAGGGATCCTGTATTTTGATGGGTTATATCTTTTATMRTTTTATTTACTTTTGGAGGGGTAACAGGCATYGTGCTATCAGCTTGTGTATTAGATAGTGTACTTCATGATACATGGTTTGTAGTAGCTCATTTTCAYTATGTYATGTCTCTTGGTTCYTATATAAGWATTATTCTWATGTTTGTTTGATGATGACCTCTTATAACANNNNNNNNNNNNNNNNNNNNNNNNNNNNNNNNNNNNNNNNNNNNNNNNNNNNNNNNNNNNNNNNNNNNNNNNNNNNNNNNNNNNNNNNNNNNNNNNNNNNNNNNNNNNNNNNNNNNNNNNNNNNNNNNNNNNNNNNNNNNNNNNNNNNNNNNNNNNNNNNNNNNNNNNNNNNNNNNNNNNNNNNNNNNNNNNNNNNNNNNNNNNNNNNNNNNNNNNNNNNNNNNNNNNNNNNNNNNNNNNNNNNNNNNNNNNNNNNNNNNNNNNNNNNNNNNNNNNNNNNNNNNNNNNNNNNNNNNNNNNNNNNNNNNNNNNNNNNNNNNNNNNNNNNNNNNNNNNNNNNNNNNNNNNNNNNNNNNNNNNNNNNNNNNNNNNNNNNNNNNNNNNNNNNNNNNNNNNNNNNNNNNNNNN
PD178_            NNNNNNNNNNNNNNNNNNNNNNNNNNNNNNNNNNNNNNNNNNNNNNNNNNNNNNNNNNNNNNNNNNNNNNNNNNNNNNNNNNNNNNNNNNNNNNNNNNNNNNNNNNNNNNNNNNNNNNNNNNNNNNNNNNNNNNNNNNNNNNNNNNNNNNNNNNNNNNNNNNNNNNNNNNNNNNNNNNNNNNNNNNNNNNNNNNNNNNNNNNNNNNNNNNNNNNNNNNNNNNNNNNNNNNNNNNNNNNNNNNNNNNNNNNNNNNNNNNNNNNNNNNNNNNNNNNNNNNNNNNNNNNNNNNNNNNNNNNNNNNNNNNNNNNNNNNNNNNNNNNNNNNNNNNNNNNNNNNNNNNNNNNNNNNNNNNNNNNNNNNNNNNNNNNNNNNNNNNNNNNNNNNNNNNNNNNNNNNNNNNNNNNNNNNNNNNNNNNNNNNNNNNNNNNNNNNNNNNNNNNNNNNNNNNNNNNNNNNNNNNNNNNNNNNNNNNNNNNNNNNNNNNNNNNNNNNNNNNNNNNNNNNNNNNNNNNNNNNNNNNNNNNNNNNNNNNNNNNNNNNNNNNNNNNNNNNNNNNNNNNNNNNNNNNNNNNNNNNNNNNNNNNNNNNNNNNNNNNNNNNNNNNNNNNNNNNNNNNNNNNNNNNNNNNNNNNNNNNNNNNNNNNNNNNNNNNNNNNNNNNNNNNNNNNNNNNNNNNNNNNNNNNNNNNNNNNNNNNNNNNNNNNNNNNNNNNNNNNNNNNNNNNNNNNNNNNNNNNNGGTTCATTGCTGGGTTTGGGATGATAAGCCATGCTTGTATGAATATGGGGTGTGCGCCGGATGTTTTTGGGTTTTATGGTTTGGTTTTCGCTGGGTTCTCTATTGTGTGCCTAGGTAGTGTGGTCTGGGGTCATCACATGTTTACGGTTGGCTTGGATGTTAAGACTGCTGTCTTTTTTAGTTCTGTGACCATGATAATTGGTGTTCCCACCGGGATTAAGGTTTTTACCTGGTTGTATATGTTGTTAAATAGCCGTGTGAATAAGAGGGACCCCATTTTTTGGTGGGTGATTTCGTTTATAGTCTTATTTACTTTTGGTGGTGTAACTGGTATAGTTTTGTCTGCTTGCGTTTTGGACAATGTTCTCCATGATACTTGATTTGTTGTTGCACATTTTCATTATGTCTTTTCTTTTNNNNNNNNNNNNNNNNNNNNNNNNNNNNNNNNNNNNNNNNNNNNNNNNNNNNNNNNNNNNNNNNNNNNNNNNNNNNNNNNNNNNNNNNNNNNNNNNNNNNNNNNNNNNNNNNNNNNNNNNNNNNNNNNNNNNNNNNNNNNNNNNNNNNNNNNNNNNNNNNNNNNNNNNNNNNNNNNNNNNNNNNNNNNNNNNNNNNNNNNNNNNNNNNNNNNNNNNNNNNNNNNNNNNNNNNNNNNNNNNNNNNNNNNNNNNNNNNNNNNNNNNNNNNNNNNNNNNNNNNNNNNNNNNNNNNNNNNNNNNNNNNNNNNNNNNNNNNNNNNNNNNNNNNNNNNNNNNNNNNNNNNNNNNNNNNNNNNNNNNNNNNNNNNNNNNNNNNNNNNNNNNNNNNNNNNNNNNNNNNNNNNNNNNNNNNNNNNNNNNNNNNNNNNNNNNNNNNNNNNNNNNNNNNNNNNNNNNNNNNNN
PD087_            NNNNNNNNNNNNNNNNNNNNNNNNNNNNNNNNNNNNNNNNNNNNNNNNNNNNNNNNNNNNNNNNNNNNNNNNNNNNNNNNNNNNNNNNNNNNNNNNNNNNNNNNNNNNNNNNNNNNNNNNNNNNNNNNNNNNNNNNNNNNNNNNNNNNNNNNNNNNNNNNNNNNNNNNNNNNNNNNNNNNNNNNNNNNNNNNNNNNNNNNNNNNNNNNNNNNNNNNNNNNNNNNNNNNNNNNNNNNNNNNNNNNNNNNNNNNNNNNNNNNNNNNNNNNNNNNNNNNNNNNNNNNNNNNNNNNNNNNNNNNNNNNNNNNNNNNNNNNNNNNNNNNNNNNNNNNNNNNNNNNNNNNNNNNNNNNNNNNNNNNNNNNNNNNNNNNNNNNNNNNNNNNNNNNNNNNNNNNNNNNNNNNNNNNNNNNNNNNNNNNNNNNNNNNNNNNNNNNNNNNNNNNNNNNNNNNNNNNNNNNNNNNNNNNNNNNNNNNNNNNNNNNNNNNNNNNNNNNNNNNNNNNNNNNNNNNNNNNNNNNNNNNNNNNNNNNNNNNNNNNNNNNNNNNNNNNNNNNNNNNNNNNNNNNNNNNNNNNNNNNNNNNNNNNNNNNNNNNNNNNNNNNNNNNNNNNNNNNNNNNNNNNNNNNNNNNNNNNNNNNNNNNNNNNNNNNNNNNNNNNNNNNNNNNNNNNNNNNNNNNNNNNNNNNNNNNNNNNNNNNNNNNNNNNNNNNNNNNNNNNNNNNNNNNNNNNNNNGTTTTAATTTTACCTGGCTTTGGTATGGTTAGACATGCATGCTTAAAAATGGGATGTGCTCCAGATGTTTTTGGGTTCTATGGGTTAGTGTTTGCTAGATTTTCTATCGTTTGCTTAGGAAGCGTTGTTTGAGCACATCATATGTTTGTAGTGGGTTTAGACGTAAAGACTGCTGTCTTTTTTAGTTCTGTTACTATGGTTATAGGTGTTCCTACTGGTATTAAGGTATTTACTTGACTATACATGCTCTTGAATAGAAAAATTAATAAGGGAGACCCAGTCTTTTGATGAGTTATATCCTTTATTATACTTTTTACCTTTGGGGGGGTCACAGGAATAGTGTTATCAGCTTGTGTCCTTGATAGGGTACTTCATGACACTTGATTTGTGTCGNNNNNNNNNNNNNNNNNNNNNNNNNNNNNNNNNNNNNNNNNNNNNNNNNNNNNNNNNNNNNNNNNNNNNNNNNNNNNNNNNNNNNNNNNNNNNNNNNNNNNNNNNNNNNNNNNNNNNNNNNNNNNNNNNNNNNNNNNNNNNNNNNNNNNNNNNNNNNNNNNNNNNNNNNNNNNNNNNNNNNNNNNNNNNNNNNNNNNNNNNNNNNNNNNNNNNNNNNNNNNNNNNNNNNNNNNNNNNNNNNNNNNNNNNNNNNNNNNNNNNNNNNNNNNNNNNNNNNNNNNNNNNNNNNNNNNNNNNNNNNNNNNNNNNNNNNNNNNNNNNNNNNNNNNNNNNNNNNNNNNNNNNNNNNNNNNNNNNNNNNNNNNNNNNNNNNNNNNNNNNNNNNNNNNNNNNNNNNNNNNNNNNNNNNNNNNNNNNNNNNNNNNNNNNNNNNNNNNNNNNNNNNNNNNNNNNNNNNNNNNNNNNNNNNNNNNNNNNNNNNNNNNNNNN
PS241_            NNNNNNNNNNNNNNNNNNNNNNNNNNNNNNNNNNNNNNNNNNNNNNNNNNNNNNNNNNNNNNNNNNNNNNNNNNNNNNNNNNNNNNNNNNNNNNNNNNNNNNNNNNNNNNNNNNNNNNNNNNNNNNNNNNNNNNNNNNNNNNNNNNNNNNNNNNNNNNNNNNNNNNNNNNNNNNNNNNNNNNNNNNNNNNNNNNNNNNNNNNNNNNNNNNNNNNNNNNNNNNNNNNNNNNNNNNNNNNNNNNNNNNNNNNNNNNNNNNNNNNNNNNNNNNNNNNNNNNNNNNNNNNNNNNNNNNNNNNNNNNNNNNNNNNNNNNNNNNNNNNNNNNNNNNNNNNNNNNNNNNNNNNNNNNNNNNNNNNNNNNNNNNNNNNNNNNNNNNNNNNNNNNNNNNNNNNNNNNNNNNNNNNNNNNNNNNNNNNNNNNNNNNNNNNNNNNNNNNNNNNNNNNNNNNNNNNNNNNNNNNNNNNNNNNNNNNNNNNNNNNNNNNNNNNNNNNNNNNNNNNNNNNNNNNNNNNNNNNNNNNNNNNNNNNNNNNNNNNNNNNNNNNNNNNNNNNNNNNNNNNNNNNNNNNNNNNNNNNNNNNNNNNNNNNNNNNNNNNNNNNNNNNNNNNNNNNNNNNNNNNNNNNNNNNNNNNNNNNNNNNNNNNNNNNNNNNNNNNNNNNNNNNNNNNNNNNNNNNNNNNNNNNNNNNNNNNNNNNNNNNNNNNNNNNNNNNNNNNNNNNNNNNNNNNNNNNNNNNNNNNNNNNNNNNNNNNNNGGGATGGTNAGCCATGCTTGTTTAAATATGGGCTGTGCTCCTGACGTATTTGGATTTTACGGCCTAGTATTTGCTAGATTTTCTATAGTATGTTTGGGGAGAGTAGTTTGAGCTCATCACATGTTTACCGTTGGTTTAGACGTGAAGACAGCTGTATTTTTTAGATCAGTTACTATGGTTATAGGAGTACCCACAGGAATCAAGGTTTTTACTTGGTTATATATGCTTTTAAATAGAAACGTGAGAAAGAGTGATCCTGTATTTTTGTGGGTTGTTTCTTTTATAGTTTTGTTTACTTTTGGTGGTGTTACTGGAATAGTTTTATCTGCTNNNNNNNNNNNNNNNNNNNNNNNNNNNNNNNNNNNNNNNNNNNNNNNNNNNNNNNNNNNNNNNNNNNNNNNNNNNNNNNNNNNNNNNNNNNNNNNNNNNNNNNNNNNNNNNNNNNNNNNNNNNNNNNNNNNNNNNNNNNNNNNNNNNNNNNNNNNNNNNNNNNNNNNNNNNNNNNNNNNNNNNNNNNNNNNNNNNNNNNNNNNNNNNNNNNNNNNNNNNNNNNNNNNNNNNNNNNNNNNNNNNNNNNNNNNNNNNNNNNNNNNNNNNNNNNNNNNNNNNNNNNNNNNNNNNNNNNNNNNNNNNNNNNNNNNNNNNNNNNNNNNNNNNNNNNNNNNNNNNNNNNNNNNNNNNNNNNNNNNNNNNNNNNNNNNNNNNNNNNNNNNNNNNNNNNNNNNNNNNNNNNNNNNNNNNNNNNNNNNNNNNNNNNNNNNNNNNNNNNNNNNNNNNNNNNNNNNNNNNNNNNNNNNNNNNNNNNNNNNNNNNNNNNNNNNNNNNNNNNNNNNNNNNNNNNNNNNNNNNNNNNNNNNNNNN
PS265_            NNNNNNNNNNNNNNNNNNNNNNNNNNNNNNNNNNNNNNNNNNNNNNNNNNNNNNNNNNNNNNNNNNNNNNNNNNNNNNNNNNNNNNNNNNNNNNNNNNNNNNNNNNNNNNNNNNNNNNNNNNNNNNNNNNNNNNNNNNNNNNNNNNNNNNNNNNNNNNNNNNNNNNNNNNNNNNNNNNNNNNNNNNNNNNNNNNNNNNNNNNNNNNNNNNNNNNNNNNNNNNNNNNNNNNNNNNNNNNNNNNNNNNNNNNNNNNNNNNNNNNNNNNNNNNNNNNNNNNNNNNNNNNNNNNNNNNNNNNNNNNNNNNNNNNNNNNNNNNNNNNNNNNNNNNNNNNNNNNNNNNNNNNNNNNNNNNNNNNNNNNNNNNNNNNNNNNNNNNNNNNNNNNNNNNNNNNNNNNNNNNNNNNNNNNNNNNNNNNNNNNNNNNNNNNNNNNNNNNNNNNNNNNNNNNNNNNNNNNNNNNNNNNNNNNNNNNNNNNNNNNNNNNNNNNNNNNNNNNNNNNNNNNNNNNNNNNNNNNNNNNNNNNNNNNNNNNNNNNNNNNNNNNNNNNNNNNNNNNNNNNNNNNNNNNNNNNNNNNNNNNNNNNNNNNNNNNNNNNNNNNNNNNNNNNNNNNNNNNNNNNNNNNNNNNNNNNNNNNNNNNNNNNNNNNNNNNNNNNNNNNNNNNNNNNNNNNNNNNNNNNNNNNNNNNNNNNNNNNNNNNNNNNNNNNNNNNNNNNNNNNNNNNNNNNNNNNNNNNNNNNNNNNNNNNNNNNNNGGTATGGTTAGACATGCTTGTTTGAACATGGGTTGTGCCCCAGACGTTTTTGGGTTTTACGGGTTGGTTTTCGCCAGGTTTTCAATTGTTTGCCTTGGAAGCGTAGTTTGGGCCCACCACATGTTTACAGTGGGTTTAGACGTCAAGACAGCTGTGTTTTTTAGCTCTGTGACCATGGTTATTGGTGTGCCAACAGGCATTAAGGTTTTTACCTGGTTATATATGCTGCTAAAAAGGAATGTGAATAATAGTGATCCTGCATTTTTATGGGTAGTTTCCTTCATTATCCTTATTACCTTTGGTGGTGTTACGGGTATAGTTTTATCGGCTNNNNNNNNNNNNNNNNNNNNNNNNNNNNNNNNNNNNNNNNNNNNNNNNNNNNNNNNNNNNNNNNNNNNNNNNNNNNNNNNNNNNNNNNNNNNNNNNNNNNNNNNNNNNNNNNNNNNNNNNNNNNNNNNNNNNNNNNNNNNNNNNNNNNNNNNNNNNNNNNNNNNNNNNNNNNNNNNNNNNNNNNNNNNNNNNNNNNNNNNNNNNNNNNNNNNNNNNNNNNNNNNNNNNNNNNNNNNNNNNNNNNNNNNNNNNNNNNNNNNNNNNNNNNNNNNNNNNNNNNNNNNNNNNNNNNNNNNNNNNNNNNNNNNNNNNNNNNNNNNNNNNNNNNNNNNNNNNNNNNNNNNNNNNNNNNNNNNNNNNNNNNNNNNNNNNNNNNNNNNNNNNNNNNNNNNNNNNNNNNNNNNNNNNNNNNNNNNNNNNNNNNNNNNNNNNNNNNNNNNNNNNNNNNNNNNNNNNNNNNNNNNNNNNNNNNNNNNNNNNNNNNNNNNNNNNNNNNNNNNNNNNNNNNNNNNNNNNNNNNNNNNNNNNNNN
PD018_            NNNNNNNNNNNNNNNNNNNNNNNNNNNNNNNNNNNNNNNNNNNNNNNNNNNNNNNNNNNNNNNNNNNNNNNNNNNNNNNNNNNNNNNNNNNNNNNNNNNNNNNNNNNNNNNNNNNNNNNNNNNNNNNNNNNNNNNNNNNNNNNNNNNNNNNNNNNNNNNNNNNNNNNNNNNNNNNNNNNNNNNNNNNNNNNNNNNNNNNNNNNNNNNNNNNNNNNNNNNNNNNNNNNNNNNNNNNNNNNNNNNNNNNNNNNNNNNNNNNNNNNNNNNNNNNNNNNNNNNNNNNNNNNNNNNNNNNNNNNNNNNNNNNNNNNNNNNNNNNNNNNNNNNNNNNNNNNNNNNNNNNNNNNNNNNNNNNNNNNNNNNNNNNNNNNNNNNNNNNNNNNNNNNNNNNNNNNNNNNNNNNNNNNNNNNNNNNNNNNNNNNNNNNNNNNNNNNNNNNNNNNNNNNNNNNNNNNNNNNNNNNNNNNNNNNNNNNNNNNNNNNNNNNNNNNNNNNNNNNNNNNNNNNNNNNNNNNNNNNNNNNNNNNNNNNNNNNNNNNNNNNNNNNNNNNNNNNNNNNNNNNNNNNNNNNNNNNNNNNNNNNNNNNNNNNNNNNNNNNNNNNNNNNNNNNNNNNNNNNNNNNNNNNNNNNNNNNNNNNNNNNNNNNNNNNNNNNNNNNNNNNNNNNNNNNNNNNNNNNNNNNNNNNNNNNNNNNNNNNNNNNNNNNNNNNNNNNNNNNNNNNNNNNNNNNNNNNNNNNNNNNNNNNNNNNNNNNNGGTATGGTTAGCCATGCTTGCCTAAACATGGGTTGTGCCCCAGACGTATTTGGTTTTTATGGGTTAGTATTTGCTAGATTTTCTATTGTTTGTCTTGGTAGTGTAGTATGAGCGCATCATATGTTTACTGTTGGTTTAGATGTAAAGACTGCTGTGTTTTTTAGTTCTGTAACTATGGTAATTGGTGTTCCTACCGGTATTAAGGTTTTCACCTGATTATATATGCTATTAAATAGACATGTCAATAAGAGTGATCCAGTTTTTTTATGAGTTGTCTCTTTTATAATTCTTTTTACATTTGGTGGTGTCACAGGTATTGTACTATCTGCTNNNNNNNNNNNNNNNNNNNNNNNNNNNNNNNNNNNNNNNNNNNNNNNNNNNNNNNNNNNNNNNNNNNNNNNNNNNNNNNNNNNNNNNNNNNNNNNNNNNNNNNNNNNNNNNNNNNNNNNNNNNNNNNNNNNNNNNNNNNNNNNNNNNNNNNNNNNNNNNNNNNNNNNNNNNNNNNNNNNNNNNNNNNNNNNNNNNNNNNNNNNNNNNNNNNNNNNNNNNNNNNNNNNNNNNNNNNNNNNNNNNNNNNNNNNNNNNNNNNNNNNNNNNNNNNNNNNNNNNNNNNNNNNNNNNNNNNNNNNNNNNNNNNNNNNNNNNNNNNNNNNNNNNNNNNNNNNNNNNNNNNNNNNNNNNNNNNNNNNNNNNNNNNNNNNNNNNNNNNNNNNNNNNNNNNNNNNNNNNNNNNNNNNNNNNNNNNNNNNNNNNNNNNNNNNNNNNNNNNNNNNNNNNNNNNNNNNNNNNNNNNNNNNNNNNNNNNNNNNNNNNNNNNNNNNNNNNNNNNNNNNNNNNNNNNNNNNNNNNNNNNNNNNNNNN
PD442_            NNNNNNNNNNNNNNNNNNNNNNNNNNNNNNNNNNNNNNNNNNNNNNNNNNNNNNNNNNNNNNNNNNNNNNNNNNNNNNNNNNNNNNNNNNNNNNNNNNNNNNNNNNNNNNNNNNNNNNNNNNNNNNNNNNNNNNNNNNNNNNNNNNNNNNNNNNNNNNNNNNNNNNNNNNNNNNNNNNNNNNNNNNNNNNNNNNNNNNNNNNNNNNNNNNNNNNNNNNNNNNNNNNNNNNNNNNNNNNNNNNNNNNNNNNNNNNNNNNNNNNNNNNNNNNNNNNNNNNNNNNNNNNNNNNNNNNNNNNNNNNNNNNNNNNNNNNNNNNNNNNNNNNNNNNNNNNNNNNNNNNNNNNNNNNNNNNNNNNNNNNNNNNNNNNNNNNNNNNNNNNNNNNNNNNNNNNNNNNNNNNNNNNNNNNNNNNNNNNNNNNNNNNNNNNNNNNNNNNNNNNNNNNNNNNNNNNNNNNNNNNNNNNNNNNNNNNNNNNNNNNNNNNNNNNNNNNNNNNNNNNNNNNNNNNNNNNNNNNNNNNNNNNNNNNNNNNNNNNNNNNNNNNNNNNNNNNNNNNNNNNNNNNNNNNNNNNNNNNNNNNNNNNNNNNNNNNNNNNNNNNNNNNNNNNNNNNNNNNNNNNNNNNNNNNNNNNNNNNNNNNNNNNNNNNNNNNNNNNNNNNNNNNNNNNNNNNNNNNNNNNNNNNNNNNNNNNNNNNNNNNNNNNNNNNNNNNNNNNNNNNNNNNNNNNNNNNNNNNNNNNNNNNNNNNNNNNNNGGTATGGTTAGTCATGCTTGTTTGAATATGGGCTGTGCTCCAGATGTGTTTGGGTTTTACGGTTTAGTCTTTGCTAGCTTTTCAATTGTTTGCCTAGGAAGCGTAGTGTGAGCCCATCATATGTTTACTGTCGGTCTAGACGTTAAGACAGCTGTCTTTTTTAGCTCTGTAACTATGGTTATTGGTGTACCAACAGGTATTAAGGTGTTTACCTGACTATACATGCTGCTGAATAGTAAAGTTAATAAGAGAGATCCTGTTTTTTTATGAGTTGTGTCTTTCATTATTCTTTTTACTTTTGGTGGTGTTACAGGAATAGTGTTATCTGCTNNNNNNNNNNNNNNNNNNNNNNNNNNNNNNNNNNNNNNNNNNNNNNNNNNNNNNNNNNNNNNNNNNNNNNNNNNNNNNNNNNNNNNNNNNNNNNNNNNNNNNNNNNNNNNNNNNNNNNNNNNNNNNNNNNNNNNNNNNNNNNNNNNNNNNNNNNNNNNNNNNNNNNNNNNNNNNNNNNNNNNNNNNNNNNNNNNNNNNNNNNNNNNNNNNNNNNNNNNNNNNNNNNNNNNNNNNNNNNNNNNNNNNNNNNNNNNNNNNNNNNNNNNNNNNNNNNNNNNNNNNNNNNNNNNNNNNNNNNNNNNNNNNNNNNNNNNNNNNNNNNNNNNNNNNNNNNNNNNNNNNNNNNNNNNNNNNNNNNNNNNNNNNNNNNNNNNNNNNNNNNNNNNNNNNNNNNNNNNNNNNNNNNNNNNNNNNNNNNNNNNNNNNNNNNNNNNNNNNNNNNNNNNNNNNNNNNNNNNNNNNNNNNNNNNNNNNNNNNNNNNNNNNNNNNNNNNNNNNNNNNNNNNNNNNNNNNNNNNNNNNNNNNNNNNN
PS042_            NNNNNNNNNNNNNNNNNNNNNNNNNNNNNNNNNNNNNNNNNNNNNNNNNNNNNNNNNNNNNNNNNNNNNNNNNNNNNNNNNNNNNNNNNNNNNNNNNNNNNNNNNNNNNNNNNNNNNNNNNNNNNNNNNNNNNNNNNNNNNNNNNNNNNNNNNNNNNNNNNNNNNNNNNNNNNNNNNNNNNNNNNNNNNNNNNNNNNNNNNNNNNNNNNNNNNNNNNNNNNNNNNNNNNNNNNNNNNNNNNNNNNNNNNNNNNNNNNNNNNNNNNNNNNNNNNNNNNNNNNNNNNNNNNNNNNNNNNNNNNNNNNNNNNNNNNNNNNNNNNNNNNNNNNNNNNNNNNNNNNNNNNNNNNNNNNNNNNNNNNNNNNNNNNNNNNNNNNNNNNNNNNNNNNNNNNNNNNNNNNNNNNNNNNNNNNNNNNNNNNNNNNNNNNNNNNNNNNNNNNNNNNNNNNNNNNNNNNNNNNNNNNNNNNNNNNNNNNNNNNNNNNNNNNNNNNNNNNNNNNNNNNNNNNNNNNNNNNNNNNNNNNNNNNNNNNNNNNNNNNNNNNNNNNNNNNNNNNNNNNNNNNNNNNNNNNNNNNNNNNNNNNNNNNNNNNNNNNNNNNNNNNNNNNNNNNNNNNNNNNNNNNNNNNNNNNNNNNNNNNNNNNNNNNNNNNNNNNNNNNNNNNNNNNNNNNNNNNNNNNNNNNNNNNNNNNNNNNNNNNNNNNNNNNNNNNNNNNNNNNNNNNNNNNNNNNNNNNNNNNNNNNNNNNNNNNNNNGGTATGGTTAGTCATGCTTGTTTGAAAATGGGTTGTGCCCCAGACGTGTTTGGGTTTTATGGTTTAGTCTTTGCTAGTTTTTCTATAGTGTGTTTAGGAAGTGTAGTTTGAGCACATCACATGTTTACAGTTGGATTGGATGTAAAGACTGCAGTTTTTTTTAGTTCTGTTACAATGATTATTGGAGTACCAACTGGTATCAAGGTTTTTACTTGATTATACATGTTAGTAAACAGAAATGTTAAAAAGACTGATCCAGTATTCTTATGGGTTGTTTCTTTTATTATTCTTTTTACGTTTGGTGGTGTTACAGGTGTAGTTTTATCAGCANNNNNNNNNNNNNNNNNNNNNNNNNNNNNNNNNNNNNNNNNNNNNNNNNNNNNNNNNNNNNNNNNNNNNNNNNNNNNNNNNNNNNNNNNNNNNNNNNNNNNNNNNNNNNNNNNNNNNNNNNNNNNNNNNNNNNNNNNNNNNNNNNNNNNNNNNNNNNNNNNNNNNNNNNNNNNNNNNNNNNNNNNNNNNNNNNNNNNNNNNNNNNNNNNNNNNNNNNNNNNNNNNNNNNNNNNNNNNNNNNNNNNNNNNNNNNNNNNNNNNNNNNNNNNNNNNNNNNNNNNNNNNNNNNNNNNNNNNNNNNNNNNNNNNNNNNNNNNNNNNNNNNNNNNNNNNNNNNNNNNNNNNNNNNNNNNNNNNNNNNNNNNNNNNNNNNNNNNNNNNNNNNNNNNNNNNNNNNNNNNNNNNNNNNNNNNNNNNNNNNNNNNNNNNNNNNNNNNNNNNNNNNNNNNNNNNNNNNNNNNNNNNNNNNNNNNNNNNNNNNNNNNNNNNNNNNNNNNNNNNNNNNNNNNNNNNNNNNNNNNNNNNNNNNNN
PS003_            NNNNNNNNNNNNNNNNNNNNNNNNNNNNNNNNNNNNNNNNNNNNNNNNNNNNNNNNNNNNNNNNNNNNNNNNNNNNNNNNNNNNNNNNNNNNNNNNNNNNNNNNNNNNNNNNNNNNNNNNNNNNNNNNNNNNNNNNNNNNNNNNNNNNNNNNNNNNNNNNNNNNNNNNNNNNNNNNNNNNNNNNNNNNNNNNNNNNNNNNNNNNNNNNNNNNNNNNNNNNNNNNNNNNNNNNNNNNNNNNNNNNNNNNNNNNNNNNNNNNNNNNNNNNNNNNNNNNNNNNNNNNNNNNNNNNNNNNNNNNNNNNNNNNNNNNNNNNNNNNNNNNNNNNNNNNNNNNNNNNNNNNNNNNNNNNNNNNNNNNNNNNNNNNNNNNNNNNNNNNNNNNNNNNNNNNNNNNNNNNNNNNNNNNNNNNNNNNNNNNNNNNNNNNNNNNNNNNNNNNNNNNNNNNNNNNNNNNNNNNNNNNNNNNNNNNNNNNNNNNNNNNNNNNNNNNNNNNNNNNNNNNNNNNNNNNNNNNNNNNNNNNNNNNNNNNNNNNNNNNNNNNNNNNNNNNNNNNNNNNNNNNNNNNNNNNNNNNNNNNNNNNNNNNNNNNNNNNNNNNNNNNNNNNNNNNNNNNNNNNNNNNNNNNNNNNNNNNNNNNNNNNNNNNNNNNNNNNNNNNNNNNNNNNNNNNNNNNNNNNNNNNNNNNNNNNNNNNNNNNNNNNNNNNNNNNNNNNNNNNNNNNNNNNNNNNNNNNNNNNNNNNNNNNNNNNNNNNGGTATGGTTAGACATGCATGTTTAAATATGGGGTGTGCTCCAGATGTATTTGGCTTTTATGGTCTGGTTTTTGCTAGATTTTCTATTGTTTGCCTTGGGAGTGTAGTTTGAGCACATCACATGTTTACTGTTGGTTTAGATGTAAAGACGGCGGTTTTCTTTAGTTCTGTTACTATGGTAATTGGTGTGCCCACAGGTATTAAGGTTTTTACTTGGTTATACATGTTGCTAAATAGAAATGTTAATAAGAGAGATCCTGTATTTTTATGGGTTGTTTCCTTTATTGTACTATTCACATTTGGTGGTGTGACAGGTATTGTCTTATCTGCANNNNNNNNNNNNNNNNNNNNNNNNNNNNNNNNNNNNNNNNNNNNNNNNNNNNNNNNNNNNNNNNNNNNNNNNNNNNNNNNNNNNNNNNNNNNNNNNNNNNNNNNNNNNNNNNNNNNNNNNNNNNNNNNNNNNNNNNNNNNNNNNNNNNNNNNNNNNNNNNNNNNNNNNNNNNNNNNNNNNNNNNNNNNNNNNNNNNNNNNNNNNNNNNNNNNNNNNNNNNNNNNNNNNNNNNNNNNNNNNNNNNNNNNNNNNNNNNNNNNNNNNNNNNNNNNNNNNNNNNNNNNNNNNNNNNNNNNNNNNNNNNNNNNNNNNNNNNNNNNNNNNNNNNNNNNNNNNNNNNNNNNNNNNNNNNNNNNNNNNNNNNNNNNNNNNNNNNNNNNNNNNNNNNNNNNNNNNNNNNNNNNNNNNNNNNNNNNNNNNNNNNNNNNNNNNNNNNNNNNNNNNNNNNNNNNNNNNNNNNNNNNNNNNNNNNNNNNNNNNNNNNNNNNNNNNNNNNNNNNNNNNNNNNNNNNNNNNNNNNNNNNNNNNNNN
PS330_            NNNNNNNNNNNNNNNNNNNNNNNNNNNNNNNNNNNNNNNNNNNNNNNNNNNNNNNNNNNNNNNNNNNNNNNNNNNNNNNNNNNNNNNNNNNNNNNNNNNNNNNNNNNNNNNNNNNNNNNNNNNNNNNNNNNNNNNNNNNNNNNNNNNNNNNNNNNNNNNNNNNNNNNNNNNNNNNNNNNNNNNNNNNNNNNNNNNNNNNNNNNNNNNNNNNNNNNNNNNNNNNNNNNNNNNNNNNNNNNNNNNNNNNNNNNNNNNNNNNNNNNNNNNNNNNNNNNNNNNNNNNNNNNNNNNNNNNNNNNNNNNNNNNNNNNNNNNNNNNNNNNNNNNNNNNNNNNNNNNNNNNNNNNNNNNNNNNNNNNNNNNNNNNNNNNNNNNNNNNNNNNNNNNNNNNNNNNNNNNNNNNNNNNNNNNNNNNNNNNNNNNNNNNNNNNNNNNNNNNNNNNNNNNNNNNNNNNNNNNNNNNNNNNNNNNNNNNNNNNNNNNNNNNNNNNNNNNNNNNNNNNNNNNNNNNNNNNNNNNNNNNNNNNNNNNNNNNNNNNNNNNNNNNNNNNNNNNNNNNNNNNNNNNNNNNNNNNNNNNNNNNNNNNNNNNNNNNNNNNNNNNNNNNNNNNNNNNNNNNNNNNNNNNNNNNNNNNNNNNNNNNNNNNNNNNNNNNNNNNNNNNNNNNNNNNNNNNNNNNNNNNNNNNNNNNNNNNNNNNNNNNNNNNNNNNNNNNNNNNNNNNNNNNNNNNNNNNNNNNNNNNNNNNNNNNNNNNNGGTATGGTTAGACATGCTTGTTTAAACATGGGTTGTGCACCAGATGTTTTTGGTTTTTATGGTCTGGTCTTTGCTAGTTTTTCTATCGTATGTTTAGGTAGCGTAGTTTGGGCACATCACATGTTTACAGTTGGTCTTGACGTTAAGACTGCTGTATTTTTTAGTTCTGTGACTATGGTTATTGGTGTACCAACTGGTATAAAGGTGTTTACTTGGTTATACATGCTATTAAAAAGCAATGTTAATAAGAGAGATCCTGTATTTTTGTGAGTTGTTTCTTTCATAATTCTTTTTACATTTGGTGGCGTAACTGGAATTGTTTTATCTGCTNNNNNNNNNNNNNNNNNNNNNNNNNNNNNNNNNNNNNNNNNNNNNNNNNNNNNNNNNNNNNNNNNNNNNNNNNNNNNNNNNNNNNNNNNNNNNNNNNNNNNNNNNNNNNNNNNNNNNNNNNNNNNNNNNNNNNNNNNNNNNNNNNNNNNNNNNNNNNNNNNNNNNNNNNNNNNNNNNNNNNNNNNNNNNNNNNNNNNNNNNNNNNNNNNNNNNNNNNNNNNNNNNNNNNNNNNNNNNNNNNNNNNNNNNNNNNNNNNNNNNNNNNNNNNNNNNNNNNNNNNNNNNNNNNNNNNNNNNNNNNNNNNNNNNNNNNNNNNNNNNNNNNNNNNNNNNNNNNNNNNNNNNNNNNNNNNNNNNNNNNNNNNNNNNNNNNNNNNNNNNNNNNNNNNNNNNNNNNNNNNNNNNNNNNNNNNNNNNNNNNNNNNNNNNNNNNNNNNNNNNNNNNNNNNNNNNNNNNNNNNNNNNNNNNNNNNNNNNNNNNNNNNNNNNNNNNNNNNNNNNNNNNNNNNNNNNNNNNNNNNNNNNNNNNNN
PS398_            NNNNNNNNNNNNNNNNNNNNNNNNNNNNNNNNNNNNNNNNNNNNNNNNNNNNNNNNNNNNNNNNNNNNNNNNNNNNNNNNNNNNNNNNNNNNNNNNNNNNNNNNNNNNNNNNNNNNNNNNNNNNNNNNNNNNNNNNNNNNNNNNNNNNNNNNNNNNNNNNNNNNNNNNNNNNNNNNNNNNNNNNNNNNNNNNNNNNNNNNNNNNNNNNNNNNNNNNNNNNNNNNNNNNNNNNNNNNNNNNNNNNNNNNNNNNNNNNNNNNNNNNNNNNNNNNNNNNNNNNNNNNNNNNNNNNNNNNNNNNNNNNNNNNNNNNNNNNNNNNNNNNNNNNNNNNNNNNNNNNNNNNNNNNNNNNNNNNNNNNNNNNNNNNNNNNNNNNNNNNNNNNNNNNNNNNNNNNNNNNNNNNNNNNNNNNNNNNNNNNNNNNNNNNNNNNNNNNNNNNNNNNNNNNNNNNNNNNNNNNNNNNNNNNNNNNNNNNNNNNNNNNNNNNNNNNNNNNNNNNNNNNNNNNNNNNNNNNNNNNNNNNNNNNNNNNNNNNNNNNNNNNNNNNNNNNNNNNNNNNNNNNNNNNNNNNNNNNNNNNNNNNNNNNNNNNNNNNNNNNNNNNNNNNNNNNNNNNNNNNNNNNNNNNNNNNNNNNNNNNNNNNNNNNNNNNNNNNNNNNNNNNNNNNNNNNNNNNNNNNNNNNNNNNNNNNNNNNNNNNNNNNNNNNNNNNNNNNNNNNNNNNNNNNNNNNNNNNNNNNNNNNNNNNNNNNNNNNGGGATGGTTAGACACGCTTGTTTAAACATGGGGTGTGCTCCTGATGTTTTTGGGTTTTACGGACTGGTCTTTGCCAGGTTTTCTATAGTGTGCCTAGGTAGCGTTGTTTGAGCCCATCATATGTTTACTGTTGGATTGGATGTGAAGACAGCTGTTTTTTTTAGTTCTGTGACTATGGTAATTGGTGTCCCCACTGGCATTAAGGTGTTTACATGGCTATATATGTTGTTGAATAGAAACGTGAAAAAGAGGGATCCTGTATTTTTATGGGTTGTCTCTTTCATAATTCTTTTTACTTTTGGTGGTGTTACAGGTATTGTGCTTTCGGCCNNNNNNNNNNNNNNNNNNNNNNNNNNNNNNNNNNNNNNNNNNNNNNNNNNNNNNNNNNNNNNNNNNNNNNNNNNNNNNNNNNNNNNNNNNNNNNNNNNNNNNNNNNNNNNNNNNNNNNNNNNNNNNNNNNNNNNNNNNNNNNNNNNNNNNNNNNNNNNNNNNNNNNNNNNNNNNNNNNNNNNNNNNNNNNNNNNNNNNNNNNNNNNNNNNNNNNNNNNNNNNNNNNNNNNNNNNNNNNNNNNNNNNNNNNNNNNNNNNNNNNNNNNNNNNNNNNNNNNNNNNNNNNNNNNNNNNNNNNNNNNNNNNNNNNNNNNNNNNNNNNNNNNNNNNNNNNNNNNNNNNNNNNNNNNNNNNNNNNNNNNNNNNNNNNNNNNNNNNNNNNNNNNNNNNNNNNNNNNNNNNNNNNNNNNNNNNNNNNNNNNNNNNNNNNNNNNNNNNNNNNNNNNNNNNNNNNNNNNNNNNNNNNNNNNNNNNNNNNNNNNNNNNNNNNNNNNNNNNNNNNNNNNNNNNNNNNNNNNNNNNNNNNNNNNN
PS212_            NNNNNNNNNNNNNNNNNNNNNNNNNNNNNNNNNNNNNNNNNNNNNNNNNNNNNNNNNNNNNNNNNNNNNNNNNNNNNNNNNNNNNNNNNNNNNNNNNNNNNNNNNNNNNNNNNNNNNNNNNNNNNNNNNNNNNNNNNNNNNNNNNNNNNNNNNNNNNNNNNNNNNNNNNNNNNNNNNNNNNNNNNNNNNNNNNNNNNNNNNNNNNNNNNNNNNNNNNNNNNNNNNNNNNNNNNNNNNNNNNNNNNNNNNNNNNNNNNNNNNNNNNNNNNNNNNNNNNNNNNNNNNNNNNNNNNNNNNNNNNNNNNNNNNNNNNNNNNNNNNNNNNNNNNNNNNNNNNNNNNNNNNNNNNNNNNNNNNNNNNNNNNNNNNNNNNNNNNNNNNNNNNNNNNNNNNNNNNNNNNNNNNNNNNNNNNNNNNNNNNNNNNNNNNNNNNNNNNNNNNNNNNNNNNNNNNNNNNNNNNNNNNNNNNNNNNNNNNNNNNNNNNNNNNNNNNNNNNNNNNNNNNNNNNNNNNNNNNNNNNNNNNNNNNNNNNNNNNNNNNNNNNNNNNNNNNNNNNNNNNNNNNNNNNNNNNNNNNNNNNNNNNNNNNNNNNNNNNNNNNNNNNNNNNNNNNNNNNNNNNNNNNNNNNNNNNNNNNNNNNNNNNNNNNNNNNNNNNNNNNNNNNNNNNNNNNNNNNNNNNNNNNNNNNNNNNNNNNNNNNNNNNNNNNNNNNNNNNNNNNNNNNNNNNNNNNNNNNNNNNNNNNNNNNNNNNNNNGGTATGATTAGACATGCTTGTTTAAATATGGGTTGTGCCCCAGACGTTTTTGGGTTTTATGGGTTAGTTTTTGCTAGCTTTTCAATTGTTTGTTTAGGGAGTGTAGTTTGGGCTCATCACATGTTTACTGTTGGTTTAGATGTAAAGACTGCTGTATTTTTTAGTACAGTCACTATGGTTATAGGTGTACCCACTGGTATTAAGGTCTTTACTTGATTATACATGTTGATTAATAGTAATGTTCATAAGAGGGATCCTATATTTTTATGGGTTGTTTCATTTATTATTCTTTTTACTTTTGGTGGTGTTACTGGTATAGTCTTATCTGCTNNNNNNNNNNNNNNNNNNNNNNNNNNNNNNNNNNNNNNNNNNNNNNNNNNNNNNNNNNNNNNNNNNNNNNNNNNNNNNNNNNNNNNNNNNNNNNNNNNNNNNNNNNNNNNNNNNNNNNNNNNNNNNNNNNNNNNNNNNNNNNNNNNNNNNNNNNNNNNNNNNNNNNNNNNNNNNNNNNNNNNNNNNNNNNNNNNNNNNNNNNNNNNNNNNNNNNNNNNNNNNNNNNNNNNNNNNNNNNNNNNNNNNNNNNNNNNNNNNNNNNNNNNNNNNNNNNNNNNNNNNNNNNNNNNNNNNNNNNNNNNNNNNNNNNNNNNNNNNNNNNNNNNNNNNNNNNNNNNNNNNNNNNNNNNNNNNNNNNNNNNNNNNNNNNNNNNNNNNNNNNNNNNNNNNNNNNNNNNNNNNNNNNNNNNNNNNNNNNNNNNNNNNNNNNNNNNNNNNNNNNNNNNNNNNNNNNNNNNNNNNNNNNNNNNNNNNNNNNNNNNNNNNNNNNNNNNNNNNNNNNNNNNNNNNNNNNNNNNNNNNNNNNNNNNN
PS102_            NNNNNNNNNNNNNNNNNNNNNNNNNNNNNNNNNNNNNNNNNNNNNNNNNNNNNNNNNNNNNNNNNNNNNNNNNNNNNNNNNNNNNNNNNNNNNNNNNNNNNNNNNNNNNNNNNNNNNNNNNNNNNNNNNNNNNNNNNNNNNNNNNNNNNNNNNNNNNNNNNNNNNNNNNNNNNNNNNNNNNNNNNNNNNNNNNNNNNNNNNNNNNNNNNNNNNNNNNNNNNNNNNNNNNNNNNNNNNNNNNNNNNNNNNNNNNNNNNNNNNNNNNNNNNNNNNNNNNNNNNNNNNNNNNNNNNNNNNNNNNNNNNNNNNNNNNNNNNNNNNNNNNNNNNNNNNNNNNNNNNNNNNNNNNNNNNNNNNNNNNNNNNNNNNNNNNNNNNNNNNNNNNNNNNNNNNNNNNNNNNNNNNNNNNNNNNNNNNNNNNNNNNNNNNNNNNNNNNNNNNNNNNNNNNNNNNNNNNNNNNNNNNNNNNNNNNNNNNNNNNNNNNNNNNNNNNNNNNNNNNNNNNNNNNNNNNNNNNNNNNNNNNNNNNNNNNNNNNNNNNNNNNNNNNNNNNNNNNNNNNNNNNNNNNNNNNNNNNNNNNNNNNNNNNNNNNNNNNNNNNNNNNNNNNNNNNNNNNNNNNNNNNNNNNNNNNNNNNNNNNNNNNNNNNNNNNNNNNNNNNNNNNNNNNNNNNNNNNNNNNNNNNNNNNNNNNNNNNNNNNNNNNNNNNNNNNNNNNNNNNNNNNNNNNNNNNNNNNNNNNNNNNNNNNNNNNNNNGGTATGGTTAGACATGCATGTTTAAATATGGGGTGTGCTCCAGATGTATTTGGTTTCTATGGTTTGGTTTTTGCTAGATTTTCTATTGTTTGTCTTGGAAGTGTAGTTTGAGCACATCACATGTTTACTGTTGGGTTAGATGTAAAGACTGCGGTTTTTTTTAGTTCTGTTACTATGGTAATTGGTGTGCCAACAGGTATTAAGGTTTTTACCTGGTTATACATGTTGCTAAATAGAAATGTTAATAAGAGAGATCCTGTATTTTTATGGGTTGTTTCCTTTATTGTATTATTCACGTTTGGTGGTGTAACAGGTATCGTCTTATCTGCANNNNNNNNNNNNNNNNNNNNNNNNNNNNNNNNNNNNNNNNNNNNNNNNNNNNNNNNNNNNNNNNNNNNNNNNNNNNNNNNNNNNNNNNNNNNNNNNNNNNNNNNNNNNNNNNNNNNNNNNNNNNNNNNNNNNNNNNNNNNNNNNNNNNNNNNNNNNNNNNNNNNNNNNNNNNNNNNNNNNNNNNNNNNNNNNNNNNNNNNNNNNNNNNNNNNNNNNNNNNNNNNNNNNNNNNNNNNNNNNNNNNNNNNNNNNNNNNNNNNNNNNNNNNNNNNNNNNNNNNNNNNNNNNNNNNNNNNNNNNNNNNNNNNNNNNNNNNNNNNNNNNNNNNNNNNNNNNNNNNNNNNNNNNNNNNNNNNNNNNNNNNNNNNNNNNNNNNNNNNNNNNNNNNNNNNNNNNNNNNNNNNNNNNNNNNNNNNNNNNNNNNNNNNNNNNNNNNNNNNNNNNNNNNNNNNNNNNNNNNNNNNNNNNNNNNNNNNNNNNNNNNNNNNNNNNNNNNNNNNNNNNNNNNNNNNNNNNNNNNNNNNNNNNNNN
[truncated: 479,560 more chars]
