# Supplementary material for: Machine learning models accurately predict clades of proteocephalidean tapeworms (Onchoproteocephalidea) based on host and biogeographical data
Source: Cladistics. 2025 Mar 6;41(3):264–82. doi: 10.1111/cla.12610 (PMC12065121; doi:10.1111/cla.12610)
Supplement: Supplementary file 1 — Appendix S1. List of supplementary tables (both in csv and xlsx formats). Appendix S1a. List of newly collected tapeworms and associated metadata. Appendix S1b. Summary data of all tapeworm sequences used in the phylogenetic analysis. Appendix S1c. Codification of characters and associate states for the character optimization analysis. Appendix S1d. States of character for each terminal used in the character optimization analysis. Appendix S1e. Categorial attributes and associated states used in the random forest analysis. Appendix S1f. Selected clades used for training the Random Forest algorithm. Appendix S1g. List of synonyms used through the analyses. Appendix S2. Individual character optimization files. Appendix S2a. List of non‐ambiguous transformations and their type. Appendix S2b. Detailed character matrix used to generate the TNT file. Appendix S2c. Legend for characters and character states. Appendix S2d. Non‐ambiguous synapomorphies of each node. Appendix S2e. Character matrix in TNT file. Appendix S2f. Tree in Newick format containing branch labels (nodes). Appendix S2g. PDF file of the tree including transformations in nodes with three or more terminals. Appendix S3. Alignment and Tree search files. Appendix S3a. Alignment‐ready for the tree search in TNT (28S rRNA). Appendix S3b. Alignment‐ready for the tree search in TNT (MT‐CO1). Appendix S3c. Alignment‐ready for the tree search in TNT (TOTAL). Appendix S3d. TNT script for the tree search. Appendix S3e. Most parsimonious trees in Newick format. Appendix S3f. TNT script for summarizing the strict consensus tree. Appendix S3g. TNT script for the branch length assessment. Appendix S3h. TNT script for the branch support and frequency analysis. Appendix S3i. Consensus tree in Newick format (no branch lengths or support values). Appendix S3j. Complete consensus tree (including branch lengths, support and frequency values). Appendix S3k. Consensus tree, including Goodman‐Bremer and Jackknife values, in PDF [file CLA-41-264-s001.zip › cla12610-sup-0038-AppendixS5g.tree]

(Outgroup_Clistobothrium_montaukensis:0.3577382990,(((((((((((((((((Proteocephalidae_Proteocephalus_luciopercae_MN061854:0.0000016439,Proteocephalidae_Proteocephalus_luciopercae_MN061853:0.0000016439)97.2/100:0.0019106343,Proteocephalidae_Proteocephalus_luciopercae_MN061855:0.0026325531)78.3/92:0.0015582044,Proteocephalidae_Proteocephalus_luciopercae_MN061856:0.0017928309)100/92:0.1676973233,(((Proteocephalidae_Proteocephalus_exiguus_MN061862:0.0000031471,(Proteocephalidae_Proteocephalus_exiguus_MN061863:0.0003406649,Proteocephalidae_Proteocephalus_exiguus_MN061864:0.0016131195)87.3/100:0.0004268775)100/100:0.1020979588,(((((((Proteocephalidae_Proteocephalus_percae_AJ388594:0.0009961301,Proteocephalidae_Proteocephalus_percae_OP971518:0.0003439055)34.6/100:0.0006340453,Proteocephalidae_Proteocephalus_percae_KX768947:0.0010801547)18.8/82:0.0000029418,Proteocephalidae_Proteocephalus_percae_OP971519:0.0002390545)87.5/92:0.0020264269,(Proteocephalidae_Proteocephalus_percae_OP971520:0.0039167126,Proteocephalidae_Proteocephalus_sp_JN_2006_DQ768192:0.0080699664)66.5/93:0.0011320261)76.3/100:0.0163458528,((Proteocephalidae_Proteocephalus_plecoglossi_AJ388606:0.0802416072,Proteocephalidae_Proteocephalus_tetrastomus_AJ388635:0.0213751644)0/98:0.0000022822,Proteocephalidae_Proteocephalus_pollanicola_AJ388599:0.0354975023)92.9/99:0.0420699823)83.1/48:0.0308955094,(((Proteocephalidae_Proteocephalus_fallax_OP972515:0.0054633569,Proteocephalidae_Proteocephalus_fallax_OP972513:0.0035711823)75.2/100:0.0007347106,Proteocephalidae_Proteocephalus_fallax_OP972514:0.0034363083)89.5/100:0.0152206654,(((((((Proteocephalidae_Proteocephalus_sp_PGV_2022_ON133796:0.0000000000,Proteocephalidae_Proteocephalus_sp_PGV_2022_ON133800:0.0000000000):0.0000000000,Proteocephalidae_Proteocephalus_sp_PGV_2022_ON133799:0.0000000000):0.0000000000,Proteocephalidae_Proteocephalus_sp_PGV_2022_ON133802:0.0000000000):0.0000000000,Proteocephalidae_Proteocephalus_sp_PGV_2022_ON133798:0.0000000000):0.0000000000,Proteocephalidae_Proteocephalus_sp_PGV_2022_ON133801:0.0000000000):0.0000016439,Proteocephalidae_Proteocephalus_sp_PGV_2022_ON133797:0.0000016439)88.4/100:0.0197584227,Proteocephalidae_Proteocephalus_exiguus_AJ388626:0.0276850156)13.4/58:0.0000025820)83.6/85:0.0245902314)98.7/64:0.0305858046,((Proteocephalidae_Proteocephalus_longicollis_MT738715:0.0868052152,Proteocephalidae_Proteocephalus_sp_Ex28_06_OP972516:0.0577409516)94.5/100:0.0185118838,Proteocephalidae_Proteocephalus_tetrastomus_OP972512:0.1359347001)69.7/81:0.0124773427)57.9/82:0.0160681678)94/97:0.0555076406,(Proteocephalidae_Proteocephalus_plecoglossi_KX768939:0.0230558093,((Proteocephalidae_Proteocephalus_neglectus_AF026116:0.1638634463,Proteocephalidae_Proteocephalus_longicollis_JQ639165:0.0000016439)78.4/100:0.0101253333,Proteocephalidae_Proteocephalus_percae_JQ639166:0.0191814262)82.3/97:0.0201783236)84.3/96:0.0375163482)91.1/97:0.0357979460)96.7/88:0.0571389542,(((((Proteocephalidae_Proteocephalus_macrocephalus_EF095261:0.0000016439,Proteocephalidae_Proteocephalus_macrocephalus_AJ388609:0.0183147017)99.5/100:0.0858312969,Proteocephalidae_Proteocephalus_filicollis_AJ388636:0.0458952883)64.4/95:0.0371665933,Proteocephalidae_Proteocephalus_sp_KM538108:0.0724596492)92.3/100:0.0809198183,((Proteocephalidae_Proteocephalus_pearsei_MN061857:0.0026409491,Proteocephalidae_Proteocephalus_pearsei_MN061858:0.0081346057)96.8/100:0.0877057204,Proteocephalidae_Proteocephalus_sp_AI_2022_ON351023:0.0000022155)96/100:0.0887932033)99.7/100:0.0816109390,((((Proteocephalidae_Proteocephalus_pinguis_MN061860:0.0000027967,Proteocephalidae_Proteocephalus_pinguis_KP729395:0.0000016439)0/40:0.0000030988,Proteocephalidae_Proteocephalus_pinguis_MN061861:0.0000016439)0/24:0.0000016439,(Proteocephalidae_Proteocephalus_pinguis_MN061859:0.0010243757,Proteocephalidae_Proteocephalus_sp_KM538107:0.0051738660)55/20:0.0000027598)96.1/100:0.0760598573,Proteocephalidae_Proteocephalus_fluviatilis_KP729390:0.1845125198)73.6/100:0.0396883077)88.1/89:0.0370550911)33.4/77:0.0449726984,(((Proteocephalidae_Proteocephalus_demshini_KX768942:0.0644932205,Proteocephalidae_Proteocephalus_sagittus_KP729391:0.0858306282)95.2/100:0.0626466222,(Proteocephalidae_Proteocephalus_misgurni_KX768941:0.0584528412,Proteocephalidae_Proteocephalus_midoriensis_AJ388610:0.1585984365)99.6/100:0.1874878842)98.9/100:0.1219282024,(Proteocephalidae_Proteocephalus_gobiorum_KP729393:0.2523595547,Proteocephalidae_Ophiotaenia_sp_GGA_2016_KT375455:0.0775876563)77.7/88:0.0638603927)97.3/88:0.1232945292)88.6/100:0.0763643940,((Proteocephalidae_Glanitaenia_osculata_KX768937:0.0000031273,Proteocephalidae_Glanitaenia_osculata_AJ388619:0.1230997410)99.7/100:0.1468192223,(Proteocephalidae_Paraproteocephalus_parasiluri_KX768938:0.0000029391,Proteocephalidae_Paraproteocephalus_parasiluri_AJ388604:0.0715831375)100/100:0.2783346199)97.2/100:0.1146595118)99.8/100:0.2845305327,(Proteocephalidae_Sciadocephalus_megalodiscus_KP729403:1.2080243303,(Proteocephalidae_Cichlidocestus_gillesi_PD420:0.2392998389,Proteocephalidae_Cichlidocestus_gillesi_KY403889:0.0000021755)99.9/100:0.6272999949)100/100:0.7193941060)38.4/93:0.1014439035,Proteocephalidae_Sandonella_sandoni_AM931033:2.7545595091)67.6/31:0.0128683137,(((((((((((((((((((((Proteocephalidae_Pseudoendorchis_cristata_MW244604:0.0000031556,Proteocephalidae_Pseudoendorchis_cristata_MW244606:0.0036841027)0/82:0.0000028962,Proteocephalidae_Pseudoendorchis_cristata_MW244605:0.0000027961)98.3/100:0.0331154501,(Proteocephalidae_Pseudoendorchis_megalonemi_MW244616:0.0000023724,Proteocephalidae_Pseudoendorchis_megalonemi_MW244617:0.0000016439)95.7/100:0.0169802561)100/100:0.0896585024,(((Proteocephalidae_Pseudoendorchis_souzalimae_MW244609:0.0023822785,Proteocephalidae_Pseudoendorchis_souzalimae_MW244610:0.0016722425)97.8/100:0.0116292123,(Proteocephalidae_Pseudoendorchis_sp_1_PVA_2020_MW244611:0.0016944636,Proteocephalidae_Pseudoendorchis_sp_1_PVA_2020_MW244612:0.0024820547)95.8/100:0.0075976146)100/100:0.0379916449,(((Proteocephalidae_Pseudoendorchis_sp_2_PVA_2020_MW244613:0.0000016439,Proteocephalidae_Pseudoendorchis_sp_2_PVA_2020_MW244615:0.0007454892)82.2/100:0.0000029831,Proteocephalidae_Pseudoendorchis_sp_2_PVA_2020_MW244614:0.0000027009)100/100:0.0543462960,Proteocephalidae_Pseudoendorchis_sp_2_PS055:0.0358890556)76.1/93:0.0087055880)85.3/93:0.0153428698)94.7/100:0.0122249044,((Proteocephalidae_Pseudoendorchis_auchenipteri_MW244599:0.0015644638,(Proteocephalidae_Pseudoendorchis_auchenipteri_MW244601:0.0016067948,(Proteocephalidae_Pseudoendorchis_auchenipteri_MW244602:0.0015594892,Proteocephalidae_Pseudoendorchis_auchenipteri_MW244603:0.0036194376)72.3/49:0.0002750222)72.5/49:0.0003089006)81.6/50:0.0009820232,Proteocephalidae_Pseudoendorchis_auchenipteri_MW244600:0.0000022275)100/100:0.1137106060)95.9/100:0.0219996903,((Proteocephalidae_Pseudoendorchis_felipei_MW244607:0.0000016439,Proteocephalidae_Pseudoendorchis_felipei_MW244608:0.0000016439)84.5/99:0.0165122297,((Proteocephalidae_Pseudoendorchis_felipei_AY193879:0.0000016439,Proteocephalidae_Pseudoendorchis_felipei_AY193877:0.0000016439)0/55:0.0000016439,Proteocephalidae_Pseudoendorchis_felipei_AY193878:0.0000016439)72.9/100:0.0113565481)99.2/100:0.0446559967)82.1/99:0.0209278251,((((Proteocephalidae_Monticellia_magna_MW244590:0.0012143876,Proteocephalidae_Monticellia_magna_MW244591:0.0000028145)99.8/100:0.0211323863,(Proteocephalidae_Monticellia_magna_MW244593:0.0007183451,Proteocephalidae_Monticellia_magna_MW244594:0.0004419932)100/100:0.0284624257)97.2/100:0.0152817165,Proteocephalidae_Monticellia_magna_MW244592:0.0354256206)81.7/100:0.0067145250,(Proteocephalidae_Monticellia_magna_PS264:0.0004305568,(Proteocephalidae_Monticellia_magna_PS263:0.0000016439,(Proteocephalidae_Monticellia_magna_PD262:0.0000025759,Proteocephalidae_Monticellia_magna_PD261:0.0000016439)0/56:0.0000022561)0/24:0.0000029064)98.1/100:0.0335551036)100/100:0.1919514063)55.2/73:0.0146127675,(Proteocephalidae_Ophiotaenia_paraguayensis_AJ388629:0.0693011160,Proteocephalidae_Ophiotaenia_sanbernardinensis_AJ388637:0.1178302411)99.1/100:0.1023633405)74.2/90:0.0352058878,(((((Proteocephalidae_Monticellia_cf_ventrei_PS267:0.0000016439,Proteocephalidae_Monticellia_cf_ventrei_PD268:0.0000016439)100/100:0.0636398195,((Proteocephalidae_Monticellia_cf_ventrei_PD266:0.0084077513,((Proteocephalidae_Monticellia_ventrei_PS254:0.0000016439,Proteocephalidae_Monticellia_ventrei_PD252:0.0000016439)0/26:0.0000026088,Proteocephalidae_Monticellia_ventrei_PD253:0.0000016439)0/37:0.0011518617)55.1/71:0.0060645055,Proteocephalidae_Monticellia_ventrei_PD251:0.0433401398)98.5/100:0.0598877749)93.7/100:0.0328787909,((Proteocephalidae_Nomimoscolex_admonticellia_PS249:0.0000016439,Proteocephalidae_Nomimoscolex_admonticellia_PD250:0.0000016439)73.4/100:0.0221492822,Proteocephalidae_Nomimoscolex_admonticellia_AJ388628:0.1144424437)98.8/100:0.0694427073)98.8/100:0.0584983176,(Proteocephalidae_Proteocephalidae_gen_sp_8_PD162:0.1703186419,(Proteocephalidae_Proteocephalidae_gen_sp_9_PD161:0.0000016439,Proteocephalidae_Proteocephalidae_gen_sp_9_PD160:0.0000016439)100/100:0.2337304125)77.4/100:0.0405353114)30/85:0.0127658034,(Proteocephalidae_Proteocephalidae_gen_sp_7_PS164:0.0000016439,Proteocephalidae_Proteocephalidae_gen_sp_7_PD163:0.0000016439)100/100:0.1344822049)87.7/59:0.0235476376)83.1/50:0.0072649494,((((Proteocephalidae_Manaosia_piscatorum_MW798196:0.0041537259,Proteocephalidae_Manaosia_piscatorum_MW798195:0.0000026016)100/100:0.1610591917,(((Proteocephalidae_Manaosia_bracodemoca_MW798194:0.0044393124,Proteocephalidae_Manaosia_bracodemoca_MW798191:0.0000016439)65.9/35:0.0000016439,Proteocephalidae_Manaosia_bracodemoca_MW798193:0.0000016439)55.8/38:0.0000022395,(Proteocephalidae_Manaosia_bracodemoca_KP729414:0.0000000000,Proteocephalidae_Manaosia_bracodemoca_MW798192:0.0000000000):0.0000016439)100/100:0.1693500372)99.8/97:0.0760517628,(((Proteocephalidae_Chambriella_megacephala_KY207449:0.0000016439,Proteocephalidae_Chambriella_megacephala_KY207448:0.0000016439)0/35:0.0000029697,Proteocephalidae_Chambriella_megacephala_KY207447:0.0000016439)99/100:0.0722914858,Proteocephalidae_Megathylacus_brooksi_AJ388596:0.1340581522)95.2/99:0.0530003294)81.8/73:0.0091362213,(Proteocephalidae_Synbranchiella_mabelae_KY798870:0.1870038056,(((((((Proteocephalidae_Ophiotaenia_saphena_OQ168418:0.0000016439,(Proteocephalidae_Ophiotaenia_saphena_OQ168419:0.0000016439,Proteocephalidae_Ophiotaenia_saphena_OQ168421:0.0000016439)0/97:0.0000016439)74.3/100:0.0003136202,Proteocephalidae_Ophiotaenia_saphena_OQ168420:0.0006857496)73.8/100:0.0033035383,Proteocephalidae_Ophiotaenia_saphena_OQ168417:0.0046235237)99.9/100:0.0974008718,((((Proteocephalidae_Ophiotaenia_sp_USA_23_OQ168422:0.0000016439,Proteocephalidae_Ophiotaenia_sp_US_923a_OQ168424:0.0000016439)75.5/100:0.0003552706,Proteocephalidae_Ophiotaenia_sp_US_924a_OQ168425:0.0000016439)89.6/100:0.0032718297,Proteocephalidae_Ophiotaenia_sp_KP729402:0.0439627190)0/14:0.0000024053,Proteocephalidae_Ophiotaenia_sp_USA_40_OQ168423:0.0007174086)99.8/100:0.0953794997)97.2/100:0.0482674170,(Proteocephalidae_Ophiotaenia_filaroides_KP729416:0.1245599187,(((Proteocephalidae_Ophiotaenia_perspicua_KP729415:0.0683463369,Proteocephalidae_Ophiotaenia_europaea_AJ388598:0.0478270073)94.3/100:0.0444802414,(((((Proteocephalidae_Proteocephalus_ambloplitis_LC723861:0.0000016439,Proteocephalidae_Proteocephalus_ambloplitis_LC723860:0.0000016439)93.2/100:0.0343801516,Proteocephalidae_Proteocephalus_ambloplitis_AJ388633:0.0988048240)92.6/100:0.0328205472,(Proteocephalidae_Proteocephalus_sp_AJ275230:0.0000026050,(Proteocephalidae_Proteocephalus_ambloplitis_FM956085:0.0094577720,Proteocephalidae_Proteocephalus_ambloplitis_FM956084:0.0313040986)76.7/97:0.0088643350)97.4/100:0.0637311406)84.7/100:0.0200934876,((Proteocephalidae_Proteocephalus_perplexus_KF685873:0.0039839651,(Proteocephalidae_Proteocephalus_perplexus_AF286940:0.0000031085,Proteocephalidae_Proteocephalus_perplexus_FM956089:0.0105055127)83.5/100:0.0182189958)99.9/100:0.1363317270,Proteocephalidae_Proteocephalus_perplexus_FM956090:0.1479220267)66.8/96:0.0168564486)94/100:0.0735702718,(Proteocephalidae_Proteocephalus_chamelensis_AJ275233:0.3145899519,Proteocephalidae_Proteocephalidae_gen_sp_1_FM956088:0.1621922958)81.2/90:0.0417715275)64.4/50:0.0180610455)84.9/50:0.0274252960,((Proteocephalidae_Testudotaenia_cf_testudo_AJ583456:0.0000016439,Proteocephalidae_Testudotaenia_testudo_FM956083:0.0194713034)95.3/100:0.0221406522,Proteocephalidae_Testudotaenia_testudo_FM956082:0.0000029391)99.8/100:0.1301558158)0/55:0.0000027196)75.4/94:0.0306985874)90.2/93:0.0298443716,Proteocephalidae_Monticellia_ophisterni_AY307121:0.2867552816)0/25:0.0053466576,Proteocephalidae_Ophiotaenia_europaea_MZ675524:0.1043740487)73.6/91:0.0167485566)98.9/88:0.0399697160)25.8/35:0.0076929268)80.9/73:0.0093024191,((((Proteocephalidae_Riggenbachiella_amazonense_KY207451:0.0000024381,Proteocephalidae_Riggenbachiella_amazonense_KY207450:0.0000029755)77/97:0.0188697953,(Proteocephalidae_Nomimoscolex_lenha_AJ388611:0.2251094918,Proteocephalidae_Crepidobothrium_sp_INVE_22108_AJ238833:0.0790106032)77.5/100:0.0252817799)97.3/97:0.0593413554,(Proteocephalidae_Riggenbachiella_paranaense_MN626406:0.0026725370,Proteocephalidae_Riggenbachiella_paranaense_MN626405:0.0049639875)100/100:0.0786218215)99.2/97:0.0565198709,(((((((Proteocephalidae_Gibsoniela_meursaulti_MW798190:0.0000029391,Proteocephalidae_Gibsoniela_meursaulti_AJ388631:0.0135319851)93.8/100:0.0327129972,Proteocephalidae_Gibsoniela_mandube_KP729412:0.0430625210)100/100:0.2234797869,Proteocephalidae_Goezeella_mariae_MF370208:0.0162342061)80.4/97:0.0375416513,(Proteocephalidae_Goezeella_siluri_MF370207:0.0000016439,Proteocephalidae_Goezeella_siluri_AJ388612:0.0000016439)100/100:0.1247383595)84.2/79:0.0219618672,((((Proteocephalidae_Mariauxiella_brevifilis_MW798189:0.0000016439,Proteocephalidae_Mariauxiella_brevifilis_AJ388600:0.0400725845)100/100:0.1173015215,Proteocephalidae_Mariauxiella_pimelodi_MW244589:0.1293867175)98.4/100:0.0537119986,(Proteocephalidae_Endorchis_piraeeba_AJ388603:0.1820466678,(Proteocephalidae_Amphoteromorphus_ninoi_AJ275066:0.0190801299,Proteocephalidae_Amphoteromorphus_ninoi_AJ388624:0.0000016439)89.5/100:0.0372968109)63/88:0.0236120105)60.6/77:0.0109696397,(Proteocephalidae_Amphoteromorphus_piraeeba_KP729407:0.0000016439,(Proteocephalidae_Amphoteromorphus_parkamoo_AJ388595:0.0000016439,Proteocephalidae_Amphoteromorphus_piriformis_AJ275231:0.0100814431)0/47:0.0000016439)99.3/100:0.0884323368)86.1/81:0.0118686253)73.2/78:0.0055855692,Proteocephalidae_Amphoteromorphus_peniculus_KP729410:0.1302023954)77.7/83:0.0129520659,(Proteocephalidae_Nomimoscolex_sudobim_AJ388597:0.0543264329,Proteocephalidae_Choanoscolex_cf_abscisus_AJ275064:0.0347437372)90.3/93:0.0389225628)79/85:0.0095170493)78.4/85:0.0154662257)97.6/85:0.0224093377,(((((((Proteocephalidae_Proteocephalidae_gen_sp_2_PVA_2020_MW244598:0.0780613352,(Proteocephalidae_Harriscolex_nathaliae_PS326:0.0177170977,Proteocephalidae_Harriscolex_nathaliae_PD327:0.0000023845)83.1/100:0.0119946271)49.1/85:0.0216750470,Proteocephalidae_Proteocephalidae_gen_sp_6_PD165:0.0074978848)91.6/84:0.0329473395,(((((Proteocephalidae_Spasskyellina_spinulifera_PS027:0.0000028775,Proteocephalidae_Spasskyellina_spinulifera_KP729417:0.0511765412)0/73:0.0000027194,(Proteocephalidae_Spasskyellina_spinulifera_PD026:0.0000000000,Proteocephalidae_Spasskyellina_spinulifera_PD024:0.0000000000):0.0000016439)0/25:0.0000016439,Proteocephalidae_Spasskyellina_spinulifera_PD025:0.0000016439)53.1/63:0.0052479943,Proteocephalidae_Spasskyellina_spinulifera_PS023:0.0222841513)95.9/97:0.0639464334,Proteocephalidae_Spasskyellina_sp_PD028:0.0129645090)94.7/97:0.0380484826)91/80:0.0147955333,(((Proteocephalidae_Spatulifer_cf_rugosa_PS021:0.0107878460,Proteocephalidae_Spatulifer_cf_rugosa_PD020:0.0000028581)92.9/100:0.0155872622,Proteocephalidae_Spatulifer_sp_PD013:0.0000032152)99.4/100:0.0656015554,((Proteocephalidae_Choanoscolex_abscisus_PS423:0.0000030255,Proteocephalidae_Choanoscolex_abscisus_AJ388630:0.0139676261)100/100:0.0738014220,((Proteocephalidae_Nomimoscolex_sudobim_PS234:0.0000028400,Proteocephalidae_Nomimoscolex_sudobim_PD233:0.0000024417)97.7/100:0.0472753980,(Proteocephalidae_Nomimoscolex_sudobim_PD236:0.0000016439,Proteocephalidae_Nomimoscolex_sudobim_PD235:0.0000016439)90.1/100:0.0261972277)92.6/100:0.0290346319)34.9/90:0.0130033622)98.8/93:0.0328672012)73.5/83:0.0206108112,(Proteocephalidae_Regoella_brevis_KP729389:0.0368634400,(Proteocephalidae_Spasskyellina_lenha_KP729413:0.0432538400,((Proteocephalidae_Proteocephalus_perplexus_AJ275228:0.0885096250,Proteocephalidae_Harriscolex_kaparari_AJ275227:0.0254787890)74.5/100:0.0116435970,Proteocephalidae_Nomimoscolex_chubbi_AJ388625:0.0099372634)68.6/99:0.0075664188)76.6/94:0.0068910883)0/25:0.0000029923)88.1/88:0.0168223579,Proteocephalidae_Nomimoscolex_matogrossensis_AJ388614:0.1964570447)38.1/86:0.0082477458,Proteocephalidae_Nomimoscolex_lopesi_AJ388618:0.0996064660)30.6/66:0.0171576061)82.3/66:0.0122523678,(((((((Proteocephalidae_Spatulifer_maringaensis_MW798198:0.0009877011,Proteocephalidae_Spatulifer_maringaensis_MW798197:0.0000016439)0/61:0.0005383105,Proteocephalidae_Spatulifer_maringaensis_AJ275048:0.0000016439)0/43:0.0000023712,Proteocephalidae_Spatulifer_maringaensis_MW798199:0.0000016439)81.5/82:0.0014821545,Proteocephalidae_Spatulifer_maringaensis_PD019:0.0000026059)89.1/53:0.0360717177,Proteocephalidae_Nupelia_portoriquensis_KP729401:0.0000024532)0/20:0.0000024712,Proteocephalidae_Spatulifer_maringaensis_AJ388634:0.0516297291)93.6/100:0.0523511146,Proteocephalidae_Monticellia_coryphicephala_AJ238832:0.1312128087)93.3/100:0.0479078822)49.9/34:0.0101959076,(((Proteocephalidae_Peltidocotyle_rugosa_AF286937:0.0538723978,((Proteocephalidae_Peltidocotyle_lenha_AJ238837:0.0910045739,(Proteocephalidae_Peltidocotyle_lenha_AJ238836:0.0000016439,Proteocephalidae_Peltidocotyle_lenha_AJ238834:0.0193216005)72.6/100:0.0134161117)94.5/80:0.0498181060,Proteocephalidae_Peltidocotyle_rugosa_AJ238835:0.0154112508)89.8/35:0.0300682423)52.5/32:0.0063539688,(Proteocephalidae_Peltidocotyle_lenha_PD185:0.0209452123,Proteocephalidae_Peltidocotyle_sp_PD179:0.0071316833)29.2/100:0.0282023988)100/100:0.2033256020,Proteocephalidae_Brayela_karuatayi_KP729406:0.1242413494)52.8/34:0.0280971313)73.2/60:0.0062167572,(((Proteocephalidae_Nomimoscolex_microacetabula_MW244595:0.0000016439,(Proteocephalidae_Nomimoscolex_microacetabula_MW244597:0.0024775108,Proteocephalidae_Nomimoscolex_microacetabula_MW244596:0.0067464463)0/52:0.0000022489)100/100:0.1596687605,((Proteocephalidae_Spasskyellina_mandi_MW244618:0.0186526905,Proteocephalidae_Spasskyellina_mandi_MW244620:0.0599689000)95.1/100:0.0216739200,Proteocephalidae_Spasskyellina_mandi_MW244619:0.0106631288)100/100:0.1327659153)99.6/100:0.1589287417,(Proteocephalidae_Testudotaenia_sp_WL_2016_KU761587:0.1622394029,Proteocephalidae_Proteocephalus_sp_KM538109:0.2386519640)39.6/86:0.0623098789)81.8/77:0.0085981048)86.1/79:0.0335278975,((((Proteocephalidae_Nomimoscolex_piraeeba_AF286936:0.0168836173,Proteocephalidae_Nomimoscolex_piraeeba_AJ388608:0.0282517700)0/57:0.0000031572,Proteocephalidae_Nomimoscolex_dorad_AJ388613:0.0750783925)97.6/100:0.0862668587,((Proteocephalidae_Nomimoscolex_suspectus_AJ275067:0.0000016439,Proteocephalidae_Nomimoscolex_suspectus_AJ275068:0.0000016439)0/88:0.0000016439,Proteocephalidae_Nomimoscolex_suspectus_AJ388602:0.0272836648)85.6/98:0.0497743275)99.3/100:0.1924506828,Proteocephalidae_Jauella_glandicephalus_KP729399:0.4387328442)84/84:0.0493484588)87.6/93:0.0369111883,(((((Proteocephalidae_Proteocephalus_renaudi_AJ388638:0.1587937445,Proteocephalidae_Proteocephalus_kuyukuyu_KP729388:0.1583720724)100/100:0.3333999918,(Proteocephalidae_Proteocephalus_sophiae_PD096:0.0000016439,Proteocephalidae_Proteocephalus_sophiae_PD095:0.0000016439)97.9/100:0.1274479188)92/100:0.0543743842,Proteocephalidae_Travassiella_jandia_KP729400:0.3846050388)72.3/99:0.0364533037,(Proteocephalidae_Nomimoscolex_lenha_MN626403:0.0000028645,Proteocephalidae_Nomimoscolex_lenha_MN626404:0.0000029000)100/100:0.3876712605)0/27:0.0070387770,(Proteocephalidae_Houssayela_sudobim_KP729404:0.1111699153,Proteocephalidae_Proteocephalidae_gen_sp_5_PD166:0.1208385726)100/100:0.3501101043)90.2/93:0.0374912405)90.3/93:0.0415251576,(((((Proteocephalidae_Proteocephalus_cf_hobergi_PS149:0.0000016439,Proteocephalidae_Proteocephalus_cf_hobergi_PD150:0.0000016439)85/99:0.0642101393,Proteocephalidae_Proteocephalus_hobergi_AJ275062:0.2074142812)100/100:1.4164859310,Proteocephalidae_Frezella_vaucheri_KM387399:0.2748822338)91.5/36:0.0070814550,(((((((((Proteocephalidae_Ophiotaenia_echidis_MW703700:0.2180443132,Proteocephalidae_Ophiotaenia_sp_MHNG_PLAT_34000_PBI_688_OL845865:0.1828588594)79.3/100:0.0240752124,Proteocephalidae_Ophiotaenia_lapata_KC786021:0.1506595869)100/100:0.1927986052,((Proteocephalidae_Ophiotaenia_oreae_KC786023:0.2293140165,Proteocephalidae_Ophiotaenia_sp_LFR_2014_KJ507659:0.3036083885)68.4/65:0.0116273825,((((Proteocephalidae_Australophiotaenia_sp_1_KC786024:0.0053721077,Proteocephalidae_Australophiotaenia_gallardi_AJ388615:0.1914157030)70.6/100:0.0256472360,Proteocephalidae_Australophiotaenia_sp_2_KC785989:0.0000022339)100/100:0.1726799927,(Proteocephalidae_Australophiotaenia_gallardi_KC786025:0.1538734041,Proteocephalidae_Australophiotaenia_longmani_KC785991:0.0625529330)95.9/100:0.0718711961)97.9/100:0.0890291757,((Proteocephalidae_Ophiotaenia_bungari_KC786022:0.0626160772,Proteocephalidae_Macrobothriotaenia_ficta_KC786020:0.2946731095)82.3/71:0.0230884327,Proteocephalidae_Ophiotaenia_sp_MHNG_PLAT_82498_PBI_357_OL845866:0.3291132288)28.4/58:0.0174218352)84.7/65:0.0237127626)88.4/100:0.0382626227)80.2/100:0.0348451587,Proteocephalidae_Ophiotaenia_ophiodex_AJ388620:0.4280434003)90.6/96:0.0389870543,(Proteocephalidae_Thaumasioscolex_didelphidis_KC786019:0.0576141446,Proteocephalidae_Thaumasioscolex_didelphidis_AJ275065:0.0608440163)100/100:0.5031651301)70/93:0.0150470298,((Proteocephalidae_Ophiotaenia_sp_MHNG_PLAT_18250_PBI_946_OL845860:0.0915545298,Proteocephalidae_Ophiotaenia_azevedoi_OL845861:0.2534112185)81.6/100:0.0397270921,Proteocephalidae_Ophiotaenia_marenzelleri_AJ388632:0.4425853371)98/98:0.1018816836)2.4/78:0.0221094272,(Proteocephalidae_Ophiotaenia_catzeflisi_OL845863:0.0681684258,(Proteocephalidae_Ophiotaenia_sp_MHNG_PLAT_36720_PBI_944_OL845862:0.1091067637,(Proteocephalidae_Ophiotaenia_jarara_OL845864:0.0111049020,Proteocephalidae_Ophiotaenia_jarara_AJ388607:0.0983801492)95.8/100:0.0438929732)89.5/100:0.0693945984)100/100:0.1887254738)98.6/100:0.1311310802,Proteocephalidae_Crepidobothrium_gerrardii_KC786018:0.4532538568)94.1/100:0.0920548951,(Proteocephalidae_Ephedrocephalus_microcephalus_KC786017:0.0073940224,Proteocephalidae_Ephedrocephalus_microcephalus_AJ388605:0.0000024388)100/100:0.3522893343)90.3/99:0.0644012187)70.4/47:0.0265559757,(((((Proteocephalidae_Cangatiella_arandasi_PS432:0.0000029541,((Proteocephalidae_Cangatiella_arandasi_PS431:0.0000016439,Proteocephalidae_Cangatiella_arandasi_PS430:0.0000016439)87.2/100:0.0019828172,Proteocephalidae_Cangatiella_arandasi_PD429:0.0000016439)0/33:0.0000022674)88/93:0.0168904011,Proteocephalidae_Cangatiella_arandasi_KP729411:0.0000026366)99.5/100:0.1153260842,Proteocephalidae_Cangatiella_macdonaghi_PS427:0.2587099882)82/100:0.0577481099,((Proteocephalidae_Brooksiella_praeputialis_AJ275229:0.1383722654,Proteocephalidae_Rudolphiella_piracatinga_AJ388627:0.2092537123)85.3/100:0.0398481958,(Proteocephalidae_Rudolphiella_sp_OLBM1_AF286938:0.0082206582,Proteocephalidae_Rudolphiella_szidati_AJ388617:0.0105166235)98.8/100:0.1351573484)74.3/100:0.0519029567)100/100:0.1809854331,((((Proteocephalidae_Proteocephalus_microscopicus_PS123:0.0000016439,Proteocephalidae_Proteocephalus_microscopicus_PS122:0.0000016439)100/100:0.1372751100,Proteocephalidae_Proteocephalus_macrophallus_KP729394:0.1672137172)7.3/71:0.0190453396,((Proteocephalidae_Proteocephalidae_gen_sp_4_PD168:0.0000016439,Proteocephalidae_Proteocephalidae_gen_sp_4_PD167:0.0000016439)100/100:0.5268674583,Proteocephalidae_Crepidobothrium_sp_AJ275063:0.1540408916)40.6/97:0.0570043110)84.4/72:0.0311180478,Proteocephalidae_Pseudocrepidobothrium_eirasi_AJ388623:0.3212234289)99.1/100:0.0981131867)94.9/100:0.0463593809)58.5/44:0.0066589955)99.8/93:0.0938544586,(((Proteocephalidae_Scholzia_emarginata_PS038:0.0009571252,Proteocephalidae_Scholzia_emarginata_PS037:0.0138928198)84.4/100:0.0050219030,(Proteocephalidae_Scholzia_emarginata_KC786016:0.0079512177,Proteocephalidae_Proteocephalus_pirarara_AJ388616:0.0119356115)96.7/100:0.0178645741)100/100:0.1683233945,((Proteocephalidae_Proteocephalidae_gen_sp_3_PS169:0.2609306862,Proteocephalidae_Proteocephalus_hemioliopteri_AJ388622:0.4298120792)89.4/100:0.0524043122,((((((Proteocephalidae_Barsonella_lafoni_KC785980:0.0393795194,Proteocephalidae_Barsonella_lafoni_FM955143:0.0000023531)92.4/100:0.0139529318,Proteocephalidae_Barsonella_lafoni_FM955144:0.0084326697)77.3/97:0.0071204466,Proteocephalidae_Barsonella_lafoni_FM955145:0.0000024774)74.1/94:0.0071598150,Proteocephalidae_Barsonella_lafoni_FM955142:0.0188775783)98.3/100:0.1011144236,Proteocephalidae_Proteocephalus_glanduligerus_KP729392:0.1752740639)99.8/100:0.2205259952,(((Proteocephalidae_Marsypocephalus_rectangulus_KP729405:0.0348456844,Proteocephalidae_Marsypocephalus_heterobranchus_KP729408:0.0000016439)98.6/100:0.1642257364,(Proteocephalidae_Corallobothrium_solidum_AJ583450:0.1955061299,Proteocephalidae_Corallobothrium_cf_solidum_JM_2011_JN005780:0.0548773384)99.6/100:0.1634024988)49.8/89:0.0429246409,(Proteocephalidae_Proteocephalus_sulcatus_KP729396:0.3406393896,(Proteocephalidae_Proteocephalus_synodontis_JN005778:0.0109945350,Proteocephalidae_Proteocephalus_synodontis_JN005779:0.0197209449)99.8/100:0.2108702867)91.3/100:0.0812194764)80.2/95:0.0365565144)99/100:0.1370762336)61/95:0.0457878466)94.3/94:0.0605437954)32/19:0.0169277984,(((((Proteocephalidae_Corallotaenia_sp_1_DB_2020_MT193855:0.0015365314,Proteocephalidae_Corallotaenia_sp_1_DB_2020_MT193856:0.0098572176)100/100:0.1752049953,((Proteocephalidae_Corallotaenia_sp_2_DB_2020_MT193857:0.0569000786,(Proteocephalidae_Corallobothrium_sp_KM538086:0.1360044972,(Proteocephalidae_Corallotaenia_parafimbriata_MT151019:0.0198703223,Proteocephalidae_Corallotaenia_intermedia_AJ275232:0.0579821558)62/77:0.0397941862)17.7/14:0.0000029214)100/89:0.1488141619,((Proteocephalidae_Essexiella_fimbriata_MT193858:0.0006267996,Proteocephalidae_Essexiella_fimbriata_MT193859:0.0000024617)98.8/100:0.1223072334,Proteocephalidae_Essexiella_fimbriata_MT151020:0.0946050201)97.4/99:0.0782658330)0.3/20:0.0067178607)97/66:0.0411906635,((Proteocephalidae_Corallotaenia_parafimbriata_AY548163:0.0379702939,Proteocephalidae_Corallotaenia_minutia_AY548164:0.0075904711)99/96:0.0798025232,(Proteocephalidae_Corallobothrium_fimbriatum_AY548162:0.0217621321,(Proteocephalidae_Corallobothrium_fimbriatum_AY548161:0.0262705409,Proteocephalidae_Corallobothrium_fimbriatum_AY548160:0.0087919194)86.2/76:0.0171643992)94/77:0.0330831315)0/65:0.0000024256)88.2/100:0.0367764426,((((((((((Proteocephalidae_Megathylacoides_giganteum_MT193863:0.0010087955,(Proteocephalidae_Megathylacoides_giganteum_MT193865:0.0006707057,Proteocephalidae_Megathylacoides_giganteum_MT193862:0.0003348277)0/49:0.0000016439)98.1/100:0.0037370999,Proteocephalidae_Megathylacoides_giganteum_MT193864:0.0013717324)76.7/88:0.0003336691,(Proteocephalidae_Megathylacoides_giganteum_MT193860:0.0000024634,Proteocephalidae_Megathylacoides_giganteum_MT193866:0.0003378052)76.8/96:0.0003260749)91.2/84:0.0020534494,Proteocephalidae_Megathylacoides_giganteum_MT193861:0.0000024388)86.6/91:0.0265163419,Proteocephalidae_Megathylacoides_giganteum_MT151016:0.0272938410)81.6/85:0.0272295271,(Proteocephalidae_Megathylacoides_lamothei_MT193867:0.0000023586,Proteocephalidae_Megathylacoides_lamothei_MT151018:0.0019516495)100/100:0.1326860684)97.3/79:0.0498435719,((Proteocephalidae_Megathylacoides_giganteum_FM956087:0.0086106572,(Proteocephalidae_Megathylacoides_lamothei_AY548166:0.0000016439,Proteocephalidae_Megathylacoides_lamothei_AY548165:0.0184645729)94.8/94:0.0377980964)39.3/35:0.0087310936,Proteocephalidae_Megathylacoides_giganteum_FM956086:0.0104831952)89.2/93:0.0498528395)61/68:0.0000022116,(Proteocephalidae_Megathylacoides_lamothei_AY307119:0.0104670114,Proteocephalidae_Megathylacoides_lamothei_AY307120:0.0086237220)96.2/100:0.0453159265)86/84:0.0194947785,Proteocephalidae_Megathylacoides_giganteum_AY307117:0.0903608165)85.1/85:0.0340690682,Proteocephalidae_Megathylacoides_giganteum_AY307118:0.0317047244)98.6/100:0.0746385287)99.9/100:0.1369731480,Proteocephalidae_Megathylacoides_tva_MT151017:0.1659718764)99/93:0.0658529069)15.2/19:0.0145166684,((Proteocephalidae_Zygobothrium_megacephalum_AF286939:0.0000016439,Proteocephalidae_Zygobothrium_megacephalum_AJ388621:0.0000016439)86.6/100:0.0106345610,Proteocephalidae_Zygobothrium_megacephalum_MG429813:0.0132872018)100/100:0.5046317379)99/93:0.1280218757)35.8/35:0.0736442480,((Proteocephalidae_Proteocephalus_vazzolerae_PD072:0.0022421477,Proteocephalidae_Proteocephalus_vazzolerae_PS073:0.0000022742)0/69:0.0011225850,Proteocephalidae_Proteocephalus_vazzolerae_PS074:0.0000029404)100/100:1.1087647030)100/100:0.1998914871,((((Proteocephalidae_Rostellotaenia_nilotica_KP729398:0.0023146578,((Proteocephalidae_Rostellotaenia_nilotica_MT611155:0.0000238214,Proteocephalidae_Rostellotaenia_nilotica_MT611154:0.0177662239)98.8/100:0.0049661621,Proteocephalidae_Acanthotaenia_sp_INVE_25026_AJ388593:0.1677800134)76.9/100:0.0008947168)100/100:0.1763412785,((Proteocephalidae_Acanthotaenia_sp_n_JB_2019_MK328918:0.0000016439,Proteocephalidae_Acanthotaenia_sp_n_JB_2019_MK328919:0.0000661870)100/100:0.2110349189,(Proteocephalidae_Acanthotaenia_susanae_MK328924:0.1209664888,(((((Proteocephalidae_Acanthotaenia_shipleyi_MK328917:0.0012992347,Proteocephalidae_Acanthotaenia_shipleyi_MK328923:0.0031354766)100/69:0.0188572731,(Proteocephalidae_Acanthotaenia_shipleyi_MK328920:0.0069138900,Proteocephalidae_Acanthotaenia_cf_shipleyi_AJ583453:0.0084566950)0/23:0.0000022398)99.8/82:0.0073964401,Proteocephalidae_Acanthotaenia_shipleyi_MK328921:0.0007641088)41.8/65:0.0009442016,Proteocephalidae_Acanthotaenia_shipleyi_MK328922:0.0000022517)99.2/100:0.0987973538,(Proteocephalidae_Australotaenia_bunthangi_KP729409:0.1085813701,(Proteocephalidae_Ophiotaenia_tigrina_KY574290:0.1937783228,Proteocephalidae_Ophiotaenia_tigrina_MG372008:0.1693352607)98.1/100:0.1534830680)89.5/100:0.0436462444)97.3/100:0.0618399974)97.9/100:0.0636924149)98.4/100:0.0570883239)95.9/100:0.0609040776,((((((((((Proteocephalidae_Gangesia_agraensis_JX477454:0.0524203449,(Proteocephalidae_Gangesia_agraensis_JX477435:0.0000022858,(Proteocephalidae_Gangesia_agraensis_JX477431:0.0000016439,Proteocephalidae_Gangesia_agraensis_JX477436:0.0000022474)0/99:0.0000023297)96.3/100:0.0043401912)8.6/92:0.0011618042,(Proteocephalidae_Gangesia_agraensis_JX477443:0.0053213224,(Proteocephalidae_Gangesia_agraensis_JX477440:0.0013011007,Proteocephalidae_Gangesia_agraensis_JX477439:0.0005859331)88.6/57:0.0006921868)70.5/50:0.0013036990)99.7/100:0.0712401032,(((((((((Proteocephalidae_Gangesia_oligonchis_JX477452:0.0000016439,(Proteocephalidae_Gangesia_oligonchis_JX477449:0.0000034549,Proteocephalidae_Gangesia_oligonchis_JX477448:0.0000016439)100/95:0.0009499995)89.2/95:0.0007591444,Proteocephalidae_Gangesia_oligonchis_JX477450:0.0000016439)0/100:0.0000031171,Proteocephalidae_Gangesia_oligonchis_JX477451:0.0000016439)84.6/100:0.0013673599,Proteocephalidae_Gangesia_oligonchis_MF537487:0.0614566028)99.5/100:0.0053527518,(Proteocephalidae_Gangesia_oligonchis_ON181451:0.0009445391,Proteocephalidae_Gangesia_oligonchis_ON181450:0.0006453356)91.2/100:0.0025878703)95.6/93:0.0023583743,Proteocephalidae_Gangesia_oligonchis_MF314173:0.0022008943)99.4/91:0.0108361851,((((Proteocephalidae_Gangesia_sp_410_09_ON181441:0.0000031331,(Proteocephalidae_Gangesia_sp_CH1476a_ON181442:0.0008634616,(Proteocephalidae_Gangesia_sp_350_09_ON181439:0.0000032128,(((((Proteocephalidae_Gangesia_oligonchis_MH665414:0.0272506513,(Proteocephalidae_Gangesia_oligonchis_MH665419:0.0297322713,Proteocephalidae_Gangesia_oligonchis_MH665416:0.0286456228)71.6/99:0.0155135540)89.6/84:0.0098091985,Proteocephalidae_Gangesia_oligonchis_MH665415:0.0000022423)69.6/78:0.0031736754,((Proteocephalidae_Gangesia_oligonchis_MH665417:0.0092799068,Proteocephalidae_Gangesia_oligonchis_MH665423:0.0417203931)0/89:0.0000023756,Proteocephalidae_Gangesia_oligonchis_MH665421:0.0196209185)95.2/85:0.0222374557)91/95:0.0152671760,(Proteocephalidae_Gangesia_oligonchis_MH665422:0.0185883584,Proteocephalidae_Gangesia_oligonchis_MH665420:0.0285121618)96.2/91:0.0257219725)0/41:0.0000030101,Proteocephalidae_Gangesia_oligonchis_MH665418:0.0057254025)100/100:0.0744676167)27.3/93:0.0007331172)82.6/93:0.0003688571)91.1/73:0.0025594470,Proteocephalidae_Gangesia_sp_CH1512_ON181443:0.0000016439)0/83:0.0000022788,Proteocephalidae_Gangesia_sp_351_09_ON181440:0.0000028252)100/72:0.0159798645,((((Proteocephalidae_Gangesia_polyonchis_ON181452:0.0000016439,Proteocephalidae_Gangesia_polyonchis_ON181453:0.0003175610)0/87:0.0000016439,Proteocephalidae_Gangesia_polyonchis_ON181449:0.0000016439)0/77:0.0000026274,Proteocephalidae_Gangesia_polyonchis_ON181447:0.0004202815)79.7/91:0.0002762093,Proteocephalidae_Gangesia_polyonchis_ON181448:0.0027541813)96.8/100:0.0042226928)56.3/69:0.0021112888)99.8/94:0.0447581178,(((Proteocephalidae_Gangesia_parasiluri_ON181444:0.0006212322,Proteocephalidae_Gangesia_parasiluri_AJ388590:0.0796737880)0/63:0.0000031770,Proteocephalidae_Gangesia_parasiluri_ON181445:0.0003127970)82.9/99:0.0023358821,Proteocephalidae_Gangesia_parasiluri_ON176181:0.0005832713)95.6/92:0.0098639560)48.7/72:0.0436514409,Proteocephalidae_Gangesia_parasiluri_AF286935:0.2321917474)99.9/100:0.1371329607)89.1/99:0.0479633087,((((Proteocephalidae_Gangesia_bengalensis_JX477438:0.0023428223,(Proteocephalidae_Gangesia_bengalensis_JX477429:0.0010513725,(Proteocephalidae_Gangesia_bengalensis_JX477427:0.0009126192,Proteocephalidae_Gangesia_bengalensis_KY018599:0.0523828526)87.3/89:0.0132895040)0/32:0.0000932765)0/33:0.0000023801,Proteocephalidae_Gangesia_bengalensis_JX477428:0.0000016439)87.1/100:0.0152213314,((Proteocephalidae_Gangesia_vachai_JX477437:0.0155545460,Proteocephalidae_Gangesia_vachai_JX477432:0.0088416673)13.9/96:0.0041208565,(Proteocephalidae_Gangesia_macrones_JX477433:0.0035664393,((Proteocephalidae_Gangesia_macrones_JX477446:0.0005132048,Proteocephalidae_Gangesia_macrones_JX477444:0.0000016439)0/62:0.0000023918,Proteocephalidae_Gangesia_macrones_JX477445:0.0000016439)0/72:0.0000027327)100/100:0.0263527451)99.2/100:0.0346879641)99.1/100:0.0820088109,(Proteocephalidae_Gangesia_mukutmanipuensis_ON181446:0.0185830531,(Proteocephalidae_Gangesia_mukutmanipuensis_ON181456:0.0000016439,Proteocephalidae_Gangesia_mukutmanipuensis_ON181457:0.0056139205)69.4/100:0.0076472796)100/100:0.1478719185)100/100:0.1388805727)99.5/100:0.1190197337,(Proteocephalidae_Silurotaenia_siluri_ON181458:0.0205197093,Proteocephalidae_Silurotaenia_siluri_AJ388592:0.0432091513)100/100:0.4017695634)80.7/99:0.0559326915,(Proteocephalidae_Electrotaenia_malopteruri_MT627469:0.0671041016,(Proteocephalidae_Electrotaenia_malopteruri_JX477434:0.0000025813,Proteocephalidae_Electrotaenia_malopteruri_MG649379:0.1804696821)82.9/100:0.0360883035)100/100:0.2581063812)100/100:0.2715083669,((Proteocephalidae_Postgangesia_orientalis_ON181455:0.0000016439,Proteocephalidae_Postgangesia_orientalis_ON181454:0.0007111807)100/100:0.2329942708,((Proteocephalidae_Postgangesia_inarmata_JX477442:0.0000815255,Proteocephalidae_Postgangesia_inarmata_MZ052221:0.0207120607)99.1/93:0.0352657110,(Proteocephalidae_Postgangesia_inarmata_JX477441:0.0062371344,Proteocephalidae_Postgangesia_inarmata_AM931032:0.0672683827)0/59:0.0000030687)100/100:0.2762913893)99.9/100:0.1430231300)93.9/100:0.0530436662,Proteocephalidae_Vermaia_pseudotropii_JX477453:0.9206812760)47.2/87:0.0206351827,Proteocephalidae_Ritacestus_ritaii_JX477447:0.2301616132)31.5/71:0.0319736999,Proteocephalidae_Pangasiocestus_romani_KP729397:0.4317509200)94.3/92:0.0400837838)42.4/72:0.0302289730,(((Proteocephalidae_Kapsulotaenia_sp_2_AJ583455:0.1454210065,(((((Proteocephalidae_Kapsulotaenia_varia_AJ583451:0.0030155663,Proteocephalidae_Kapsulotaenia_varia_AJ583454:0.0010420943)87.3/97:0.0007903047,Proteocephalidae_Kapsulotaenia_varia_MT611160:0.0026728131)0/66:0.0000029392,Proteocephalidae_Kapsulotaenia_varia_MT611159:0.0021445248)79.8/100:0.0029115930,Proteocephalidae_Kapsulotaenia_varia_MT611161:0.0019320321)97.3/100:0.0376651601,((Proteocephalidae_Kapsulotaenia_tidswelli_MT611157:0.0000016439,Proteocephalidae_Kapsulotaenia_tidswelli_MT611156:0.0004756837)97/100:0.0125445612,Proteocephalidae_Kapsulotaenia_sp_6_MT611158:0.0101899298)86.4/97:0.0167872988)99.3/100:0.0662341768)91/97:0.0519644278,Proteocephalidae_Kapsulotaenia_sp_5_MT611166:0.1513729945)89.9/96:0.0278348931,(((Proteocephalidae_Kapsulotaenia_cannoni_MT611162:0.0004371136,(Proteocephalidae_Kapsulotaenia_cannoni_MT611163:0.0006478818,Proteocephalidae_Kapsulotaenia_tidswelli_MW092173:0.0000016439)0/70:0.0000021902)0/25:0.0000025909,Proteocephalidae_Kapsulotaenia_tidswelli_MW092174:0.0154927357)67.7/99:0.0242971514,(Proteocephalidae_Kapsulotaenia_beveridgei_AJ583452:0.0018593568,(Proteocephalidae_Kapsulotaenia_beveridgei_MT611165:0.0003544412,Proteocephalidae_Kapsulotaenia_beveridgei_MT611164:0.0003487812)82.2/99:0.0018732228)99.9/99:0.0346164642)99.9/100:0.0901852200)100/100:0.2188749069)97.8/99:0.0904356308)55.6/89:0.0248999521,((Outgroup_Matticestus_kathleenae_KF685765:0.0066729177,(Outgroup_Matticestus_kathleenae_MG952946:0.0144637163,Outgroup_Matticestus_kathleenae_MG952947:0.0548846235)71.3/100:0.0075700628)97.4/100:0.0687218591,(Outgroup_Matticestus_anneae_MG952949:0.0153556554,Outgroup_Matticestus_anneae_MG952948:0.0076386191)91.3/100:0.0488570803)99.4/100:0.1292335469)15.5/81:0.0257052584,((((((((Outgroup_Acanthobothrium_sp_3_HR_2018_MH688724:0.0000016439,Outgroup_Acanthobothrium_sp_3_HR_2018_MH688725:0.0000016439)100/100:0.1092928049,(Outgroup_Acanthobothrium_filicolle_MH913266:0.0000016439,(Outgroup_Acanthobothrium_sp_1_MH686155:0.0000016439,(Outgroup_Acanthobothrium_filicolle_MH913269:0.0000016439,Outgroup_Acanthobothrium_filicolle_MH913268:0.0000016439)0/96:0.0000016439)0/93:0.0000016439)0/87:0.0000029752)73.5/100:0.0084729598,Outgroup_Acanthobothrium_sp_4_HR_2018_MH688727:0.0000016439)0/58:0.0000027637,Outgroup_Acanthobothrium_sp_4_HR_2018_MH688726:0.0000016439)72.3/100:0.0177891702,(((Outgroup_Acanthobothrium_sp_1_OQ407768:0.0000016439,Outgroup_Acanthobothrium_sp_1_OQ407770:0.0000016439)0/93:0.0000016439,Outgroup_Acanthobothrium_sp_1_OQ407769:0.0000016439)0/59:0.0000027463,Outgroup_Acanthobothrium_sp_JB_2019_MH924014:0.0000021998)85.3/100:0.0205269026)100/100:0.2687175908,(((Outgroup_Acanthobothrium_popi_FJ843601:0.0000016439,Outgroup_Acanthobothrium_popi_FJ843600:0.0000016439)99.9/100:0.3068396461,(Outgroup_Acanthobothrium_zimmeri_FJ843602:0.0076935424,Outgroup_Acanthobothrium_zimmeri_FJ843603:0.0000030589)100/100:0.5149135022)100/100:0.4502846066,Outgroup_Acanthobothrium_masnihae_FJ843605:0.3307409952)97.8/100:0.1779523668)31.7/60:0.0098089264,((((((((Outgroup_Acanthobothrium_santarosaliense_KF685751:0.0116547232,((Outgroup_Acanthobothrium_sp_2_MH686154:0.0000016439,(Outgroup_Acanthobothrium_wedli_MH913271:0.0000016439,((Outgroup_Acanthobothrium_sp_2_OQ407771:0.0295629978,(Outgroup_Acanthobothrium_wedli_OQ407773:0.0000016439,Outgroup_Acanthobothrium_wedli_OQ407772:0.0000016439)0/87:0.0000016439)89.1/100:0.0200707396,(Outgroup_Acanthobothrium_wedli_MH924013:0.0000016439,Outgroup_Acanthobothrium_wedli_MH924012:0.0000016439)0/91:0.0000016439)0/99:0.0000025773)0/88:0.0000016439)99.1/100:0.0724640083,Outgroup_Acanthobothrium_wedli_MH924011:0.0202422141)97.2/100:0.0535354227)16.3/85:0.0171231805,Outgroup_Acanthobothrium_sp_MS05_218_1_GQ470115:0.1604713926)6.4/93:0.0100158489,(Outgroup_Acanthobothrium_sp_MS05_272_16_GQ470124:0.0235885907,Outgroup_Acanthobothrium_sp_MS05_272_17_GQ470114:0.0434539381)100/100:0.2820498467)80.1/71:0.0591905652,((((((Outgroup_Acanthobothrium_sp_15/33b_MN660283:0.0000016439,Outgroup_Acanthobothrium_sp_16/01c_MN660286:0.0000016439)0/61:0.0000016439,Outgroup_Acanthobothrium_sp_16/64_MN660289:0.0000016439)71.5/99:0.0068004371,(Outgroup_Acanthobothrium_sp_16/01a_MN660284:0.0000016439,Outgroup_Acanthobothrium_sp_16/30_MN660288:0.0000016439)0/85:0.0000016439)84.1/95:0.0135565609,Outgroup_Acanthobothrium_sp_16/01b_MN660285:0.0067676284)93.1/100:0.0322965020,Outgroup_Acanthobothrium_sp_16/04_MN660287:0.0650190815)92.1/100:0.0525516011,((Outgroup_Acanthobothrium_sp_MS05_47_8_GQ470123:0.0292720647,Outgroup_Acanthobothrium_sp_MS05_47_7_GQ470122:0.0790816324)90.2/100:0.0623734396,Outgroup_Acanthobothrium_sp_ZX1_OP035622:0.0418363242)95.1/100:0.0914921515)99.6/100:0.1606908970)97/100:0.0901311641,((Outgroup_Acanthobothrium_sp_1262Cogv27_MT295366:0.0924266192,Outgroup_Acanthobothrium_sp_1_AF286953:0.1132125395)95.6/100:0.0893314783,((Outgroup_Acanthobothrium_sp_1_82_larva_MZ048231:0.0000022430,Outgroup_Acanthobothrium_sp_1_37_larva_MZ048232:0.0000016439)99.4/100:0.1137028401,(Outgroup_Acanthobothrium_sp_MS05_47_16_GQ470120:0.0253551579,(((Outgroup_Acanthobothrium_sp_MS05_47_4_GQ470117:0.0000016439,Outgroup_Acanthobothrium_sp_MS05_47_3_GQ470116:0.0000016439)88.7/100:0.0215114514,(Outgroup_Acanthobothrium_sp_MS05_47_14_GQ470118:0.0000016439,Outgroup_Acanthobothrium_sp_MS05_47_15_GQ470119:0.0000016439)91.8/100:0.0221073357)99.5/100:0.0855803193,Outgroup_Acanthobothrium_sp_MS05_568_1_GQ470121:0.0087804390)91/100:0.0805027808)89.3/100:0.0486879518)61/100:0.0221510958)100/100:0.2321500216)90.6/99:0.0750842221,(Outgroup_Acanthobothrium_sp_6A_KJ_2010_GQ470111:0.0556172975,(((Outgroup_Acanthobothrium_sp_6B_KJ_2010_GQ470112:0.0000016439,Outgroup_Acanthobothrium_sp_6C_KJ_2010_GQ470113:0.0000016439)85.9/97:0.0152733799,((Outgroup_Acanthobothrium_brevissime_EU170363:0.0000027896,Outgroup_Acanthobothrium_brevissime_EU170364:0.0000016439)77.1/96:0.0202257860,Outgroup_Acanthobothrium_brevissime_FJ357445:0.0000023141)44.3/84:0.0183370332)0/62:0.0000022878,Outgroup_Acanthobothrium_sp_6B_KJ_2010_GQ470110:0.0000023639)0/67:0.0000031287)100/100:0.2100997635)76.2/33:0.0210620619,(((((Outgroup_Acanthobothrium_oceanharvestae_FJ843594:0.0000016439,Outgroup_Acanthobothrium_oceanharvestae_FJ843595:0.0000016439)97.9/100:0.0777243030,Outgroup_Acanthobothrium_sp_JNC_2009_FJ843593:0.0534394722)87.7/100:0.0336994029,(Outgroup_Acanthobothrium_hypermekkolpos_HQ917930:0.0143219757,Outgroup_Acanthobothrium_hypermekkolpos_HQ917929:0.0000016439)90.3/100:0.0289668716)98.2/100:0.0986229077,((Outgroup_Acanthobothrium_romanowi_FJ843599:0.0000016439,Outgroup_Acanthobothrium_romanowi_FJ843598:0.0000016439)97.5/100:0.0687281030,Outgroup_Acanthobothrium_katherineae_MT395344:0.1571684672)97.1/100:0.0693163171)90.4/99:0.0347803333,((Outgroup_Acanthobothrium_margieae_HQ437682:0.0000016439,Outgroup_Acanthobothrium_margieae_HQ437683:0.0000016439)74.9/100:0.0076575769,Outgroup_Acanthobothrium_margieae_MH729998:0.0066611251)100/100:0.4245407944)80.2/76:0.0231635565)73/28:0.0081838484,((Outgroup_Acanthobothrium_parviuncinatum_EF095264:0.3248988960,Outgroup_Acanthobothrium_jeanneae_HQ917928:0.4478657972)85.5/62:0.0515548163,(Outgroup_Acanthobothrium_rodmani_FJ843596:0.0000016439,Outgroup_Acanthobothrium_rodmani_FJ843597:0.0000016439)100/100:0.3296889278)50.3/50:0.0308197060)72.6/61:0.0068248418)84.4/99:0.0357992447,Outgroup_Acanthobothrium_mattaylori_HQ917927:0.2217146269)99.3/100:0.1397704834)36.1/80:0.0206368811,Outgroup_Potamotrygonocestus_cf_fitzgeraldae_AW_2013_KF685773:0.4556050875)85.7/100:0.1102192506,((((Outgroup_Acanthobothrium_sp_MZUSP_8033_MZ594628:0.0007736093,Outgroup_Acanthobothrium_sp_MZUSP_8034_MZ594629:0.0006228268)72.6/100:0.0006968291,Outgroup_Acanthobothrium_sp_MZUSP_8035_MZ594630:0.0000869131)98.8/100:0.1093289245,Outgroup_Acanthobothrium_sp_DTJL_2012_JQ268538:0.1303230289)88.4/77:0.0726010734,(Outgroup_Acanthobothrium_sp_MZUSP_7998_MZ594642:0.1075155732,Outgroup_Acanthobothrium_cf_terezae_FM_2011_JF803661:0.2958419869)51.1/66:0.0512781162)91/96:0.0433418469)37.9/71:0.0852198430,Outgroup_Potamotrygonocestus_sp_MZUSP_7996_MZ594639:0.5961272708)99.5/100:0.1949849709,Outgroup_Pachybothrium_hutsoni:0.5251124588);
