# Supplementary material for: Machine learning models accurately predict clades of proteocephalidean tapeworms (Onchoproteocephalidea) based on host and biogeographical data
Source: Cladistics. 2025 Mar 6;41(3):264–82. doi: 10.1111/cla.12610 (PMC12065121; doi:10.1111/cla.12610)
Supplement: Supplementary file 1 — Appendix S1. List of supplementary tables (both in csv and xlsx formats). Appendix S1a. List of newly collected tapeworms and associated metadata. Appendix S1b. Summary data of all tapeworm sequences used in the phylogenetic analysis. Appendix S1c. Codification of characters and associate states for the character optimization analysis. Appendix S1d. States of character for each terminal used in the character optimization analysis. Appendix S1e. Categorial attributes and associated states used in the random forest analysis. Appendix S1f. Selected clades used for training the Random Forest algorithm. Appendix S1g. List of synonyms used through the analyses. Appendix S2. Individual character optimization files. Appendix S2a. List of non‐ambiguous transformations and their type. Appendix S2b. Detailed character matrix used to generate the TNT file. Appendix S2c. Legend for characters and character states. Appendix S2d. Non‐ambiguous synapomorphies of each node. Appendix S2e. Character matrix in TNT file. Appendix S2f. Tree in Newick format containing branch labels (nodes). Appendix S2g. PDF file of the tree including transformations in nodes with three or more terminals. Appendix S3. Alignment and Tree search files. Appendix S3a. Alignment‐ready for the tree search in TNT (28S rRNA). Appendix S3b. Alignment‐ready for the tree search in TNT (MT‐CO1). Appendix S3c. Alignment‐ready for the tree search in TNT (TOTAL). Appendix S3d. TNT script for the tree search. Appendix S3e. Most parsimonious trees in Newick format. Appendix S3f. TNT script for summarizing the strict consensus tree. Appendix S3g. TNT script for the branch length assessment. Appendix S3h. TNT script for the branch support and frequency analysis. Appendix S3i. Consensus tree in Newick format (no branch lengths or support values). Appendix S3j. Complete consensus tree (including branch lengths, support and frequency values). Appendix S3k. Consensus tree, including Goodman‐Bremer and Jackknife values, in PDF [file CLA-41-264-s001.zip › cla12610-sup-0048-AppendixS5q.csv]

Replicate	Feature	Importance	Perturbation_Level
0	CatL1_Neotropical	0.042376337	0
0	CatL2_South_America	0.037116286	0
0	CatL2_Asia	0.036497623	0
0	CatHF_Pimelodidae	0.035485063	0
0	CatHC_Chondrichthyes	0.034612207	0
0	CatHO_Siluriformes	0.033392378	0
0	CatE2_2	0.029428525	0
0	CatE2_1	0.026832299	0
0	CatHF_Ictaluridae	0.026489035	0
0	CatHG_Varanus	0.02394183	0
0	CatHF_Varanidae	0.023140581	0
0	CatL2_North_America	0.019597325	0
0	CatHC_Actinopterygii	0.018810184	0
0	CatL5_Brazil	0.018200343	0
0	CatE1_aquatic	0.017380333	0
0	CatHF_Siluridae	0.01661822	0
0	CatHO_Squamata	0.015752604	0
0	CatE1_terrestrial	0.015306271	0
0	CatL1_Nearctic	0.014679985	0
0	CatL1_Palearctic	0.013908315	0
0	CatL2_Europe	0.013166853	0
0	CatHC_Reptilia	0.011629816	0
0	CatL2_Oceania	0.011551194	0
0	CatHS_Phractocephalus_hemioliopterus	0.011320362	0
0	CatHG_Phractocephalus	0.010886543	0
0	CatHG_Ictalurus	0.010412326	0
0	CatHF_Bagridae	0.010226752	0
0	CatL1_Oriental	0.0096714	0
0	CatE2_4	0.00946218	0
0	CatHS_Trachelyopterus_galeatus	0.00932809	0
0	CatL5_USA	0.008880288	0
0	CatL2_Africa	0.007951609	0
0	CatL1_Australian	0.007873713	0
0	CatE2_6	0.0077986	0
0	CatL5_India	0.007467834	0
0	CatL1_Afrotropical	0.007458295	0
0	CatHO_Salmoniformes	0.007314301	0
0	CatHG_Trachelyopterus	0.007275536	0
0	CatHG_Silurus	0.007245214	0
0	CatHF_Salmonidae	0.007232406	0
0	CatHS_Tachysurus_fulvidraco	0.006591748	0
0	CatHG_Tachysurus	0.005931154	0
0	CatHG_Coregonus	0.005635432	0
0	CatL5_Sudan	0.005524874	0
0	CatL5_China	0.005155748	0
0	CatHG_Lithobates	0.005134104	0
0	CatHF_Auchenipteridae	0.004822512	0
0	CatHO_Rajiformes	0.004578053	0
0	CatL5_Russia	0.004556942	0
0	CatL5_Australia	0.00450161	0
0	CatL5_Switzerland	0.004495491	0
0	CatL1_Sino_Japanese	0.004495396	0
0	CatHC_Amphibia	0.004297935	0
0	CatE2_5	0.00417028	0
0	CatHO_Perciformes	0.004160309	0
0	CatL5_Paraguay	0.003901722	0
0	CatHG_Ameiurus	0.003754379	0
0	CatHO_Myliobatiformes	0.00373935	0
0	CatHS_Ictalurus_punctatus	0.003622632	0
0	CatHF_Viperidae	0.003516533	0
0	CatHO_Anura	0.003446121	0
0	CatHF_Dasyatidae	0.003351917	0
0	CatL5_Peru	0.003319475	0
0	CatHF_Percidae	0.003011063	0
0	CatHS_Ameiurus_melas	0.002997118	0
0	CatL5_Czech_Republic	0.002903733	0
0	CatL5_Japan	0.002641888	0
0	CatHG_Pimelodus	0.002607153	0
0	CatHF_Rajidae	0.002601772	0
0	CatHG_Clarias	0.002588317	0
0	CatHF_Esocidae	0.002502992	0
0	CatHS_Bothrops_jararaca	0.002463348	0
0	CatHS_Coregonus_lavaretus	0.002438534	0
0	CatHG_Ageneiosus	0.002349943	0
0	CatHO_Cypriniformes	0.002300857	0
0	CatL5_Argentina	0.002262355	0
0	CatHS_Varanus_varius	0.002236524	0
0	CatL1_Saharo_Arabian	0.002225726	0
0	CatHO_Centrarchiformes	0.002220342	0
0	CatHG_Malapterurus	0.002209396	0
0	CatHF_Malapteruridae	0.002207907	0
0	CatHS_Malapterurus_electricus	0.002187266	0
0	CatHF_Clariidae	0.002166115	0
0	CatHG_Pseudoplatystoma	0.002091322	0
0	CatHG_Luciopimelodus	0.002056774	0
0	CatHG_Perca	0.001974402	0
0	CatHS_Luciopimelodus_pati	0.001960969	0
0	CatHG_Tocantinsia	0.001920102	0
0	CatHS_Crotalus_durissus	0.001893823	0
0	CatL5_Mexico	0.001835916	0
0	CatHG_Wallago	0.001820821	0
0	CatHS_Cetopsis_caecutiens	0.001818904	0
0	CatHF_Elapidae	0.001806937	0
0	CatL5_Egypt	0.001804763	0
0	CatHS_Varanus_salvator	0.001798153	0
0	CatHF_Ranidae	0.001779923	0
0	CatHF_Cetopsidae	0.001737323	0
0	CatHO_Amiiformes	0.001683705	0
0	CatHG_Esox	0.001601556	0
0	CatHG_Cichla	0.001584522	0
0	CatHG_Chanodichthys	0.001584252	0
0	CatL5_New_Zealand	0.001576769	0
0	CatHS_Pimelodus_maculatus	0.001569846	0
0	CatHO_Rhinopristiformes	0.001564784	0
0	CatL1_Panamanian	0.001502767	0
0	CatHS_Micropterus_salmonoides	0.001492314	0
0	CatHS_Odontesthes_bonariensis	0.001471394	0
0	CatHG_Cetopsis	0.001432404	0
0	CatHO_Esociformes	0.001417043	0
0	CatHF_Amiidae	0.001411539	0
0	CatHO_Osmeriformes	0.001387463	0
0	CatHS_Himantura_sp	0.001382669	0
0	CatHF_Anostomidae	0.001380711	0
0	CatHS_Micropterus_dolomieu	0.001328549	0
0	CatHS_Pseudoplatystoma_cf_reticulatum	0.00131813	0
0	CatHG_Bothrops	0.001314549	0
0	CatHS_Silurus_asotus	0.001299701	0
0	CatHS_Hypanus_say	0.00128142	0
0	CatHS_Sander_vitreus	0.001244902	0
0	CatHG_Sorubim	0.001236937	0
0	CatHF_Nemacheilidae	0.001221221	0
0	CatHG_Amia	0.001201734	0
0	CatHG_Hoplobatrachus	0.001193855	0
0	CatHS_Sperata_seenghala	0.001187225	0
0	CatHG_Barbatula	0.001182945	0
0	CatHS_Chanodichthys_dabryi	0.001155998	0
0	CatHF_Trionychidae	0.001132123	0
0	CatHF_Cichlidae	0.001130952	0
0	CatHO_Cichliformes	0.001128621	0
0	CatHG_Odontesthes	0.001122313	0
0	CatHF_Osmeridae	0.001091859	0
0	CatHG_Synodontis	0.001068239	0
0	CatHS_Tocantinsia_piresi	0.001056617	0
0	CatHS_Pseudechis_porphyriacus	0.001050053	0
0	CatL5_Canada	0.001046201	0
0	CatHG_Himantura	0.001041181	0
0	CatHF_Dicroglossidae	0.00103683	0
0	CatHS_Pimelodella_cristata	0.001033884	0
0	CatHS_Wallago_attu	0.001019204	0
0	CatHG_Pinirampus	0.001008803	0
0	CatHS_Esox_lucius	0.00100812	0
0	CatHF_Mochokidae	0.000973341	0
0	CatHS_Ameiurus_nebulosus	0.00097183	0
0	CatHS_Schizodon_borellii	0.000956837	0
0	CatHG_Schizodon	0.000941157	0
0	CatL5_Vietnam	0.000936946	0
0	CatHF_Colubridae	0.000935624	0
0	CatL5_Iraq	0.000919122	0
0	CatHS_Silurus_glanis	0.000916476	0
0	CatHF_Centrarchidae	0.000902101	0
0	CatHG_Micropterus	0.000880452	0
0	CatHS_Cichla_monoculus	0.000871191	0
0	CatHO_Testudines	0.000866649	0
0	CatHF_Xenocyprididae	0.000857657	0
0	CatHG_Dipturus	0.000856584	0
0	CatHS_Coregonus_sp	0.000855967	0
0	CatHS_Amia_calva	0.00083691	0
0	CatL5_DR_Congo	0.000829413	0
0	CatHG_Apalone	0.000826909	0
0	CatHG_Crotalus	0.000807434	0
0	CatHG_Sperata	0.000807186	0
0	CatHS_Silurus_cf_soldatovi	0.000804026	0
0	CatHG_Pelodiscus	0.000774841	0
0	CatHG_Hypanus	0.000774292	0
0	CatHF_Pseudoxyrhophiidae	0.000773584	0
0	CatL5_Madagascar	0.000762397	0
0	CatHO_Gobiiformes	0.000757889	0
0	CatHS_Sorubim_lima	0.00075557	0
0	CatHG_Lepomis	0.000754491	0
0	CatHG_Sander	0.000744233	0
0	CatHF_Heptapteridae	0.000744221	0
0	CatHG_Helicops	0.000739588	0
0	CatHS_Notechis_scutatus	0.000731194	0
0	CatHG_Gobiomorus	0.000726156	0
0	CatHS_Lepomis_macrochirus	0.000717751	0
0	CatHS_Synodontis_caudovittatus	0.000709035	0
0	CatHS_Helicops_leopardinus	0.000707124	0
0	CatHG_Orectolobus	0.000697262	0
0	CatHO_Characiformes	0.000685289	0
0	CatHF_Synbranchidae	0.000682099	0
0	CatHG_Pristis	0.000680375	0
0	CatHS_Clarias_gariepinus	0.000673754	0
0	CatHF_Orectolobidae	0.000658902	0
0	CatHF_Brachycephalidae	0.000649098	0
0	CatHG_Plecoglossus	0.000648707	0
0	CatHS_Perca_fluviatilis	0.000647596	0
0	CatHS_Bathyraja_magellanica	0.000638094	0
0	CatHG_Notechis	0.000621981	0
0	CatHS_Pseudoplatystoma_fasciatum	0.000591558	0
0	CatHG_Misgurnus	0.00059008	0
0	CatHS_Malapterurus_monsembeensis	0.000588813	0
0	CatHS_Oxydoras_niger	0.000588153	0
0	CatHS_Ophisternon_aenigmaticum	0.000586462	0
0	CatHS_Pinirampus_pirinampu	0.000580731	0
0	CatHS_Apalone_spinifera	0.000579204	0
0	CatHF_Plecoglossidae	0.000578946	0
0	CatHS_Clarias_sp	0.000569568	0
0	CatHS_Plecoglossus_altivelis	0.000566677	0
0	CatHG_Ompok	0.000564495	0
0	CatHS_Hoplobatrachus_tigerinus	0.000554136	0
0	CatHS_Rita_rita	0.000524284	0
0	CatHF_Boidae	0.000520096	0
0	CatL5_Taiwan	0.000518984	0
0	CatHF_Eleotridae	0.00051248	0
0	CatHS_Varanus_gouldii	0.000504922	0
0	CatHG_Boa	0.000497281	0
0	CatHS_Brachycephalus_pernix	0.000493199	0
0	CatHG_Oxydoras	0.000489169	0
0	CatHG_Sorubimichthys	0.000484994	0
0	CatHG_Boaedon	0.000480776	0
0	CatHG_Pimelodella	0.00048046	0
0	CatHO_Cyprinodontiformes	0.000474143	0
0	CatHS_Xenopeltis_unicolor	0.000468852	0
0	CatHS_Ageneiosus_ucayalensis	0.000467143	0
0	CatHG_Nerodia	0.000460929	0
0	CatHG_Ophisternon	0.000456363	0
0	CatHO_Synbranchiformes	0.000454891	0
0	CatL5_Tanzania	0.000453405	0
0	CatL5_Philippines	0.000450365	0
0	CatHS_Varanus_niloticus	0.000448495	0
0	CatHS_Ageneiosus_inermis	0.00044253	0
0	CatHF_Claroteidae	0.000429473	0
0	CatHF_Doraridae	0.000428081	0
0	CatHS_Clarotes_laticeps	0.000421477	0
0	CatL5_Malaysia	0.000421264	0
0	CatHG_Xenopeltis	0.000413336	0
0	CatHS_Misgurnus_anguillicaudatus	0.000408307	0
0	CatHS_Varanus_albigularis	0.000407832	0
0	CatHS_Esox_niger	0.000405736	0
0	CatHF_Cobitidae	0.000398124	0
0	CatHS_Trimeresurus_flavomaculatus	0.000392394	0
0	CatHS_Orectolobus_japonicus	0.000388487	0
0	CatHF_Pristidae	0.000379593	0
0	CatHF_Arhynchobatidae	0.000372131	0
0	CatHS_Pelodiscus_sinensis	0.000364564	0
0	CatHS_Brachyplatystoma_rousseauxii	0.00035807	0
0	CatHS_Ictalurus_furcatus	0.000347864	0
0	CatHS_Lithobates_pipiens	0.000341187	0
0	CatHS_Barbatula_toni	0.000338051	0
0	CatHS_Pseudoplatystoma_corrucans	0.000329577	0
0	CatHF_Atheriniformes	0.000329352	0
0	CatHG_Brachyplatystoma	0.000328443	0
0	CatL5_Bangladesh	0.000307938	0
0	CatL1_Madagascan	0.000306949	0
0	CatHG_Clarotes	0.000305656	0
0	CatHF_Heterodontidae	0.000301841	0
0	CatHS_Causus_maculatus	0.000300774	0
0	CatHG_Hypomesus	0.000299304	0
0	CatHS_Bungarus_fasciatus	0.000288557	0
0	CatHS_Coregonus_clupeaformis	0.000286533	0
0	CatHG_Trimeresurus	0.000277194	0
0	CatHS_Salminus_brasiliensis	0.000276944	0
0	CatHG_Anguilla	0.000276882	0
0	CatHG_Fundulus	0.000275806	0
0	CatHS_Raja_montagui	0.000275199	0
0	CatHG_Compsophis	0.000270744	0
0	CatHS_Perca_flavensces	0.000269429	0
0	CatHS_Sorubimichthys_planiceps	0.000268518	0
0	CatHS_Ictalurus_dugesii	0.000268339	0
0	CatHS_Nerodia_rhombifer	0.000266052	0
0	CatHG_Zungaro	0.000264796	0
0	CatHG_Heterodontus	0.000263037	0
0	CatHG_Brachycephalus	0.0002569	0
0	CatHF_Fundulidae	0.000246325	0
0	CatHS_Pimelodus_fur	0.000238743	0
0	CatHG_Ambystoma	0.000232413	0
0	CatHS_Lithobates_clamitans	0.000230783	0
0	CatHS_Pterodoras_granulosus	0.000230448	0
0	CatHS_Ambystoma_tigrinum	0.000225116	0
0	CatHG_Synbranchus	0.000222898	0
0	CatHG_Auchenipterus	0.000218433	0
0	CatHG_Pylodictis	0.000213631	0
0	CatHS_Zungaro_jahu	0.000208967	0
0	CatL5_South_Africa	0.000208795	0
0	CatHS_Squaliolus_aliae	0.000208287	0
0	CatHS_Brachyplatystoma_filamentosum	0.000207618	0
0	CatHF_Lamprophiidae	0.000205615	0
0	CatHF_Xenopeltidae	0.000204225	0
0	CatHS_Madagascarophis_colubrinus	0.000201574	0
0	CatHS_Hypophthalmus_edentatus	0.000198063	0
0	CatHG_Dasyatis	0.000197656	0
0	CatHS_Ompok_bimaculatus	0.000196657	0
0	CatHS_Boa_constrictor	0.000194256	0
0	CatL5_Borneo	0.000191277	0
0	CatHF_Ambystomidae	0.000189913	0
0	CatHG_Platydoras	0.000187326	0
0	CatHS_Zungaro_zungaro	0.000180978	0
0	CatHS_Clarias_anguillaris	0.000177943	0
0	CatHF_Erythrinidae	0.000173428	0
0	CatHS_Porthidium_nasutum	0.00017267	0
0	CatHS_Lithobates_sphenocephalus	0.000171393	0
0	CatHG_Squaliolus	0.000167821	0
0	CatL5_Ireland	0.000167304	0
0	CatHS_Auchenipterus_osteomystax	0.000166616	0
0	CatHS_Lithobates_catesbeianus	0.000161138	0
0	CatHS_Pylodictis_olivaris	0.000161123	0
0	CatHS_Gobiomorus_maculatus	0.000160855	0
0	CatHS_Barbatula_barbatula	0.000157545	0
0	CatHG_Pseudechis	0.000156734	0
0	CatHO_Orectolobiformes	0.000156722	0
0	CatL5_Costa_Rica	0.000155947	0
0	CatL5_Ukraine	0.000155393	0
0	CatHS_Coregonus_pollan	0.000152669	0
0	CatHS_Boaedon_fuliginosus	0.000150085	0
0	CatHS_Fundulus_heteroclitus	0.000149425	0
0	CatHS_Urogymnus_polylepis	0.000149326	0
0	CatHS_Synbranchus_marmoratus	0.000148802	0
0	CatHO_Gymnotiformes	0.000148097	0
0	CatHF_Doradidae	0.000146739	0
0	CatHS_Varanus_indicus	0.000141659	0
0	CatL5_Norway	0.000137602	0
0	CatHS_Varanus_nebulosus	0.00013642	0
0	CatHS_Oxydoras_kneri	0.000133083	0
0	CatHO_Anguilliformes	0.000127613	0
0	CatHG_Megalonema	0.000123651	0
0	CatHG_Pterodoras	0.000122575	0
0	CatHS_Compsophis_infralineatus	0.000122021	0
0	CatHS_Hypomesus_nipponensis	0.000119994	0
0	CatHG_Bungarus	0.000119799	0
0	CatHS_Ageneiosus_sp	0.000117475	0
0	CatHG_Neogobius	0.000115299	0
0	CatHS_Hemisorubim_platyrhynchos	0.000114731	0
0	CatHG_Salvelinus	0.000114495	0
0	CatHF_Gymnotidae	0.000112243	0
0	CatHG_Mystus	0.000111792	0
0	CatHG_Hypophthalmus	0.000109989	0
0	CatHS_Salvelinus_alpinus	0.000109641	0
0	CatHS_Gymnotus_carapo	0.000108725	0
0	CatHO_Squaliformes	0.000106876	0
0	CatHG_Bathyraja	0.000106286	0
0	CatHG_Rhynchobatus	0.000104261	0
0	CatHS_Dipturus_nasutus	0.000101468	0
0	CatHO_Heterodontiformes	0.000101073	0
0	CatL2_Central_America	0.000100991	0
0	CatL5_Ivory_Coast	9.80E-05	0
0	CatHG_Gasterosteus	9.52E-05	0
0	CatHG_Rita	9.45E-05	0
0	CatHS_Pseudoplatystoma_tigrinum	9.14E-05	0
0	CatHG_Hemisorubim	9.08E-05	0
0	CatHS_Clarias_cf_anguillaris	8.92E-05	0
0	CatHG_Hoplias	8.79E-05	0
0	CatHF_Anguillidae	8.75E-05	0
0	CatHS_Neogobius_fluviatilis	8.48E-05	0
0	CatL5_Germany	8.15E-05	0
0	CatHS_Pristis_clavata	8.11E-05	0
0	CatHO_Scorpaeniformes	7.89E-05	0
0	CatHS_Gasterosteus_aculeatus	7.51E-05	0
0	CatHS_Mystus_cf_tengara	7.35E-05	0
0	CatHS_Pimelodus_ornatus	7.34E-05	0
0	CatHF_Dalatiidae	7.31E-05	0
0	CatHS_Silurus_triostegus	7.28E-05	0
0	CatHS_Hoplias_malabaricus	7.26E-05	0
0	CatHS_Orectolobus_ornatus	7.25E-05	0
0	CatHG_Madagascarophis	6.92E-05	0
0	CatHG_Causus	6.90E-05	0
0	CatHS_Brachyplatystoma_vaillantii	6.70E-05	0
0	CatHG_Salminus	6.53E-05	0
0	CatHS_Heterodontus_mexicanus	6.44E-05	0
0	CatHF_Rhinidae	6.31E-05	0
0	CatHS_Varanus_sp	6.02E-05	0
0	CatHF_Bryconidae	5.74E-05	0
0	CatHS_Varanus_rosenbergi	5.21E-05	0
0	CatL5_Scotland	5.15E-05	0
0	CatHS_Megalonema_platycephalum	5.12E-05	0
0	CatHO_Urodela	4.01E-05	0
0	CatHS_Pimelodus_cf_blochii	3.83E-05	0
0	CatHS_Hypanus_longus	3.47E-05	0
0	CatHG_Salmo	3.44E-05	0
0	CatHG_Porthidium	3.18E-05	0
0	CatHS_Anguilla_anguilla	2.37E-05	0
0	CatL5_England	2.14E-05	0
0	CatHS_Salmo_trutta	1.98E-05	0
0	CatHS_Platydoras_armatulus	1.88E-05	0
0	CatHS_Dasyatis_pastinaca	1.83E-05	0
0	CatHG_Gymnotus	1.24E-05	0
0	CatHF_Gobiidae	1.11E-05	0
0	CatHF_Gasterosteidae	8.91E-06	0
0	CatHG_Raja	1.31E-06	0
0	CatL1_Neotropical	0.043594665	1
0	CatL2_South_America	0.04131254	1
0	CatHC_Chondrichthyes	0.034193333	1
0	CatHF_Pimelodidae	0.033379737	1
0	CatL2_Asia	0.033143295	1
0	CatHO_Siluriformes	0.033087387	1
0	CatHF_Ictaluridae	0.031580492	1
0	CatE2_2	0.030720026	1
0	CatE2_1	0.024932196	1
0	CatHG_Varanus	0.022721066	1
0	CatHF_Varanidae	0.021283167	1
0	CatHC_Actinopterygii	0.020538878	1
0	CatE1_aquatic	0.018956022	1
0	CatHF_Siluridae	0.018313604	1
0	CatL5_Brazil	0.017602654	1
0	CatL1_Palearctic	0.015204529	1
0	CatE1_terrestrial	0.015105545	1
0	CatL2_North_America	0.01488581	1
0	CatHO_Squamata	0.013328832	1
0	CatHG_Phractocephalus	0.012306353	1
0	CatHC_Reptilia	0.012172241	1
0	CatL1_Oriental	0.011994019	1
0	CatL1_Nearctic	0.011910266	1
0	CatL2_Europe	0.011831866	1
0	CatL2_Oceania	0.011534957	1
0	CatE2_4	0.01044298	1
0	CatHS_Phractocephalus_hemioliopterus	0.010008849	1
0	CatHG_Ictalurus	0.009997295	1
0	CatHS_Trachelyopterus_galeatus	0.009313857	1
0	CatL5_USA	0.008988635	1
0	CatHF_Bagridae	0.008614918	1
0	CatHG_Tachysurus	0.008450967	1
0	CatHG_Trachelyopterus	0.008382574	1
0	CatL2_Africa	0.008050944	1
0	CatL1_Australian	0.007936956	1
0	CatHS_Tachysurus_fulvidraco	0.007726576	1
0	CatE2_6	0.007398322	1
0	CatHG_Silurus	0.006869041	1
0	CatL5_Sudan	0.006491512	1
0	CatL1_Afrotropical	0.006474688	1
0	CatHF_Salmonidae	0.006451218	1
0	CatHO_Salmoniformes	0.006272404	1
0	CatL5_India	0.00590925	1
0	CatHG_Coregonus	0.005523197	1
0	CatHG_Lithobates	0.005467998	1
0	CatE2_5	0.005114339	1
0	CatL5_China	0.00504507	1
0	CatL5_Australia	0.0049734	1
0	CatHO_Rajiformes	0.004871959	1
0	CatHO_Perciformes	0.004627274	1
0	CatHO_Myliobatiformes	0.004540639	1
0	CatHG_Ameiurus	0.004057489	1
0	CatHO_Anura	0.004031904	1
0	CatHF_Auchenipteridae	0.004005273	1
0	CatL1_Sino_Japanese	0.003901849	1
0	CatHC_Amphibia	0.003745951	1
0	CatL5_Paraguay	0.003686499	1
0	CatHG_Pimelodus	0.003651199	1
0	CatL5_Switzerland	0.00361852	1
0	CatHS_Ictalurus_punctatus	0.003588256	1
0	CatL5_Japan	0.003390567	1
0	CatHG_Clarias	0.003359304	1
0	CatL1_Saharo_Arabian	0.00323426	1
0	CatL5_Russia	0.003113378	1
0	CatHF_Percidae	0.003050467	1
0	CatHF_Dasyatidae	0.003020058	1
0	CatL5_Peru	0.002827067	1
0	CatHS_Ameiurus_melas	0.002807054	1
0	CatL5_Mexico	0.002793109	1
0	CatL5_Argentina	0.00273124	1
0	CatHG_Wallago	0.00269733	1
0	CatHS_Malapterurus_electricus	0.002624119	1
0	CatHF_Viperidae	0.002621198	1
0	CatHO_Cypriniformes	0.00255421	1
0	CatL5_Czech_Republic	0.002520505	1
0	CatHS_Bothrops_jararaca	0.002367476	1
0	CatHO_Centrarchiformes	0.002245012	1
0	CatHF_Malapteruridae	0.002202263	1
0	CatL1_Panamanian	0.00219828	1
0	CatHG_Luciopimelodus	0.002182907	1
0	CatHF_Rajidae	0.002160246	1
0	CatHF_Ranidae	0.002107449	1
0	CatHS_Silurus_glanis	0.002103869	1
0	CatHS_Silurus_asotus	0.002097428	1
0	CatHS_Coregonus_lavaretus	0.002006169	1
0	CatHO_Amiiformes	0.00200229	1
0	CatHG_Perca	0.001998744	1
0	CatHG_Tocantinsia	0.001964754	1
0	CatHG_Pseudoplatystoma	0.001915205	1
0	CatHG_Ageneiosus	0.001898944	1
0	CatHS_Crotalus_durissus	0.001894287	1
0	CatHO_Esociformes	0.001823152	1
0	CatHG_Cetopsis	0.001782778	1
0	CatHF_Cetopsidae	0.001673055	1
0	CatHS_Varanus_varius	0.001652466	1
0	CatHG_Chanodichthys	0.001649667	1
0	CatHS_Tocantinsia_piresi	0.001643467	1
0	CatL5_New_Zealand	0.001619177	1
0	CatHG_Synodontis	0.001600021	1
0	CatHS_Amia_calva	0.001594114	1
0	CatHG_Malapterurus	0.001585029	1
0	CatHF_Elapidae	0.001576668	1
0	CatHO_Cichliformes	0.001554454	1
0	CatHG_Bothrops	0.001549853	1
0	CatHF_Clariidae	0.001529383	1
0	CatHF_Amiidae	0.001529147	1
0	CatHF_Centrarchidae	0.001523454	1
0	CatHS_Wallago_attu	0.001522154	1
0	CatHF_Esocidae	0.001504712	1
0	CatHS_Micropterus_dolomieu	0.001496737	1
0	CatHS_Chanodichthys_dabryi	0.001462539	1
0	CatL5_Egypt	0.001441334	1
0	CatHS_Cetopsis_caecutiens	0.001436738	1
0	CatL5_Canada	0.001414442	1
0	CatHG_Esox	0.001337082	1
0	CatHO_Rhinopristiformes	0.001335019	1
0	CatHS_Himantura_sp	0.001283625	1
0	CatHS_Pseudoplatystoma_cf_reticulatum	0.001279716	1
0	CatHF_Cichlidae	0.001273468	1
0	CatHS_Sperata_seenghala	0.001269309	1
0	CatHG_Amia	0.001244747	1
0	CatHS_Varanus_salvator	0.001210983	1
0	CatHS_Ageneiosus_inermis	0.001203344	1
0	CatHS_Micropterus_salmonoides	0.001198266	1
0	CatHG_Hoplobatrachus	0.001167647	1
0	CatHG_Barbatula	0.00116239	1
0	CatHS_Pimelodus_maculatus	0.001143999	1
0	CatHG_Pinirampus	0.00114204	1
0	CatHG_Notechis	0.001119676	1
0	CatHS_Luciopimelodus_pati	0.001091796	1
0	CatHG_Odontesthes	0.001090963	1
0	CatHS_Odontesthes_bonariensis	0.001083282	1
0	CatHF_Osmeridae	0.001080594	1
0	CatHG_Crotalus	0.001070064	1
0	CatHF_Nemacheilidae	0.001065398	1
0	CatHF_Anostomidae	0.001064176	1
0	CatHO_Osmeriformes	0.001051186	1
0	CatHG_Sorubim	0.001025128	1
0	CatHS_Cichla_monoculus	0.000989309	1
0	CatHG_Sperata	0.0009787	1
0	CatHS_Lepomis_macrochirus	0.00097267	1
0	CatHG_Helicops	0.000972386	1
0	CatHF_Trionychidae	0.000961708	1
0	CatHS_Schizodon_borellii	0.000960735	1
0	CatHO_Characiformes	0.000957193	1
0	CatHO_Synbranchiformes	0.000954022	1
0	CatHO_Testudines	0.000941525	1
0	CatHS_Hypanus_say	0.000935296	1
0	CatHS_Synodontis_caudovittatus	0.000930297	1
0	CatHG_Hypanus	0.000911581	1
0	CatHS_Malapterurus_monsembeensis	0.000908465	1
0	CatHS_Esox_lucius	0.000898962	1
0	CatHG_Himantura	0.000884479	1
0	CatHG_Pristis	0.000880893	1
0	CatHS_Clarias_gariepinus	0.000880721	1
0	CatHF_Xenocyprididae	0.00084355	1
0	CatHG_Nerodia	0.000832783	1
0	CatHS_Helicops_leopardinus	0.000812075	1
0	CatHG_Micropterus	0.000809325	1
0	CatHS_Varanus_gouldii	0.000809045	1
0	CatHS_Apalone_spinifera	0.000789353	1
0	CatL5_Vietnam	0.000788398	1
0	CatHG_Pimelodella	0.000787221	1
0	CatHG_Cichla	0.00077885	1
0	CatHG_Schizodon	0.000773941	1
0	CatHS_Ictalurus_furcatus	0.000771976	1
0	CatHS_Pinirampus_pirinampu	0.000768518	1
0	CatHG_Sander	0.000762633	1
0	CatHS_Sorubim_lima	0.000756282	1
0	CatHF_Colubridae	0.000754538	1
0	CatHS_Sander_vitreus	0.000752944	1
0	CatHS_Dipturus_nasutus	0.000727891	1
0	CatHG_Plecoglossus	0.000725218	1
0	CatHS_Notechis_scutatus	0.000723672	1
0	CatHS_Perca_fluviatilis	0.000717461	1
0	CatHO_Gobiiformes	0.000716757	1
0	CatHF_Mochokidae	0.000712673	1
0	CatHF_Atheriniformes	0.000697788	1
0	CatHF_Orectolobidae	0.000684234	1
0	CatHG_Orectolobus	0.000677946	1
0	CatHS_Ophisternon_aenigmaticum	0.000675766	1
0	CatL5_Iraq	0.000664479	1
0	CatHF_Xenopeltidae	0.000664262	1
0	CatHG_Lepomis	0.000664169	1
0	CatHF_Pseudoxyrhophiidae	0.000663405	1
0	CatHG_Dipturus	0.000659485	1
0	CatHF_Synbranchidae	0.000658329	1
0	CatHF_Eleotridae	0.000651671	1
0	CatHS_Silurus_cf_soldatovi	0.000645503	1
0	CatHS_Ameiurus_nebulosus	0.000640243	1
0	CatHS_Pseudoplatystoma_fasciatum	0.000630062	1
0	CatHS_Hoplobatrachus_tigerinus	0.000628505	1
0	CatHG_Pelodiscus	0.000612316	1
0	CatHF_Cobitidae	0.000599469	1
0	CatHG_Misgurnus	0.000597279	1
0	CatHG_Gobiomorus	0.000592543	1
0	CatL5_Taiwan	0.000589364	1
0	CatL5_DR_Congo	0.000588749	1
0	CatL5_Madagascar	0.000588635	1
0	CatHF_Pristidae	0.000570724	1
0	CatHS_Plecoglossus_altivelis	0.000569744	1
0	CatHS_Coregonus_sp	0.000547083	1
0	CatHF_Dicroglossidae	0.000531883	1
0	CatHG_Boaedon	0.000528457	1
0	CatHS_Oxydoras_niger	0.000519543	1
0	CatHS_Pimelodella_cristata	0.000513057	1
0	CatHS_Pseudechis_porphyriacus	0.000511914	1
0	CatHG_Oxydoras	0.000483659	1
0	CatHS_Trimeresurus_flavomaculatus	0.000471542	1
0	CatHS_Bungarus_fasciatus	0.00047112	1
0	CatHG_Brachycephalus	0.000469554	1
0	CatHF_Doradidae	0.000468593	1
0	CatHS_Varanus_niloticus	0.000464623	1
0	CatHS_Clarias_anguillaris	0.00046423	1
0	CatHS_Brachycephalus_pernix	0.000453151	1
0	CatHG_Sorubimichthys	0.000447164	1
0	CatHG_Fundulus	0.000446507	1
0	CatHG_Apalone	0.000446045	1
0	CatHS_Pseudoplatystoma_corrucans	0.000444914	1
0	CatHS_Lithobates_pipiens	0.000435891	1
0	CatHS_Esox_niger	0.000433754	1
0	CatHS_Nerodia_rhombifer	0.000433714	1
0	CatL5_Philippines	0.000430884	1
0	CatHS_Rita_rita	0.000430651	1
0	CatHF_Boidae	0.000414129	1
0	CatHS_Orectolobus_japonicus	0.000411074	1
0	CatL5_Tanzania	0.000410737	1
0	CatHF_Heptapteridae	0.000405894	1
0	CatHG_Bungarus	0.000391096	1
0	CatHS_Barbatula_toni	0.000385359	1
0	CatHG_Zungaro	0.000383328	1
0	CatHG_Brachyplatystoma	0.000382772	1
0	CatHG_Xenopeltis	0.000382153	1
0	CatHO_Cyprinodontiformes	0.000373283	1
0	CatHF_Brachycephalidae	0.000369964	1
0	CatHS_Coregonus_heglingus	0.000365895	1
0	CatHS_Gobiomorus_maculatus	0.000360741	1
0	CatHS_Lithobates_clamitans	0.000353271	1
0	CatHS_Pylodictis_olivaris	0.000349783	1
0	CatHS_Clarotes_laticeps	0.000343631	1
0	CatHF_Heterodontidae	0.000339307	1
0	CatL1_Madagascan	0.000335906	1
0	CatL5_Malaysia	0.000333173	1
0	CatHS_Pterodoras_granulosus	0.000332042	1
0	CatHS_Ictalurus_dugesii	0.000327971	1
0	CatHF_Lamprophiidae	0.000326722	1
0	CatHF_Doraridae	0.00032659	1
0	CatHS_Xenopeltis_unicolor	0.000325486	1
0	CatHG_Synbranchus	0.000320391	1
0	CatHS_Misgurnus_anguillicaudatus	0.000308548	1
0	CatHS_Boa_constrictor	0.000307161	1
0	CatHF_Plecoglossidae	0.000304403	1
0	CatHF_Fundulidae	0.000284133	1
0	CatHS_Squaliolus_aliae	0.000281224	1
0	CatHS_Raja_montagui	0.000273096	1
0	CatHS_Causus_maculatus	0.000269782	1
0	CatHG_Ompok	0.000267089	1
0	CatHS_Hypomesus_nipponensis	0.000256858	1
0	CatHS_Varanus_nebulosus	0.000254863	1
0	CatHS_Compsophis_infralineatus	0.00025182	1
0	CatHS_Varanus_indicus	0.000246303	1
0	CatHS_Ageneiosus_ucayalensis	0.00024558	1
0	CatHS_Brachyplatystoma_rousseauxii	0.000243252	1
0	CatHG_Pylodictis	0.000239199	1
0	CatHG_Madagascarophis	0.000238863	1
0	CatHS_Perca_flavensces	0.000237372	1
0	CatL5_Bangladesh	0.00023539	1
0	CatHF_Claroteidae	0.000233623	1
0	CatHG_Hypomesus	0.000233319	1
0	CatHG_Boa	0.000233013	1
0	CatHS_Ompok_bimaculatus	0.000230742	1
0	CatL5_South_Africa	0.000229675	1
0	CatHF_Ambystomidae	0.000227068	1
0	CatHS_Pelodiscus_sinensis	0.000227024	1
0	CatHF_Erythrinidae	0.000224762	1
0	CatHS_Bathyraja_magellanica	0.000221167	1
0	CatHG_Bathyraja	0.000221166	1
0	CatHG_Compsophis	0.000219582	1
0	CatHF_Arhynchobatidae	0.000214013	1
0	CatHO_Heterodontiformes	0.000212018	1
0	CatHG_Trimeresurus	0.00021009	1
0	CatHS_Urogymnus_polylepis	0.000209535	1
0	CatHS_Ambystoma_tigrinum	0.000207751	1
0	CatHG_Clarotes	0.000205069	1
0	CatHG_Heterodontus	0.000199411	1
0	CatHS_Porthidium_nasutum	0.000192443	1
0	CatHS_Boaedon_fuliginosus	0.000191029	1
0	CatHO_Gymnotiformes	0.000187379	1
0	CatHS_Madagascarophis_colubrinus	0.000187119	1
0	CatHS_Coregonus_pollan	0.000184154	1
0	CatHS_Clarias_sp	0.000183334	1
0	CatL2_Central_America	0.000176799	1
0	CatHS_Heterodontus_mexicanus	0.000174269	1
0	CatHF_Anguillidae	0.00017376	1
0	CatHG_Raja	0.000173642	1
0	CatHS_Zungaro_jahu	0.000169489	1
0	CatHG_Anguilla	0.000166338	1
0	CatHS_Varanus_albigularis	0.000162094	1
0	CatHS_Ageneiosus_sp	0.000157232	1
0	CatHG_Neogobius	0.000146659	1
0	CatHG_Pseudechis	0.000145612	1
0	CatHS_Hypophthalmus_edentatus	0.0001444	1
0	CatHS_Dasyatis_pastinaca	0.000144047	1
0	CatHG_Hypophthalmus	0.000141529	1
0	CatHG_Salminus	0.000140267	1
0	CatHS_Varanus_sp	0.000139899	1
0	CatHS_Hoplias_malabaricus	0.000137825	1
0	CatHS_Sorubimichthys_planiceps	0.000137726	1
0	CatHG_Ambystoma	0.000135218	1
0	CatHG_Ophisternon	0.00013514	1
0	CatL5_Norway	0.000134981	1
0	CatHS_Varanus_rosenbergi	0.000131946	1
0	CatHS_Salminus_brasiliensis	0.000130002	1
0	CatHS_Pimelodus_fur	0.000129641	1
0	CatHO_Anguilliformes	0.000128783	1
0	CatL5_Borneo	0.000128092	1
0	CatL5_Ivory_Coast	0.000127514	1
0	CatL5_Ukraine	0.000127121	1
0	CatHG_Megalonema	0.000121564	1
0	CatHG_Auchenipterus	0.000119791	1
0	CatHS_Lithobates_catesbeianus	0.00011791	1
0	CatHS_Salvelinus_alpinus	0.000117477	1
0	CatHS_Synbranchus_marmoratus	0.000113907	1
0	CatHS_Zungaro_zungaro	0.000113767	1
0	CatHG_Platydoras	0.000110767	1
0	CatHS_Pseudoplatystoma_tigrinum	0.000110356	1
0	CatHG_Squaliolus	0.000107018	1
0	CatHS_Neogobius_fluviatilis	9.74E-05	1
0	CatL5_Germany	9.67E-05	1
0	CatL5_Ireland	9.29E-05	1
0	CatHS_Oxydoras_kneri	9.20E-05	1
0	CatHO_Squaliformes	9.15E-05	1
0	CatHS_Barbatula_barbatula	8.93E-05	1
0	CatHS_Lithobates_sphenocephalus	8.64E-05	1
0	CatHS_Brachyplatystoma_filamentosum	8.59E-05	1
0	CatHS_Clarias_cf_anguillaris	8.54E-05	1
0	CatHS_Pristis_clavata	8.27E-05	1
0	CatHG_Hemisorubim	8.18E-05	1
0	CatL5_Scotland	7.77E-05	1
0	CatHO_Urodela	7.77E-05	1
0	CatHG_Salmo	7.65E-05	1
0	CatHO_Scorpaeniformes	7.47E-05	1
0	CatHS_Fundulus_heteroclitus	6.88E-05	1
0	CatHG_Rhynchobatus	6.49E-05	1
0	CatHS_Hemisorubim_platyrhynchos	6.41E-05	1
0	CatHS_Brachyplatystoma_vaillantii	6.36E-05	1
0	CatL5_Costa_Rica	6.32E-05	1
0	CatHS_Gymnotus_carapo	6.09E-05	1
0	CatHF_Gymnotidae	6.08E-05	1
0	CatHS_Coregonus_clupeaformis	5.90E-05	1
0	CatHS_Mystus_cf_tengara	5.28E-05	1
0	CatHS_Pimelodus_ornatus	5.26E-05	1
0	CatHG_Mystus	4.89E-05	1
0	CatHS_Salmo_trutta	4.57E-05	1
0	CatHG_Pterodoras	4.51E-05	1
0	CatHG_Causus	4.31E-05	1
0	CatHG_Gasterosteus	4.04E-05	1
0	CatHG_Salvelinus	3.71E-05	1
0	CatHS_Hypanus_longus	3.57E-05	1
0	CatHS_Auchenipterus_osteomystax	3.30E-05	1
0	CatHO_Orectolobiformes	3.29E-05	1
0	CatHG_Hoplias	3.23E-05	1
0	CatHF_Dalatiidae	3.03E-05	1
0	CatHS_Pimelodus_cf_blochii	2.88E-05	1
0	CatHG_Porthidium	2.75E-05	1
0	CatHS_Anguilla_anguilla	2.56E-05	1
0	CatHS_Megalonema_platycephalum	2.41E-05	1
0	CatL5_England	2.36E-05	1
0	CatHS_Silurus_triostegus	2.32E-05	1
0	CatHF_Gasterosteidae	1.56E-05	1
0	CatHS_Platydoras_armatulus	1.49E-05	1
0	CatHG_Gymnotus	1.02E-05	1
0	CatHG_Rita	9.58E-06	1
0	CatHF_Bryconidae	6.89E-06	1
0	CatHS_Gasterosteus_aculeatus	3.97E-06	1
0	CatL2_South_America	0.040414672	2
0	CatL1_Neotropical	0.039935348	2
0	CatHF_Pimelodidae	0.03503671	2
0	CatL2_Asia	0.034560501	2
0	CatHO_Siluriformes	0.033443516	2
0	CatHC_Chondrichthyes	0.031727844	2
0	CatE2_2	0.029283813	2
0	CatE2_1	0.027383858	2
0	CatHF_Ictaluridae	0.026999867	2
0	CatHF_Varanidae	0.021086972	2
0	CatHG_Varanus	0.020354601	2
0	CatHC_Actinopterygii	0.019692232	2
0	CatL5_Brazil	0.018677189	2
0	CatL2_North_America	0.018639836	2
0	CatHF_Siluridae	0.018578561	2
0	CatE1_terrestrial	0.017863153	2
0	CatE1_aquatic	0.0163265	2
0	CatHO_Squamata	0.01608281	2
0	CatL1_Nearctic	0.013105717	2
0	CatL1_Palearctic	0.012986249	2
0	CatHG_Phractocephalus	0.012423767	2
0	CatHF_Bagridae	0.011739996	2
0	CatHC_Reptilia	0.011267574	2
0	CatL2_Europe	0.010977905	2
0	CatE2_4	0.010823448	2
0	CatHS_Phractocephalus_hemioliopterus	0.010723308	2
0	CatL5_USA	0.010043048	2
0	CatL2_Oceania	0.010024313	2
0	CatL1_Oriental	0.00957825	2
0	CatHG_Ictalurus	0.009305042	2
0	CatHO_Salmoniformes	0.008072042	2
0	CatL1_Australian	0.008016611	2
0	CatE2_6	0.007960664	2
0	CatL1_Afrotropical	0.007953983	2
0	CatHG_Trachelyopterus	0.00792563	2
0	CatL5_India	0.007592397	2
0	CatHS_Trachelyopterus_galeatus	0.007518114	2
0	CatL2_Africa	0.007118808	2
0	CatHF_Salmonidae	0.00691325	2
0	CatHG_Silurus	0.006054651	2
0	CatHS_Tachysurus_fulvidraco	0.006041627	2
0	CatHG_Coregonus	0.006028062	2
0	CatHG_Tachysurus	0.005714635	2
0	CatHG_Lithobates	0.005519678	2
0	CatL5_Sudan	0.00528012	2
0	CatL5_Australia	0.00508723	2
0	CatL5_Paraguay	0.004980002	2
0	CatHF_Auchenipteridae	0.004958613	2
0	CatL5_Russia	0.004663135	2
0	CatL1_Sino_Japanese	0.004648307	2
0	CatE2_5	0.004338555	2
0	CatHO_Rajiformes	0.004135351	2
0	CatHO_Perciformes	0.004022569	2
0	CatL5_Switzerland	0.004003544	2
0	CatL5_Japan	0.003956418	2
0	CatHG_Ameiurus	0.003910069	2
0	CatHS_Ictalurus_punctatus	0.003825119	2
0	CatL5_China	0.003772693	2
0	CatHC_Amphibia	0.003730862	2
0	CatHF_Viperidae	0.003616193	2
0	CatL5_Peru	0.003583946	2
0	CatHG_Pimelodus	0.003300334	2
0	CatHF_Percidae	0.003288694	2
0	CatHO_Anura	0.003237006	2
0	CatHO_Myliobatiformes	0.003130506	2
0	CatHO_Centrarchiformes	0.002764182	2
0	CatHS_Coregonus_lavaretus	0.002755364	2
0	CatHS_Varanus_varius	0.002743818	2
0	CatL5_Argentina	0.002733081	2
0	CatHF_Esocidae	0.002635958	2
0	CatHG_Ageneiosus	0.002581614	2
0	CatHF_Dasyatidae	0.002481166	2
0	CatHG_Clarias	0.002447534	2
0	CatHS_Luciopimelodus_pati	0.00236954	2
0	CatHF_Clariidae	0.002327518	2
0	CatL5_Czech_Republic	0.002296136	2
0	CatHF_Rajidae	0.002282155	2
0	CatHS_Ameiurus_melas	0.002231978	2
0	CatHF_Elapidae	0.002195265	2
0	CatL5_Mexico	0.002075702	2
0	CatHO_Cypriniformes	0.002065058	2
0	CatHS_Crotalus_durissus	0.00205754	2
0	CatHS_Malapterurus_electricus	0.002052614	2
0	CatHS_Silurus_asotus	0.002027129	2
0	CatHS_Bothrops_jararaca	0.00201658	2
0	CatHO_Synbranchiformes	0.002014715	2
0	CatHG_Perca	0.002006994	2
0	CatL1_Saharo_Arabian	0.001994109	2
0	CatL5_New_Zealand	0.0019562	2
0	CatHF_Malapteruridae	0.001919112	2
0	CatHF_Cetopsidae	0.001889419	2
0	CatL5_Canada	0.001803603	2
0	CatHS_Cetopsis_caecutiens	0.001802412	2
0	CatHF_Amiidae	0.001794303	2
0	CatHS_Varanus_salvator	0.001775877	2
0	CatHF_Ranidae	0.001767632	2
0	CatHO_Esociformes	0.001746245	2
0	CatHG_Luciopimelodus	0.00173853	2
0	CatL5_Vietnam	0.001728431	2
0	CatHS_Pimelodus_maculatus	0.001719764	2
0	CatHF_Mochokidae	0.001700185	2
0	CatHG_Bothrops	0.001683625	2
0	CatHG_Pseudoplatystoma	0.001665038	2
0	CatHG_Cichla	0.001662254	2
0	CatL1_Panamanian	0.00165842	2
0	CatHG_Wallago	0.001654427	2
0	CatHS_Micropterus_dolomieu	0.00164745	2
0	CatHS_Varanus_gouldii	0.001645444	2
0	CatHF_Nemacheilidae	0.001630556	2
0	CatHG_Amia	0.001629833	2
0	CatHS_Tocantinsia_piresi	0.001622992	2
0	CatHG_Sorubim	0.001612467	2
0	CatL5_Egypt	0.001594905	2
0	CatHO_Osmeriformes	0.001531944	2
0	CatHG_Hoplobatrachus	0.001507545	2
0	CatHF_Anostomidae	0.001477581	2
0	CatHG_Chanodichthys	0.001474337	2
0	CatHS_Sperata_seenghala	0.001461743	2
0	CatHS_Synodontis_caudovittatus	0.001427861	2
0	CatHG_Malapterurus	0.001418565	2
0	CatHS_Silurus_glanis	0.001417008	2
0	CatHG_Tocantinsia	0.001406232	2
0	CatHG_Dipturus	0.001350299	2
0	CatHG_Hypanus	0.0013421	2
0	CatHO_Cichliformes	0.001310115	2
0	CatHS_Silurus_cf_soldatovi	0.001277348	2
0	CatHG_Esox	0.001267579	2
0	CatHS_Pseudoplatystoma_cf_reticulatum	0.001238486	2
0	CatHF_Synbranchidae	0.00122637	2
0	CatHG_Cetopsis	0.001221155	2
0	CatHF_Xenocyprididae	0.001214215	2
0	CatHS_Sander_vitreus	0.00121142	2
0	CatHS_Wallago_attu	0.001210659	2
0	CatHS_Lepomis_macrochirus	0.001194632	2
0	CatHO_Rhinopristiformes	0.001182736	2
0	CatHS_Micropterus_salmonoides	0.001180852	2
0	CatHF_Heptapteridae	0.001157835	2
0	CatHF_Colubridae	0.001157372	2
0	CatHG_Synbranchus	0.001141183	2
0	CatHF_Cichlidae	0.001095376	2
0	CatHS_Ameiurus_nebulosus	0.001090065	2
0	CatHS_Himantura_sp	0.001086146	2
0	CatHS_Odontesthes_bonariensis	0.001083284	2
0	CatHG_Schizodon	0.001056056	2
0	CatHS_Chanodichthys_dabryi	0.001055731	2
0	CatHS_Amia_calva	0.001046352	2
0	CatHS_Pseudechis_porphyriacus	0.001043127	2
0	CatHS_Sorubim_lima	0.001020146	2
0	CatHG_Lepomis	0.0009906	2
0	CatHG_Barbatula	0.000958544	2
0	CatHG_Notechis	0.000940745	2
0	CatHS_Schizodon_borellii	0.000940612	2
0	CatHO_Amiiformes	0.000936809	2
0	CatHO_Gobiiformes	0.000903408	2
0	CatHS_Perca_fluviatilis	0.000883035	2
0	CatHO_Testudines	0.000878545	2
0	CatHF_Atheriniformes	0.000876461	2
0	CatHS_Hypanus_say	0.000869032	2
0	CatHS_Malapterurus_monsembeensis	0.000867994	2
0	CatHG_Crotalus	0.00085611	2
0	CatHF_Centrarchidae	0.000840502	2
0	CatHF_Pseudoxyrhophiidae	0.000826806	2
0	CatL5_DR_Congo	0.00081955	2
0	CatHG_Sperata	0.000816144	2
0	CatHO_Characiformes	0.000801309	2
0	CatHG_Sander	0.00079249	2
0	CatHS_Clarotes_laticeps	0.000792159	2
0	CatHG_Plecoglossus	0.000783182	2
0	CatHS_Ageneiosus_inermis	0.000776416	2
0	CatL5_Taiwan	0.000775013	2
0	CatHS_Pimelodella_cristata	0.000759586	2
0	CatHG_Pinirampus	0.000753886	2
0	CatHF_Dicroglossidae	0.000753812	2
0	CatHS_Ophisternon_aenigmaticum	0.000749588	2
0	CatHS_Esox_lucius	0.000748582	2
0	CatHG_Apalone	0.000734588	2
0	CatHF_Trionychidae	0.000727959	2
0	CatL5_Iraq	0.000701352	2
0	CatHG_Gobiomorus	0.000696019	2
0	CatHG_Orectolobus	0.000690208	2
0	CatHG_Micropterus	0.000685264	2
0	CatL5_Madagascar	0.000680731	2
0	CatHS_Clarias_gariepinus	0.000677722	2
0	CatHG_Odontesthes	0.000674325	2
0	CatHS_Pseudoplatystoma_fasciatum	0.000670302	2
0	CatHS_Apalone_spinifera	0.000659952	2
0	CatL1_Madagascan	0.00064454	2
0	CatHG_Himantura	0.000641542	2
0	CatHS_Helicops_leopardinus	0.000628642	2
0	CatHS_Pinirampus_pirinampu	0.000617225	2
0	CatHG_Misgurnus	0.000616324	2
0	CatHS_Cichla_monoculus	0.000614322	2
0	CatHG_Brachycephalus	0.000595058	2
0	CatHF_Boidae	0.000561826	2
0	CatHS_Oxydoras_niger	0.000550682	2
0	CatHS_Plecoglossus_altivelis	0.000543305	2
0	CatL5_Philippines	0.000543198	2
0	CatHS_Coregonus_sp	0.000542176	2
0	CatHG_Synodontis	0.000538582	2
0	CatL5_Borneo	0.000533037	2
0	CatHF_Osmeridae	0.000518564	2
0	CatHG_Boaedon	0.000514188	2
0	CatHS_Brachycephalus_pernix	0.000505281	2
0	CatHS_Rita_rita	0.000497477	2
0	CatHG_Pristis	0.000493181	2
0	CatHS_Orectolobus_japonicus	0.000491283	2
0	CatL5_Tanzania	0.00048267	2
0	CatHS_Xenopeltis_unicolor	0.000478413	2
0	CatHO_Cyprinodontiformes	0.000472561	2
0	CatHG_Nerodia	0.00047162	2
0	CatHS_Lithobates_pipiens	0.000457912	2
0	CatHF_Cobitidae	0.000456921	2
0	CatHF_Claroteidae	0.000454147	2
0	CatHG_Pseudechis	0.000453136	2
0	CatHS_Varanus_indicus	0.000448742	2
0	CatHS_Ictalurus_furcatus	0.000444665	2
0	CatHS_Hoplobatrachus_tigerinus	0.00043602	2
0	CatHS_Bungarus_fasciatus	0.000422397	2
0	CatL5_Bangladesh	0.000413832	2
0	CatHS_Urogymnus_polylepis	0.000406131	2
0	CatHS_Lithobates_clamitans	0.000402509	2
0	CatHF_Pristidae	0.000401718	2
0	CatHG_Sorubimichthys	0.000399608	2
0	CatHG_Anguilla	0.000398116	2
0	CatHG_Ompok	0.000386741	2
0	CatHS_Pelodiscus_sinensis	0.000385687	2
0	CatHS_Synbranchus_marmoratus	0.000385228	2
0	CatHS_Trimeresurus_flavomaculatus	0.000383147	2
0	CatHS_Clarias_sp	0.000381573	2
0	CatHG_Helicops	0.00038059	2
0	CatHF_Doraridae	0.000379671	2
0	CatHS_Misgurnus_anguillicaudatus	0.000376176	2
0	CatHS_Ompok_bimaculatus	0.000372371	2
0	CatHS_Nerodia_rhombifer	0.000366386	2
0	CatHF_Orectolobidae	0.000365602	2
0	CatHG_Pimelodella	0.000364929	2
0	CatHG_Clarotes	0.000362225	2
0	CatHS_Madagascarophis_colubrinus	0.000356182	2
0	CatHS_Clarias_cf_anguillaris	0.000350042	2
0	CatHG_Bungarus	0.000349412	2
0	CatHS_Boa_constrictor	0.00034853	2
0	CatHS_Pterodoras_granulosus	0.000339087	2
0	CatHG_Brachyplatystoma	0.000336659	2
0	CatHS_Raja_montagui	0.000336236	2
0	CatHF_Eleotridae	0.000330099	2
0	CatHO_Gymnotiformes	0.000328136	2
0	CatHS_Ageneiosus_ucayalensis	0.000328015	2
0	CatHG_Pterodoras	0.000324954	2
0	CatHF_Doradidae	0.000319724	2
0	CatHF_Arhynchobatidae	0.000318813	2
0	CatHG_Heterodontus	0.000318426	2
0	CatHS_Ageneiosus_sp	0.000317439	2
0	CatHS_Pseudoplatystoma_corrucans	0.000316088	2
0	CatHS_Porthidium_nasutum	0.000315646	2
0	CatL5_Malaysia	0.000314539	2
0	CatHG_Pelodiscus	0.000311947	2
0	CatHS_Barbatula_toni	0.000300416	2
0	CatHS_Brachyplatystoma_rousseauxii	0.000295158	2
0	CatHG_Xenopeltis	0.00029178	2
0	CatHS_Bathyraja_magellanica	0.000289463	2
0	CatHS_Clarias_anguillaris	0.000283893	2
0	CatHG_Oxydoras	0.0002802	2
0	CatHF_Lamprophiidae	0.000267933	2
0	CatHS_Sorubimichthys_planiceps	0.000264832	2
0	CatHS_Notechis_scutatus	0.000264725	2
0	CatHG_Ambystoma	0.000261171	2
0	CatHG_Boa	0.000260153	2
0	CatHS_Varanus_niloticus	0.000259516	2
0	CatHF_Brachycephalidae	0.000256807	2
0	CatHS_Perca_flavensces	0.000242496	2
0	CatHG_Fundulus	0.00023768	2
0	CatHO_Orectolobiformes	0.000236381	2
0	CatHF_Fundulidae	0.000232088	2
0	CatHG_Trimeresurus	0.000232053	2
0	CatHG_Dasyatis	0.000231341	2
0	CatHS_Zungaro_jahu	0.000231052	2
0	CatHG_Squaliolus	0.000226154	2
0	CatHF_Xenopeltidae	0.000224624	2
0	CatHS_Esox_niger	0.000224393	2
0	CatHS_Salminus_brasiliensis	0.000214084	2
0	CatHG_Raja	0.000213663	2
0	CatL5_Costa_Rica	0.000211015	2
0	CatHS_Ambystoma_tigrinum	0.000208749	2
0	CatHS_Dasyatis_pastinaca	0.000207753	2
0	CatHG_Zungaro	0.00020764	2
0	CatHS_Dipturus_nasutus	0.000207513	2
0	CatHS_Hypomesus_nipponensis	0.000204334	2
0	CatL5_Scotland	0.000202251	2
0	CatHS_Ictalurus_dugesii	0.000200973	2
0	CatHS_Lithobates_catesbeianus	0.000199965	2
0	CatL5_Ireland	0.000197664	2
0	CatHS_Boaedon_fuliginosus	0.000193888	2
0	CatHS_Pristis_clavata	0.000193467	2
0	CatHG_Ophisternon	0.000189398	2
0	CatHG_Compsophis	0.000189099	2
0	CatHS_Compsophis_infralineatus	0.0001869	2
0	CatHS_Gobiomorus_maculatus	0.000186444	2
0	CatHS_Coregonus_clupeaformis	0.000183468	2
0	CatHS_Pylodictis_olivaris	0.000178624	2
0	CatHO_Anguilliformes	0.000175762	2
0	CatL5_Ukraine	0.000175594	2
0	CatHS_Zungaro_zungaro	0.000172007	2
0	CatHS_Squaliolus_aliae	0.00017117	2
0	CatHS_Lithobates_sphenocephalus	0.000168803	2
0	CatHG_Megalonema	0.000166655	2
0	CatHF_Plecoglossidae	0.000165679	2
0	CatHS_Barbatula_barbatula	0.000164364	2
0	CatHS_Hypophthalmus_edentatus	0.000161841	2
0	CatHG_Causus	0.000159693	2
0	CatHF_Erythrinidae	0.000158587	2
0	CatHG_Auchenipterus	0.000154635	2
0	CatHS_Coregonus_pollan	0.000151216	2
0	CatHG_Hypomesus	0.000150737	2
0	CatHS_Causus_maculatus	0.000148223	2
0	CatL5_Ivory_Coast	0.000140284	2
0	CatHS_Pimelodus_fur	0.000140259	2
0	CatHS_Hoplias_malabaricus	0.000139499	2
0	CatHG_Pylodictis	0.000139401	2
0	CatHS_Heterodontus_mexicanus	0.000135	2
0	CatHF_Bryconidae	0.000133509	2
0	CatHS_Gymnotus_carapo	0.000131634	2
0	CatHG_Porthidium	0.000130994	2
0	CatHS_Varanus_albigularis	0.00012818	2
0	CatL5_South_Africa	0.000125586	2
0	CatL2_Central_America	0.000123161	2
0	CatHS_Coregonus_heglingus	0.000115723	2
0	CatHG_Hypophthalmus	0.000112434	2
0	CatHG_Mystus	0.00011231	2
0	CatHG_Hemisorubim	0.000110732	2
0	CatHG_Salvelinus	0.000109293	2
0	CatHS_Varanus_sp	0.000108637	2
0	CatHS_Auchenipterus_osteomystax	0.000108595	2
0	CatHF_Gymnotidae	0.000107313	2
0	CatHG_Bathyraja	0.000106215	2
0	CatHG_Neogobius	0.000106087	2
0	CatHG_Salminus	9.87E-05	2
0	CatHF_Dalatiidae	9.68E-05	2
0	CatHG_Platydoras	9.59E-05	2
0	CatHG_Hoplias	9.15E-05	2
0	CatHS_Brachyplatystoma_filamentosum	8.88E-05	2
0	CatHS_Varanus_rosenbergi	7.94E-05	2
0	CatHG_Madagascarophis	7.15E-05	2
0	CatL5_Germany	7.06E-05	2
0	CatHG_Rhynchobatus	6.34E-05	2
0	CatHG_Rita	6.06E-05	2
0	CatHS_Hemisorubim_platyrhynchos	6.01E-05	2
0	CatHF_Anguillidae	6.00E-05	2
0	CatHS_Pseudoplatystoma_tigrinum	5.93E-05	2
0	CatHS_Pimelodus_cf_blochii	5.77E-05	2
0	CatHS_Varanus_nebulosus	5.53E-05	2
0	CatHS_Gasterosteus_aculeatus	5.53E-05	2
0	CatHS_Pimelodus_ornatus	5.33E-05	2
0	CatHS_Platydoras_armatulus	5.20E-05	2
0	CatHF_Gobiidae	5.03E-05	2
0	CatHS_Brachyplatystoma_vaillantii	4.92E-05	2
0	CatHF_Ambystomidae	4.51E-05	2
0	CatHS_Neogobius_fluviatilis	3.83E-05	2
0	CatHG_Salmo	3.44E-05	2
0	CatHO_Urodela	3.28E-05	2
0	CatHS_Oxydoras_kneri	3.27E-05	2
0	CatHS_Anguilla_anguilla	3.02E-05	2
0	CatHS_Megalonema_platycephalum	3.01E-05	2
0	CatHO_Scorpaeniformes	2.85E-05	2
0	CatHS_Silurus_triostegus	2.64E-05	2
0	CatHS_Salmo_trutta	2.64E-05	2
0	CatHS_Fundulus_heteroclitus	2.19E-05	2
0	CatHO_Heterodontiformes	2.19E-05	2
0	CatHG_Gymnotus	2.13E-05	2
0	CatL5_England	1.85E-05	2
0	CatHF_Rhinidae	1.07E-05	2
0	CatHF_Gasterosteidae	7.10E-06	2
0	CatHS_Mystus_cf_tengara	6.11E-06	2
0	CatL5_Norway	6.00E-06	2
0	CatHO_Squaliformes	2.04E-06	2
0	CatHS_Salvelinus_alpinus	1.72E-06	2
0	CatHS_Hypanus_longus	1.60E-06	2
0	CatL1_Neotropical	0.04111261	3
0	CatL2_South_America	0.038186462	3
0	CatHF_Pimelodidae	0.033365416	3
0	CatHO_Siluriformes	0.033029682	3
0	CatHC_Chondrichthyes	0.031693447	3
0	CatL2_Asia	0.030063867	3
0	CatE2_2	0.029276899	3
0	CatHF_Ictaluridae	0.026401131	3
0	CatE2_1	0.025363401	3
0	CatHF_Varanidae	0.023927343	3
0	CatHG_Varanus	0.023391228	3
0	CatL5_Brazil	0.019534643	3
0	CatL2_North_America	0.018949076	3
0	CatHF_Siluridae	0.017705161	3
0	CatE1_aquatic	0.017653538	3
0	CatHC_Actinopterygii	0.016554846	3
0	CatE1_terrestrial	0.015027412	3
0	CatHO_Squamata	0.014784627	3
0	CatL2_Oceania	0.013347125	3
0	CatL2_Europe	0.013161336	3
0	CatL1_Palearctic	0.012696446	3
0	CatHC_Reptilia	0.01226824	3
0	CatHS_Phractocephalus_hemioliopterus	0.011556783	3
0	CatHG_Phractocephalus	0.011430443	3
0	CatL1_Nearctic	0.011294013	3
0	CatHF_Bagridae	0.010471766	3
0	CatL5_USA	0.010314332	3
0	CatE2_4	0.009825102	3
0	CatL1_Oriental	0.009657307	3
0	CatHF_Salmonidae	0.00954305	3
0	CatL1_Australian	0.009400362	3
0	CatHG_Ictalurus	0.009184358	3
0	CatHS_Trachelyopterus_galeatus	0.009152561	3
0	CatE2_6	0.00848194	3
0	CatL1_Afrotropical	0.008444486	3
0	CatHG_Trachelyopterus	0.007876792	3
0	CatL5_India	0.007182516	3
0	CatHG_Silurus	0.006979813	3
0	CatHG_Tachysurus	0.00674992	3
0	CatL2_Africa	0.006602638	3
0	CatHO_Salmoniformes	0.006597127	3
0	CatHG_Coregonus	0.006320296	3
0	CatHF_Auchenipteridae	0.005433224	3
0	CatHS_Tachysurus_fulvidraco	0.005411429	3
0	CatL5_Paraguay	0.005292124	3
0	CatL1_Sino_Japanese	0.005183927	3
0	CatHC_Amphibia	0.005075982	3
0	CatL5_China	0.004976409	3
0	CatL5_Sudan	0.004503867	3
0	CatHG_Lithobates	0.004468383	3
0	CatE2_5	0.004407576	3
0	CatHG_Pimelodus	0.004402612	3
0	CatL5_Japan	0.004366723	3
0	CatL5_Australia	0.004114031	3
0	CatHF_Percidae	0.004103772	3
0	CatHF_Dasyatidae	0.004090793	3
0	CatL5_Russia	0.003813116	3
0	CatHO_Anura	0.003639812	3
0	CatHO_Myliobatiformes	0.003526552	3
0	CatL5_Switzerland	0.003522436	3
0	CatL5_Peru	0.003464772	3
0	CatHF_Ranidae	0.003408801	3
0	CatHG_Ameiurus	0.003380188	3
0	CatHS_Pseudoplatystoma_fasciatum	0.003064377	3
0	CatHS_Ictalurus_punctatus	0.003059417	3
0	CatHF_Viperidae	0.003044152	3
0	CatHS_Pseudoplatystoma_corrucans	0.002968616	3
0	CatHS_Ameiurus_melas	0.002745645	3
0	CatL5_Mexico	0.00264571	3
0	CatHG_Ageneiosus	0.002603776	3
0	CatL1_Saharo_Arabian	0.002532298	3
0	CatHS_Varanus_salvator	0.00245272	3
0	CatHG_Luciopimelodus	0.002451709	3
0	CatL5_Czech_Republic	0.002377761	3
0	CatHS_Bothrops_jararaca	0.002276746	3
0	CatHO_Perciformes	0.002267881	3
0	CatL5_Argentina	0.002261664	3
0	CatHF_Clariidae	0.0022352	3
0	CatHO_Cypriniformes	0.002129617	3
0	CatHF_Cetopsidae	0.002089875	3
0	CatHS_Varanus_varius	0.002038829	3
0	CatHO_Osmeriformes	0.002021511	3
0	CatHS_Malapterurus_electricus	0.001996275	3
0	CatHF_Malapteruridae	0.001993153	3
0	CatHG_Pseudoplatystoma	0.001985348	3
0	CatHG_Clarias	0.001973117	3
0	CatHO_Rajiformes	0.001943542	3
0	CatHF_Centrarchidae	0.001929813	3
0	CatHG_Malapterurus	0.001917543	3
0	CatHO_Amiiformes	0.001912679	3
0	CatHF_Esocidae	0.00189067	3
0	CatHS_Pseudechis_porphyriacus	0.001873713	3
0	CatHF_Elapidae	0.001827088	3
0	CatHS_Coregonus_lavaretus	0.001812755	3
0	CatHG_Tocantinsia	0.001809985	3
0	CatL1_Panamanian	0.001749643	3
0	CatL5_Canada	0.001733711	3
0	CatHG_Esox	0.001727538	3
0	CatHG_Schizodon	0.001726743	3
0	CatHS_Notechis_scutatus	0.001712591	3
0	CatHG_Hoplobatrachus	0.001707201	3
0	CatHG_Perca	0.00166004	3
0	CatHS_Silurus_asotus	0.001636541	3
0	CatHF_Rajidae	0.001594512	3
0	CatL5_Egypt	0.001566293	3
0	CatHO_Centrarchiformes	0.00155222	3
0	CatHF_Colubridae	0.001543211	3
0	CatHS_Sorubim_lima	0.001520896	3
0	CatHO_Characiformes	0.001516222	3
0	CatHS_Luciopimelodus_pati	0.001515846	3
0	CatHO_Esociformes	0.001515178	3
0	CatHF_Bryconidae	0.001478675	3
0	CatHS_Micropterus_dolomieu	0.001477057	3
0	CatHS_Cetopsis_caecutiens	0.001459619	3
0	CatHS_Pseudoplatystoma_cf_reticulatum	0.001456368	3
0	CatHS_Cichla_monoculus	0.001456108	3
0	CatHO_Testudines	0.001427196	3
0	CatHS_Crotalus_durissus	0.001403077	3
0	CatHG_Crotalus	0.001399575	3
0	CatHS_Chanodichthys_dabryi	0.001353252	3
0	CatHF_Amiidae	0.001341829	3
0	CatL5_DR_Congo	0.00132757	3
0	CatHS_Amia_calva	0.001310356	3
0	CatL5_New_Zealand	0.001292845	3
0	CatHS_Tocantinsia_piresi	0.001292701	3
0	CatHO_Rhinopristiformes	0.001257763	3
0	CatHS_Micropterus_salmonoides	0.001244447	3
0	CatHF_Anostomidae	0.00124072	3
0	CatHG_Cichla	0.00123679	3
0	CatHG_Bothrops	0.001224029	3
0	CatHS_Silurus_glanis	0.001214577	3
0	CatHS_Salminus_brasiliensis	0.00118258	3
0	CatHS_Sperata_seenghala	0.001180117	3
0	CatHF_Xenocyprididae	0.001162825	3
0	CatHG_Hypanus	0.001161134	3
0	CatHS_Hypanus_say	0.001160645	3
0	CatHS_Synodontis_caudovittatus	0.001159098	3
0	CatHG_Notechis	0.001151499	3
0	CatHS_Pimelodus_maculatus	0.001136203	3
0	CatHO_Gobiiformes	0.001135954	3
0	CatHG_Dipturus	0.001109846	3
0	CatHG_Synodontis	0.001106239	3
0	CatHG_Lepomis	0.001091395	3
0	CatHF_Cichlidae	0.001088976	3
0	CatHG_Cetopsis	0.001080435	3
0	CatHS_Pimelodella_cristata	0.001077757	3
0	CatHG_Salminus	0.0010723	3
0	CatHG_Micropterus	0.001060176	3
0	CatHS_Sander_vitreus	0.001057142	3
0	CatL5_Taiwan	0.001053261	3
0	CatHS_Ageneiosus_inermis	0.001037738	3
0	CatHS_Silurus_cf_soldatovi	0.001036814	3
0	CatHG_Sorubim	0.001035552	3
0	CatHG_Sander	0.001017525	3
0	CatHG_Chanodichthys	0.001005266	3
0	CatHS_Coregonus_sp	0.000964383	3
0	CatHS_Lepomis_macrochirus	0.000963019	3
0	CatHF_Nemacheilidae	0.000959104	3
0	CatHS_Wallago_attu	0.000957771	3
0	CatHG_Himantura	0.000943556	3
0	CatHF_Mochokidae	0.000925873	3
0	CatHO_Cichliformes	0.000921264	3
0	CatHS_Clarias_gariepinus	0.0009066	3
0	CatHG_Sperata	0.000890607	3
0	CatHG_Pristis	0.000884112	3
0	CatHS_Odontesthes_bonariensis	0.000875991	3
0	CatHG_Barbatula	0.000865504	3
0	CatL5_Madagascar	0.000849809	3
0	CatHS_Himantura_sp	0.000834011	3
0	CatHF_Synbranchidae	0.000832277	3
0	CatHG_Wallago	0.000805888	3
0	CatHG_Plecoglossus	0.000801167	3
0	CatHS_Schizodon_borellii	0.000791805	3
0	CatHF_Osmeridae	0.000791605	3
0	CatHG_Amia	0.000788381	3
0	CatHF_Cobitidae	0.000788055	3
0	CatHG_Pelodiscus	0.00078549	3
0	CatHS_Ameiurus_nebulosus	0.000781928	3
0	CatHS_Ictalurus_furcatus	0.000771676	3
0	CatHS_Perca_fluviatilis	0.000770779	3
0	CatHG_Orectolobus	0.000755042	3
0	CatHG_Boaedon	0.000745502	3
0	CatHS_Helicops_leopardinus	0.000722763	3
0	CatHG_Misgurnus	0.000715245	3
0	CatHG_Odontesthes	0.000704797	3
0	CatHF_Trionychidae	0.000699535	3
0	CatHS_Clarias_sp	0.000682392	3
0	CatHS_Pinirampus_pirinampu	0.000679596	3
0	CatHF_Pseudoxyrhophiidae	0.00067665	3
0	CatL5_Tanzania	0.000662851	3
0	CatHS_Esox_lucius	0.000662448	3
0	CatHS_Barbatula_toni	0.000653106	3
0	CatHS_Pelodiscus_sinensis	0.000651656	3
0	CatHF_Dicroglossidae	0.000646349	3
0	CatL5_Vietnam	0.000628369	3
0	CatHF_Arhynchobatidae	0.000625965	3
0	CatHG_Helicops	0.000620801	3
0	CatHG_Pinirampus	0.000618696	3
0	CatHG_Gobiomorus	0.000614345	3
0	CatHG_Oxydoras	0.000598814	3
0	CatHS_Malapterurus_monsembeensis	0.000579035	3
0	CatHG_Clarotes	0.000577127	3
0	CatHG_Apalone	0.000563907	3
0	CatHS_Esox_niger	0.000539548	3
0	CatHO_Synbranchiformes	0.000515055	3
0	CatHF_Pristidae	0.000511372	3
0	CatHG_Ompok	0.000501301	3
0	CatHS_Clarias_cf_anguillaris	0.000499222	3
0	CatHS_Bathyraja_magellanica	0.000486127	3
0	CatHG_Brachyplatystoma	0.000485879	3
0	CatHF_Atheriniformes	0.000485024	3
0	CatHS_Boa_constrictor	0.000476808	3
0	CatHG_Pseudechis	0.000468347	3
0	CatHF_Boidae	0.000464642	3
0	CatHG_Hypomesus	0.000460248	3
0	CatHF_Eleotridae	0.000457864	3
0	CatHS_Varanus_gouldii	0.000454807	3
0	CatHS_Orectolobus_japonicus	0.000452565	3
0	CatHS_Xenopeltis_unicolor	0.000430227	3
0	CatHS_Ompok_bimaculatus	0.000427392	3
0	CatHS_Causus_maculatus	0.000424317	3
0	CatHG_Ophisternon	0.000422794	3
0	CatHS_Brachyplatystoma_rousseauxii	0.000415371	3
0	CatHF_Brachycephalidae	0.000411003	3
0	CatHF_Heptapteridae	0.000405738	3
0	CatHF_Doradidae	0.000400784	3
0	CatHG_Nerodia	0.000396902	3
0	CatL1_Madagascan	0.000395564	3
0	CatHS_Perca_flavensces	0.000394944	3
0	CatHG_Sorubimichthys	0.000392844	3
0	CatHS_Rita_rita	0.000391635	3
0	CatHS_Plecoglossus_altivelis	0.000391456	3
0	CatHF_Fundulidae	0.00039056	3
0	CatHS_Hoplobatrachus_tigerinus	0.000386146	3
0	CatHS_Clarias_anguillaris	0.000373208	3
0	CatHF_Doraridae	0.000362387	3
0	CatHS_Bungarus_fasciatus	0.000361613	3
0	CatHS_Ambystoma_tigrinum	0.000357776	3
0	CatHS_Trimeresurus_flavomaculatus	0.000350751	3
0	CatHG_Anguilla	0.000348761	3
0	CatHG_Synbranchus	0.000347334	3
0	CatHS_Brachycephalus_pernix	0.000341796	3
0	CatHS_Lithobates_pipiens	0.000340786	3
0	CatHG_Bathyraja	0.000337442	3
0	CatHS_Ophisternon_aenigmaticum	0.000333861	3
0	CatHS_Porthidium_nasutum	0.000330857	3
0	CatHS_Varanus_niloticus	0.000329725	3
0	CatHS_Sorubimichthys_planiceps	0.000328899	3
0	CatHG_Pimelodella	0.000325879	3
0	CatHS_Synbranchus_marmoratus	0.000316582	3
0	CatHF_Claroteidae	0.000311615	3
0	CatHG_Zungaro	0.000309886	3
0	CatHF_Erythrinidae	0.000309242	3
0	CatHG_Trimeresurus	0.000305942	3
0	CatHG_Bungarus	0.000304323	3
0	CatHS_Urogymnus_polylepis	0.000301475	3
0	CatHF_Xenopeltidae	0.000300712	3
0	CatHS_Gobiomorus_maculatus	0.000299217	3
0	CatHS_Lithobates_catesbeianus	0.000295993	3
0	CatHF_Lamprophiidae	0.000292666	3
0	CatL5_Malaysia	0.000285472	3
0	CatHS_Clarotes_laticeps	0.000277813	3
0	CatHS_Coregonus_pollan	0.000274819	3
0	CatHG_Xenopeltis	0.000260319	3
0	CatL5_South_Africa	0.000258399	3
0	CatHS_Apalone_spinifera	0.000254935	3
0	CatHG_Pterodoras	0.00024882	3
0	CatHS_Varanus_albigularis	0.000248659	3
0	CatHS_Squaliolus_aliae	0.000244354	3
0	CatL5_Germany	0.00023854	3
0	CatHG_Heterodontus	0.000235221	3
0	CatHS_Dipturus_nasutus	0.000226825	3
0	CatHS_Varanus_indicus	0.000224681	3
0	CatHS_Coregonus_heglingus	0.00021919	3
0	CatHG_Brachycephalus	0.000217234	3
0	CatHG_Pylodictis	0.000216977	3
0	CatHG_Causus	0.000211774	3
0	CatHS_Hoplias_malabaricus	0.000204685	3
0	CatHG_Dasyatis	0.00019909	3
0	CatHS_Nerodia_rhombifer	0.000195625	3
0	CatHS_Pristis_clavata	0.000192164	3
0	CatL5_Philippines	0.000192002	3
0	CatHS_Ageneiosus_ucayalensis	0.000187982	3
0	CatHO_Anguilliformes	0.000186711	3
0	CatHS_Hemisorubim_platyrhynchos	0.000182076	3
0	CatHG_Compsophis	0.000181794	3
0	CatL5_Ireland	0.000180657	3
0	CatHS_Ageneiosus_sp	0.00017992	3
0	CatL5_Norway	0.00017987	3
0	CatHS_Oxydoras_niger	0.000176033	3
0	CatHS_Lithobates_sphenocephalus	0.000176031	3
0	CatHG_Raja	0.000175667	3
0	CatHG_Hypophthalmus	0.000173879	3
0	CatHS_Pterodoras_granulosus	0.000172927	3
0	CatHS_Fundulus_heteroclitus	0.000170566	3
0	CatHS_Megalonema_platycephalum	0.000165069	3
0	CatHS_Barbatula_barbatula	0.000159548	3
0	CatHS_Madagascarophis_colubrinus	0.0001587	3
0	CatL5_Ivory_Coast	0.000158574	3
0	CatHF_Heterodontidae	0.000158405	3
0	CatHO_Gymnotiformes	0.000158214	3
0	CatL2_Central_America	0.00015783	3
0	CatHS_Gymnotus_carapo	0.000156995	3
0	CatHS_Pseudoplatystoma_tigrinum	0.000155458	3
0	CatHS_Hypophthalmus_edentatus	0.000154725	3
0	CatHS_Misgurnus_anguillicaudatus	0.00015125	3
0	CatHG_Boa	0.00014399	3
0	CatL5_Bangladesh	0.000142234	3
0	CatHS_Zungaro_zungaro	0.000141075	3
0	CatHG_Fundulus	0.000138907	3
0	CatHG_Auchenipterus	0.000135854	3
0	CatHF_Ambystomidae	0.000133157	3
0	CatHS_Neogobius_fluviatilis	0.000132425	3
0	CatHG_Ambystoma	0.00013098	3
0	CatHS_Zungaro_jahu	0.000130042	3
0	CatHS_Pimelodus_fur	0.000125292	3
0	CatHG_Gymnotus	0.000120609	3
0	CatL5_Borneo	0.000116218	3
0	CatL5_Ukraine	0.000114356	3
0	CatHS_Brachyplatystoma_filamentosum	0.000111779	3
0	CatHS_Coregonus_clupeaformis	0.000105303	3
0	CatHG_Salvelinus	0.000102995	3
0	CatHO_Heterodontiformes	0.000102179	3
0	CatHS_Varanus_rosenbergi	0.000101535	3
0	CatHG_Gasterosteus	0.000100598	3
0	CatHS_Ictalurus_dugesii	9.94E-05	3
0	CatHS_Gasterosteus_aculeatus	9.82E-05	3
0	CatHO_Scorpaeniformes	9.63E-05	3
0	CatHG_Rhynchobatus	9.55E-05	3
0	CatHS_Pylodictis_olivaris	9.55E-05	3
0	CatL5_Iraq	9.37E-05	3
0	CatHS_Dasyatis_pastinaca	9.24E-05	3
0	CatHF_Plecoglossidae	9.16E-05	3
0	CatL5_Scotland	9.11E-05	3
0	CatHO_Squaliformes	9.06E-05	3
0	CatHO_Urodela	9.01E-05	3
0	CatHS_Oxydoras_kneri	8.99E-05	3
0	CatL5_Costa_Rica	8.91E-05	3
0	CatHF_Gasterosteidae	8.84E-05	3
0	CatHG_Mystus	8.76E-05	3
0	CatHG_Squaliolus	8.24E-05	3
0	CatHF_Gymnotidae	8.07E-05	3
0	CatHS_Compsophis_infralineatus	7.88E-05	3
0	CatHG_Hoplias	7.75E-05	3
0	CatHS_Boaedon_fuliginosus	7.66E-05	3
0	CatHS_Hypomesus_nipponensis	7.56E-05	3
0	CatHO_Orectolobiformes	7.46E-05	3
0	CatHS_Brachyplatystoma_vaillantii	7.23E-05	3
0	CatHS_Varanus_nebulosus	6.66E-05	3
0	CatHG_Hemisorubim	6.46E-05	3
0	CatHS_Heterodontus_mexicanus	6.40E-05	3
0	CatL5_England	6.25E-05	3
0	CatHS_Platydoras_armatulus	6.05E-05	3
0	CatHS_Silurus_triostegus	6.02E-05	3
0	CatHO_Cyprinodontiformes	5.93E-05	3
0	CatHS_Pimelodus_ornatus	5.90E-05	3
0	CatHG_Platydoras	5.68E-05	3
0	CatHG_Rita	5.30E-05	3
0	CatHF_Dalatiidae	5.25E-05	3
0	CatHS_Salvelinus_alpinus	5.25E-05	3
0	CatHG_Porthidium	5.07E-05	3
0	CatHG_Madagascarophis	4.15E-05	3
0	CatHG_Megalonema	4.00E-05	3
0	CatHG_Neogobius	3.94E-05	3
0	CatHF_Gobiidae	3.45E-05	3
0	CatHS_Raja_montagui	3.39E-05	3
0	CatHS_Lithobates_clamitans	3.16E-05	3
0	CatHG_Salmo	3.01E-05	3
0	CatHS_Pimelodus_cf_blochii	2.97E-05	3
0	CatHS_Auchenipterus_osteomystax	2.42E-05	3
0	CatHS_Salmo_trutta	2.15E-05	3
0	CatHF_Anguillidae	2.12E-05	3
0	CatHS_Varanus_sp	2.09E-05	3
0	CatHS_Rhynchobatus_laevis	1.94E-05	3
0	CatHF_Orectolobidae	1.11E-05	3
0	CatHS_Anguilla_anguilla	4.91E-06	3
0	CatHF_Rhinidae	4.37E-06	3
0	CatHS_Hypanus_longus	1.99E-06	3
0	CatHS_Orectolobus_ornatus	2.38E-07	3
0	CatL1_Neotropical	0.04449776	4
0	CatHO_Siluriformes	0.035300033	4
0	CatHF_Pimelodidae	0.034232018	4
0	CatL2_South_America	0.033193747	4
0	CatHC_Chondrichthyes	0.030388899	4
0	CatL2_Asia	0.029719333	4
0	CatHG_Varanus	0.026483145	4
0	CatE2_2	0.026313441	4
0	CatE2_1	0.022939791	4
0	CatHF_Ictaluridae	0.022796913	4
0	CatHF_Varanidae	0.021973081	4
0	CatHC_Actinopterygii	0.021821182	4
0	CatL5_Brazil	0.016961629	4
0	CatE1_aquatic	0.016743709	4
0	CatHO_Squamata	0.01626778	4
0	CatHS_Phractocephalus_hemioliopterus	0.015067949	4
0	CatL2_North_America	0.01501157	4
0	CatE1_terrestrial	0.014964192	4
0	CatL1_Nearctic	0.014562753	4
0	CatHF_Siluridae	0.01401552	4
0	CatL1_Palearctic	0.013797986	4
0	CatE2_4	0.012004594	4
0	CatHC_Reptilia	0.011588108	4
0	CatHF_Bagridae	0.011296534	4
0	CatL1_Australian	0.011206799	4
0	CatL2_Europe	0.010601135	4
0	CatHG_Ictalurus	0.010493008	4
0	CatHS_Trachelyopterus_galeatus	0.010286844	4
0	CatL1_Oriental	0.010032225	4
0	CatL2_Oceania	0.009936395	4
0	CatL5_USA	0.009340237	4
0	CatHG_Phractocephalus	0.008747355	4
0	CatL5_Sudan	0.008673543	4
0	CatHG_Trachelyopterus	0.008320136	4
0	CatHG_Tachysurus	0.00721156	4
0	CatHO_Salmoniformes	0.007127198	4
0	CatHS_Tachysurus_fulvidraco	0.007042666	4
0	CatHG_Coregonus	0.00701678	4
0	CatL1_Afrotropical	0.006929098	4
0	CatE2_6	0.006634062	4
0	CatL2_Africa	0.006247219	4
0	CatHF_Salmonidae	0.005781587	4
0	CatHG_Silurus	0.005367301	4
0	CatHF_Auchenipteridae	0.004831988	4
0	CatHF_Percidae	0.004787295	4
0	CatE2_5	0.004761803	4
0	CatHO_Myliobatiformes	0.004745084	4
0	CatHS_Lithobates_sphenocephalus	0.004682202	4
0	CatL5_India	0.00460136	4
0	CatHO_Perciformes	0.00447437	4
0	CatL5_Australia	0.004377786	4
0	CatL5_Paraguay	0.004358156	4
0	CatHF_Dasyatidae	0.004176697	4
0	CatHS_Ictalurus_punctatus	0.004154483	4
0	CatL5_Russia	0.00411738	4
0	CatHC_Amphibia	0.004047558	4
0	CatL5_China	0.004001907	4
0	CatL5_Peru	0.003811176	4
0	CatL1_Sino_Japanese	0.003791352	4
0	CatHG_Ameiurus	0.003736313	4
0	CatL5_Switzerland	0.003464405	4
0	CatHS_Ameiurus_melas	0.003422906	4
0	CatL5_Japan	0.003346532	4
0	CatHO_Anura	0.003269588	4
0	CatHG_Pimelodus	0.003208049	4
0	CatHO_Rajiformes	0.003197853	4
0	CatHF_Viperidae	0.002958267	4
0	CatHG_Lithobates	0.002897021	4
0	CatHF_Malapteruridae	0.002615488	4
0	CatL5_Czech_Republic	0.002608834	4
0	CatHS_Silurus_glanis	0.002395378	4
0	CatHS_Coregonus_lavaretus	0.002321545	4
0	CatHS_Varanus_salvator	0.002305911	4
0	CatHG_Clarias	0.002301887	4
0	CatHG_Luciopimelodus	0.002200574	4
0	CatHF_Centrarchidae	0.002107486	4
0	CatHS_Pseudoplatystoma_corrucans	0.00205704	4
0	CatL1_Saharo_Arabian	0.002056226	4
0	CatHG_Hoplobatrachus	0.00205297	4
0	CatHO_Centrarchiformes	0.002012868	4
0	CatHF_Ranidae	0.002010574	4
0	CatHS_Tocantinsia_piresi	0.002001985	4
0	CatHG_Malapterurus	0.001986317	4
0	CatHS_Malapterurus_electricus	0.001951814	4
0	CatHS_Silurus_asotus	0.001949317	4
0	CatHF_Colubridae	0.001926079	4
0	CatHO_Osmeriformes	0.001923512	4
0	CatHS_Bothrops_jararaca	0.001917927	4
0	CatHG_Esox	0.001901741	4
0	CatHF_Elapidae	0.001877476	4
0	CatHS_Zungaro_zungaro	0.001806714	4
0	CatHF_Clariidae	0.001792745	4
0	CatHS_Luciopimelodus_pati	0.001787034	4
0	CatHS_Salmo_trutta	0.00177203	4
0	CatHF_Cetopsidae	0.00176824	4
0	CatHG_Cichla	0.001765244	4
0	CatHG_Perca	0.00174896	4
0	CatL5_Mexico	0.001731281	4
0	CatHS_Varanus_varius	0.001728018	4
0	CatL5_Argentina	0.001722802	4
0	CatHG_Crotalus	0.001720369	4
0	CatHO_Amiiformes	0.001715198	4
0	CatHG_Cetopsis	0.00169244	4
0	CatHS_Esox_lucius	0.001668205	4
0	CatHF_Rajidae	0.001660108	4
0	CatHS_Wallago_attu	0.001642969	4
0	CatHS_Amia_calva	0.001636805	4
0	CatHG_Tocantinsia	0.001614225	4
0	CatHO_Esociformes	0.001600353	4
0	CatHS_Crotalus_durissus	0.001558714	4
0	CatHG_Ageneiosus	0.001548394	4
0	CatHS_Cetopsis_caecutiens	0.001509929	4
0	CatL5_Vietnam	0.001504285	4
0	CatHG_Pseudoplatystoma	0.001494106	4
0	CatHO_Cypriniformes	0.001433634	4
0	CatHG_Bothrops	0.001408055	4
0	CatHS_Micropterus_salmonoides	0.001383875	4
0	CatHS_Pseudoplatystoma_cf_reticulatum	0.001378594	4
0	CatHS_Lithobates_clamitans	0.001378531	4
0	CatHG_Wallago	0.001357231	4
0	CatHF_Synbranchidae	0.001350976	4
0	CatHG_Salmo	0.001348873	4
0	CatHF_Amiidae	0.0013469	4
0	CatHS_Ictalurus_furcatus	0.001341583	4
0	CatL1_Panamanian	0.001339441	4
0	CatHS_Chanodichthys_dabryi	0.001338319	4
0	CatHG_Chanodichthys	0.001320325	4
0	CatHO_Rhinopristiformes	0.001316325	4
0	CatHO_Cichliformes	0.00130376	4
0	CatHG_Schizodon	0.001293244	4
0	CatL5_Iraq	0.001283244	4
0	CatHS_Pseudoplatystoma_fasciatum	0.001279071	4
0	CatHS_Sorubim_lima	0.001271481	4
0	CatHG_Sperata	0.001253658	4
0	CatHS_Notechis_scutatus	0.001246363	4
0	CatHS_Micropterus_dolomieu	0.001239652	4
0	CatL5_Egypt	0.001232795	4
0	CatHF_Xenocyprididae	0.001223997	4
0	CatL5_Taiwan	0.0012127	4
0	CatHG_Synodontis	0.00120428	4
0	CatL5_New_Zealand	0.001202048	4
0	CatHS_Odontesthes_bonariensis	0.00118589	4
0	CatHF_Esocidae	0.001175393	4
0	CatHS_Squaliolus_aliae	0.001161989	4
0	CatHF_Orectolobidae	0.001141082	4
0	CatHF_Osmeridae	0.001125907	4
0	CatHS_Himantura_sp	0.001118042	4
0	CatHS_Ageneiosus_inermis	0.001106769	4
0	CatHS_Ameiurus_nebulosus	0.001099277	4
0	CatHS_Lithobates_pipiens	0.001097402	4
0	CatHG_Dipturus	0.001093013	4
0	CatHG_Zungaro	0.001086809	4
0	CatHG_Helicops	0.001084066	4
0	CatHF_Anostomidae	0.001077921	4
0	CatHS_Lepomis_macrochirus	0.001069425	4
0	CatHG_Lepomis	0.001066159	4
0	CatL5_Canada	0.001054005	4
0	CatHS_Synodontis_caudovittatus	0.0010483	4
0	CatHS_Apalone_spinifera	0.001032951	4
0	CatHG_Micropterus	0.001028677	4
0	CatHG_Barbatula	0.001009268	4
0	CatHS_Coregonus_sp	0.001008055	4
0	CatHS_Clarias_gariepinus	0.000962783	4
0	CatHS_Cichla_monoculus	0.00095917	4
0	CatHO_Squaliformes	0.000952855	4
0	CatHG_Squaliolus	0.000936202	4
0	CatHS_Hoplobatrachus_tigerinus	0.000930487	4
0	CatHG_Sander	0.000929337	4
0	CatHS_Pinirampus_pirinampu	0.000925117	4
0	CatHO_Synbranchiformes	0.000922654	4
0	CatHF_Nemacheilidae	0.000917534	4
0	CatHG_Pimelodella	0.000907156	4
0	CatHS_Gobiomorus_maculatus	0.000903803	4
0	CatHG_Odontesthes	0.000873399	4
0	CatHF_Atheriniformes	0.000872503	4
0	CatHF_Trionychidae	0.000850476	4
0	CatHO_Gobiiformes	0.000845183	4
0	CatHG_Amia	0.000832908	4
0	CatL5_Madagascar	0.000826739	4
0	CatHG_Apalone	0.000822154	4
0	CatHO_Testudines	0.000809346	4
0	CatHS_Silurus_cf_soldatovi	0.000801395	4
0	CatHS_Pseudechis_porphyriacus	0.000799448	4
0	CatHF_Mochokidae	0.000790781	4
0	CatHS_Sander_vitreus	0.000785371	4
0	CatHG_Hypanus	0.000776299	4
0	CatHS_Pimelodus_maculatus	0.000769334	4
0	CatHS_Varanus_niloticus	0.000752444	4
0	CatHO_Characiformes	0.000737969	4
0	CatHS_Malapterurus_monsembeensis	0.000726683	4
0	CatHG_Pinirampus	0.000716253	4
0	CatHS_Ophisternon_aenigmaticum	0.000709553	4
0	CatHG_Notechis	0.000698086	4
0	CatHG_Himantura	0.000694453	4
0	CatHF_Cichlidae	0.000692854	4
0	CatHF_Heptapteridae	0.000692247	4
0	CatHS_Pelodiscus_sinensis	0.00068146	4
0	CatHS_Lithobates_catesbeianus	0.00067149	4
0	CatHS_Schizodon_borellii	0.0006701	4
0	CatHS_Misgurnus_anguillicaudatus	0.000669386	4
0	CatHG_Pristis	0.000664521	4
0	CatHG_Nerodia	0.000657485	4
0	CatHG_Ophisternon	0.000641113	4
0	CatHG_Gobiomorus	0.000633337	4
0	CatHG_Ompok	0.000625164	4
0	CatHS_Varanus_gouldii	0.000613832	4
0	CatHF_Dalatiidae	0.000609514	4
0	CatHS_Helicops_leopardinus	0.000605476	4
0	CatL5_Bangladesh	0.00060369	4
0	CatHF_Plecoglossidae	0.000591485	4
0	CatHF_Brachycephalidae	0.000589698	4
0	CatHS_Plecoglossus_altivelis	0.000589325	4
0	CatHS_Ompok_bimaculatus	0.000586175	4
0	CatHF_Eleotridae	0.000579942	4
0	CatL5_DR_Congo	0.000571345	4
0	CatHG_Pseudechis	0.000570617	4
0	CatHS_Hypanus_say	0.000548401	4
0	CatHS_Orectolobus_japonicus	0.000543664	4
0	CatHG_Brachyplatystoma	0.000514111	4
0	CatHS_Clarias_sp	0.000510509	4
0	CatHG_Sorubim	0.000505418	4
0	CatHS_Sperata_seenghala	0.000502556	4
0	CatHG_Hypomesus	0.000501087	4
0	CatHF_Cobitidae	0.000499769	4
0	CatHG_Orectolobus	0.000494546	4
0	CatHS_Ageneiosus_ucayalensis	0.000486965	4
0	CatHS_Barbatula_toni	0.000486389	4
0	CatHG_Plecoglossus	0.000469557	4
0	CatHO_Orectolobiformes	0.000468529	4
0	CatHG_Xenopeltis	0.000457137	4
0	CatHS_Pimelodella_cristata	0.000453194	4
0	CatHS_Rita_rita	0.000446574	4
0	CatHS_Hypomesus_nipponensis	0.000443996	4
0	CatHS_Oxydoras_niger	0.000436191	4
0	CatHG_Pelodiscus	0.000428295	4
0	CatHS_Perca_fluviatilis	0.00042704	4
0	CatHF_Lamprophiidae	0.000417607	4
0	CatHG_Brachycephalus	0.000415157	4
0	CatHG_Boaedon	0.000414838	4
0	CatL5_Philippines	0.000414304	4
0	CatHG_Compsophis	0.000414189	4
0	CatHG_Misgurnus	0.00041303	4
0	CatHG_Bathyraja	0.000408622	4
0	CatHF_Pristidae	0.000407387	4
0	CatHF_Xenopeltidae	0.000401018	4
0	CatHG_Bungarus	0.000400919	4
0	CatHS_Pristis_clavata	0.000400812	4
0	CatHG_Salvelinus	0.000396424	4
0	CatHS_Clarias_cf_anguillaris	0.000381878	4
0	CatHS_Sorubimichthys_planiceps	0.000376443	4
0	CatHS_Compsophis_infralineatus	0.00037041	4
0	CatHS_Xenopeltis_unicolor	0.000368499	4
0	CatHF_Pseudoxyrhophiidae	0.000364648	4
0	CatHF_Boidae	0.000361335	4
0	CatHF_Dicroglossidae	0.000354916	4
0	CatHS_Heterodontus_mexicanus	0.000352395	4
0	CatHS_Trimeresurus_flavomaculatus	0.000341773	4
0	CatHG_Fundulus	0.000337478	4
0	CatL2_Central_America	0.000335338	4
0	CatL5_South_Africa	0.000334912	4
0	CatL1_Madagascan	0.000330826	4
0	CatHS_Urogymnus_polylepis	0.000328134	4
0	CatHG_Pylodictis	0.000328078	4
0	CatHF_Fundulidae	0.000324507	4
0	CatHG_Trimeresurus	0.000321788	4
0	CatHG_Oxydoras	0.000320414	4
0	CatHS_Varanus_indicus	0.000316919	4
0	CatHF_Doradidae	0.000313727	4
0	CatHS_Raja_montagui	0.000303826	4
0	CatHG_Clarotes	0.000300815	4
0	CatHS_Esox_niger	0.000299837	4
0	CatHO_Gymnotiformes	0.000292161	4
0	CatL5_Borneo	0.000279189	4
0	CatHF_Bryconidae	0.000276046	4
0	CatHS_Clarias_anguillaris	0.000271245	4
0	CatHS_Boa_constrictor	0.000262305	4
0	CatHG_Heterodontus	0.000260891	4
0	CatHS_Bungarus_fasciatus	0.000257924	4
0	CatHO_Anguilliformes	0.000257111	4
0	CatHS_Porthidium_nasutum	0.000256478	4
0	CatHS_Brachycephalus_pernix	0.000253556	4
0	CatHS_Madagascarophis_colubrinus	0.000253082	4
0	CatHG_Pterodoras	0.000246804	4
0	CatHF_Ambystomidae	0.000243659	4
0	CatHS_Synbranchus_marmoratus	0.000242433	4
0	CatHS_Fundulus_heteroclitus	0.000241599	4
0	CatHG_Sorubimichthys	0.00023657	4
0	CatHF_Doraridae	0.000236439	4
0	CatHG_Synbranchus	0.000231275	4
0	CatHG_Hemisorubim	0.000230118	4
0	CatHS_Barbatula_barbatula	0.000225692	4
0	CatHF_Erythrinidae	0.000223967	4
0	CatHS_Perca_flavensces	0.000222782	4
0	CatHS_Dipturus_nasutus	0.000219976	4
0	CatHF_Arhynchobatidae	0.000219208	4
0	CatHS_Ambystoma_tigrinum	0.000210959	4
0	CatHF_Claroteidae	0.000210932	4
0	CatHG_Raja	0.000204493	4
0	CatHG_Anguilla	0.00020247	4
0	CatHS_Mystus_cf_tengara	0.000195973	4
0	CatHS_Causus_maculatus	0.000188336	4
0	CatHS_Hemisorubim_platyrhynchos	0.000182144	4
0	CatHO_Cyprinodontiformes	0.00018209	4
0	CatHG_Salminus	0.000180607	4
0	CatHG_Causus	0.000176702	4
0	CatHS_Pylodictis_olivaris	0.000171585	4
0	CatHG_Auchenipterus	0.000168405	4
0	CatHS_Salvelinus_alpinus	0.000163276	4
0	CatHS_Varanus_albigularis	0.000157754	4
0	CatHS_Pseudoplatystoma_tigrinum	0.00015525	4
0	CatL5_Tanzania	0.000154227	4
0	CatHO_Urodela	0.000152455	4
0	CatHS_Coregonus_pollan	0.000144969	4
0	CatHS_Zungaro_jahu	0.000142471	4
0	CatHG_Megalonema	0.000136783	4
0	CatHS_Dasyatis_pastinaca	0.000135972	4
0	CatHS_Oxydoras_kneri	0.000134881	4
0	CatHS_Coregonus_heglingus	0.000129116	4
0	CatHS_Varanus_sp	0.000129001	4
0	CatHS_Neogobius_fluviatilis	0.000128065	4
0	CatL5_Ukraine	0.000125782	4
0	CatHS_Pimelodus_ornatus	0.000125037	4
0	CatHF_Gasterosteidae	0.00012395	4
0	CatHS_Varanus_nebulosus	0.000123773	4
0	CatHS_Boaedon_fuliginosus	0.000119269	4
0	CatHS_Auchenipterus_osteomystax	0.000119254	4
0	CatHS_Brachyplatystoma_rousseauxii	0.000118096	4
0	CatHS_Platydoras_armatulus	0.000115907	4
0	CatHG_Porthidium	0.000107574	4
0	CatL5_Norway	0.000100962	4
0	CatHS_Coregonus_clupeaformis	0.000100803	4
0	CatHS_Pterodoras_granulosus	9.92E-05	4
0	CatHS_Hypophthalmus_edentatus	9.76E-05	4
0	CatHS_Pimelodus_fur	9.69E-05	4
0	CatHG_Gymnotus	9.22E-05	4
0	CatHF_Anguillidae	8.89E-05	4
0	CatHS_Ageneiosus_sp	8.88E-05	4
0	CatL5_Ivory_Coast	8.86E-05	4
0	CatHG_Hypophthalmus	8.76E-05	4
0	CatHG_Rita	8.61E-05	4
0	CatHS_Salminus_brasiliensis	8.50E-05	4
0	CatHS_Hoplias_malabaricus	8.33E-05	4
0	CatHF_Gymnotidae	8.20E-05	4
0	CatHS_Clarotes_laticeps	8.18E-05	4
0	CatHG_Rhynchobatus	8.04E-05	4
0	CatHG_Ambystoma	8.01E-05	4
0	CatHG_Madagascarophis	7.62E-05	4
0	CatHS_Rhynchobatus_laevis	7.56E-05	4
0	CatL5_England	7.47E-05	4
0	CatHS_Silurus_triostegus	7.33E-05	4
0	CatHG_Neogobius	7.32E-05	4
0	CatHS_Gymnotus_carapo	7.24E-05	4
0	CatHS_Bathyraja_magellanica	7.09E-05	4
0	CatHO_Heterodontiformes	6.96E-05	4
0	CatL5_Malaysia	6.65E-05	4
0	CatHS_Megalonema_platycephalum	6.60E-05	4
0	CatHF_Heterodontidae	6.48E-05	4
0	CatHF_Gobiidae	5.87E-05	4
0	CatL5_Scotland	5.78E-05	4
0	CatL5_Germany	5.56E-05	4
0	CatHS_Brachyplatystoma_filamentosum	5.31E-05	4
0	CatHS_Gasterosteus_aculeatus	4.86E-05	4
0	CatHS_Pimelodus_cf_blochii	4.78E-05	4
0	CatHS_Anguilla_anguilla	4.44E-05	4
0	CatHO_Scorpaeniformes	4.04E-05	4
0	CatHG_Gasterosteus	4.03E-05	4
0	CatHG_Dasyatis	3.86E-05	4
0	CatHS_Ictalurus_dugesii	3.09E-05	4
0	CatL5_Costa_Rica	2.97E-05	4
0	CatHS_Brachyplatystoma_vaillantii	2.62E-05	4
0	CatHS_Orectolobus_ornatus	2.53E-05	4
0	CatHG_Hoplias	2.08E-05	4
0	CatHG_Platydoras	2.02E-05	4
0	CatHS_Varanus_rosenbergi	1.97E-05	4
0	CatHF_Rhinidae	1.90E-05	4
0	CatHG_Mystus	1.69E-05	4
0	CatHG_Boa	7.75E-06	4
0	CatL5_Ireland	1.25E-06	4
0	CatL2_South_America	0.037964989	5
0	CatL1_Neotropical	0.037714277	5
0	CatHF_Pimelodidae	0.035766705	5
0	CatHC_Chondrichthyes	0.03512739	5
0	CatL2_Asia	0.034471205	5
0	CatHO_Siluriformes	0.031892682	5
0	CatE2_2	0.031525861	5
0	CatE2_1	0.03015238	5
0	CatHF_Ictaluridae	0.024699355	5
0	CatHG_Varanus	0.020980167	5
0	CatHF_Siluridae	0.018829697	5
0	CatL5_Brazil	0.018182961	5
0	CatHC_Actinopterygii	0.017590599	5
0	CatHF_Varanidae	0.017552269	5
0	CatL2_North_America	0.016763482	5
0	CatE1_terrestrial	0.015943051	5
0	CatL1_Nearctic	0.015268743	5
0	CatE1_aquatic	0.014729025	5
0	CatL1_Palearctic	0.013708834	5
0	CatHG_Phractocephalus	0.013550978	5
0	CatL2_Europe	0.013474992	5
0	CatHO_Squamata	0.01317107	5
0	CatHS_Phractocephalus_hemioliopterus	0.011779244	5
0	CatL2_Oceania	0.011575769	5
0	CatL1_Oriental	0.011548778	5
0	CatHG_Ictalurus	0.011405855	5
0	CatHC_Reptilia	0.010573263	5
0	CatL5_USA	0.009550195	5
0	CatHF_Bagridae	0.009209591	5
0	CatHS_Trachelyopterus_galeatus	0.00874075	5
0	CatE2_4	0.008622729	5
0	CatHG_Trachelyopterus	0.008473662	5
0	CatL1_Australian	0.008219871	5
0	CatHF_Salmonidae	0.007290918	5
0	CatE2_6	0.007263862	5
0	CatL5_India	0.007232318	5
0	CatL1_Afrotropical	0.007171173	5
0	CatL2_Africa	0.007030706	5
0	CatL5_Sudan	0.006489085	5
0	CatHO_Salmoniformes	0.006238663	5
0	CatHG_Silurus	0.006156276	5
0	CatL5_Australia	0.00585483	5
0	CatHG_Tachysurus	0.005597408	5
0	CatHG_Coregonus	0.005514971	5
0	CatL1_Sino_Japanese	0.005288601	5
0	CatL5_China	0.005017462	5
0	CatHS_Tachysurus_fulvidraco	0.004774714	5
0	CatHF_Percidae	0.004764399	5
0	CatHF_Auchenipteridae	0.004687924	5
0	CatHG_Ameiurus	0.004302303	5
0	CatHG_Lithobates	0.004215104	5
0	CatE2_5	0.004134276	5
0	CatHO_Anura	0.004126591	5
0	CatHO_Rajiformes	0.003819873	5
0	CatHO_Perciformes	0.003799599	5
0	CatHS_Ictalurus_punctatus	0.003722102	5
0	CatL5_Paraguay	0.003720112	5
0	CatHF_Viperidae	0.003645579	5
0	CatL5_Peru	0.003545549	5
0	CatHC_Amphibia	0.003458454	5
0	CatL5_Switzerland	0.003346547	5
0	CatHS_Varanus_varius	0.003191002	5
0	CatL5_Russia	0.003162814	5
0	CatHS_Varanus_indicus	0.003060687	5
0	CatHG_Malapterurus	0.003011366	5
0	CatHS_Ameiurus_melas	0.002748373	5
0	CatHG_Clarias	0.002702234	5
0	CatL5_Czech_Republic	0.002658131	5
0	CatHG_Wallago	0.002631824	5
0	CatHS_Luciopimelodus_pati	0.002565009	5
0	CatHO_Myliobatiformes	0.00240895	5
0	CatL5_Japan	0.00236537	5
0	CatHF_Ranidae	0.002351265	5
0	CatHF_Elapidae	0.002340212	5
0	CatHS_Varanus_albigularis	0.002323146	5
0	CatL1_Saharo_Arabian	0.002322001	5
0	CatHF_Rajidae	0.002306526	5
0	CatHS_Silurus_glanis	0.00218483	5
0	CatL5_Argentina	0.002183303	5
0	CatHS_Cetopsis_caecutiens	0.002125907	5
0	CatHF_Centrarchidae	0.002122073	5
0	CatHS_Malapterurus_electricus	0.002094582	5
0	CatHS_Silurus_triostegus	0.002067206	5
0	CatHG_Pimelodus	0.002063691	5
0	CatHF_Dasyatidae	0.002039166	5
0	CatHS_Coregonus_lavaretus	0.002022282	5
0	CatL5_Egypt	0.001989869	5
0	CatHO_Cypriniformes	0.001976743	5
0	CatHG_Luciopimelodus	0.001962196	5
0	CatHG_Ageneiosus	0.001937874	5
0	CatHS_Notechis_scutatus	0.001934187	5
0	CatL5_Mexico	0.001905674	5
0	CatHG_Cetopsis	0.001884954	5
0	CatHF_Esocidae	0.001882513	5
0	CatHF_Malapteruridae	0.001864585	5
0	CatHG_Esox	0.00183415	5
0	CatHS_Bothrops_jararaca	0.001832285	5
0	CatHG_Chanodichthys	0.001830931	5
0	CatHG_Pseudoplatystoma	0.001824832	5
0	CatHO_Osmeriformes	0.001818118	5
0	CatHO_Centrarchiformes	0.001801128	5
0	CatHG_Bothrops	0.001801075	5
0	CatHG_Tocantinsia	0.001779687	5
0	CatHO_Esociformes	0.001765632	5
0	CatHF_Clariidae	0.001737454	5
0	CatHG_Cichla	0.001720847	5
0	CatL1_Panamanian	0.001691594	5
0	CatHG_Perca	0.001662519	5
0	CatHG_Crotalus	0.001627933	5
0	CatHS_Tocantinsia_piresi	0.001621195	5
0	CatHS_Sperata_seenghala	0.001603937	5
0	CatHO_Testudines	0.001567386	5
0	CatHS_Varanus_salvator	0.001556542	5
[truncated: 386,352 more rows]
