# Supplementary material for: Machine learning models accurately predict clades of proteocephalidean tapeworms (Onchoproteocephalidea) based on host and biogeographical data
Source: Cladistics. 2025 Mar 6;41(3):264–82. doi: 10.1111/cla.12610 (PMC12065121; doi:10.1111/cla.12610)
Supplement: Supplementary file 1 — Appendix S1. List of supplementary tables (both in csv and xlsx formats). Appendix S1a. List of newly collected tapeworms and associated metadata. Appendix S1b. Summary data of all tapeworm sequences used in the phylogenetic analysis. Appendix S1c. Codification of characters and associate states for the character optimization analysis. Appendix S1d. States of character for each terminal used in the character optimization analysis. Appendix S1e. Categorial attributes and associated states used in the random forest analysis. Appendix S1f. Selected clades used for training the Random Forest algorithm. Appendix S1g. List of synonyms used through the analyses. Appendix S2. Individual character optimization files. Appendix S2a. List of non‐ambiguous transformations and their type. Appendix S2b. Detailed character matrix used to generate the TNT file. Appendix S2c. Legend for characters and character states. Appendix S2d. Non‐ambiguous synapomorphies of each node. Appendix S2e. Character matrix in TNT file. Appendix S2f. Tree in Newick format containing branch labels (nodes). Appendix S2g. PDF file of the tree including transformations in nodes with three or more terminals. Appendix S3. Alignment and Tree search files. Appendix S3a. Alignment‐ready for the tree search in TNT (28S rRNA). Appendix S3b. Alignment‐ready for the tree search in TNT (MT‐CO1). Appendix S3c. Alignment‐ready for the tree search in TNT (TOTAL). Appendix S3d. TNT script for the tree search. Appendix S3e. Most parsimonious trees in Newick format. Appendix S3f. TNT script for summarizing the strict consensus tree. Appendix S3g. TNT script for the branch length assessment. Appendix S3h. TNT script for the branch support and frequency analysis. Appendix S3i. Consensus tree in Newick format (no branch lengths or support values). Appendix S3j. Complete consensus tree (including branch lengths, support and frequency values). Appendix S3k. Consensus tree, including Goodman‐Bremer and Jackknife values, in PDF [file CLA-41-264-s001.zip › cla12610-sup-0049-AppendixS5r.csv]

Threshold_level	Accuracy
0	0.8347107438016529
1	0.8347107438016529
2	0.8099173553719008
3	0.8016528925619835
4	0.7768595041322314
5	0.7768595041322314
6	0.7768595041322314
7	0.7851239669421488
8	0.768595041322314
9	0.6611570247933884
10	0.7851239669421488
11	0.7768595041322314
12	0.6776859504132231
13	0.743801652892562
14	0.7355371900826446
15	0.6528925619834711
16	0.7603305785123967
17	0.7024793388429752
18	0.7024793388429752
19	0.71900826446281
20	0.6115702479338843
21	0.6363636363636364
22	0.6611570247933884
23	0.6446280991735537
24	0.628099173553719
25	0.5454545454545454
26	0.5867768595041323
27	0.5702479338842975
28	0.628099173553719
29	0.6363636363636364
30	0.5702479338842975
31	0.5785123966942148
32	0.6198347107438017
33	0.5785123966942148
34	0.48760330578512395
35	0.5371900826446281
36	0.5289256198347108
37	0.5702479338842975
38	0.5289256198347108
39	0.512396694214876
40	0.5950413223140496
41	0.5785123966942148
42	0.5537190082644629
43	0.4793388429752066
44	0.45454545454545453
45	0.4132231404958678
46	0.4793388429752066
47	0.4214876033057851
48	0.45454545454545453
49	0.4049586776859504
50	0.5041322314049587
51	0.39669421487603307
52	0.4132231404958678
53	0.4380165289256198
54	0.4049586776859504
55	0.47107438016528924
56	0.3884297520661157
57	0.3884297520661157
58	0.4380165289256198
59	0.3140495867768595
60	0.38016528925619836
61	0.34710743801652894
62	0.4132231404958678
63	0.38016528925619836
64	0.4214876033057851
65	0.34710743801652894
66	0.4628099173553719
67	0.2809917355371901
68	0.36363636363636365
69	0.371900826446281
70	0.2975206611570248
71	0.33884297520661155
72	0.2644628099173554
73	0.30578512396694213
74	0.33884297520661155
75	0.3140495867768595
76	0.38016528925619836
77	0.3140495867768595
78	0.30578512396694213
79	0.32231404958677684
80	0.33884297520661155
81	0.2727272727272727
82	0.2892561983471074
83	0.2975206611570248
84	0.30578512396694213
85	0.3140495867768595
86	0.30578512396694213
87	0.30578512396694213
88	0.2975206611570248
89	0.23140495867768596
90	0.23140495867768596
91	0.1652892561983471
92	0.30578512396694213
93	0.3140495867768595
94	0.2809917355371901
95	0.30578512396694213
96	0.15702479338842976
97	0.24793388429752067
98	0.2396694214876033
99	0.1652892561983471
100	0.19834710743801653
0	0.9008264462809917
1	0.859504132231405
2	0.8512396694214877
3	0.8347107438016529
4	0.8760330578512396
5	0.8429752066115702
6	0.8181818181818182
7	0.768595041322314
8	0.7768595041322314
9	0.8264462809917356
10	0.7768595041322314
11	0.859504132231405
12	0.768595041322314
13	0.743801652892562
14	0.743801652892562
15	0.7768595041322314
16	0.8016528925619835
17	0.8099173553719008
18	0.71900826446281
19	0.7024793388429752
20	0.6776859504132231
21	0.6942148760330579
22	0.71900826446281
23	0.6776859504132231
24	0.6363636363636364
25	0.6528925619834711
26	0.6942148760330579
27	0.6776859504132231
28	0.6942148760330579
29	0.7024793388429752
30	0.6198347107438017
31	0.6198347107438017
32	0.6528925619834711
33	0.5867768595041323
34	0.5454545454545454
35	0.5867768595041323
36	0.5371900826446281
37	0.6446280991735537
38	0.628099173553719
39	0.5371900826446281
40	0.512396694214876
41	0.5206611570247934
42	0.49586776859504134
43	0.4462809917355372
44	0.48760330578512395
45	0.512396694214876
46	0.4628099173553719
47	0.5289256198347108
48	0.5041322314049587
49	0.49586776859504134
50	0.512396694214876
51	0.4132231404958678
52	0.4297520661157025
53	0.4214876033057851
54	0.4380165289256198
55	0.4214876033057851
56	0.4214876033057851
57	0.39669421487603307
58	0.4132231404958678
59	0.4132231404958678
60	0.34710743801652894
61	0.371900826446281
62	0.35537190082644626
63	0.34710743801652894
64	0.4628099173553719
65	0.33884297520661155
66	0.4049586776859504
67	0.2975206611570248
68	0.33884297520661155
69	0.2975206611570248
70	0.36363636363636365
71	0.2809917355371901
72	0.35537190082644626
73	0.2892561983471074
74	0.371900826446281
75	0.4214876033057851
76	0.2644628099173554
77	0.371900826446281
78	0.30578512396694213
79	0.2809917355371901
80	0.256198347107438
81	0.2396694214876033
82	0.2396694214876033
83	0.34710743801652894
84	0.2644628099173554
85	0.21487603305785125
86	0.17355371900826447
87	0.2644628099173554
88	0.2892561983471074
89	0.34710743801652894
90	0.2975206611570248
91	0.17355371900826447
92	0.3140495867768595
93	0.2809917355371901
94	0.33884297520661155
95	0.2809917355371901
96	0.34710743801652894
97	0.2066115702479339
98	0.19008264462809918
99	0.1652892561983471
100	0.19834710743801653
0	0.9090909090909091
1	0.9090909090909091
2	0.8925619834710744
3	0.8677685950413223
4	0.8760330578512396
5	0.8181818181818182
6	0.8347107438016529
7	0.8760330578512396
8	0.8429752066115702
9	0.8181818181818182
10	0.8099173553719008
11	0.8181818181818182
12	0.8099173553719008
13	0.8016528925619835
14	0.7933884297520661
15	0.7851239669421488
16	0.768595041322314
17	0.743801652892562
18	0.6859504132231405
19	0.768595041322314
20	0.7272727272727273
21	0.743801652892562
22	0.7520661157024794
23	0.7520661157024794
24	0.743801652892562
25	0.6694214876033058
26	0.71900826446281
27	0.6198347107438017
28	0.7024793388429752
29	0.6611570247933884
30	0.6363636363636364
31	0.6942148760330579
32	0.628099173553719
33	0.6115702479338843
34	0.6363636363636364
35	0.6776859504132231
36	0.6198347107438017
37	0.5867768595041323
38	0.6198347107438017
39	0.5206611570247934
40	0.512396694214876
41	0.5371900826446281
42	0.5454545454545454
43	0.5702479338842975
44	0.5206611570247934
45	0.4132231404958678
46	0.5702479338842975
47	0.4628099173553719
48	0.5785123966942148
49	0.4793388429752066
50	0.4462809917355372
51	0.4214876033057851
52	0.5619834710743802
53	0.4380165289256198
54	0.4214876033057851
55	0.4132231404958678
56	0.39669421487603307
57	0.4628099173553719
58	0.47107438016528924
59	0.39669421487603307
60	0.4628099173553719
61	0.33884297520661155
62	0.39669421487603307
63	0.4297520661157025
64	0.3884297520661157
65	0.38016528925619836
66	0.4132231404958678
67	0.2892561983471074
68	0.371900826446281
69	0.4049586776859504
70	0.35537190082644626
71	0.38016528925619836
72	0.4132231404958678
73	0.35537190082644626
74	0.4049586776859504
75	0.3884297520661157
76	0.2644628099173554
77	0.2231404958677686
78	0.35537190082644626
79	0.371900826446281
80	0.2975206611570248
81	0.30578512396694213
82	0.2892561983471074
83	0.2727272727272727
84	0.33884297520661155
85	0.2231404958677686
86	0.2644628099173554
87	0.2727272727272727
88	0.23140495867768596
89	0.3140495867768595
90	0.3305785123966942
91	0.32231404958677684
92	0.256198347107438
93	0.19834710743801653
94	0.19008264462809918
95	0.2231404958677686
96	0.2396694214876033
97	0.2644628099173554
98	0.2727272727272727
99	0.2892561983471074
100	0.32231404958677684
0	0.8760330578512396
1	0.8760330578512396
2	0.8677685950413223
3	0.8347107438016529
4	0.8264462809917356
5	0.8347107438016529
6	0.8099173553719008
7	0.8429752066115702
8	0.8347107438016529
9	0.8347107438016529
10	0.8512396694214877
11	0.8347107438016529
12	0.8016528925619835
13	0.7933884297520661
14	0.7272727272727273
15	0.7768595041322314
16	0.7520661157024794
17	0.7520661157024794
18	0.7107438016528925
19	0.7107438016528925
20	0.6694214876033058
21	0.6942148760330579
22	0.743801652892562
23	0.7107438016528925
24	0.6776859504132231
25	0.7107438016528925
26	0.6942148760330579
27	0.6446280991735537
28	0.6446280991735537
29	0.7355371900826446
30	0.6694214876033058
31	0.6528925619834711
32	0.6528925619834711
33	0.6611570247933884
34	0.6363636363636364
35	0.5867768595041323
36	0.6115702479338843
37	0.5619834710743802
38	0.4793388429752066
39	0.5454545454545454
40	0.5371900826446281
41	0.5454545454545454
42	0.6033057851239669
43	0.5041322314049587
44	0.5371900826446281
45	0.5454545454545454
46	0.5537190082644629
47	0.48760330578512395
48	0.4793388429752066
49	0.4214876033057851
50	0.5206611570247934
51	0.39669421487603307
52	0.45454545454545453
53	0.4214876033057851
54	0.4380165289256198
55	0.39669421487603307
56	0.35537190082644626
57	0.34710743801652894
58	0.4132231404958678
59	0.4214876033057851
60	0.4132231404958678
61	0.4049586776859504
62	0.47107438016528924
63	0.371900826446281
64	0.4132231404958678
65	0.4132231404958678
66	0.36363636363636365
67	0.34710743801652894
68	0.4049586776859504
69	0.4049586776859504
70	0.3140495867768595
71	0.2727272727272727
72	0.4049586776859504
73	0.4628099173553719
74	0.32231404958677684
75	0.32231404958677684
76	0.33884297520661155
77	0.2892561983471074
78	0.2975206611570248
79	0.30578512396694213
80	0.256198347107438
81	0.4049586776859504
82	0.4462809917355372
83	0.4793388429752066
84	0.38016528925619836
85	0.2644628099173554
86	0.2727272727272727
87	0.30578512396694213
88	0.2644628099173554
89	0.3140495867768595
90	0.3305785123966942
91	0.256198347107438
92	0.2396694214876033
93	0.2892561983471074
94	0.371900826446281
95	0.3140495867768595
96	0.2396694214876033
97	0.2231404958677686
98	0.19008264462809918
99	0.2231404958677686
100	0.21487603305785125
0	0.9173553719008265
1	0.8925619834710744
2	0.8925619834710744
3	0.8925619834710744
4	0.8925619834710744
5	0.859504132231405
6	0.8677685950413223
7	0.8264462809917356
8	0.8347107438016529
9	0.8347107438016529
10	0.8429752066115702
11	0.8099173553719008
12	0.7603305785123967
13	0.8016528925619835
14	0.8016528925619835
15	0.7768595041322314
16	0.7603305785123967
17	0.8099173553719008
18	0.7355371900826446
19	0.6446280991735537
20	0.6033057851239669
21	0.6942148760330579
22	0.6528925619834711
23	0.7603305785123967
24	0.7355371900826446
25	0.6942148760330579
26	0.6694214876033058
27	0.7107438016528925
28	0.6859504132231405
29	0.6611570247933884
30	0.6115702479338843
31	0.6363636363636364
32	0.5867768595041323
33	0.5950413223140496
34	0.628099173553719
35	0.5454545454545454
36	0.5785123966942148
37	0.6033057851239669
38	0.5371900826446281
39	0.5867768595041323
40	0.5371900826446281
41	0.5371900826446281
42	0.5289256198347108
43	0.5619834710743802
44	0.48760330578512395
45	0.4793388429752066
46	0.5206611570247934
47	0.5702479338842975
48	0.5371900826446281
49	0.512396694214876
50	0.45454545454545453
51	0.4628099173553719
52	0.45454545454545453
53	0.4628099173553719
54	0.4049586776859504
55	0.35537190082644626
56	0.4297520661157025
57	0.4628099173553719
58	0.4462809917355372
59	0.4132231404958678
60	0.512396694214876
61	0.371900826446281
62	0.371900826446281
63	0.4214876033057851
64	0.4214876033057851
65	0.36363636363636365
66	0.371900826446281
67	0.32231404958677684
68	0.371900826446281
69	0.34710743801652894
70	0.32231404958677684
71	0.36363636363636365
72	0.32231404958677684
73	0.4132231404958678
74	0.4462809917355372
75	0.4380165289256198
76	0.30578512396694213
77	0.2892561983471074
78	0.2892561983471074
79	0.2644628099173554
80	0.2809917355371901
81	0.2727272727272727
82	0.2975206611570248
83	0.3140495867768595
84	0.2231404958677686
85	0.32231404958677684
86	0.30578512396694213
87	0.256198347107438
88	0.34710743801652894
89	0.23140495867768596
90	0.2892561983471074
91	0.4049586776859504
92	0.38016528925619836
93	0.2892561983471074
94	0.1652892561983471
95	0.2644628099173554
96	0.2644628099173554
97	0.2396694214876033
98	0.2644628099173554
99	0.2396694214876033
100	0.39669421487603307
0	0.9090909090909091
1	0.8925619834710744
2	0.8842975206611571
3	0.8842975206611571
4	0.8429752066115702
5	0.8842975206611571
6	0.8760330578512396
7	0.8264462809917356
8	0.8429752066115702
9	0.8099173553719008
10	0.8181818181818182
11	0.8181818181818182
12	0.7768595041322314
13	0.8099173553719008
14	0.7768595041322314
15	0.7768595041322314
16	0.71900826446281
17	0.8099173553719008
18	0.7024793388429752
19	0.7768595041322314
20	0.6942148760330579
21	0.71900826446281
22	0.6694214876033058
23	0.7024793388429752
24	0.7024793388429752
25	0.7024793388429752
26	0.6942148760330579
27	0.7107438016528925
28	0.628099173553719
29	0.628099173553719
30	0.628099173553719
31	0.5867768595041323
32	0.49586776859504134
33	0.628099173553719
34	0.6694214876033058
35	0.5867768595041323
36	0.5289256198347108
37	0.5537190082644629
38	0.5867768595041323
39	0.5371900826446281
40	0.5702479338842975
41	0.5289256198347108
42	0.5454545454545454
43	0.4214876033057851
44	0.4793388429752066
45	0.47107438016528924
46	0.5206611570247934
47	0.4793388429752066
48	0.4380165289256198
49	0.4628099173553719
50	0.4297520661157025
51	0.4462809917355372
52	0.4297520661157025
53	0.4297520661157025
54	0.4132231404958678
55	0.33884297520661155
56	0.3884297520661157
57	0.371900826446281
58	0.39669421487603307
59	0.38016528925619836
60	0.35537190082644626
61	0.4049586776859504
62	0.34710743801652894
63	0.38016528925619836
64	0.36363636363636365
65	0.3884297520661157
66	0.3884297520661157
67	0.36363636363636365
68	0.36363636363636365
69	0.35537190082644626
70	0.38016528925619836
71	0.38016528925619836
72	0.2975206611570248
73	0.2809917355371901
74	0.33884297520661155
75	0.2975206611570248
76	0.24793388429752067
77	0.23140495867768596
78	0.371900826446281
79	0.33884297520661155
80	0.32231404958677684
81	0.2727272727272727
82	0.21487603305785125
83	0.3305785123966942
84	0.24793388429752067
85	0.256198347107438
86	0.2644628099173554
87	0.2644628099173554
88	0.3305785123966942
89	0.24793388429752067
90	0.21487603305785125
91	0.2727272727272727
92	0.24793388429752067
93	0.2231404958677686
94	0.2727272727272727
95	0.21487603305785125
96	0.21487603305785125
97	0.2231404958677686
98	0.2892561983471074
99	0.30578512396694213
100	0.33884297520661155
0	0.859504132231405
1	0.859504132231405
2	0.8677685950413223
3	0.859504132231405
4	0.8181818181818182
5	0.8264462809917356
6	0.8429752066115702
7	0.8016528925619835
8	0.8264462809917356
9	0.8347107438016529
10	0.8347107438016529
11	0.7768595041322314
12	0.7768595041322314
13	0.7272727272727273
14	0.7107438016528925
15	0.7272727272727273
16	0.8016528925619835
17	0.7603305785123967
18	0.71900826446281
19	0.71900826446281
20	0.6446280991735537
21	0.6611570247933884
22	0.6363636363636364
23	0.6528925619834711
24	0.628099173553719
25	0.6942148760330579
26	0.6528925619834711
27	0.6198347107438017
28	0.6942148760330579
29	0.6528925619834711
30	0.6115702479338843
31	0.6033057851239669
32	0.5702479338842975
33	0.6115702479338843
34	0.6528925619834711
35	0.6198347107438017
36	0.5454545454545454
37	0.5867768595041323
38	0.5785123966942148
39	0.4462809917355372
40	0.4214876033057851
41	0.5867768595041323
42	0.47107438016528924
43	0.5206611570247934
44	0.512396694214876
45	0.6115702479338843
46	0.5867768595041323
47	0.5867768595041323
48	0.4628099173553719
49	0.5206611570247934
50	0.4793388429752066
51	0.5289256198347108
52	0.49586776859504134
53	0.4628099173553719
54	0.38016528925619836
55	0.4462809917355372
56	0.4214876033057851
57	0.4214876033057851
58	0.35537190082644626
59	0.3884297520661157
60	0.34710743801652894
61	0.371900826446281
62	0.33884297520661155
63	0.35537190082644626
64	0.33884297520661155
65	0.33884297520661155
66	0.34710743801652894
67	0.3140495867768595
68	0.3884297520661157
69	0.2975206611570248
70	0.30578512396694213
71	0.4380165289256198
72	0.3305785123966942
73	0.32231404958677684
74	0.30578512396694213
75	0.38016528925619836
76	0.33884297520661155
77	0.371900826446281
78	0.4132231404958678
79	0.2892561983471074
80	0.33884297520661155
81	0.35537190082644626
82	0.2975206611570248
83	0.2975206611570248
84	0.3140495867768595
85	0.3305785123966942
86	0.2809917355371901
87	0.35537190082644626
88	0.2975206611570248
89	0.4132231404958678
90	0.39669421487603307
91	0.4049586776859504
92	0.2892561983471074
93	0.4462809917355372
94	0.35537190082644626
95	0.4132231404958678
96	0.39669421487603307
97	0.4214876033057851
98	0.5041322314049587
99	0.4380165289256198
100	0.38016528925619836
0	0.859504132231405
1	0.8429752066115702
2	0.8512396694214877
3	0.8429752066115702
4	0.8429752066115702
5	0.8099173553719008
6	0.8016528925619835
7	0.8099173553719008
8	0.8099173553719008
9	0.7851239669421488
10	0.7933884297520661
11	0.7355371900826446
12	0.768595041322314
13	0.7768595041322314
14	0.7272727272727273
15	0.7107438016528925
16	0.7272727272727273
17	0.743801652892562
18	0.6776859504132231
19	0.7355371900826446
20	0.768595041322314
21	0.7024793388429752
22	0.6942148760330579
23	0.6942148760330579
24	0.6115702479338843
25	0.6611570247933884
26	0.5371900826446281
27	0.49586776859504134
28	0.6115702479338843
29	0.6446280991735537
30	0.5702479338842975
31	0.5454545454545454
32	0.5702479338842975
33	0.5206611570247934
34	0.5454545454545454
35	0.6115702479338843
36	0.5537190082644629
37	0.5537190082644629
38	0.5619834710743802
39	0.5206611570247934
40	0.5206611570247934
41	0.49586776859504134
42	0.5206611570247934
43	0.5041322314049587
44	0.4793388429752066
45	0.49586776859504134
46	0.5206611570247934
47	0.5289256198347108
48	0.4049586776859504
49	0.512396694214876
50	0.4297520661157025
51	0.512396694214876
52	0.4462809917355372
53	0.39669421487603307
54	0.3884297520661157
55	0.4049586776859504
56	0.4049586776859504
57	0.4380165289256198
58	0.4132231404958678
59	0.36363636363636365
60	0.371900826446281
61	0.39669421487603307
62	0.3305785123966942
63	0.4049586776859504
64	0.36363636363636365
65	0.36363636363636365
66	0.2644628099173554
67	0.4049586776859504
68	0.3884297520661157
69	0.3305785123966942
70	0.35537190082644626
71	0.32231404958677684
72	0.33884297520661155
73	0.23140495867768596
74	0.256198347107438
75	0.2644628099173554
76	0.2396694214876033
77	0.33884297520661155
78	0.2809917355371901
79	0.256198347107438
80	0.23140495867768596
81	0.32231404958677684
82	0.30578512396694213
83	0.2809917355371901
84	0.3140495867768595
85	0.34710743801652894
86	0.256198347107438
87	0.3140495867768595
88	0.3305785123966942
89	0.36363636363636365
90	0.4132231404958678
91	0.2892561983471074
92	0.33884297520661155
93	0.30578512396694213
94	0.36363636363636365
95	0.4462809917355372
96	0.5454545454545454
97	0.6446280991735537
98	0.628099173553719
99	0.6776859504132231
100	0.6198347107438017
0	0.859504132231405
1	0.8512396694214877
2	0.8347107438016529
3	0.8264462809917356
4	0.8264462809917356
5	0.8016528925619835
6	0.8099173553719008
7	0.8264462809917356
8	0.7768595041322314
9	0.7851239669421488
10	0.743801652892562
11	0.743801652892562
12	0.743801652892562
13	0.7768595041322314
14	0.7024793388429752
15	0.7024793388429752
16	0.7768595041322314
17	0.6776859504132231
18	0.7520661157024794
19	0.6942148760330579
20	0.768595041322314
21	0.6942148760330579
22	0.6446280991735537
23	0.71900826446281
24	0.628099173553719
25	0.6776859504132231
26	0.6528925619834711
27	0.6611570247933884
28	0.6363636363636364
29	0.6611570247933884
30	0.5785123966942148
31	0.5702479338842975
32	0.5950413223140496
33	0.5785123966942148
34	0.5619834710743802
35	0.5702479338842975
36	0.512396694214876
37	0.5785123966942148
38	0.5702479338842975
39	0.4462809917355372
40	0.5619834710743802
41	0.5619834710743802
42	0.4462809917355372
43	0.5206611570247934
44	0.48760330578512395
45	0.4049586776859504
46	0.5289256198347108
47	0.4214876033057851
48	0.512396694214876
49	0.48760330578512395
50	0.4628099173553719
51	0.48760330578512395
52	0.35537190082644626
53	0.512396694214876
54	0.4462809917355372
55	0.35537190082644626
56	0.4297520661157025
57	0.4214876033057851
58	0.371900826446281
59	0.36363636363636365
60	0.4793388429752066
61	0.4214876033057851
62	0.4049586776859504
63	0.34710743801652894
64	0.3305785123966942
65	0.4049586776859504
66	0.371900826446281
67	0.3884297520661157
68	0.2892561983471074
69	0.371900826446281
70	0.39669421487603307
71	0.371900826446281
72	0.2644628099173554
73	0.32231404958677684
74	0.32231404958677684
75	0.30578512396694213
76	0.256198347107438
77	0.2809917355371901
78	0.2644628099173554
79	0.30578512396694213
80	0.33884297520661155
81	0.2231404958677686
82	0.2644628099173554
83	0.2644628099173554
84	0.2975206611570248
85	0.2066115702479339
86	0.2975206611570248
87	0.33884297520661155
88	0.3305785123966942
89	0.2644628099173554
90	0.34710743801652894
91	0.2975206611570248
92	0.32231404958677684
93	0.36363636363636365
94	0.4793388429752066
95	0.4297520661157025
96	0.36363636363636365
97	0.39669421487603307
98	0.4049586776859504
99	0.32231404958677684
100	0.4297520661157025
0	0.8347107438016529
1	0.8264462809917356
2	0.8264462809917356
3	0.8099173553719008
4	0.8347107438016529
5	0.8181818181818182
6	0.7933884297520661
7	0.8016528925619835
8	0.7603305785123967
9	0.8099173553719008
10	0.7355371900826446
11	0.71900826446281
12	0.743801652892562
13	0.743801652892562
14	0.743801652892562
15	0.7107438016528925
16	0.7024793388429752
17	0.7107438016528925
18	0.6942148760330579
19	0.6776859504132231
20	0.6528925619834711
21	0.6115702479338843
22	0.5867768595041323
23	0.628099173553719
24	0.6694214876033058
25	0.7107438016528925
26	0.5371900826446281
27	0.6198347107438017
28	0.5867768595041323
29	0.5537190082644629
30	0.5371900826446281
31	0.5289256198347108
32	0.5289256198347108
33	0.4793388429752066
34	0.5702479338842975
35	0.5619834710743802
36	0.49586776859504134
37	0.5371900826446281
38	0.5289256198347108
39	0.6033057851239669
40	0.512396694214876
41	0.4462809917355372
42	0.5206611570247934
43	0.5619834710743802
44	0.48760330578512395
45	0.5041322314049587
46	0.5206611570247934
47	0.34710743801652894
48	0.48760330578512395
49	0.371900826446281
50	0.4132231404958678
51	0.4049586776859504
52	0.47107438016528924
53	0.4132231404958678
54	0.3884297520661157
55	0.4297520661157025
56	0.4132231404958678
57	0.371900826446281
58	0.3305785123966942
59	0.34710743801652894
60	0.36363636363636365
61	0.39669421487603307
62	0.3140495867768595
63	0.30578512396694213
64	0.34710743801652894
65	0.3305785123966942
66	0.371900826446281
67	0.35537190082644626
68	0.24793388429752067
69	0.3305785123966942
70	0.2644628099173554
71	0.2975206611570248
72	0.4132231404958678
73	0.2727272727272727
74	0.3305785123966942
75	0.36363636363636365
76	0.38016528925619836
77	0.36363636363636365
78	0.3305785123966942
79	0.33884297520661155
80	0.2975206611570248
81	0.2809917355371901
82	0.2727272727272727
83	0.2727272727272727
84	0.23140495867768596
85	0.33884297520661155
86	0.2975206611570248
87	0.2644628099173554
88	0.2231404958677686
89	0.19834710743801653
90	0.2644628099173554
91	0.17355371900826447
92	0.256198347107438
93	0.35537190082644626
94	0.256198347107438
95	0.2396694214876033
96	0.3140495867768595
97	0.2892561983471074
98	0.33884297520661155
99	0.256198347107438
100	0.256198347107438
