# Supplementary material for: Machine learning models accurately predict clades of proteocephalidean tapeworms (Onchoproteocephalidea) based on host and biogeographical data
Source: Cladistics. 2025 Mar 6;41(3):264–82. doi: 10.1111/cla.12610 (PMC12065121; doi:10.1111/cla.12610)
Supplement: Supplementary file 1 — Appendix S1. List of supplementary tables (both in csv and xlsx formats). Appendix S1a. List of newly collected tapeworms and associated metadata. Appendix S1b. Summary data of all tapeworm sequences used in the phylogenetic analysis. Appendix S1c. Codification of characters and associate states for the character optimization analysis. Appendix S1d. States of character for each terminal used in the character optimization analysis. Appendix S1e. Categorial attributes and associated states used in the random forest analysis. Appendix S1f. Selected clades used for training the Random Forest algorithm. Appendix S1g. List of synonyms used through the analyses. Appendix S2. Individual character optimization files. Appendix S2a. List of non‐ambiguous transformations and their type. Appendix S2b. Detailed character matrix used to generate the TNT file. Appendix S2c. Legend for characters and character states. Appendix S2d. Non‐ambiguous synapomorphies of each node. Appendix S2e. Character matrix in TNT file. Appendix S2f. Tree in Newick format containing branch labels (nodes). Appendix S2g. PDF file of the tree including transformations in nodes with three or more terminals. Appendix S3. Alignment and Tree search files. Appendix S3a. Alignment‐ready for the tree search in TNT (28S rRNA). Appendix S3b. Alignment‐ready for the tree search in TNT (MT‐CO1). Appendix S3c. Alignment‐ready for the tree search in TNT (TOTAL). Appendix S3d. TNT script for the tree search. Appendix S3e. Most parsimonious trees in Newick format. Appendix S3f. TNT script for summarizing the strict consensus tree. Appendix S3g. TNT script for the branch length assessment. Appendix S3h. TNT script for the branch support and frequency analysis. Appendix S3i. Consensus tree in Newick format (no branch lengths or support values). Appendix S3j. Complete consensus tree (including branch lengths, support and frequency values). Appendix S3k. Consensus tree, including Goodman‐Bremer and Jackknife values, in PDF [file CLA-41-264-s001.zip › cla12610-sup-0051-AppendixS5t.xlsx]

## Sheet: accuracy
Target clades from the parsimony tree			Target clades from the maximum likelihood tree
Replicate	Perturbation_Level	Accuracy	Replicate	Perturbation_Level	Accuracy
0	0	0.852459	0	0	0.834711
1	0	0.885246	1	0	0.900826
2	0	0.893443	2	0	0.909091
3	0	0.885246	3	0	0.876033
4	0	0.885246	4	0	0.917355
5	0	0.909836	5	0	0.909091
6	0	0.860656	6	0	0.859504
7	0	0.909836	7	0	0.859504
8	0	0.909836	8	0	0.859504
9	0	0.893443	9	0	0.834711
0	1	0.860656	0	1	0.834711
1	1	0.877049	1	1	0.859504
2	1	0.893443	2	1	0.909091
3	1	0.877049	3	1	0.876033
4	1	0.877049	4	1	0.892562
5	1	0.893443	5	1	0.892562
6	1	0.852459	6	1	0.859504
7	1	0.901639	7	1	0.842975
8	1	0.909836	8	1	0.85124
9	1	0.893443	9	1	0.826446
0	2	0.819672	0	2	0.809917
1	2	0.844262	1	2	0.85124
2	2	0.877049	2	2	0.892562
3	2	0.877049	3	2	0.867769
4	2	0.860656	4	2	0.892562
5	2	0.868852	5	2	0.884298
6	2	0.852459	6	2	0.867769
7	2	0.885246	7	2	0.85124
8	2	0.901639	8	2	0.834711
9	2	0.877049	9	2	0.826446
0	3	0.827869	0	3	0.801653
1	3	0.860656	1	3	0.834711
2	3	0.885246	2	3	0.867769
3	3	0.868852	3	3	0.834711
4	3	0.827869	4	3	0.892562
5	3	0.877049	5	3	0.884298
6	3	0.786885	6	3	0.859504
7	3	0.852459	7	3	0.842975
8	3	0.901639	8	3	0.826446
9	3	0.877049	9	3	0.809917
0	4	0.836066	0	4	0.77686
1	4	0.819672	1	4	0.876033
2	4	0.836066	2	4	0.876033
3	4	0.852459	3	4	0.826446
4	4	0.827869	4	4	0.892562
5	4	0.893443	5	4	0.842975
6	4	0.844262	6	4	0.818182
7	4	0.885246	7	4	0.842975
8	4	0.901639	8	4	0.826446
9	4	0.860656	9	4	0.834711
0	5	0.770492	0	5	0.77686
1	5	0.819672	1	5	0.842975
2	5	0.827869	2	5	0.818182
3	5	0.860656	3	5	0.834711
4	5	0.844262	4	5	0.859504
5	5	0.901639	5	5	0.884298
6	5	0.803279	6	5	0.826446
7	5	0.877049	7	5	0.809917
8	5	0.877049	8	5	0.801653
9	5	0.877049	9	5	0.818182
0	6	0.795082	0	6	0.77686
1	6	0.819672	1	6	0.818182
2	6	0.868852	2	6	0.834711
3	6	0.844262	3	6	0.809917
4	6	0.827869	4	6	0.867769
5	6	0.860656	5	6	0.876033
6	6	0.803279	6	6	0.842975
7	6	0.852459	7	6	0.801653
8	6	0.901639	8	6	0.809917
9	6	0.885246	9	6	0.793388
0	7	0.852459	0	7	0.785124
1	7	0.819672	1	7	0.768595
2	7	0.836066	2	7	0.876033
3	7	0.811475	3	7	0.842975
4	7	0.811475	4	7	0.826446
5	7	0.868852	5	7	0.826446
6	7	0.795082	6	7	0.801653
7	7	0.786885	7	7	0.809917
8	7	0.819672	8	7	0.826446
9	7	0.836066	9	7	0.801653
0	8	0.827869	0	8	0.768595
1	8	0.819672	1	8	0.77686
2	8	0.827869	2	8	0.842975
3	8	0.836066	3	8	0.834711
4	8	0.827869	4	8	0.834711
5	8	0.860656	5	8	0.842975
6	8	0.762295	6	8	0.826446
7	8	0.852459	7	8	0.809917
8	8	0.868852	8	8	0.77686
9	8	0.795082	9	8	0.760331
0	9	0.762295	0	9	0.661157
1	9	0.819672	1	9	0.826446
2	9	0.844262	2	9	0.818182
3	9	0.786885	3	9	0.834711
4	9	0.795082	4	9	0.834711
5	9	0.836066	5	9	0.809917
6	9	0.786885	6	9	0.834711
7	9	0.811475	7	9	0.785124
8	9	0.836066	8	9	0.785124
9	9	0.852459	9	9	0.809917
0	10	0.770492	0	10	0.785124
1	10	0.786885	1	10	0.77686
2	10	0.819672	2	10	0.809917
3	10	0.745902	3	10	0.85124
4	10	0.795082	4	10	0.842975
5	10	0.836066	5	10	0.818182
6	10	0.795082	6	10	0.834711
7	10	0.868852	7	10	0.793388
8	10	0.803279	8	10	0.743802
9	10	0.827869	9	10	0.735537
0	11	0.786885	0	11	0.77686
1	11	0.844262	1	11	0.859504
2	11	0.811475	2	11	0.818182
3	11	0.778689	3	11	0.834711
4	11	0.819672	4	11	0.809917
5	11	0.827869	5	11	0.818182
6	11	0.811475	6	11	0.77686
7	11	0.819672	7	11	0.735537
8	11	0.836066	8	11	0.743802
9	11	0.836066	9	11	0.719008
0	12	0.737705	0	12	0.677686
1	12	0.786885	1	12	0.768595
2	12	0.827869	2	12	0.809917
3	12	0.844262	3	12	0.801653
4	12	0.737705	4	12	0.760331
5	12	0.811475	5	12	0.77686
6	12	0.721311	6	12	0.77686
7	12	0.795082	7	12	0.768595
8	12	0.827869	8	12	0.743802
9	12	0.795082	9	12	0.743802
0	13	0.729508	0	13	0.743802
1	13	0.762295	1	13	0.743802
2	13	0.860656	2	13	0.801653
3	13	0.795082	3	13	0.793388
4	13	0.803279	4	13	0.801653
5	13	0.852459	5	13	0.809917
6	13	0.778689	6	13	0.727273
7	13	0.827869	7	13	0.77686
8	13	0.803279	8	13	0.77686
9	13	0.811475	9	13	0.743802
0	14	0.737705	0	14	0.735537
1	14	0.770492	1	14	0.743802
2	14	0.737705	2	14	0.793388
3	14	0.819672	3	14	0.727273
4	14	0.762295	4	14	0.801653
5	14	0.754098	5	14	0.77686
6	14	0.729508	6	14	0.710744
7	14	0.770492	7	14	0.727273
8	14	0.729508	8	14	0.702479
9	14	0.827869	9	14	0.743802
0	15	0.713115	0	15	0.652893
1	15	0.754098	1	15	0.77686
2	15	0.745902	2	15	0.785124
3	15	0.795082	3	15	0.77686
4	15	0.762295	4	15	0.77686
5	15	0.762295	5	15	0.77686
6	15	0.696721	6	15	0.727273
7	15	0.713115	7	15	0.710744
8	15	0.786885	8	15	0.702479
9	15	0.754098	9	15	0.710744
0	16	0.737705	0	16	0.760331
1	16	0.737705	1	16	0.801653
2	16	0.745902	2	16	0.768595
3	16	0.778689	3	16	0.752066
4	16	0.754098	4	16	0.760331
5	16	0.836066	5	16	0.719008
6	16	0.729508	6	16	0.801653
7	16	0.803279	7	16	0.727273
8	16	0.795082	8	16	0.77686
9	16	0.762295	9	16	0.702479
0	17	0.713115	0	17	0.702479
1	17	0.729508	1	17	0.809917
2	17	0.762295	2	17	0.743802
3	17	0.713115	3	17	0.752066
4	17	0.663934	4	17	0.809917
5	17	0.754098	5	17	0.809917
6	17	0.655738	6	17	0.760331
7	17	0.786885	7	17	0.743802
8	17	0.713115	8	17	0.677686
9	17	0.778689	9	17	0.710744
0	18	0.647541	0	18	0.702479
1	18	0.713115	1	18	0.719008
2	18	0.745902	2	18	0.68595
3	18	0.762295	3	18	0.710744
4	18	0.745902	4	18	0.735537
5	18	0.713115	5	18	0.702479
6	18	0.688525	6	18	0.719008
7	18	0.737705	7	18	0.677686
8	18	0.737705	8	18	0.752066
9	18	0.737705	9	18	0.694215
0	19	0.647541	0	19	0.719008
1	19	0.729508	1	19	0.702479
2	19	0.639344	2	19	0.768595
3	19	0.754098	3	19	0.710744
4	19	0.729508	4	19	0.644628
5	19	0.713115	5	19	0.77686
6	19	0.672131	6	19	0.719008
7	19	0.762295	7	19	0.735537
8	19	0.672131	8	19	0.694215
9	19	0.745902	9	19	0.677686
0	20	0.696721	0	20	0.61157
1	20	0.655738	1	20	0.677686
2	20	0.754098	2	20	0.727273
3	20	0.663934	3	20	0.669421
4	20	0.688525	4	20	0.603306
5	20	0.745902	5	20	0.694215
6	20	0.737705	6	20	0.644628
7	20	0.721311	7	20	0.768595
8	20	0.729508	8	20	0.768595
9	20	0.663934	9	20	0.652893
0	21	0.688525	0	21	0.636364
1	21	0.647541	1	21	0.694215
2	21	0.737705	2	21	0.743802
3	21	0.672131	3	21	0.694215
4	21	0.688525	4	21	0.694215
5	21	0.745902	5	21	0.719008
6	21	0.704918	6	21	0.661157
7	21	0.672131	7	21	0.702479
8	21	0.721311	8	21	0.694215
9	21	0.688525	9	21	0.61157
0	22	0.704918	0	22	0.661157
1	22	0.704918	1	22	0.719008
2	22	0.663934	2	22	0.752066
3	22	0.688525	3	22	0.743802
4	22	0.680328	4	22	0.652893
5	22	0.680328	5	22	0.669421
6	22	0.680328	6	22	0.636364
7	22	0.680328	7	22	0.694215
8	22	0.688525	8	22	0.644628
9	22	0.745902	9	22	0.586777
0	23	0.696721	0	23	0.644628
1	23	0.663934	1	23	0.677686
2	23	0.663934	2	23	0.752066
3	23	0.704918	3	23	0.710744
4	23	0.680328	4	23	0.760331
5	23	0.713115	5	23	0.702479
6	23	0.655738	6	23	0.652893
7	23	0.688525	7	23	0.694215
8	23	0.721311	8	23	0.719008
9	23	0.622951	9	23	0.628099
0	24	0.704918	0	24	0.628099
1	24	0.639344	1	24	0.636364
2	24	0.704918	2	24	0.743802
3	24	0.590164	3	24	0.677686
4	24	0.721311	4	24	0.735537
5	24	0.639344	5	24	0.702479
6	24	0.704918	6	24	0.628099
7	24	0.590164	7	24	0.61157
8	24	0.721311	8	24	0.628099
9	24	0.713115	9	24	0.669421
0	25	0.655738	0	25	0.545455
1	25	0.647541	1	25	0.652893
2	25	0.737705	2	25	0.669421
3	25	0.704918	3	25	0.710744
4	25	0.688525	4	25	0.694215
5	25	0.663934	5	25	0.702479
6	25	0.565574	6	25	0.694215
7	25	0.754098	7	25	0.661157
8	25	0.639344	8	25	0.677686
9	25	0.655738	9	25	0.710744
0	26	0.614754	0	26	0.586777
1	26	0.713115	1	26	0.694215
2	26	0.54918	2	26	0.719008
3	26	0.52459	3	26	0.694215
4	26	0.655738	4	26	0.669421
5	26	0.663934	5	26	0.694215
6	26	0.631148	6	26	0.652893
7	26	0.672131	7	26	0.53719
8	26	0.655738	8	26	0.652893
9	26	0.680328	9	26	0.53719
0	27	0.590164	0	27	0.570248
1	27	0.655738	1	27	0.677686
2	27	0.631148	2	27	0.619835
3	27	0.655738	3	27	0.644628
4	27	0.655738	4	27	0.710744
5	27	0.663934	5	27	0.710744
6	27	0.57377	6	27	0.619835
7	27	0.713115	7	27	0.495868
8	27	0.672131	8	27	0.661157
9	27	0.606557	9	27	0.619835
0	28	0.606557	0	28	0.628099
1	28	0.557377	1	28	0.694215
2	28	0.680328	2	28	0.702479
3	28	0.606557	3	28	0.644628
4	28	0.721311	4	28	0.68595
5	28	0.565574	5	28	0.628099
6	28	0.631148	6	28	0.694215
7	28	0.680328	7	28	0.61157
8	28	0.713115	8	28	0.636364
9	28	0.680328	9	28	0.586777
0	29	0.631148	0	29	0.636364
1	29	0.631148	1	29	0.702479
2	29	0.647541	2	29	0.661157
3	29	0.688525	3	29	0.735537
4	29	0.647541	4	29	0.661157
5	29	0.647541	5	29	0.628099
6	29	0.57377	6	29	0.652893
7	29	0.672131	7	29	0.644628
8	29	0.745902	8	29	0.661157
9	29	0.663934	9	29	0.553719
0	30	0.54918	0	30	0.570248
1	30	0.540984	1	30	0.619835
2	30	0.631148	2	30	0.636364
3	30	0.680328	3	30	0.669421
4	30	0.647541	4	30	0.61157
5	30	0.622951	5	30	0.628099
6	30	0.639344	6	30	0.61157
7	30	0.581967	7	30	0.570248
8	30	0.672131	8	30	0.578512
9	30	0.680328	9	30	0.53719
0	31	0.598361	0	31	0.578512
1	31	0.639344	1	31	0.619835
2	31	0.622951	2	31	0.694215
3	31	0.622951	3	31	0.652893
4	31	0.606557	4	31	0.636364
5	31	0.614754	5	31	0.586777
6	31	0.590164	6	31	0.603306
7	31	0.688525	7	31	0.545455
8	31	0.590164	8	31	0.570248
9	31	0.565574	9	31	0.528926
0	32	0.540984	0	32	0.619835
1	32	0.565574	1	32	0.652893
2	32	0.606557	2	32	0.628099
3	32	0.590164	3	32	0.652893
4	32	0.680328	4	32	0.586777
5	32	0.639344	5	32	0.495868
6	32	0.565574	6	32	0.570248
7	32	0.655738	7	32	0.570248
8	32	0.672131	8	32	0.595041
9	32	0.631148	9	32	0.528926
0	33	0.590164	0	33	0.578512
1	33	0.614754	1	33	0.586777
2	33	0.52459	2	33	0.61157
3	33	0.598361	3	33	0.661157
4	33	0.598361	4	33	0.595041
5	33	0.672131	5	33	0.628099
6	33	0.655738	6	33	0.61157
7	33	0.606557	7	33	0.520661
8	33	0.655738	8	33	0.578512
9	33	0.590164	9	33	0.479339
0	34	0.655738	0	34	0.487603
1	34	0.614754	1	34	0.545455
2	34	0.57377	2	34	0.636364
3	34	0.565574	3	34	0.636364
4	34	0.57377	4	34	0.628099
5	34	0.680328	5	34	0.669421
6	34	0.647541	6	34	0.652893
7	34	0.614754	7	34	0.545455
8	34	0.631148	8	34	0.561983
9	34	0.516393	9	34	0.570248
0	35	0.52459	0	35	0.53719
1	35	0.663934	1	35	0.586777
2	35	0.639344	2	35	0.677686
3	35	0.57377	3	35	0.586777
4	35	0.57377	4	35	0.545455
5	35	0.516393	5	35	0.586777
6	35	0.565574	6	35	0.619835
7	35	0.614754	7	35	0.61157
8	35	0.57377	8	35	0.570248
9	35	0.57377	9	35	0.561983
0	36	0.532787	0	36	0.528926
1	36	0.54918	1	36	0.53719
2	36	0.581967	2	36	0.619835
3	36	0.606557	3	36	0.61157
4	36	0.57377	4	36	0.578512
5	36	0.54918	5	36	0.528926
6	36	0.52459	6	36	0.545455
7	36	0.57377	7	36	0.553719
8	36	0.631148	8	36	0.512397
9	36	0.688525	9	36	0.495868
0	37	0.565574	0	37	0.570248
1	37	0.483607	1	37	0.644628
2	37	0.590164	2	37	0.586777
3	37	0.508197	3	37	0.561983
4	37	0.565574	4	37	0.603306
5	37	0.647541	5	37	0.553719
6	37	0.557377	6	37	0.586777
7	37	0.52459	7	37	0.553719
8	37	0.540984	8	37	0.578512
9	37	0.532787	9	37	0.53719
0	38	0.532787	0	38	0.528926
1	38	0.606557	1	38	0.628099
2	38	0.57377	2	38	0.619835
3	38	0.565574	3	38	0.479339
4	38	0.590164	4	38	0.53719
5	38	0.663934	5	38	0.586777
6	38	0.557377	6	38	0.578512
7	38	0.598361	7	38	0.561983
8	38	0.52459	8	38	0.570248
9	38	0.508197	9	38	0.528926
0	39	0.54918	0	39	0.512397
1	39	0.557377	1	39	0.53719
2	39	0.590164	2	39	0.520661
3	39	0.532787	3	39	0.545455
4	39	0.565574	4	39	0.586777
5	39	0.467213	5	39	0.53719
6	39	0.491803	6	39	0.446281
7	39	0.590164	7	39	0.520661
8	39	0.557377	8	39	0.446281
9	39	0.57377	9	39	0.603306
0	40	0.57377	0	40	0.595041
1	40	0.606557	1	40	0.512397
2	40	0.532787	2	40	0.512397
3	40	0.614754	3	40	0.53719
4	40	0.491803	4	40	0.53719
5	40	0.54918	5	40	0.570248
6	40	0.508197	6	40	0.421488
7	40	0.540984	7	40	0.520661
8	40	0.5	8	40	0.561983
9	40	0.516393	9	40	0.512397
0	41	0.47541	0	41	0.578512
1	41	0.491803	1	41	0.520661
2	41	0.508197	2	41	0.53719
3	41	0.47541	3	41	0.545455
4	41	0.434426	4	41	0.53719
5	41	0.565574	5	41	0.528926
6	41	0.47541	6	41	0.586777
7	41	0.491803	7	41	0.495868
8	41	0.540984	8	41	0.561983
9	41	0.532787	9	41	0.446281
0	42	0.491803	0	42	0.553719
1	42	0.54918	1	42	0.495868
2	42	0.581967	2	42	0.545455
3	42	0.5	3	42	0.603306
4	42	0.52459	4	42	0.528926
5	42	0.409836	5	42	0.545455
6	42	0.434426	6	42	0.471074
7	42	0.45082	7	42	0.520661
8	42	0.540984	8	42	0.446281
9	42	0.508197	9	42	0.520661
0	43	0.47541	0	43	0.479339
1	43	0.54918	1	43	0.446281
2	43	0.606557	2	43	0.570248
3	43	0.540984	3	43	0.504132
4	43	0.516393	4	43	0.561983
5	43	0.52459	5	43	0.421488
6	43	0.467213	6	43	0.520661
7	43	0.491803	7	43	0.504132
8	43	0.540984	8	43	0.520661
9	43	0.532787	9	43	0.561983
0	44	0.483607	0	44	0.454545
1	44	0.57377	1	44	0.487603
2	44	0.516393	2	44	0.520661
3	44	0.459016	3	44	0.53719
4	44	0.459016	4	44	0.487603
5	44	0.54918	5	44	0.479339
6	44	0.532787	6	44	0.512397
7	44	0.57377	7	44	0.479339
8	44	0.540984	8	44	0.487603
9	44	0.57377	9	44	0.487603
0	45	0.467213	0	45	0.413223
1	45	0.5	1	45	0.512397
2	45	0.45082	2	45	0.413223
3	45	0.47541	3	45	0.545455
4	45	0.418033	4	45	0.479339
5	45	0.508197	5	45	0.471074
6	45	0.42623	6	45	0.61157
7	45	0.532787	7	45	0.495868
8	45	0.598361	8	45	0.404959
9	45	0.483607	9	45	0.504132
0	46	0.42623	0	46	0.479339
1	46	0.442623	1	46	0.46281
2	46	0.467213	2	46	0.570248
3	46	0.442623	3	46	0.553719
4	46	0.483607	4	46	0.520661
5	46	0.467213	5	46	0.520661
6	46	0.467213	6	46	0.586777
7	46	0.47541	7	46	0.520661
8	46	0.459016	8	46	0.528926
9	46	0.483607	9	46	0.520661
0	47	0.47541	0	47	0.421488
1	47	0.540984	1	47	0.528926
2	47	0.491803	2	47	0.46281
3	47	0.45082	3	47	0.487603
4	47	0.42623	4	47	0.570248
5	47	0.45082	5	47	0.479339
6	47	0.45082	6	47	0.586777
7	47	0.516393	7	47	0.528926
8	47	0.42623	8	47	0.421488
9	47	0.47541	9	47	0.347107
0	48	0.491803	0	48	0.454545
1	48	0.508197	1	48	0.504132
2	48	0.47541	2	48	0.578512
3	48	0.45082	3	48	0.479339
4	48	0.483607	4	48	0.53719
5	48	0.442623	5	48	0.438017
6	48	0.516393	6	48	0.46281
7	48	0.434426	7	48	0.404959
8	48	0.434426	8	48	0.512397
9	48	0.42623	9	48	0.487603
0	49	0.491803	0	49	0.404959
1	49	0.491803	1	49	0.495868
2	49	0.5	2	49	0.479339
3	49	0.401639	3	49	0.421488
4	49	0.459016	4	49	0.512397
5	49	0.393443	5	49	0.46281
6	49	0.565574	6	49	0.520661
7	49	0.516393	7	49	0.512397
8	49	0.42623	8	49	0.487603
9	49	0.508197	9	49	0.371901
0	50	0.42623	0	50	0.504132
1	50	0.45082	1	50	0.512397
2	50	0.459016	2	50	0.446281
3	50	0.434426	3	50	0.520661
4	50	0.459016	4	50	0.454545
5	50	0.516393	5	50	0.429752
6	50	0.508197	6	50	0.479339
7	50	0.491803	7	50	0.429752
8	50	0.45082	8	50	0.46281
9	50	0.5	9	50	0.413223
0	51	0.47541	0	51	0.396694
1	51	0.442623	1	51	0.413223
2	51	0.467213	2	51	0.421488
3	51	0.418033	3	51	0.396694
4	51	0.377049	4	51	0.46281
5	51	0.467213	5	51	0.446281
6	51	0.344262	6	51	0.528926
7	51	0.418033	7	51	0.512397
8	51	0.54918	8	51	0.487603
9	51	0.434426	9	51	0.404959
0	52	0.409836	0	52	0.413223
1	52	0.442623	1	52	0.429752
2	52	0.5	2	52	0.561983
3	52	0.401639	3	52	0.454545
4	52	0.42623	4	52	0.454545
5	52	0.442623	5	52	0.429752
6	52	0.327869	6	52	0.495868
7	52	0.442623	7	52	0.446281
8	52	0.491803	8	52	0.355372
9	52	0.47541	9	52	0.471074
0	53	0.344262	0	53	0.438017
1	53	0.483607	1	53	0.421488
2	53	0.442623	2	53	0.438017
3	53	0.393443	3	53	0.421488
4	53	0.45082	4	53	0.46281
5	53	0.47541	5	53	0.429752
6	53	0.42623	6	53	0.46281
7	53	0.483607	7	53	0.396694
8	53	0.401639	8	53	0.512397
9	53	0.393443	9	53	0.413223
0	54	0.418033	0	54	0.404959
1	54	0.377049	1	54	0.438017
2	54	0.393443	2	54	0.421488
3	54	0.5	3	54	0.438017
4	54	0.401639	4	54	0.404959
5	54	0.377049	5	54	0.413223
6	54	0.393443	6	54	0.380165
7	54	0.459016	7	54	0.38843
8	54	0.483607	8	54	0.446281
9	54	0.434426	9	54	0.38843
0	55	0.368852	0	55	0.471074
1	55	0.377049	1	55	0.421488
2	55	0.42623	2	55	0.413223
3	55	0.311475	3	55	0.396694
4	55	0.508197	4	55	0.355372
5	55	0.344262	5	55	0.338843
6	55	0.434426	6	55	0.446281
7	55	0.467213	7	55	0.404959
8	55	0.47541	8	55	0.355372
9	55	0.467213	9	55	0.429752
0	56	0.47541	0	56	0.38843
1	56	0.409836	1	56	0.421488
2	56	0.418033	2	56	0.396694
3	56	0.418033	3	56	0.355372
4	56	0.42623	4	56	0.429752
5	56	0.409836	5	56	0.38843
6	56	0.368852	6	56	0.421488
7	56	0.368852	7	56	0.404959
8	56	0.508197	8	56	0.429752
9	56	0.377049	9	56	0.413223
0	57	0.385246	0	57	0.38843
1	57	0.409836	1	57	0.396694
2	57	0.344262	2	57	0.46281
3	57	0.385246	3	57	0.347107
4	57	0.401639	4	57	0.46281
5	57	0.467213	5	57	0.371901
6	57	0.516393	6	57	0.421488
7	57	0.5	7	57	0.438017
8	57	0.344262	8	57	0.421488
9	57	0.45082	9	57	0.371901
0	58	0.336066	0	58	0.438017
1	58	0.344262	1	58	0.413223
2	58	0.319672	2	58	0.471074
3	58	0.45082	3	58	0.413223
4	58	0.47541	4	58	0.446281
5	58	0.385246	5	58	0.396694
6	58	0.393443	6	58	0.355372
7	58	0.352459	7	58	0.413223
8	58	0.459016	8	58	0.371901
9	58	0.42623	9	58	0.330579
0	59	0.327869	0	59	0.31405
1	59	0.409836	1	59	0.413223
2	59	0.385246	2	59	0.396694
3	59	0.434426	3	59	0.421488
4	59	0.434426	4	59	0.413223
5	59	0.442623	5	59	0.380165
6	59	0.385246	6	59	0.38843
7	59	0.434426	7	59	0.363636
8	59	0.434426	8	59	0.363636
9	59	0.393443	9	59	0.347107
0	60	0.327869	0	60	0.380165
1	60	0.336066	1	60	0.347107
2	60	0.393443	2	60	0.46281
3	60	0.377049	3	60	0.413223
4	60	0.352459	4	60	0.512397
5	60	0.385246	5	60	0.355372
6	60	0.442623	6	60	0.347107
7	60	0.352459	7	60	0.371901
8	60	0.409836	8	60	0.479339
9	60	0.385246	9	60	0.363636
0	61	0.344262	0	61	0.347107
1	61	0.352459	1	61	0.371901
2	61	0.360656	2	61	0.338843
3	61	0.393443	3	61	0.404959
4	61	0.401639	4	61	0.371901
5	61	0.344262	5	61	0.404959
6	61	0.393443	6	61	0.371901
7	61	0.360656	7	61	0.396694
8	61	0.459016	8	61	0.421488
9	61	0.303279	9	61	0.396694
0	62	0.270492	0	62	0.413223
1	62	0.319672	1	62	0.355372
2	62	0.336066	2	62	0.396694
3	62	0.327869	3	62	0.471074
4	62	0.42623	4	62	0.371901
5	62	0.295082	5	62	0.347107
6	62	0.385246	6	62	0.338843
7	62	0.327869	7	62	0.330579
8	62	0.327869	8	62	0.404959
9	62	0.393443	9	62	0.31405
0	63	0.385246	0	63	0.380165
1	63	0.42623	1	63	0.347107
2	63	0.393443	2	63	0.429752
3	63	0.336066	3	63	0.371901
4	63	0.336066	4	63	0.421488
5	63	0.385246	5	63	0.380165
6	63	0.319672	6	63	0.355372
7	63	0.360656	7	63	0.404959
8	63	0.401639	8	63	0.347107
9	63	0.401639	9	63	0.305785
0	64	0.254098	0	64	0.421488
1	64	0.368852	1	64	0.46281
2	64	0.434426	2	64	0.38843
3	64	0.319672	3	64	0.413223
4	64	0.42623	4	64	0.421488
5	64	0.368852	5	64	0.363636
6	64	0.311475	6	64	0.338843
7	64	0.409836	7	64	0.363636
8	64	0.344262	8	64	0.330579
9	64	0.385246	9	64	0.347107
0	65	0.286885	0	65	0.347107
1	65	0.286885	1	65	0.338843
2	65	0.393443	2	65	0.380165
3	65	0.368852	3	65	0.413223
4	65	0.385246	4	65	0.363636
5	65	0.303279	5	65	0.38843
6	65	0.368852	6	65	0.338843
7	65	0.368852	7	65	0.363636
8	65	0.319672	8	65	0.404959
9	65	0.418033	9	65	0.330579
0	66	0.368852	0	66	0.46281
1	66	0.336066	1	66	0.404959
2	66	0.360656	2	66	0.413223
3	66	0.319672	3	66	0.363636
4	66	0.344262	4	66	0.371901
5	66	0.360656	5	66	0.38843
6	66	0.344262	6	66	0.347107
7	66	0.262295	7	66	0.264463
8	66	0.368852	8	66	0.371901
9	66	0.303279	9	66	0.371901
0	67	0.311475	0	67	0.280992
1	67	0.42623	1	67	0.297521
2	67	0.303279	2	67	0.289256
3	67	0.352459	3	67	0.347107
4	67	0.319672	4	67	0.322314
5	67	0.311475	5	67	0.363636
6	67	0.319672	6	67	0.31405
7	67	0.327869	7	67	0.404959
8	67	0.327869	8	67	0.38843
9	67	0.385246	9	67	0.355372
0	68	0.270492	0	68	0.363636
1	68	0.368852	1	68	0.338843
2	68	0.327869	2	68	0.371901
3	68	0.352459	3	68	0.404959
4	68	0.295082	4	68	0.371901
5	68	0.295082	5	68	0.363636
6	68	0.254098	6	68	0.38843
7	68	0.368852	7	68	0.38843
8	68	0.327869	8	68	0.289256
9	68	0.377049	9	68	0.247934
0	69	0.278689	0	69	0.371901
1	69	0.286885	1	69	0.297521
2	69	0.286885	2	69	0.404959
3	69	0.344262	3	69	0.404959
4	69	0.336066	4	69	0.347107
5	69	0.327869	5	69	0.355372
6	69	0.368852	6	69	0.297521
7	69	0.352459	7	69	0.330579
8	69	0.286885	8	69	0.371901
9	69	0.360656	9	69	0.330579
0	70	0.303279	0	70	0.297521
1	70	0.319672	1	70	0.363636
2	70	0.368852	2	70	0.355372
3	70	0.377049	3	70	0.31405
4	70	0.377049	4	70	0.322314
5	70	0.270492	5	70	0.380165
6	70	0.385246	6	70	0.305785
7	70	0.311475	7	70	0.355372
8	70	0.327869	8	70	0.396694
9	70	0.327869	9	70	0.264463
0	71	0.336066	0	71	0.338843
1	71	0.295082	1	71	0.280992
2	71	0.393443	2	71	0.380165
3	71	0.360656	3	71	0.272727
4	71	0.344262	4	71	0.363636
5	71	0.311475	5	71	0.380165
6	71	0.360656	6	71	0.438017
7	71	0.295082	7	71	0.322314
8	71	0.360656	8	71	0.371901
9	71	0.336066	9	71	0.297521
0	72	0.213115	0	72	0.264463
1	72	0.319672	1	72	0.355372
2	72	0.360656	2	72	0.413223
3	72	0.295082	3	72	0.404959
4	72	0.385246	4	72	0.322314
5	72	0.377049	5	72	0.297521
6	72	0.311475	6	72	0.330579
7	72	0.270492	7	72	0.338843
8	72	0.254098	8	72	0.264463
9	72	0.327869	9	72	0.413223
0	73	0.270492	0	73	0.305785
1	73	0.286885	1	73	0.289256
2	73	0.319672	2	73	0.355372
3	73	0.336066	3	73	0.46281
4	73	0.262295	4	73	0.413223
5	73	0.368852	5	73	0.280992
6	73	0.327869	6	73	0.322314
7	73	0.319672	7	73	0.231405
8	73	0.311475	8	73	0.322314
9	73	0.401639	9	73	0.272727
0	74	0.237705	0	74	0.338843
1	74	0.286885	1	74	0.371901
2	74	0.327869	2	74	0.404959
3	74	0.254098	3	74	0.322314
4	74	0.303279	4	74	0.446281
5	74	0.336066	5	74	0.338843
6	74	0.295082	6	74	0.305785
7	74	0.278689	7	74	0.256198
8	74	0.295082	8	74	0.322314
9	74	0.311475	9	74	0.330579
0	75	0.393443	0	75	0.31405
1	75	0.295082	1	75	0.421488
2	75	0.401639	2	75	0.38843
3	75	0.262295	3	75	0.322314
4	75	0.336066	4	75	0.438017
5	75	0.352459	5	75	0.297521
6	75	0.327869	6	75	0.380165
7	75	0.42623	7	75	0.264463
8	75	0.237705	8	75	0.305785
9	75	0.319672	9	75	0.363636
0	76	0.270492	0	76	0.380165
1	76	0.286885	1	76	0.264463
2	76	0.352459	2	76	0.264463
3	76	0.303279	3	76	0.338843
4	76	0.286885	4	76	0.305785
5	76	0.377049	5	76	0.247934
6	76	0.352459	6	76	0.338843
7	76	0.368852	7	76	0.239669
8	76	0.245902	8	76	0.256198
9	76	0.327869	9	76	0.380165
0	77	0.278689	0	77	0.31405
1	77	0.286885	1	77	0.371901
2	77	0.311475	2	77	0.22314
3	77	0.434426	3	77	0.289256
4	77	0.286885	4	77	0.289256
5	77	0.311475	5	77	0.231405
6	77	0.327869	6	77	0.371901
7	77	0.327869	7	77	0.338843
8	77	0.344262	8	77	0.280992
9	77	0.311475	9	77	0.363636
0	78	0.204918	0	78	0.305785
1	78	0.286885	1	78	0.305785
2	78	0.344262	2	78	0.355372
3	78	0.336066	3	78	0.297521
4	78	0.278689	4	78	0.289256
5	78	0.434426	5	78	0.371901
6	78	0.327869	6	78	0.413223
7	78	0.278689	7	78	0.280992
8	78	0.286885	8	78	0.264463
9	78	0.295082	9	78	0.330579
0	79	0.229508	0	79	0.322314
1	79	0.368852	1	79	0.280992
2	79	0.311475	2	79	0.371901
3	79	0.344262	3	79	0.305785
4	79	0.262295	4	79	0.264463
5	79	0.401639	5	79	0.338843
6	79	0.327869	6	79	0.289256
7	79	0.336066	7	79	0.256198
8	79	0.237705	8	79	0.305785
9	79	0.286885	9	79	0.338843
0	80	0.311475	0	80	0.338843
1	80	0.327869	1	80	0.256198
2	80	0.319672	2	80	0.297521
3	80	0.286885	3	80	0.256198
4	80	0.254098	4	80	0.280992
5	80	0.254098	5	80	0.322314
6	80	0.188525	6	80	0.338843
7	80	0.254098	7	80	0.231405
8	80	0.286885	8	80	0.338843
9	80	0.286885	9	80	0.297521
0	81	0.270492	0	81	0.272727
1	81	0.327869	1	81	0.239669
2	81	0.319672	2	81	0.305785
3	81	0.262295	3	81	0.404959
4	81	0.155738	4	81	0.272727
5	81	0.262295	5	81	0.272727
6	81	0.229508	6	81	0.355372
7	81	0.270492	7	81	0.322314
8	81	0.270492	8	81	0.22314
9	81	0.204918	9	81	0.280992
0	82	0.245902	0	82	0.289256
1	82	0.368852	1	82	0.239669
2	82	0.295082	2	82	0.289256
3	82	0.286885	3	82	0.446281
4	82	0.262295	4	82	0.297521
5	82	0.319672	5	82	0.214876
6	82	0.262295	6	82	0.297521
7	82	0.262295	7	82	0.305785
8	82	0.286885	8	82	0.264463
9	82	0.270492	9	82	0.272727
0	83	0.180328	0	83	0.297521
1	83	0.319672	1	83	0.347107
2	83	0.270492	2	83	0.272727
3	83	0.286885	3	83	0.479339
4	83	0.270492	4	83	0.31405
5	83	0.360656	5	83	0.330579
6	83	0.221311	6	83	0.297521
7	83	0.344262	7	83	0.280992
8	83	0.278689	8	83	0.264463
9	83	0.180328	9	83	0.272727
0	84	0.188525	0	84	0.305785
1	84	0.286885	1	84	0.264463
2	84	0.237705	2	84	0.338843
3	84	0.278689	3	84	0.380165
4	84	0.360656	4	84	0.22314
5	84	0.254098	5	84	0.247934
6	84	0.221311	6	84	0.31405
7	84	0.213115	7	84	0.31405
8	84	0.311475	8	84	0.297521
9	84	0.213115	9	84	0.231405
0	85	0.254098	0	85	0.31405
1	85	0.344262	1	85	0.214876
2	85	0.188525	2	85	0.22314
3	85	0.344262	3	85	0.264463
4	85	0.270492	4	85	0.322314
5	85	0.368852	5	85	0.256198
6	85	0.229508	6	85	0.330579
7	85	0.352459	7	85	0.347107
8	85	0.270492	8	85	0.206612
9	85	0.295082	9	85	0.338843
0	86	0.311475	0	86	0.305785
1	86	0.270492	1	86	0.173554
2	86	0.221311	2	86	0.264463
3	86	0.270492	3	86	0.272727
4	86	0.278689	4	86	0.305785
5	86	0.401639	5	86	0.264463
6	86	0.180328	6	86	0.280992
7	86	0.262295	7	86	0.256198
8	86	0.254098	8	86	0.297521
9	86	0.319672	9	86	0.297521
0	87	0.278689	0	87	0.305785
1	87	0.319672	1	87	0.264463
2	87	0.213115	2	87	0.272727
3	87	0.303279	3	87	0.305785
4	87	0.237705	4	87	0.256198
5	87	0.401639	5	87	0.264463
6	87	0.303279	6	87	0.355372
7	87	0.229508	7	87	0.31405
8	87	0.221311	8	87	0.338843
9	87	0.237705	9	87	0.264463
0	88	0.155738	0	88	0.297521
1	88	0.262295	1	88	0.289256
2	88	0.163934	2	88	0.231405
3	88	0.237705	3	88	0.264463
4	88	0.221311	4	88	0.347107
5	88	0.286885	5	88	0.330579
6	88	0.319672	6	88	0.297521
7	88	0.237705	7	88	0.330579
8	88	0.172131	8	88	0.330579
9	88	0.368852	9	88	0.22314
0	89	0.180328	0	89	0.231405
1	89	0.270492	1	89	0.347107
2	89	0.213115	2	89	0.31405
3	89	0.196721	3	89	0.31405
4	89	0.213115	4	89	0.231405
5	89	0.278689	5	89	0.247934
6	89	0.311475	6	89	0.413223
7	89	0.270492	7	89	0.363636
8	89	0.336066	8	89	0.264463
9	89	0.336066	9	89	0.198347
0	90	0.221311	0	90	0.231405
1	90	0.393443	1	90	0.297521
2	90	0.163934	2	90	0.330579
3	90	0.254098	3	90	0.330579
4	90	0.262295	4	90	0.289256
5	90	0.245902	5	90	0.214876
6	90	0.327869	6	90	0.396694
7	90	0.163934	7	90	0.413223
8	90	0.311475	8	90	0.347107
9	90	0.336066	9	90	0.264463
0	91	0.180328	0	91	0.165289
1	91	0.303279	1	91	0.173554
2	91	0.204918	2	91	0.322314
3	91	0.245902	3	91	0.256198
4	91	0.319672	4	91	0.404959
5	91	0.344262	5	91	0.272727
6	91	0.368852	6	91	0.404959
7	91	0.221311	7	91	0.289256
8	91	0.393443	8	91	0.297521
9	91	0.319672	9	91	0.173554
0	92	0.204918	0	92	0.305785
1	92	0.311475	1	92	0.31405
2	92	0.360656	2	92	0.256198
3	92	0.213115	3	92	0.239669
4	92	0.262295	4	92	0.380165
5	92	0.360656	5	92	0.247934
6	92	0.319672	6	92	0.289256
7	92	0.172131	7	92	0.338843
8	92	0.352459	8	92	0.322314
9	92	0.213115	9	92	0.256198
0	93	0.327869	0	93	0.31405
1	93	0.237705	1	93	0.280992
2	93	0.418033	2	93	0.198347
3	93	0.229508	3	93	0.289256
4	93	0.295082	4	93	0.289256
5	93	0.213115	5	93	0.22314
6	93	0.278689	6	93	0.446281
7	93	0.180328	7	93	0.305785
8	93	0.262295	8	93	0.363636
9	93	0.295082	9	93	0.355372
0	94	0.319672	0	94	0.280992
1	94	0.319672	1	94	0.338843
2	94	0.42623	2	94	0.190083
3	94	0.245902	3	94	0.371901
4	94	0.188525	4	94	0.165289
5	94	0.344262	5	94	0.272727
6	94	0.336066	6	94	0.355372
7	94	0.188525	7	94	0.363636
8	94	0.295082	8	94	0.479339
9	94	0.254098	9	94	0.256198
0	95	0.344262	0	95	0.305785
1	95	0.327869	1	95	0.280992
2	95	0.508197	2	95	0.22314
3	95	0.254098	3	95	0.31405
4	95	0.213115	4	95	0.264463
5	95	0.295082	5	95	0.214876
6	95	0.393443	6	95	0.413223
7	95	0.122951	7	95	0.446281
8	95	0.204918	8	95	0.429752
9	95	0.295082	9	95	0.239669
0	96	0.229508	0	96	0.157025
1	96	0.245902	1	96	0.347107
2	96	0.418033	2	96	0.239669
3	96	0.270492	3	96	0.239669
4	96	0.213115	4	96	0.264463
5	96	0.418033	5	96	0.214876
6	96	0.491803	6	96	0.396694
7	96	0.122951	7	96	0.545455
8	96	0.360656	8	96	0.363636
9	96	0.352459	9	96	0.31405
0	97	0.204918	0	97	0.247934
1	97	0.295082	1	97	0.206612
2	97	0.270492	2	97	0.264463
3	97	0.270492	3	97	0.22314
4	97	0.303279	4	97	0.239669
5	97	0.385246	5	97	0.22314
6	97	0.360656	6	97	0.421488
7	97	0.122951	7	97	0.644628
8	97	0.303279	8	97	0.396694
9	97	0.336066	9	97	0.289256
0	98	0.278689	0	98	0.239669
1	98	0.204918	1	98	0.190083
2	98	0.278689	2	98	0.272727
3	98	0.278689	3	98	0.190083
4	98	0.336066	4	98	0.264463
5	98	0.344262	5	98	0.289256
6	98	0.401639	6	98	0.504132
7	98	0.196721	7	98	0.628099
8	98	0.360656	8	98	0.404959
9	98	0.336066	9	98	0.338843
0	99	0.270492	0	99	0.165289
1	99	0.221311	1	99	0.165289
2	99	0.270492	2	99	0.289256
3	99	0.262295	3	99	0.22314
4	99	0.344262	4	99	0.239669
5	99	0.270492	5	99	0.305785
6	99	0.393443	6	99	0.438017
7	99	0.237705	7	99	0.677686
8	99	0.45082	8	99	0.322314
9	99	0.311475	9	99	0.256198
			0	100	0.198347
			1	100	0.198347
			2	100	0.322314
			3	100	0.214876
			4	100	0.396694
			5	100	0.338843
			6	100	0.380165
			7	100	0.619835
			8	100	0.429752
			9	100	0.256198

## Sheet: no_perturbation
Target clades from the parsimony tree			Target clades from the maximum likelihood tree
	Raw	Percentage		Raw	Percentage
Average	0.888525	0.888525	Average	0.876033	0.876033
Std. Dev.	0.0197781	0.0197781	Std. Dev.	0.0292517	0.0292517
Max.	0.909836	0.909836	Max.	0.917355	0.917355
Min.	0.852459	0.852459	Min.	0.834711	0.834711
