# Supplementary material for: Machine learning models accurately predict clades of proteocephalidean tapeworms (Onchoproteocephalidea) based on host and biogeographical data
Source: Cladistics. 2025 Mar 6;41(3):264–82. doi: 10.1111/cla.12610 (PMC12065121; doi:10.1111/cla.12610)
Supplement: Supplementary file 1 — Appendix S1. List of supplementary tables (both in csv and xlsx formats). Appendix S1a. List of newly collected tapeworms and associated metadata. Appendix S1b. Summary data of all tapeworm sequences used in the phylogenetic analysis. Appendix S1c. Codification of characters and associate states for the character optimization analysis. Appendix S1d. States of character for each terminal used in the character optimization analysis. Appendix S1e. Categorial attributes and associated states used in the random forest analysis. Appendix S1f. Selected clades used for training the Random Forest algorithm. Appendix S1g. List of synonyms used through the analyses. Appendix S2. Individual character optimization files. Appendix S2a. List of non‐ambiguous transformations and their type. Appendix S2b. Detailed character matrix used to generate the TNT file. Appendix S2c. Legend for characters and character states. Appendix S2d. Non‐ambiguous synapomorphies of each node. Appendix S2e. Character matrix in TNT file. Appendix S2f. Tree in Newick format containing branch labels (nodes). Appendix S2g. PDF file of the tree including transformations in nodes with three or more terminals. Appendix S3. Alignment and Tree search files. Appendix S3a. Alignment‐ready for the tree search in TNT (28S rRNA). Appendix S3b. Alignment‐ready for the tree search in TNT (MT‐CO1). Appendix S3c. Alignment‐ready for the tree search in TNT (TOTAL). Appendix S3d. TNT script for the tree search. Appendix S3e. Most parsimonious trees in Newick format. Appendix S3f. TNT script for summarizing the strict consensus tree. Appendix S3g. TNT script for the branch length assessment. Appendix S3h. TNT script for the branch support and frequency analysis. Appendix S3i. Consensus tree in Newick format (no branch lengths or support values). Appendix S3j. Complete consensus tree (including branch lengths, support and frequency values). Appendix S3k. Consensus tree, including Goodman‐Bremer and Jackknife values, in PDF [file CLA-41-264-s001.zip › cla12610-sup-0001-AppendixS1a.xlsx]

## Sheet: Sheet1
Appendix_S1a List of newly collected tapeworms subjected to molecular and phylogenetic analyses
Field code	Acc. code	Cestode species	New molecular data		Host species	Host Order/Family	Locality
			28S rRNA	MT-CO1
PI	892B	Brooksiella praeputialis	NO	YES	Cetopsis coecutiens	Siluriformes/Cetopsidae	Amazon River, Iquitos, Loreto, Peru
BR-PR	83A	Cangatiella arandasi	YES	YES	Trachelyopterus galeatus	Siluriformes/Auchenipteridae	Paraná River, Porto Rico-PR, Brazil
SG	58A	Cangatiella arandasi	YES	YES	Trachelyopterus galeatus	Siluriformes/Auchenipteridae	Piracicaba River, Santa Maria da Serra-SP, Brazil
SG	59A	Cangatiella arandasi	YES	YES	Trachelyopterus galeatus	Siluriformes/Auchenipteridae	Piracicaba River, Santa Maria da Serra-SP, Brazil
SG	67B	Cangatiella arandasi	YES	NO	Trachelyopterus galeatus	Siluriformes/Auchenipteridae	Piracicaba River, Santa Maria da Serra-SP, Brazil
OBLC	1	Cangatiella macdonaghi	YES	YES	Odontesthes bonariensis	Atheriniformes/Atherinopidae	Helvecia Lagoon, Córdoba, Argentina
BR-PR	20D	Choanoscolex abscisus	YES	YES	Pseudoplatystoma corruscans	Siluriformes/Pimelodidae	Paraná River, Porto Rico-PR, Brazil
BR-PA	05C	Cichlidocestus gillesi	YES	NO	Aequidens tetramerus*	Cichliformes/Cichlidae	Marapanim River, Igarapé-Açu-PA, Brazil**
BR-PR	20A	Harriscolex nathaliae	YES	NO	Pseudoplatystoma corruscans	Siluriformes/Pimelodidae	Paraná River, Porto Rico-PR, Brazil
BR-PR	95D	Harriscolex nathaliae	YES	YES	Pseudoplatystoma corruscans	Siluriformes/Pimelodidae	Paraná River, Porto Rico-PR, Brazil
BR-RO	66B	Houssayela cf. sudobim	YES	NO	Pseudoplatystoma fasciatum	Siluriformes/Pimelodidae	Quatro Cachoeiras River, Ariquemes-RO, Brazil
BR-TO	28A	Monticellia cf. ventrei	YES	NO	Pinirampus pirinampu	Siluriformes/Pimelodidae	Araguaia River, Santa Isabel do Araguaia-PA, Brazil
BR-TO	28C	Monticellia cf. ventrei	YES	YES	Pinirampus pirinampu	Siluriformes/Pimelodidae	Araguaia River, Santa Isabel do Araguaia-PA, Brazil
SG	51A	Monticellia magna	YES	YES	Pimelodus maculatus	Siluriformes/Pimelodidae	Piracicaba River, Santa Maria da Serra-SP, Brazil
SG	56A	Monticellia magna	YES	YES	Pimelodus maculatus	Siluriformes/Pimelodidae	Piracicaba River, Santa Maria da Serra-SP, Brazil
SG	71A	Monticellia magna	YES	NO	Pimelodus maculatus	Siluriformes/Pimelodidae	Piracicaba River, Santa Maria da Serra-SP, Brazil
SG	71B	Monticellia magna	YES	NO	Pimelodus maculatus	Siluriformes/Pimelodidae	Piracicaba River, Santa Maria da Serra-SP, Brazil
BR-MS	12A	Monticellia ventrei	YES	YES	Pinirampus pirinampu	Siluriformes/Pimelodidae	Miranda River, Corumbá-MS, Brazil
BR-MS	12C	Monticellia ventrei	YES	NO	Pinirampus pirinampu	Siluriformes/Pimelodidae	Miranda River, Corumbá-MS, Brazil
BR-MS	38E	Monticellia ventrei	YES	NO	Pinirampus pirinampu	Siluriformes/Pimelodidae	Miranda River, Corumbá-MS, Brazil
BR-X	38D	Monticellia ventrei	YES	YES	Pinirampus pirinampu	Siluriformes/Pimelodidae	Xingu River, Altamira-PA, Brazil
BR-TO	20A	Nomimoscolex admonticellia	YES	YES	Pinirampus pirinampu	Siluriformes/Pimelodidae	Araguaia River, Santa Isabel do Araguaia-PA, Brazil**
BR-X	19B	Nomimoscolex admonticellia	YES	NO	Pinirampus pirinampu	Siluriformes/Pimelodidae	Xingu River, Altamira-PA, Brazil
BR-RO	59A	Nomimoscolex sudobim	YES	NO	Pseudoplatystoma fasciatum	Siluriformes/Pimelodidae	Quatro Cachoeiras River, Ariquemes-RO, Brazil**
BR-RO	59B	Nomimoscolex sudobim	YES	NO	Pseudoplatystoma fasciatum	Siluriformes/Pimelodidae	Quatro Cachoeiras River, Ariquemes-RO, Brazil**
BR-TO	19G	Nomimoscolex sudobim	YES	YES	Pseudoplatystoma cf. reticulatum	Siluriformes/Pimelodidae	Araguaia River, Santa Isabel do Araguaia-PA, Brazil**
BR-TO	19K	Nomimoscolex sudobim	YES	NO	Pseudoplatystoma cf. reticulatum	Siluriformes/Pimelodidae	Araguaia River, Santa Isabel do Araguaia-PA, Brazil**
BR	821A	Peltidocotyle sp.	YES	NO	Sorubimichthys planiceps	Siluriformes/Pimelodidae	Amazon River, Itacoatiara-AM, Brazil
BR-RO	59E	Peltidocotyle sp.	YES	NO	Pseudoplatystoma fasciatum	Siluriformes/Pimelodidae	Quatro Cachoeiras River, Ariquemes-RO, Brazil
BR-TO	19M	Proteocephalidae gen. sp. 3	YES	YES	Pseudoplatystoma cf. reticulatum	Siluriformes/Pimelodidae	Araguaia River, Santa Isabel do Araguaia-PA, Brazil
BR-X	38B	Proteocephalidae gen. sp. 6	YES	NO	Pinirampus pirinampu	Siluriformes/Pimelodidae	Xingu River, Altamira-PA, Brazil
BR-TO	10B	Proteocephalidae gen. sp. 7	YES	YES	Phractocephalus hemioliopterus	Siluriformes/Pimelodidae	Araguaia River, Santa Isabel do Araguaia-PA, Brazil
BR-TO	10C	Proteocephalidae gen. sp. 7	YES	NO	Phractocephalus hemioliopterus	Siluriformes/Pimelodidae	Araguaia River, Santa Isabel do Araguaia-PA, Brazil
BR-PR	213C	Proteocephalidae gen. sp. 8	YES	NO	Ageneiosus ucayalensis	Siluriformes/Auchenipteridae	Paraná River, Porto Rico-PR, Brazil
BR-RO	58A	Proteocephalidae gen. sp. 9	YES	NO	Hypophthalmus edentatus	Siluriformes/Pimelodidae	Jamari River, Ariquemes-RO, Brazil
BR-RO	58C	Proteocephalidae gen. sp. 9	YES	NO	Hypophthalmus edentatus	Siluriformes/Pimelodidae	Jamari River, Ariquemes-RO, Brazil
BR-RO	44A	Proteocephalus cf. hobergi	YES	YES	Oxydoras niger	Siluriformes/Doradidae	Jamari River, Ariquemes-RO, Brazil
BR-RO	44C	Proteocephalus cf. hobergi	YES	NO	Oxydoras niger	Siluriformes/Doradidae	Jamari River, Ariquemes-RO, Brazil
SG	41A	Proteocephalus microscopicus	YES	YES	Cichla kelberi	Cichliformes/Cichlidae	Paranapanema River, Salto Grande-SP, Brazil
SG	41B	Proteocephalus microscopicus	YES	YES	Cichla kelberi	Cichliformes/Cichlidae	Paranapanema River, Salto Grande-SP, Brazil
BR-PR	37A	Proteocephalus vazzolerae	YES	YES	Leporinus friderici	Characiformes/Anostomidae	Paraná River, Porto Rico-PR, Brazil
BR-PR	139A	Proteocephalus vazzolerae	YES	YES	Schizodon borellii*	Characiformes/Anostomidae	Paraná River, Porto Rico-PR, Brazil
SG	07A	Proteocephalus vazzolerae	YES	YES	Leporinus friderici	Characiformes/Anostomidae	Paranapanema River, Salto Grande-SP, Brazil
BR-RO	64B	Pseudocrepidobothrium sp.	YES	NO	Pseudoplatystoma reticulatum	Siluriformes/Pimelodidae	Quatro Cachoeiras River, Ariquemes-RO, Brazil
BR-RO	64C	Pseudocrepidobothrium sp.	YES	NO	Pseudoplatystoma reticulatum	Siluriformes/Pimelodidae	Quatro Cachoeiras River, Ariquemes-RO, Brazil
SG	57A	Pseudoendorchis sp.	YES	YES	Pimelodus maculatus	Siluriformes/Pimelodidae	Piracicaba River, Santa Maria da Serra-SP, Brazil
BR-TO	09B	Scholzia emarginata	YES	YES	Phractocephalus hemioliopterus	Siluriformes/Pimelodidae	Araguaia River, Santa Isabel do Araguaia-PA, Brazil**
BR-TO	24B	Scholzia emarginata	YES	YES	Pseudoplatystoma fasciatum*	Siluriformes/Pimelodidae	Araguaia River, Santa Isabel do Araguaia-PA, Brazil**
BR-RO	66F	Spasskyellina sp.	YES	NO	Pseudoplatystoma fasciatum	Siluriformes/Pimelodidae	Quatro Cachoeiras River, Ariquemes-RO, Brazil
BR-MS	06B	Spasskyellina spinulifera	YES	YES	Pseudoplatystoma reticulatum*	Siluriformes/Pimelodidae	Miranda River, Corumbá-MS, Brazil
BR-PR	88A	Spasskyellina spinulifera	YES	NO	Pseudoplatystoma corruscans	Siluriformes/Pimelodidae	Paraná River, Porto Rico-PR, Brazil
BR-PR	88B	Spasskyellina spinulifera	YES	NO	Pseudoplatystoma corruscans	Siluriformes/Pimelodidae	Paraná River, Porto Rico-PR, Brazil
BR-RO	66E	Spasskyellina spinulifera	YES	NO	Pseudoplatystoma fasciatum	Siluriformes/Pimelodidae	Quatro Cachoeiras River, Ariquemes-RO, Brazil**
BR-TO	14A	Spasskyellina spinulifera	YES	YES	Pseudoplatystoma cf. reticulatum	Siluriformes/Pimelodidae	Araguaia River, Santa Isabel do Araguaia-PA, Brazil**
BR-TO	19C	Spatulifer cf. rugosa	YES	YES	Pseudoplatystoma cf. reticulatum	Siluriformes/Pimelodidae	Araguaia River, Santa Isabel do Araguaia-PA, Brazil
BR-TO	19F	Spatulifer cf. rugosa	YES	NO	Pseudoplatystoma cf. reticulatum	Siluriformes/Pimelodidae	Araguaia River, Santa Isabel do Araguaia-PA, Brazil
SG	50B	Spatulifer maringaensis	NO	YES	Sorubim lima	Siluriformes/Pimelodidae	Piracicaba River, Santa Maria da Serra-SP, Brazil
BR-RO	59I	Spatulifer sp.	YES	NO	Pseudoplatystoma fasciatum	Siluriformes/Pimelodidae	Quatro Cachoeiras River, Ariquemes-RO, Brazil
*New host records. **New river basin records. Brazilian states acronyms: AM – Amazonas; MS – Mato Grosso do Sul; PA – Pará; PR – Paraná; RO – Rondônia; SP – São Paulo
