# Supplementary material for: Machine learning models accurately predict clades of proteocephalidean tapeworms (Onchoproteocephalidea) based on host and biogeographical data
Source: Cladistics. 2025 Mar 6;41(3):264–82. doi: 10.1111/cla.12610 (PMC12065121; doi:10.1111/cla.12610)
Supplement: Supplementary file 1 — Appendix S1. List of supplementary tables (both in csv and xlsx formats). Appendix S1a. List of newly collected tapeworms and associated metadata. Appendix S1b. Summary data of all tapeworm sequences used in the phylogenetic analysis. Appendix S1c. Codification of characters and associate states for the character optimization analysis. Appendix S1d. States of character for each terminal used in the character optimization analysis. Appendix S1e. Categorial attributes and associated states used in the random forest analysis. Appendix S1f. Selected clades used for training the Random Forest algorithm. Appendix S1g. List of synonyms used through the analyses. Appendix S2. Individual character optimization files. Appendix S2a. List of non‐ambiguous transformations and their type. Appendix S2b. Detailed character matrix used to generate the TNT file. Appendix S2c. Legend for characters and character states. Appendix S2d. Non‐ambiguous synapomorphies of each node. Appendix S2e. Character matrix in TNT file. Appendix S2f. Tree in Newick format containing branch labels (nodes). Appendix S2g. PDF file of the tree including transformations in nodes with three or more terminals. Appendix S3. Alignment and Tree search files. Appendix S3a. Alignment‐ready for the tree search in TNT (28S rRNA). Appendix S3b. Alignment‐ready for the tree search in TNT (MT‐CO1). Appendix S3c. Alignment‐ready for the tree search in TNT (TOTAL). Appendix S3d. TNT script for the tree search. Appendix S3e. Most parsimonious trees in Newick format. Appendix S3f. TNT script for summarizing the strict consensus tree. Appendix S3g. TNT script for the branch length assessment. Appendix S3h. TNT script for the branch support and frequency analysis. Appendix S3i. Consensus tree in Newick format (no branch lengths or support values). Appendix S3j. Complete consensus tree (including branch lengths, support and frequency values). Appendix S3k. Consensus tree, including Goodman‐Bremer and Jackknife values, in PDF [file CLA-41-264-s001.zip › cla12610-sup-0002-AppendixS1b.xlsx]

## Sheet: Official
Appendix_S1b Summary data for the isolates of proteocephalid tapeworms used in the molecular analyses. Host names were updated either as per fishbase database, www.fishbase.org (02/2024), or the Global Cestode Database, https://tapewormdb.uconn.edu/ (last accession on April 2024). GenBank numbers in bold indicate sequences generated as part of this study.
Terminal ID	Taxon (as per GenBank annotation)	Updated assigment (as per specific literature)	Host species	Voucher number	Accession Number		Source
					28S rRNA	MT-CO1
	OUTGROUP
OD292_	Matticestus anneae	–	Pristis clavata	LRP-9313	MG952949	–	Caira et al. (2018)
OD293_	Matticestus anneae	–	Pristis clavata	LRP-9314	MG952948	–	Caira et al. (2018)
OD290_	Matticestus kathleenae	–	Pristis clavata	LRP-9319	MG952947	–	Caira et al. (2018)
OD291_	Matticestus kathleenae	–	Pristis clavata	LRP-9320	MG952946	–	Caira et al. (2018)
OD536_	Onchoproteocephalidea gen. n. 8 sp. n. 1	Matticestus kathleenae	Pristis clavata	LRP-8309	KF685765	–	Caira et al. (2014)
Clistobothrium_	Clistobothrium montaukensis (ROOT)	–	Isurus oxyrhynchus	N/A	JQ268541	EF095259	Waeschenbach et al. (2007, 2012)
Pachybothirum_	Pachybothrium hutsoni	–	Nebrius ferrugineus	N/A	JQ268551	EF095260	Waeschenbach et al. (2007, 2012)
OD171_	Potamotrygonocestus sp.	–	Potamotrygon orbignyi	MZUSP-7996	–	MZ594639	Trevisan et al. (2021)
OD172_	Potamotrygonocestus cf. fitzgeraldae	–	Potamotrygon tatianae	LRP-8288	KF685773	–	Caira et al. (2014)
OD457_	Acanthobothrium zimmeri	–	Urogymnus acanthobothrium	LRP-4363	FJ843602	–	Fyler et al. (2009)
OD458_	Acanthobothrium zimmeri	–	Urogymnus acanthobothrium	LRP-4362	FJ843603	–	Fyler et al. (2009)
OD459_	Acanthobothrium wedli	–	Zearaja nasuta	P962**	MH913271	–	Bennett et al. (2019)
OD460_	Acanthobothrium wedli	–	Tripterygiidae gen. sp.*	N/A	OQ407773	–	Bennett et al. (2023)
OD461_	Acanthobothrium wedli	–	Zearaja nasuta	N/A	MH924013	–	Bennett et al. (2019)
OD462_	Acanthobothrium wedli	–	Sprattus antipodum*	N/A	OQ407772	–	Bennett et al. (2023)
OD463_	Acanthobothrium wedli	–	Zearaja nasuta	N/A	MH924011	–	Bennett et al. (2019)
OD464_	Acanthobothrium wedli	–	Zearaja nasuta	N/A	MH924012	–	Bennett et al. (2019)
OD465_	Acanthobothrium sp.	–	Octopus maya*	N/A	OP035622	–	Marmolejo-Guzmán et al. (2022)
OD466_	Acanthobothrium sp.	–	Hypanus sp.	MZUSP-8035	–	MZ594630	Trevisan et al. (2021)
OD467_	Acanthobothrium sp.	–	Hypanus sp.	MZUSP-8034	–	MZ594629	Trevisan et al. (2021)
OD468_	Acanthobothrium sp.	–	Hypanus sp.	MZUSP-8033	–	MZ594628	Trevisan et al. (2021)
OD469_	Acanthobothrium sp.	–	Hypanus sp.	MZUSP-7998	–	MZ594642	Trevisan et al. (2021)
OD470_	Acanthobothrium sp.	–	Cynoscion nebulosus*	LRP-7296	GQ470121	–	Jensen and Bullard (2010)
OD471_	Acanthobothrium sp.	–	Diplectrum formosum*	LRP-7304	GQ470123	–	Jensen and Bullard (2010)
OD472_	Acanthobothrium sp.	–	Diplectrum formosum*	LRP-7303	GQ470122	–	Jensen and Bullard (2010)
OD473_	Acanthobothrium sp.	–	Diplectrum formosum*	LRP-7306	GQ470117	–	Jensen and Bullard (2010)
OD474_	Acanthobothrium sp.	–	Diplectrum formosum*	LRP-7305	GQ470116	–	Jensen and Bullard (2010)
OD475_	Acanthobothrium sp.	–	Diplectrum formosum*	LRP-7309	GQ470120	–	Jensen and Bullard (2010)
OD476_	Acanthobothrium sp.	–	Diplectrum formosum*	LRP-7308	GQ470119	–	Jensen and Bullard (2010)
OD477_	Acanthobothrium sp.	–	Diplectrum formosum*	LRP-7307	GQ470118	–	Jensen and Bullard (2010)
OD478_	Acanthobothrium sp.	–	Paralichthys lethostigma*	LRP-7331***	GQ470114	–	Jensen and Bullard (2010)
OD479_	Acanthobothrium sp.	–	Paralichthys lethostigma*	LRP-7332***	GQ470124	–	Jensen and Bullard (2010)
OD480_	Acanthobothrium sp.	–	Lagodon rhomboides*	LRP-7312	GQ470115	–	Jensen and Bullard (2010)
OD481_	Acanthobothrium sp.	–	Urogymnus lobistoma	LRP-4557	FJ843593	–	Fyler et al. (2009)
OD482_	Acanthobothrium sp.	–	Nectocarcinus antarcticus*	N/A	MH924014	–	Bennett et al. (2019)
OD483_	Acanthobothrium sp.	–	Hypanus longus	N/A	–	JQ268538	Waeschenbach et al. (2012)
OD484_	Acanthobothrium sp.	–	Hypanus say	LRP-7237	GQ470113	–	Jensen and Bullard (2010)
OD485_	Acanthobothrium sp.	–	Hypanus say	LRP-7235	GQ470110	–	Jensen and Bullard (2010)
OD486_	Acanthobothrium sp.	–	Hypanus say	LRP-7236	GQ470112	–	Jensen and Bullard (2010)
OD487_	Acanthobothrium sp.	–	Hypanus say	LRP-7234	GQ470111	–	Jensen and Bullard (2010)
OD488_	Acanthobothrium sp.	–	Bathyraja cousseauae	P391**	MH688727	–	Beer et al. (2019)
OD489_	Acanthobothrium sp.	–	Bathyraja magellanica	P448**	MH688726	–	Beer et al. (2019)
OD490_	Acanthobothrium sp.	–	Leucoraja naevus	UKP16**	MH688725	–	Beer et al. (2019)
OD491_	Acanthobothrium sp.	–	Raja montagui	UKP15**	MH688724	–	Beer et al. (2019)
OD492_	Acanthobothrium sp.	–	Sprattus antipodum*	N/A	OQ407771	–	Bennett et al. (2023)
OD493_	Acanthobothrium sp.	–	Zearaja nasuta	OMNZ:IV5693	MH686154	–	Beer et al. (2019)
OD494_	Acanthobothrium sp.	–	Octopus vulgaris*	N/A	MN660289	–	Tedesco et al. (2020)
OD495_	Acanthobothrium sp.	–	Octopus vulgaris*	N/A	MN660288	–	Tedesco et al. (2020)
OD496_	Acanthobothrium sp.	–	Octopus vulgaris*	N/A	MN660287	–	Tedesco et al. (2020)
OD497_	Acanthobothrium sp.	–	Octopus vulgaris*	N/A	MN660286	–	Tedesco et al. (2020)
OD498_	Acanthobothrium sp.	–	Octopus vulgaris*	N/A	MN660285	–	Tedesco et al. (2020)
OD499_	Acanthobothrium sp.	–	Octopus vulgaris*	N/A	MN660284	–	Tedesco et al. (2020)
OD500_	Acanthobothrium sp.	–	Octopus vulgaris*	N/A	MN660283	–	Tedesco et al. (2020)
OD501_	Acanthobothrium sp.	–	Dasyatis pastinaca	N/A	MT295366	–	Unpublished
OD502_	Acanthobothrium sp.	–	Trachinotus rhodopus*	N/A	MZ048231	–	Adán-Torres et al. (2022)
OD503_	Acanthobothrium sp.	–	Trachinotus rhodopus*	N/A	MZ048232	–	Adán-Torres et al. (2022)
OD504_	Acanthobothrium sp.	–	Genypterus blacodes*	N/A	OQ407770	–	Bennett et al. (2023)
OD505_	Acanthobothrium sp.	–	Zearaja nasuta	OMNZ:IV5692	MH686155	–	Beer et al. (2019)
OD506_	Acanthobothrium sp.	–	Hemerocoetes monopterygius*	N/A	OQ407769	–	Bennett et al. (2023)
OD507_	Acanthobothrium sp.	–	Tripterygiidae gen. sp.*	N/A	OQ407768	–	Bennett et al. (2023)
OD508_	Acanthobothrium sp.	Acanthobothrium cleofanus	Hypanus longus	N/A	AF286953	–	Olson et al. (2001)
OD509_	Acanthobothrium santarosaliense	–	Heterodontus mexicanus	LRP-8300	KF685751	–	Caira et al. (2014)
OD510_	Acanthobothrium romanowi	–	Urogymnus acanthobothrium	LRP-4349	FJ843599	–	Fyler et al. (2009)
OD511_	Acanthobothrium romanowi	–	Urogymnus acanthobothrium	LRP-4350	FJ843598	–	Fyler et al. (2009)
OD512_	Acanthobothrium rodmani	–	Urogymnus acanthobothrium	LRP-4340	FJ843596	–	Fyler et al. (2009)
OD513_	Acanthobothrium rodmani	–	Urogymnus acanthobothrium	LRP-4341	FJ843597	–	Fyler et al. (2009)
OD514_	Acanthobothrium popi	–	Urogymnus acanthobothrium	LRP-4332	FJ843601	–	Fyler et al. (2009)
OD515_	Acanthobothrium popi	–	Urogymnus acanthobothrium	LRP-4331	FJ843600	–	Fyler et al. (2009)
OD516_	Acanthobothrium parviuncinatum		Urobatis maculatus	N/A	EF095264	–	Waeschenbach et al. (2007)
OD517_	Acanthobothrium oceanharvestae	–	Urogymnus acanthobothrium	LRP-4321	FJ843594	–	Fyler et al. (2009)
OD518_	Acanthobothrium oceanharvestae	–	Urogymnus acanthobothrium	LRP-4322	FJ843595	–	Fyler et al. (2009)
OD519_	Acanthobothrium matttaylori	–	Rhynchobatus palpebratus	USNPC-104281/USNM-1399263	HQ917927	–	Fyler and Caira (2011)
OD520_	Acanthobothrium masnihae	–	Urogymnus polylepis	LRP-4555	FJ843605	–	Fyler et al. (2009)
OD521_	Acanthobothrium margieae	–	Orectolobus japonicus	LRP-7478***	HQ437682	–	Fyler (2011)
OD522_	Acanthobothrium margieae	–	Orectolobus japonicus	LRP-7479***	HQ437683	–	Fyler (2011)
OD523_	Acanthobothrium margieae	–	Orectolobus ornatus	QM-G232739–41	MH729998	–	Cutmore et al. (2018)
OD524_	Acanthobothrium katherineae	–	Squaliolus aliae	N/A	MT395344	–	Gallagher and Caira (2020)
OD525_	Acanthobothrium jeanneae	–	Rhynchobatus palpebratus	LRP-7579	HQ917928	–	Fyler and Caira (2011)
OD526_	Acanthobothrium hypermekkolpos	–	Rhynchobatus palpebratus	LRP-7592	HQ917929	–	Fyler and Caira (2011)
OD527_	Acanthobothrium hypermekkolpos	–	Rhynchobatus palpebratus	LRP-7593	HQ917930	–	Fyler and Caira (2011)
OD528_	Acanthobothrium filicolle	Acanthobothrium sp.	Zearaja nasuta	P484**	MH913266	–	Bennett et al. (2019)
OD529_	Acanthobothrium filicolle	Acanthobothrium sp.	Zearaja nasuta	P959**	MH913269	–	Bennett et al. (2019)
OD530_	Acanthobothrium filicolle	Acanthobothrium sp.	Zearaja nasuta	P487**	MH913268	–	Bennett et al. (2019)
OD531_	Acanthobothrium cf. terezae	–	Paratrygon aiereba	MZUSP-6970	–	JF803661	Reyda and Marques (2011)
OD532_	Acanthobothrium brevissime	–	Hypanus say	N/A	EU170363	–	Holland et al. (2009)
OD533_	Acanthobothrium brevissime	–	Branchiostoma floridae*	SIO-BIC-PT50-52	EU170364	–	Holland et al. (2009)
OD534_	Acanthobothrium brevissime	–	Ensis minor*	SIO-BIC-Pt55	FJ357445	–	Holland and Wilson (2009)
	INGROUP
PS451_	Acanthotaenia shipleyi	–	Varanus salvator	MHNG-PLAT-36546	MK328917	MK328925	de Chambrier et al. (2019)
PS455_	Acanthotaenia shipleyi	–	Varanus salvator	MHNG-PLAT-75441	MK328920	MK328928	de Chambrier et al. (2019)
PS454_	Acanthotaenia shipleyi	–	Varanus salvator	MHNG-PLAT-75444	MK328921	MK328929	de Chambrier et al. (2019)
PS453_	Acanthotaenia shipleyi	–	Varanus salvator	MHNG-PLAT-75445	MK328922	MK328930	de Chambrier et al. (2019)
PS452_	Acanthotaenia shipleyi	–	Varanus salvator	MHNG-PLAT-36543	MK328923	MK328931	de Chambrier et al. (2019)
PD456_	Acanthotaenia cf. shipleyi	–	Varanus salvator	MHNG-PLAT-32887	AJ583453	–	de Chambrier et al. (2004)
PS447_	Acanthotaenia susanae	–	Varanus nebulosus	MHNG-PLAT-75440	MK328924	MK328932	de Chambrier et al. (2019)
PS449_	Acanthotaenia sp.	–	Varanus indicus	MHNG-PLAT-34201	MK328918	MK328926	de Chambrier et al. (2019)
PS448_	Acanthotaenia sp.	–	Varanus indicus	MHNG-PLAT-34204	MK328919	MK328927	de Chambrier et al. (2019)
PD450_	Acanthotaenia sp.	Rostellotaenia nilotica	Varanus exanthematicus	MHNG-PLAT-25026	AJ388593	–	Zehnder and Mariaux (1999)
PD298_	Ageneiella brevifilis	Mariauxiella brevifilis	Ageneiosus inermis	MHNG-PLAT-21841	AJ388600	–	Zehnder and Mariaux (1999)
PD445_	Amphoteromorphus ninoi	–	Brachyplatystoma filamentosum	MHNG-PLAT-22239	AJ388624	–	de Chambrier et al. (2004)
PD446_	Amphoteromorphus ninoi	–	Brachyplatystoma vaillanti	MHNG-PLAT-22205	AJ275066	–	Zehnder and Mariaux (1999)
PD444_	Amphoteromorphus parkamoo	–	Zungaro zungaro	MHNG-PLAT-22245	AJ388595	–	Zehnder and Mariaux (1999)
PD443_	Amphoteromorphus peniculus	–	Brachyplatystoma rousseauxii	MHNG-PLAT-60052	KP729410	–	de Chambrier et al. (2015a)
PD442_	Amphoteromorphus piraeeba	–	Brachyplatystoma filamentosum	MHNG-PLAT-22227	KP729407	AJ275050	de Chambrier et al. (2015a); unpublished
PD441_	Amphoteromorphus piriformis	–	Brachyplatystoma rousseauxii	MHNG-PLAT-22211	AJ275231	–	de Chambrier et al. (2004)
PD220_	Ophiotaenia gallardi	Australophiotaenia sp. 2	Notechis scutatus	MHNG-PLAT-36529	AJ388615	–	Zehnder and Mariaux (1999)
PD196_	Ophiotaenia sp.	Australophiotaenia sp. 2	Notechis scutatus	MHNG-PLAT-34205	KC785989	–	Scholz et al. (2013)
PS219_	Ophiotaenia gallardi	Australophiotaenia gallardi	Pseudechis porphyriacus	MHNG-PLAT-36550	KC786025	KC785990	Scholz et al. (2013)
PD214_	Ophiotaenia longmani	Australophiotaenia longmani	Aspidites ramsayi	MHNG-PLAT-36551	–	KC785991	Scholz et al. (2013)
PS197_	Ophiotaenia sp.	Australophiotaenia sp. 1	Antaresia maculosa	MHNG-PLAT-36548	KC786024	KC785988	Scholz et al. (2013)
PS440_	Australotaenia bunthangi	–	Enhydris enhydris	MHNG-PLAT-75447	KP729409	MK328933	de Chambrier et al. (2015a, 2019)
PD435_	Barsonella lafoni	–	Clarias gariepinus	MHNG-PLAT-32821	FM955145	–	de Chambrier et al. (2009)
PD436_	Barsonella lafoni	–	Clarias cf. anguillaris	MHNG-PLAT-49394	FM955142	–	de Chambrier et al. (2009)
PD437_	Barsonella lafoni	–	Clarias gariepinus	MHNG-PLAT-49397	FM955144	–	de Chambrier et al. (2009)
PD438_	Barsonella lafoni	–	Clarias gariepinus	MHNG-PLAT-49399	FM955143	–	de Chambrier et al. (2009)
PS439_	Barsonella lafoni	–	Clarias gariepinus	NHMUK-PBI-655	KC786015	KC785980	Scholz et al. (2013)
PD434_	Brayela karuatayi	–	Platynematichthys notatus	MHNG-PLAT-63128	KP729406	–	de Chambrier et al. (2015a)
PD433_	Brooksiella praeputialis	–	Cetopsis coecutiens	MHNG-PLAT-21996	AJ275229	PQ340940	de Chambrier et al. (2004); present study
PS432_	Cangatiella arandasi	–	Trachelyopterus galeatus	CHIBB #796L	PQ343989	PQ340969	present study
PS431_	Cangatiella arandasi	–	Trachelyopterus galeatus	CHIBB #797L	PQ343988	PQ340968	present study
PS430_	Cangatiella arandasi	–	Trachelyopterus galeatus	CHIBB #798L	PQ343987	PQ340967	present study
PD429_	Cangatiella arandasi	–	Trachelyopterus galeatus	CHIBB #799L	PQ343963	–	present study
PD428_	Cangatiella arandasi	–	Trachelyopterus galeatus	MHNG-PLAT-34736	KP729411	–	de Chambrier et al. (2015a)
PS427_	Cangatiella macdonaghi	–	Odontesthes bonariensis	CHIBB #800L	PQ343986	PQ340966	present study
PD426_	Chambriella megacephala	–	Zungaro jahu	MHNG-PLAT-34745	KY207447	–	Alves et al. (2017a)
PD425_	Chambriella megacephala	–	Zungaro zungaro	CHIOC-38484	KY207448	–	Alves et al. (2017a)
PS424_	Chambriella megacephala	–	Sorubimichthys planiceps	MHNG-PLAT-91863	KY207449	PQ350129	Alves et al. (2017a); present study
PS423_	Choanoscolex abscisus	–	Pseudoplatystoma corruscans	CHIBB #801L	PQ343985	PQ340965	present study
PS422_	Choanoscolex abscisus	–	Pseudoplatystoma corruscans	MHNG-PLAT-17905	AJ388630	AJ275046	Zehnder and Mariaux (1999); unpublished
PD421_	Choanoscolex cf. abscisus	–	Pseudoplatystoma fasciatum	MHNG-PLAT-25102	AJ275064	–	de Chambrier et al. (2004)
PD420_	Cichlidocestus gillesi	–	Aequidens tetramerus	CHIBB #802L	PQ343962	–	present study
PD419_	Cichlidocestus gillesi	–	Cichlasoma amazonarum	IPCAS C-733	KY403889	–	de Chambrier et al. (2017)
PD414_	Corallobothrium solidum	–	Malapterurus electricus	MHNG-PLAT-31553	AJ583450	–	de Chambrier et al. (2004)
PD418_	Corallobothrium cf. solidum	–	Malapterurus monsembeensis	MHNG-PLAT-63117	JN005780	–	Scholz et al. (2011)
PD412_	Corallotaenia intermedia	–	Ameiurus melas	MHNG-PLAT-25795	AJ275232	–	de Chambrier et al. (2004)
PD411_	Corallotaenia minutia	Corallotaenia intermedia	Ameiurus melas	CNHE-4887	AY548164	–	Rosas-Valdez et al. (2004)
PD410_	Corallotaenia parafimbriatum	Corallotaenia parafimbriata	Ameiurus melas	CNHE-5064	AY548163	–	Rosas-Valdez et al. (2004)
PS409_	Corallotaenia parafimbriata	–	Ameiurus melas	IPCAS C-284	MT151019	MT150949	Scholz et al. (2020)
PS407_	Corallotaenia sp. 1	–	Ameiurus melas	N/A	MT193856	MT193854	Scholz et al. (2020)
PS408_	Corallotaenia sp. 1	–	Ameiurus melas	N/A	MT193855	MT193844	Scholz et al. (2020)
PS406_	Corallotaenia sp. 2	–	Ameiurus melas	N/A	MT193857	MT193853	Scholz et al. (2020)
PD404_	Crepidobothrium gerrardii	–	Boa constrictor	MHNG-PLAT-66546	KC786018	–	Scholz et al. (2013)
PD399_	Electrotaenia malopteruri	–	Malapterurus electricus	MHNG-PLAT-33995	JX477434	–	Ash et al. (2012)
PD401_	Electrotaenia malopteruri	–	Malapterurus electricus	N/A	MG649379	–	Abdel-Gaber et al. (2018)
PS400_	Electrotaenia malopteruri	–	Malapterurus electricus	MHNG-PLAT-62876	MT611167	MT627469	de Chambrier et al. (2020)
PS398_	Endorchis piraeeba	–	Brachyplatystoma filamentosum	MHNG-PLAT-21738	AJ388603	AJ275060	Zehnder and Mariaux (1999)
PS396_	Ephedrocephalus microcephalus	–	Phractocephalus hemioliopterus	MHNG-PLAT-21910	AJ388605	AJ275056	Zehnder and Mariaux (1999)
PS397_	Ephedrocephalus microcephalus	–	Phractocephalus hemioliopterus	NHMUK-PBI-690	KC786017	KC785982	Scholz et al. (2013)
PD416_	Corallobothrium fimbriatum	Essexiella fimbriata	Ictalurus dugesii	CNHE-4219	AY548160	–	Rosas-Valdez et al. (2004)
PD417_	Corallobothrium fimbriatum	Essexiella fimbriata	Ictalurus punctatus	CNHE-4235	AY548161	–	Rosas-Valdez et al. (2004)
PD415_	Corallobothrium fimbriatum	Essexiella fimbriata	Ictalurus balsanus	CNHE-4217	AY548162	–	Rosas-Valdez et al. (2004)
PS393_	Essexiella fimbriata	–	Ictalurus punctatus	IPCAS C-716/1	MT193859	MT193843	Scholz et al. (2020)
PS394_	Essexiella fimbriata	–	Ictalurus punctatus	MHNG-PLAT-75436	MT151020	MT150950	Scholz et al. (2020)
PS395_	Essexiella fimbriata	–	Ictalurus punctatus	IPCAS C-716/1	MT193858	MT193842	Scholz et al. (2020)
PD413_	Corallobothrium sp.	Corallotaenia sp.	Ameiurus nebulosus	CMNPA-2014-0008	–	KM538086	Van Steenkiste et al. (2015)
PS392_	Frezella vaucheri	–	Tocantinsia piresi	CHIOC-37979a	KM387399	PQ340964	Alves et al. (2015); present study
PS390_	Gangesia agraensis	–	Wallago attu	MHNG-PLAT-75457	JX477443	ON176182	Ash et al. (2012); Marick et al. (2023)
PD385_	Gangesia agraensis	–	Wallago attu	N/A	JX477431	–	Ash et al. (2012)
PD387_	Gangesia agraensis	–	Wallago attu	N/A	JX477436	–	Ash et al. (2012)
PS386_	Gangesia agraensis	–	Wallago attu	N/A	JX477435	ON176176	Ash et al. (2012); Marick et al. (2023)
PS388_	Gangesia agraensis	–	Wallago attu	N/A	JX477439	ON176179	Ash et al. (2012); Marick et al. (2023)
PS389_	Gangesia agraensis	–	Wallago attu	N/A	JX477440	ON176180	Ash et al. (2012); Marick et al. (2023)
PS391_	Gangesia agraensis	–	Wallago attu	MHNG-PLAT-75452	JX477454	MT627473	Ash et al. (2012); de Chambrier et al. (2020)
PS382_	Gangesia bengalensis	–	Wallago attu	N/A	JX477429	ON176175	Ash et al. (2012); Marick et al. (2023)
PD380_	Gangesia bengalensis	–	Wallago attu	N/A	JX477427	–	Ash et al. (2012)
PD381_	Gangesia bengalensis	–	Wallago attu	N/A	JX477428	–	Ash et al. (2012)
PD384_	Gangesia bengalensis	–	Wallago attu	N/A	KY018599	–	Jasrotia and Kaur (2017)
PS383_	Gangesia bengalensis	–	Wallago attu	N/A	JX477438	ON176178	Ash et al. (2012); Marick et al. (2023)
PD377_	Gangesia macrones	–	Sperata seenghala	N/A	JX477444	–	Ash et al. (2012)
PD378_	Gangesia macrones	–	Sperata seenghala	N/A	JX477445	–	Ash et al. (2012)
PS376_	Gangesia macrones	–	Sperata seenghala	N/A	JX477433	ON176169	Ash et al. (2012); Marick et al. (2023)
PS379_	Gangesia macrones	–	Sperata seenghala	N/A	JX477446	ON176183	Ash et al. (2012); Marick et al. (2023)
PD340_	Gangesia sp.	Gangesia mukutmanipuensis	Ompok bimaculatus	ZSI/W11087/1	ON181456	–	Marick et al. (2023)
PD341_	Gangesia sp.	Gangesia mukutmanipuensis	Ompok bimaculatus	ZSI/W11082	ON181457	–	Marick et al. (2023)
PS339_	Gangesia sp.	Gangesia mukutmanipuensis	Ompok bimaculatus	MHNG-PLAT-67053	ON181446	ON176195	Marick et al. (2023)
PD359_	Gangesia oligonchis	–	Tachysurus fulvidraco	N/A	MH665414	–	Fu et al. (2019)
PD360_	Gangesia oligonchis	–	Tachysurus fulvidraco	N/A	MH665420	–	Fu et al. (2019)
PD361_	Gangesia oligonchis	–	Tachysurus fulvidraco	N/A	MH665415	–	Fu et al. (2019)
PD362_	Gangesia oligonchis	–	Tachysurus fulvidraco	N/A	MH665421	–	Fu et al. (2019)
PD363_	Gangesia oligonchis	–	Tachysurus fulvidraco	N/A	MH665416	–	Fu et al. (2019)
PD364_	Gangesia oligonchis	–	Tachysurus fulvidraco	N/A	MH665422	–	Fu et al. (2019)
PD365_	Gangesia oligonchis	–	Tachysurus fulvidraco	N/A	MH665417	–	Fu et al. (2019)
PD366_	Gangesia oligonchis	–	Tachysurus fulvidraco	N/A	MH665423	–	Fu et al. (2019)
PD367_	Gangesia oligonchis	–	Tachysurus fulvidraco	N/A	MH665418	–	Fu et al. (2019)
PD368_	Gangesia oligonchis	–	Tachysurus fulvidraco	N/A	MH665419	–	Fu et al. (2019)
PD371_	Gangesia oligonchis	–	Tachysurus fulvidraco	N/A	JX477448	–	Ash et al. (2012)
PD373_	Gangesia oligonchis	–	Tachysurus fulvidraco	N/A	JX477451	–	Ash et al. (2012)
PD374_	Gangesia oligonchis	–	Tachysurus fulvidraco	N/A	–	MF314173	Li et al. (2019)
PD375_	Gangesia oligonchis	–	Tachysurus fulvidraco	N/A	MF537487	–	Fu et al. (2019)
PS357_	Gangesia oligonchis	–	Tachysurus fulvidraco	N/A	ON181450	ON176188	Marick et al. (2023)
PS358_	Gangesia oligonchis	–	Tachysurus fulvidraco	N/A	ON181451	ON176189	Marick et al. (2023)
PS370_	Gangesia oligonchis	–	Tachysurus fulvidraco	N/A	JX477449	ON176194	Ash et al. (2012); Marick et al. (2023)
PS372_	Gangesia oligonchis	–	Tachysurus fulvidraco	N/A	JX477450	ON176187	Ash et al. (2012); Marick et al. (2023)
PS369_	Gangesia oligonchis	–	Tachysurus fulvidraco	MHNG-PLAT-79137	JX477452	MT627472	Ash et al. (2012); de Chambrier et al. (2020)
PD355_	Gangesia parasiluri	–	Silurus asotus	N/A	AJ388590	–	Zehnder and Mariaux (1999)
PD356_	Gangesia parasiluri	–	Silurus biwaensis	N/A	–	ON176181	Marick et al. (2023)
PS352_	Gangesia parasiluri	–	Silurus asotus	N/A	ON181444	ON176173	Marick et al. (2023)
PS353_	Gangesia parasiluri	–	Silurus asotus	N/A	ON181445	ON176174	Marick et al. (2023)
PD354_	Gangesia parasiluri	–	Silurus asotus	MHNG-PLAT-22436	AF286935	–	Olson et al. (2001)
PS347_	Gangesia polyonchis	–	Silurus asotus	N/A	ON181448	ON176185	Marick et al. (2023)
PS348_	Gangesia polyonchis	–	Silurus asotus	N/A	ON181449	ON176186	Marick et al. (2023)
PS349_	Gangesia polyonchis	–	Silurus asotus	N/A	ON181452	ON176190	Marick et al. (2023)
PS350_	Gangesia polyonchis	–	Silurus asotus	N/A	ON181447	ON176184	Marick et al. (2023)
PS351_	Gangesia polyonchis	–	Silurus asotus	N/A	ON181453	ON176191	Marick et al. (2023)
PS346_	Gangesia sp.	–	Silurus cf. soldatovi	N/A	ON181439	ON176166	Marick et al. (2023)
PS345_	Gangesia sp.	–	Silurus cf. soldatovi	N/A	ON181440	ON176167	Marick et al. (2023)
PS344_	Gangesia sp.	–	Silurus cf. soldatovi	N/A	ON181441	ON176168	Marick et al. (2023)
PS343_	Gangesia sp.	–	Silurus cf. soldatovi	N/A	ON181442	ON176171	Marick et al. (2023)
PS342_	Gangesia sp.	–	Silurus cf. soldatovi	N/A	ON181443	ON176172	Marick et al. (2023)
PS337_	Gangesia vachai	–	Wallago attu	N/A	JX477432	ON176170	Ash et al. (2012); Marick et al. (2023)
PS338_	Gangesia vachai	–	Mystus cf. tengara	N/A	JX477437	ON176177	Ash et al. (2012); Marick et al. (2023)
PD336_	Gibsoniela mandube	–	Ageneiosus sp.	MHNG-PLAT-63119	KP729412	–	de Chambrier et al. (2015a)
PS335_	Gibsoniela meursaulti	–	Ageneiosus inermis	CHIOC-39535	MW798190	MW811139	Alves et al. (2021a)
PS334_	Gibsoniela meursaulti	–	Ageneiosus inermis	MHNG-PLAT-21839	AJ388631	AJ275061	Zehnder and Mariaux (1999); unpublished
PD333_	Glanitaenia osculata	–	Silurus glanis	N/A	AJ388619	–	Zehnder and Mariaux (1999)
PS332_	Glanitaenia osculata	–	Silurus glanis	MHNG-PLAT-68396	KX768937	KX768943	Scholz et al. (2017)
PD331_	Goezeella mariae	–	Pimelodella cristata	IPCAS C-759	MF370208	–	Alves et al. (2017b)
PS330_	Goezeella siluri	–	Pinirampus pirinampu	MHNG-PLAT-21877	AJ388612	AJ275058	Zehnder and Mariaux (1999); unpublished
PS329_	Goezeella siluri	–	Pinirampus pirinampu	MHNG-PLAT-85161	MF370207	PQ340963	Alves et al. (2017b); present study
PD328_	Harriscolex kaparari	–	Pseudoplatystoma tigrinum	MHNG-PLAT-22018	AJ275227	–	de Chambrier et al. (2004)
PD327_	Harriscolex nathaliae	–	Pseudoplatystoma corruscans	CHIBB #803L	PQ343961	–	present study
PS326_	Harriscolex nathaliae	–	Pseudoplatystoma corruscans	CHIBB #804L	PQ343984	PQ340962	present study
PD325_	Houssayela sudobim	–	Sorubimichthys planiceps	MHNG-PLAT-62586	KP729404	–	de Chambrier et al. (2015a)
PD166_	Houssayela cf. sudobim	–	Pseudoplatystoma fasciatum	CHIBB #805L	PQ343946	–	present study
PD324_	Jauella glandicephalus	–	Zungaro jahu	MHNG-PLAT-31179	KP729399	–	de Chambrier et al. (2015a)
PS322_	Kapsulotaenia beveridgei	–	Varanus rosenbergi	MHNG-PLAT-36553	MT611165	MT627461	de Chambrier et al. (2020)
PS323_	Kapsulotaenia beveridgei	–	Varanus rosenbergi	MHNG-PLAT-32554	MT611164	MT627455	de Chambrier et al. (2020)
PS318_	Kapsulotaenia sp. 1	Kapsulotaenia beveridgei	Varanus rosenbergi	MHNG-PLAT-32842	AJ583452	MT627460	de Chambrier et al. (2004, 2020)
PS320_	Kapsulotaenia cannoni	–	Varanus gouldii	MHNG-PLAT-36705	MT611163	MT627458	de Chambrier et al. (2020)
PS321_	Kapsulotaenia cannoni	–	Varanus gouldii	MHNG-PLAT-36703	MT611162	MT627452	de Chambrier et al. (2020)
PD314_	Kapsulotaenia tidswelli	–	Varanus giganteus	N/A	MW092173	–	Thompson et al. (2020)
PD315_	Kapsulotaenia tidswelli	–	Varanus gouldii	N/A	MW092174	–	Thompson et al. (2020)
PS312_	Kapsulotaenia tidswelli	–	Varanus varius	MHNG-PLAT-36696	MT611157	MT627456	de Chambrier et al. (2020)
PS313_	Kapsulotaenia tidswelli	–	Varanus varius	MHNG-PLAT-36697	MT611156	MT627449	de Chambrier et al. (2020)
PS307_	Kapsulotaenia varia	–	Varanus varius	MHNG-PLAT-36702	MT611159	MT627459	de Chambrier et al. (2020)
PS308_	Kapsulotaenia varia	–	Varanus varius	MHNG-PLAT-36701	MT611161	MT627448	de Chambrier et al. (2020)
PS309_	Kapsulotaenia varia	–	Varanus varius	MHNG-PLAT-36700	MT611160	MT627468	de Chambrier et al. (2020)
PS311_	Kapsulotaenia sp.	Kapsulotaenia varia	Varanus varius	MHNG-PLAT-32840	AJ583451	MT627453	de Chambrier et al. (2004, 2020)
PS310_	Kapsulotaenia sp.	Kapsulotaenia varia	Varanus varius	MHNG-PLAT-32838	AJ583454	MT627463	de Chambrier et al. (2004, 2020)
PS316_	Kapsulotaenia sp.	Kapsulotaenia sp. 5	Varanus varius	MHNG-PLAT-36549	MT611166	MT627462	de Chambrier et al. (2020)
PS317_	Kapsulotaenia sp.	Kapsulotaenia sp. 6	Varanus sp.	MHNG-PLAT-32509	MT611158	MT627457	de Chambrier et al. (2020)
PS319_	Kapsulotaenia sp.	Kapsulotaenia sp. 2	Varanus cf. gouldii	MHNG-PLAT-32839	AJ583455	MT627454	de Chambrier et al. (2004, 2020)
PS306_	Macrobothriotaenia ficta	–	Xenopeltis unicolor	MHNG-PLAT-75454	KC786020	KC785984	Scholz et al. (2013)
PD303_	Manaosia bracodemoca	–	Sorubim lima	MHNG-PLAT-34186	KP729414	–	de Chambrier et al. (2015a)
PD301_	Manaosia bracodemoca	–	Sorubim lima	CHIOC-39531	MW798191	–	Alves et al. (2021a)
PD305_	Manaosia bracodemoca	–	Sorubim lima	CHIOC-39533a	MW798192	–	Alves et al. (2021a)
PS302_	Manaosia bracodemoca	–	Sorubim lima	CHIOC-39534	MW798194	MW811143	Alves et al. (2021a)
PS304_	Manaosia bracodemoca	–	Sorubim lima	CHIOC39533b	MW798193	MW811144	Alves et al. (2021a)
PS299_	Manaosia piscatorum	–	Hemisorubim platyrhynchos	MHNG-PLAT-36518	MW798195	MW811142	Alves et al. (2021a)
PS300_	Manaosia piscatorum	–	Hemisorubim platyrhynchos	IPCAS C-404/1	MW798196	MW811141	Alves et al. (2021a)
PS297_	Mariauxiella brevifilis	–	Ageneiosus inermis	CHIOC-39529	MW798189	MW811145	Alves et al. (2021a)
PS296_	Mariauxiella pimelodi	–	Pimelodus ornatus	CHIOC-39444	MW244589	MW244031	Alves et al. (2021b)
PD295_	Marsypocephalus heterobranchus	–	Heterobranchus bidorsalis	MHNG-PLAT-62973	KP729408	–	de Chambrier et al. (2015a)
PD294_	Marsypocephalus rectangulus	–	Clarias anguillaris	MHNG-PLAT-49366	KP729405	–	de Chambrier et al. (2015a)
PD271_	Megathylacoides sp.	Megathylacoides giganteum	Amia calva	MHNG-PLAT-35384	FM956087	–	de Chambrier et al. (2009)
PD288_	Megathylacoides giganteum	–	Ictalurus punctatus	N/A	AY307118	–	Rosas-Valdez et al. (2004)
PD287_	Megathylacoides giganteum	–	Ictalurus dugesii	N/A	AY307117	–	Rosas-Valdez et al. (2004)
PS279_	Megathylacoides giganteum	–	Ictalurus punctatus	HWML-216239; IPCAS C-26/1	MT193863	MT193848	Scholz et al. (2020)
PS280_	Megathylacoides giganteum	–	Ictalurus punctatus	HWML-216239; IPCAS C-26/1	MT193862	MT193847	Scholz et al. (2020)
PS281_	Megathylacoides giganteum	–	Ictalurus punctatus	HWML-216239; IPCAS C-26/1	MT193866	MT193851	Scholz et al. (2020)
PS282_	Megathylacoides giganteum	–	Ictalurus punctatus	MHNG-PLAT-75435	MT151016	MT150946	Scholz et al. (2020)
PS283_	Megathylacoides giganteum	–	Ictalurus punctatus	HWML-216239; IPCAS C-26/1	MT193861	MT193846	Scholz et al. (2020)
PS284_	Megathylacoides giganteum	–	Ictalurus punctatus	HWML-216239; IPCAS C-26/1	MT193865	MT193850	Scholz et al. (2020)
PS285_	Megathylacoides giganteum	–	Ictalurus punctatus	HWML-216239; IPCAS C-26/1	MT193864	MT193849	Scholz et al. (2020)
PS286_	Megathylacoides giganteum	–	Ictalurus punctatus	HWML-216239; IPCAS C-26/1	MT193860	MT193845	Scholz et al. (2020)
PD275_	Megathylacoides lamothei	–	Ictalurus furcatus	CNHE-4888	AY548165	–	Rosas-Valdez et al. (2004)
PD276_	Megathylacoides lamothei	–	Ictalurus furcatus	CNHE-4889	AY548166	–	Rosas-Valdez et al. (2004)
PD277_	Megathylacoides lamothei	–	Ictalurus furcatus	N/A	AY307119	–	Rosas-Valdez et al. (2004)
PD278_	Megathylacoides lamothei	–	Ictalurus furcatus	N/A	AY307120	–	Rosas-Valdez et al. (2004)
PS273_	Megathylacoides lamothei	–	Ictalurus furcatus	N/A	MT193867	MT193852	Scholz et al. (2020)
PS274_	Megathylacoides lamothei	–	Ictalurus furcatus	MHNG-PLAT-97961, 97962, 97003	MT151018	MT150948	Scholz et al. (2020)
PS270_	Megathylacoides tva	–	Pylodictis olivaris	MHNG-PLAT-94062	MT151017	MT150947	Scholz et al. (2020)
PD272_	Megathylacoides sp.	Megathylacoides giganteum	Amia calva	MHNG-PLAT-35373	FM956086	–	de Chambrier et al. (2009)
PS269_	Megathylacus brooksi	Megathylacus jandia	Zungaro zungaro	MHNG-PLAT-21874	AJ388596	AJ275059	Zehnder and Mariaux (1999)
PD268_	Monticellia cf. ventrei	–	Pinirampus pirinampu	CHIBB #806L	PQ343960	–	present study
PS267_	Monticellia cf. ventrei	–	Pinirampus pirinampu	CHIBB #807L	PQ343983	PQ340961	present study
PS254_	Monticellia ventrei	–	Pinirampus pirinampu	CHIBB #808L	PQ343980	PQ340958	present study
PD253_	Monticellia ventrei	–	Pinirampus pirinampu	CHIBB #809L	PQ343957	–	present study
PD252_	Monticellia ventrei	–	Pinirampus pirinampu	CHIBB #810L	PQ343956	–	present study
PD251_	Monticellia ventrei	–	Pinirampus pirinampu	CHIBB #811L	PQ343955	–	present study
PD266_	Monticellia ventrei	–	Pinirampus pirinampu	CHIBB #811L	–	PQ340939	present study
PS265_	Monticellia coryphicephala	–	Salminus brasiliensis	MHNG-PLAT-17984	AJ238832	AJ275047	Zehnder and Mariaux (1999)
PS264_	Monticellia magna	–	Pimelodus maculatus	CHIBB #812L	PQ343982	PQ340960	present study
PS263_	Monticellia magna	–	Pimelodus maculatus	CHIBB #813L	PQ343981	PQ340959	present study
PD262_	Monticellia magna	–	Pimelodus maculatus	CHIBB #814L	PQ343959	–	present study
PD261_	Monticellia magna	–	Pimelodus maculatus	CHIBB #815L	PQ343958	–	present study
PS259_	Monticellia magna	–	Pimelodus cf. blochii	CHIOC-39446	MW244593	MW244035	Alves et al. (2021b)
PS257_	Monticellia magna	–	Pimelodus cf. blochii	CHIOC-39447	MW244594	MW244036	Alves et al. (2021b)
PS258_	Monticellia magna	–	Pimelodus fur	CHIOC-39445	MW244590	MW244032	Alves et al. (2021b)
PS256_	Monticellia magna	–	Pimelodus fur	CHIOC-39448	MW244591	MW244033	Alves et al. (2021b)
PS260_	Monticellia magna	–	Pimelodus maculatus	CHIOC-39449	MW244592	MW244034	Alves et al. (2021b)
PD255_	Monticellia ophisterni	–	Ophisternon aenigmaticum	N/A	AY307121	–	Scholz et al. (2003)
PS249_	Nomimoscolex admonticellia	–	Pinirampus pirinampu	CHIBB #10630	PQ343979	PQ340957	present study
PD250_	Nomimoscolex admonticellia	–	Pinirampus pirinampu	CHIBB #816L	PQ343954	–	present study
PD248_	Nomimoscolex admonticellia	–	Pinirampus pirinampu	MHNG-PLAT-21870	AJ388628	–	Zehnder and Mariaux (1999)
PD247_	Nomimoscolex chubbi	–	Gymnotus carapo	MHNG-PLAT-20351	AJ388625	–	Zehnder and Mariaux (1999)
PD246_	Nomimoscolex dorad	–	Brachyplatystoma rousseauxii	MHNG-PLAT-22269	AJ388613	–	Zehnder and Mariaux (1999)
PD243_	Nomimoscolex lenha	–	Sorubimichthys planiceps	MHNG-PLAT-63218	MN626403	–	Alves et al. (2019)
PD245_	Nomimoscolex lenha	–	Sorubimichthys planiceps	MHNG-PLAT-63219	MN626404	–	Alves et al. (2019)
PS244_	Nomimoscolex lenha	Riggenbachiella sp.	Sorubimichthys planiceps	MHNG-PLAT-21740	AJ388611	AJ275057	Zehnder and Mariaux (1999); unpublished
PD242_	Nomimoscolex lopesi	–	Pseudoplatystoma fasciatum	MHNG-PLAT-21963	AJ388618	–	Zehnder and Mariaux (1999)
PS241_	Nomimoscolex matogrossensis	–	Hoplias malabaricus	MHNG-PLAT-17913	AJ388614	AJ275045	Zehnder and Mariaux (1999); unpublished
PS239_	Nomimoscolex microacetabula	–	Pimelodus maculatus	CHIOC-39450	MW244595	MW244037	Alves et al. (2021b)
PD241_	Nomimoscolex microacetabula	–	Pimelodus maculatus	CHIOC-39451	MW244596	–	Alves et al. (2021b)
PS240_	Nomimoscolex microacetabula	–	Pimelodus maculatus	CHIOC-39452	MW244597	MW244038	Alves et al. (2021b)
PD237_	Nomimoscolex piraeeba	–	Brachyplatystoma capapretum	MHNG-PLAT-22284	AJ388608	–	Zehnder and Mariaux (1999)
PD238_	Nomimoscolex piraeeba	–	Brachyplatystoma capapretum	MHNG-PLAT-22284	AF286936	–	Olson et al. (2001)
PD236_	Nomimoscolex sudobim	–	Pseudoplatystoma fasciatum	CHIBB #817L	PQ343953	–	present study
PD235_	Nomimoscolex sudobim	–	Pseudoplatystoma fasciatum	CHIBB #818L	PQ343952	–	present study
PS234_	Nomimoscolex sudobim	–	Pseudoplatystoma cf. reticulatum	CHIBB #819L	PQ343978	PQ340956	present study
PD233_	Nomimoscolex sudobim	–	Pseudoplatystoma cf. reticulatum	CHIBB #820L	PQ343951	–	present study
PD232_	Nomimoscolex sudobim	–	Pseudoplatystoma fasciatum	MHNG-PLAT-21969	AJ388597	–	Zehnder and Mariaux (1999)
PD229_	Nomimoscolex suspectus	–	Brachyplatystoma filamentosum	MHNG-PLAT-22307	AJ275067	–	de Chambrier et al. (2004)
PD231_	Nomimoscolex suspectus	–	Brachyplatystoma rousseauxii	MHNG-PLAT-22308	AJ275068	–	de Chambrier et al. (2004)
PD230_	Nomimoscolex suspectus	–	Brachyplatystoma vaillanti	MHNG-PLAT-22298	AJ388602	–	de Chambrier et al. (2004)
PD228_	Nupelia portoriquensis	Spatulifer maringaensis	Sorubim lima	MHNG-PLAT-34185	KP729401	–	de Chambrier et al. (2015a)
PS227_	Ophiotaenia azevedoi	–	Bothrops jararaca	MHNG-PLAT-36871	OL845861	OL840331	Diard et al. (2022)
PS226_	Ophiotaenia bungari	–	Bungarus fasciatus	MHNG-PLAT-75442	KC786022	KC785987	Scholz et al. (2013)
PS225_	Ophiotaenia catzeflisi	–	Bothrops jararaca	MHNG-PLAT-36878	OL845863	OL840333	Diard et al. (2022)
PS224_	Ophiotaenia echidis	–	Echis carinatus sochureki	MHNG-PLAT-120508	MW703700	MW703548	de Chambrier et al. (2021)
PD223_	Ophiotaenia europaea	–	Natrix maura	MHNG-PLAT-18407	AJ388598	–	Zehnder and Mariaux (1999)
PS222_	Ophiotaenia europaea	–	Ameiurus nebulosus*	N/A	MZ675524	MZ675527	Ondračková et al. (2021)
PD221_	Ophiotaenia filaroides	–	Ambystoma tigrinum	MHNG-PLAT-63372	KP729416	–	de Chambrier et al. (2015a)
PD218_	Ophiotaenia grandis	Ophiotaenia marenzelleri	Agkistrodon piscivorus	N/A	AJ388632	–	Zehnder and Mariaux (1999)
PS216_	Ophiotaenia jarara	–	Bothrops jararaca	MHNG-PLAT-36872	OL845864	OL840334	Diard et al. (2022)
PS217_	Ophiotaenia jarara	–	Bothrops jararaca	MHNG-PLAT-12393	AJ388607	AJ275055	Zehnder and Mariaux (1999)
PS215_	Ophiotaenia lapata	–	Madagascarophis colubrina	MHNG-PLAT-79567	KC786021	KC785985	Scholz et al. (2013)
PD213_	Ophiotaenia ophiodex	–	Causus maculatus	MHNG-PLAT-25962	AJ388620	–	Zehnder and Mariaux (1999)
PS195_	Ophiotaenia sp.	Ophiotaenia oreae	Compsophis infralineatus	MHNG-PLAT-79571	KC786023	KC785986	Diard et al. (2022)
PS212_	Ophiotaenia paraguayensis	–	Hydrodynastes gigas	MHNG-PLAT-16927	AJ388629	AJ275052	Zehnder and Mariaux (1999); unpublished
PD211_	Ophiotaenia perspicua	–	Nerodia rhombifer	MHNG-PLAT-35370	KP729415	–	de Chambrier et al. (2015a)
PS210_	Ophiotaenia sanbernardinensis	–	Helicops leopardinus	MHNG-PLAT-18251	AJ388637	AJ275049	Zehnder and Mariaux (1999); unpublished
PS204_	Ophiotaenia saphena	–	Aquarana clamitans	MHNG-PLAT-129871	OQ168419	OQ200062	Scholz et al. (2023)
PS205_	Ophiotaenia saphena	–	Aquarana clamitans	MHNG-PLAT-129872	OQ168418	OQ200061	Scholz et al. (2023)
PS206_	Ophiotaenia saphena	–	Aquarana clamitans	MHNG-PLAT-129871	OQ168417	OQ200060	Scholz et al. (2023)
PS207_	Ophiotaenia saphena	–	Aquarana catesbeiana	IPCAS C-917/1	OQ168421	OQ200064	Scholz et al. (2023)
PS208_	Ophiotaenia saphena	–	Aquarana catesbeiana	IPCAS C-917/1	OQ168420	OQ200063	Scholz et al. (2023)
PD209_	Ophiotaenia saphena	Ophiotaenia sp.	Lithobates pipiens	MHNG-PLAT-32851	KP729402	–	de Chambrier et al. (2015a)
PD202_	Ophiotaenia sp.	–	Brachycephalus pernix	N/A	KJ507659	–	Ribeiro et al. (2014)
PD203_	Ophiotaenia sp.	–	Crotalus durissus	N/A	–	KT375455	Almeida et al. (2016)
PS201_	Ophiotaenia sp.	–	Palusophis bifossatus	MHNG-PLAT-18250	OL845860	OL840330	Diard et al. (2022)
PS200_	Ophiotaenia sp.	–	Boaedon fuliginosus	MHNG-PLAT-34000	OL845865	OL840335	Diard et al. (2022)
PS199_	Ophiotaenia sp.	–	Porthidium nasutum	MHNG-PLAT-36720	OL845862	OL840332	Diard et al. (2022)
PD198_	Ophiotaenia sp.	–	Trimeresurus flavomaculatus	MHNG-PLAT-82498	OL845866	–	Diard et al. (2022)
PS194_	Ophiotaenia sp.	–	Lithobates sphenocephalus	N/A	OQ168424	OQ200067	Scholz et al. (2023)
PS193_	Ophiotaenia sp.	–	Lithobates sphenocephalus	N/A	OQ168425	OQ200068	Scholz et al. (2023)
PS192_	Ophiotaenia sp.	–	Lithobates pipiens	MHNG-PLAT-34675	OQ168422	OQ200065	Scholz et al. (2023)
PS191_	Ophiotaenia sp.	–	Lithobates pipiens	MHNG-PLAT-35299	OQ168423	OQ200066	Scholz et al. (2023)
PD189_	Ophiotaenia tigrina	–	Hoplobatrachus tigerinus	N/A	MG372008	–	unpublished
PD190_	Ophiotaenia tigrina	–	Hoplobatrachus tigerinus	N/A	KY574290	–	unpublished
PS188_	Pangasiocestus romani	–	Pangasius larnaudii	MHNG-PLAT-75449	KP729397	MT627466	de Chambrier et al. (2015a, 2020)
PD186_	Paraproteocephalus parasiluri	–	Silurus asotus	MHNG-PLAT-79104	KX768938	–	Scholz et al. (2017)
PD187_	Paraproteocephalus parasiluri	–	Silurus asotus	MHNG-PLAT-22438	AJ388604	–	Zehnder and Mariaux (1999)
PD184_	Peltidocotyle lenha	–	Zungaro zungaro	MHNG-PLAT-22373	AJ238837	–	Zehnder and de Chambrier (2000)
PD182_	Peltidocotyle lenha	–	Zungaro zungaro	MHNG-PLAT-21912	AJ238834	–	Zehnder and de Chambrier (2000)
PD183_	Peltidocotyle lenha	–	Sorubimichthys planiceps	MHNG-PLAT-22021	AJ238836	–	Zehnder and de Chambrier (2000)
PD181_	Peltidocotyle rugosa	–	Pseudoplatystoma reticulatum	MHNG-PLAT-22374	AJ238835	–	Zehnder and Mariaux (1999)
PS180_	Peltidocotyle rugosa	–	Pseudoplatystoma reticulatum	MHNG-PLAT-22374	AF286937	AJ275044	Olson et al. (2001)
PD185_	Peltidocotyle sp.	–	Sorubimichthys planiceps	MHNG-PLAT-0021883	PQ343950	–	present study
PD179_	Peltidocotyle sp.	–	Pseudoplatystoma fasciatum	CHIBB #821L	PQ343949	–	present study
PD175_	Postgangesia inarmata	–	Silurus glanis	MHNG-PLAT-34212	AM931032	–	de Chambrier et al. (2008)
PD176_	Postgangesia inarmata	–	Silurus glanis	N/A	JX477441	–	Ash et al. (2012)
PD178_	Postgangesia inarmata	–	Silurus triostegus	N/A	–	MZ052221	unpublished
PS177_	Postgangesia inarmata	–	Silurus glanis	N/A	JX477442	MT627471	Ash et al. (2012); de Chambrier et al. (2020)
PS173_	Postgangesia orientalis	–	Chanodichthys dabryi	N/A	ON181454	ON176192	Marick et al. (2023)
PS174_	Postgangesia orientalis	–	Chanodichthys dabryi	N/A	ON181455	ON176193	Marick et al. (2023)
PD159_	Proteocephalidae sp.	Proteocephalidae gen. sp. 1	Amia calva	MHNG-PLAT-35548	FM956088	–	de Chambrier et al. (2009)
PS170_	Proteocephalidae gen. sp. 2	–	Pimelodus maculatus	CHIOC-39455	MW244598	MW244039	Alves et al. (2021b)
PS169_	Proteocephalidae gen. sp. 3	–	Pseudoplatystoma cf. reticulatum	CHIBB #822L	PQ343977	PQ340955	present study
PD165_	Proteocephalidae gen. sp. 6	–	Pinirampus pirinampu	CHIBB #823L	PQ343945	–	present study
PS164_	Proteocephalidae gen. sp. 7	–	Phractocephalus hemioliopterus	CHIBB #824L	PQ343976	PQ340954	present study
PD163_	Proteocephalidae gen. sp. 7	–	Phractocephalus hemioliopterus	CHIBB #825L	PQ343944	–	present study
PD162_	Proteocephalidae gen. sp. 8	–	Ageneiosus ucayalensis	CHIBB #826L	PQ343943	–	present study
PD161_	Proteocephalidae gen. sp. 9	–	Hypophthalmus edentatus	CHIBB #827L	PQ343941	–	present study
PD160_	Proteocephalidae gen. sp. 9	–	Hypophthalmus edentatus	CHIBB #827L	PQ343942	–	present study
PD156_	Proteocephalidea sp.	Pseudoendorchis felipei	Paratrygon aiereba	N/A	AY193877	–	Reyda and Olson (2003)
PD157_	Proteocephalidea sp.	Pseudoendorchis felipei	Paratrygon aiereba	N/A	AY193878	–	Reyda and Olson (2003)
PD158_	Proteocephalidea sp.	Pseudoendorchis felipei	Paratrygon aiereba	N/A	AY193879	–	Reyda and Olson (2003)
PD151_	Proteocephalus ambloplitis	–	Anguilla japonica	N/A	LC723861	–	unpublished
PD152_	Proteocephalus ambloplitis	Proteocephalus sp.	Amia calva	MHNG-PLAT-35374	FM956084	–	de Chambrier et al. (2009)
PD153_	Proteocephalus ambloplitis	Proteocephalus sp.	Ictalurus punctatus	MHNG-PLAT-36278	FM956085	–	de Chambrier et al. (2009)
PD154_	Proteocephalus ambloplitis	–	Lepomis macrochirus	N/A	AJ388633	–	Zehnder and Mariaux (1999)
PD155_	Proteocephalus ambloplitis	–	Micropterus salmoides	N/A	LC723860	–	unpublished
PD148_	Proteocephalus chamelensis	–	Gobiomorus maculatus	N/A	AJ275233	–	de Chambrier et al. (2004)
PS149_	Proteocephalus cf. hobergi	–	Oxydoras niger	CHIBB #828L	PQ343975	PQ340953	present study
PD150_	Proteocephalus cf. hobergi	–	Oxydoras niger	CHIBB #828L	PQ343940	–	present study
PS147_	Proteocephalus demshini	–	Barbatula toni	IPCAS C-727	KX768942	KX768950	Scholz et al. (2017)
PD146_	Proteocephalus exiguus	Proteocephalus fallax	Coregonus sp.	MHNG-PLAT-21681	AJ388626	–	Zehnder and Mariaux (1999)
PS131_	Proteocephalus longicollis	Proteocephalus exiguus	Micropterus dolomieu	N/A	MN061862	MN061850	Scholz et al. (2019)
PS133_	Proteocephalus longicollis	Proteocephalus exiguus	Coregonus clupeaformis	N/A	MN061863	MN061851	Scholz et al. (2019)
PS134_	Proteocephalus longicollis	Proteocephalus exiguus	Sander vitreus	N/A	MN061864	MN061852	Scholz et al. (2019)
PS143_	Proteocephalus fallax	–	Coregonus sp.	MHNG-PLAT-0144237	OP972513	OP972571	Brabec et al. (2023)
PS144_	Proteocephalus fallax	–	Coregonus heglingus	MHNG-PLAT-0144241	OP972515	OP971515	Brabec et al. (2023)
PS145_	Proteocephalus fallax	–	Coregonus sp.	MHNG-PLAT-0144236	OP972514	OP972569	Brabec et al. (2023)
PD135_	Proteocephalus longicollis	Proteocephalus sp.	Coregonus lavaretus	N/A	JQ639165	–	Behrmann-Godel (2013)
PS132_	Proteocephalus longicollis	–	Salmo trutta	MHNG-PLAT-0144243	MT738715	OP971516	Rochat et al. (2021); Brabec et al. (2023)
PD142_	Proteocephalus filicollis	–	Gasterosteus aculeatus	MHNG-PLAT-24081	AJ388636	–	Zehnder and Mariaux (1999)
PS141_	Proteocephalus fluviatilis	–	Micropterus dolomieu	IPCAS C-364	KP729390	KX768945	de Chambrier et al. (2015a); Scholz et al. (2017)
PD140_	Proteocephalus glanduligerus	–	Clarias sp.	MHNG-PLAT-50013	KP729392	–	de Chambrier et al. (2015a)
PS139_	Proteocephalus gobiorum	–	Neogobius fluviatilis	IPCAS C-299	KP729393	KX768944	de Chambrier et al. (2015a)
PD138_	Proteocephalus hemioliopteri	–	Phractocephalus hemioliopterus	MHNG-PLAT-21889	AJ388622	–	Zehnder and Mariaux (1999)
PD137_	Proteocephalus hobergi	–	Oxydoras kneri	MHNG-PLAT-24643	AJ275062	–	de Chambrier et al. (2004)
PD136_	Proteocephalus kuyukuyu	–	Pterodoras granulosus	MHNG-PLAT-66572	KP729388	–	de Chambrier et al. (2015a)
PS128_	Proteocephalus luciopercae	–	Sander vitreus	N/A	MN061853	MN061841	Scholz et al. (2019)
PS129_	Proteocephalus luciopercae	–	Sander vitreus	N/A	MN061854	MN061842	Scholz et al. (2019)
PS130_	Proteocephalus luciopercae	–	Sander vitreus	N/A	MN061855	MN061843	Scholz et al. (2019)
PS127_	Proteocephalus luciopercae	–	Sander vitreus	N/A	MN061856	MN061844	Scholz et al. (2019)
PD125_	Proteocephalus macrocephalus	–	Anguilla anguilla	N/A	AJ388609	–	Zehnder and Mariaux (1999)
PS126_	Proteocephalus macrocephalus	–	Anguilla anguilla	N/A	EF095261	JQ268552	Waeschenbach et al. (2007, 2012)
PD124_	Proteocephalus macrophallus	–	Cichla monoculus	MHNG-PLAT-36526	KP729394	–	de Chambrier et al. (2015a)
PS123_	Proteocephalus microscopicus	–	Cichla kelberi	CHIBB #10631	PQ343973	PQ340952	present study
PS122_	Proteocephalus microscopicus	–	Cichla kelberi	CHIBB #10631	PQ343974	PQ340951	present study
PD121_	Proteocephalus midoriensis	–	Lefua echigonia	MHNG-PLAT-22431	AJ388610	–	Zehnder and Mariaux (1999)
PS120_	Proteocephalus misgurni	–	Misgurnus anguillicaudatus	IPCAS C-728	KX768941	KX768949	Scholz et al. (2017)
PD119_	Proteocephalus neglectus	Proteocephalus sp.	Coregonus sp.	N/A	AF026116	–	Mollaret et al. (1997)
PS118_	Proteocephalus pearsei	–	Perca flavescens	N/A	MN061857	MN061845	Scholz et al. (2019)
PS117_	Proteocephalus pearsei	–	Esox niger	N/A	MN061858	MN061846	Scholz et al. (2019)
PD111_	Proteocephalus percae	–	Perca fluviatilis	MHNG-PLAT-36744	–	KX768947	Scholz et al. (2017)
PD113_	Proteocephalus percae	–	Perca fluviatilis	N/A	JQ639166	–	Behrmann-Godel (2013)
PD114_	Proteocephalus percae	–	Perca fluviatilis	MHNG-PLAT-36745	–	OP971518	Brabec et al. (2023)
PD115_	Proteocephalus percae	–	Perca fluviatilis	MHNG-PLAT-54160	–	OP971519	Brabec et al. (2023)
PD116_	Proteocephalus percae	–	Perca fluviatilis	MHNG-PLAT-63395	–	OP971520	Brabec et al. (2023)
PS112_	Proteocephalus percae	–	Perca fluviatilis	MHNG-PLAT-36744	AJ388594	OP971517	Zehnder and Mariaux (1999); Brabec et al. (2023)
PD106_	Proteocephalus perplexus	Laruella perplexa	Amia calva	MHNG-PLAT-25658	AJ275228	–	de Chambrier et al. (2004)
PD107_	Proteocephalus perplexus	Laruella perplexa	Amia calva	LRP-8299	KF685873	–	Caira et al. (2014)
PD109_	Proteocephalus perplexus	Laruella perplexa	Amia calva	MHNG-PLAT-36139	FM956090	–	de Chambrier et al. (2009)
PD110_	Proteocephalus perplexus	Laruella perplexa	Amia calva	N/A	AF286940	–	Olson et al. (2001)
PD108_	Proteocephalus perplexus	Laruella perplexa	Amia calva	MHNG-PLAT-35366	FM956089	–	de Chambrier et al. (2009)
PS103_	Proteocephalus pinguis	–	Esox lucius	N/A	MN061859	MN061847	Scholz et al. (2019)
PS104_	Proteocephalus pinguis	–	Esox lucius	N/A	MN061860	MN061848	Scholz et al. (2019)
PS105_	Proteocephalus pinguis	–	Esox lucius	N/A	MN061861	MN061849	Scholz et al. (2019)
PD535_	Proteocephalus pinguis	–	Esox lucius	IPCAS C-679	KP729395	–	de Chambrier et al. (2015a)
PD101_	Proteocephalus plecoglossi	–	Plecoglossus altivelis	MHNG-PLAT-22434	AJ388606	–	de Chambrier et al. (2004)
PS100_	Proteocephalus plecoglossi	–	Plecoglossus altivelis	IPCAS C-305	KX768939	KX768946	Scholz et al. (2017)
PD099_	Proteocephalus pollanicola	Proteocephalus sp.	Coregonus pollan	N/A	AJ388599	–	Zehnder and Mariaux (1999)
PS098_	Proteocephalus renaudi	–	Platydoras armatulus	MHNG-PLAT-17894	AJ388638	AJ275043	de Chambrier et al. (2004)
PD096_	Proteocephalus sophiae	–	Zungaro zungaro	MHNG-PLAT-0068968	PQ343939	–	de Chambrier et al. (2015b); present study
PD095_	Proteocephalus sophiae	–	Zungaro zungaro	MHNG-PLAT-0079847	PQ343938	–	de Chambrier et al. (2015b); present study
PD094_	Proteocephalus sp.	–	Perca flavescens	N/A	AJ275230	–	de Chambrier et al. (2004)
PD093_	Proteocephalus sp.	–	Clarias gariepinus	N/A	ON351023	–	unpublished
PD092_	Proteocephalus sp.	–	Perca flavensces	N/A	–	KM538107	Van Steenkiste et al. (2015)
PD091_	Proteocephalus sp.	–	Lepomis macrochirus	CMNPA-2014-0015	–	KM538109	Van Steenkiste et al. (2015)
PD090_	Proteocephalus sp.	–	Fundulus heteroclitus	N/A	–	KM538108	Van Steenkiste et al. (2015)
PS089_	Proteocephalus sp.	–	Salvelinus alpinus	MHNG-PLAT-0144245	OP972516	OP971521	Brabec et al. (2023)
PD087_	Proteocephalus sp.	–	Perca fluviatilis	N/A	–	DQ768192	Yera et al. (2008)
PD080_	Proteocephalus sp.	–	Coregonus lavaretus	N/A	ON133796	–	Kashinskaya et al. (2023)
PD081_	Proteocephalus sp.	–	Coregonus lavaretus	N/A	ON133797	–	Kashinskaya et al. (2023)
PD082_	Proteocephalus sp.	–	Coregonus lavaretus	N/A	ON133802	–	Kashinskaya et al. (2023)
PD083_	Proteocephalus sp.	–	Coregonus lavaretus	N/A	ON133798	–	Kashinskaya et al. (2023)
PD084_	Proteocephalus sp.	–	Coregonus lavaretus	N/A	ON133799	–	Kashinskaya et al. (2023)
PD085_	Proteocephalus sp.	–	Coregonus lavaretus	N/A	ON133801	–	Kashinskaya et al. (2023)
PD086_	Proteocephalus sp.	–	Coregonus lavaretus	N/A	ON133800	–	Kashinskaya et al. (2023)
PS097_	Proteocephalus sagittus	–	Barbatula barbatula	IPCAS C-33	KP729391	KX768948	de Chambrier et al. (2015a); Scholz et al. (2017)
PD079_	Proteocephalus sulcatus	–	Clarotes laticeps	MHNG-PLAT-54150	KP729396	–	de Chambrier et al. (2015a)
PD077_	Proteocephalus synodontis	–	Synodontis caudivittatus	MHNG-PLAT-62931	JN005778	–	de Chambrier et al. (2011)
PD078_	Proteocephalus synodontis	–	Synodontis caudivittatus	N/A	JN005779	–	de Chambrier et al. (2011)
PD076_	Proteocephalus tetrastomus	–	Hypomesus nipponensis	MHNG-PLAT-22429	AJ388635	–	Zehnder and Mariaux (1999)
PS075_	Proteocephalus tetrastomus	–	Hypomesus nipponensis	N/A	OP972512	OP972570	Brabec et al. (2023)
PD405_	Crepidobothrium eirasi	Pseudocrepidobothrium eirasi	Phractocephalus hemioliopterus	MHNG-PLAT-27431	AJ388623	–	de Chambrier et al. (2004)
PD403_	Crepidobothrium sp.	Pseudocrepidobothrium ludovici	Phractocephalus hemioliopterus	MHNG-PLAT-22108	AJ275063	–	Zehnder and Mariaux (1999)
PD402_	Crepidobothrium sp.	Riggenbachiella sp.	Phractocephalus hemioliopterus	MHNG-PLAT-22108	AJ238833	–	Zehnder and de Chambrier (2000)
PS073_	Proteocephalus vazzolerae	–	Leporinus friderici	CHIBB #829L	PQ343971	PQ340949	present study
PS074_	Proteocephalus vazzolerae	–	Schizodon borellii	CHIBB #830L	PQ343972	PQ340950	present study
PD072_	Proteocephalus vazzolerae	–	Leporinus friderici	CHIBB #831L	PQ343970	PQ340948	present study
PD168_	Pseudocrepidobothrium sp.	–	Pseudoplatystoma reticulatum	CHIBB #832L	PQ343947	–	present study
PD167_	Pseudocrepidobothrium sp.	–	Pseudoplatystoma reticulatum	CHIBB #832L	PQ343948	–	present study
PS071_	Pseudoendorchis auchenipteri	–	Auchenipterus osteomystax	MHNG-PLAT-24659	MW244603	MW244044	Alves et al. (2021b)
PS069_	Pseudoendorchis auchenipteri	–	Pimelodus maculatus	CHIOC-39459	MW244599	MW244040	Alves et al. (2021b)
PS067_	Pseudoendorchis auchenipteri	–	Pimelodus maculatus	MHNG-PLAT-86952	MW244600	MW244041	Alves et al. (2021b)
PS068_	Pseudoendorchis auchenipteri	–	Pimelodus maculatus	CHIOC-39463b	MW244601	MW244042	Alves et al. (2021b)
PS070_	Pseudoendorchis auchenipteri	–	Pimelodus maculatus	CHIOC-39465	MW244602	MW244043	Alves et al. (2021b)
PS064_	Pseudoendorchis cristata	–	Pimelodella cristata	CHIOC-39466	MW244604	MW244045	Alves et al. (2021b)
PS065_	Pseudoendorchis cristata	–	Pimelodella cristata	CHIOC-39467	MW244605	MW244046	Alves et al. (2021b)
PS066_	Pseudoendorchis cristata	–	Pimelodella cristata	IPCAS C-855	MW244606	MW244047	Alves et al. (2021b)
PS063_	Pseudoendorchis felipei	–	Pimelodus fur	CHIOC-39469a	MW244607	MW244048	Alves et al. (2021b)
PS062_	Pseudoendorchis felipei	–	Pimelodus fur	CHIOC-39469c	MW244608	MW244049	Alves et al. (2021b)
PS059_	Pseudoendorchis souzalimae	–	Pimelodus maculatus	CHIOC-39470	MW244609	MW244050	Alves et al. (2021b)
PS058_	Pseudoendorchis souzalimae	–	Pimelodus maculatus	MHNG-PLAT-137305	MW244610	MW244051	Alves et al. (2021b)
PS057_	Pseudoendorchis sp. 1	–	Pimelodus maculatus	CHIOC-39453	MW244612	MW244053	Alves et al. (2021b)
PS056_	Pseudoendorchis sp. 1	–	Pimelodella sp.	CHIOC-39454	MW244611	MW244052	Alves et al. (2021b)
PS054_	Pseudoendorchis sp. 2	–	Pimelodus maculatus	CHIOC-39461	MW244613	MW244054	Alves et al. (2021b)
PS052_	Pseudoendorchis sp. 2	–	Pimelodus maculatus	MHNG-PLAT-137306	MW244614	MW244055	Alves et al. (2021b)
PS053_	Pseudoendorchis sp. 2	–	Pimelodus maculatus	IPCAS C-858	MW244615	MW244056	Alves et al. (2021b)
PS055_	Pseudoendorchis sp.	–	Pimelodus maculatus	CHIBB #833L	PQ343969	PQ340947	present study
PS060_	Pseudoendorchis megalonemi	–	Megalonema platycephalum	MHNG-PLAT-69608	MW244616	MW244057	Alves et al. (2021b)
PD061_	Pseudoendorchis megalonemi	–	Megalonema platycephalum	MHNG-PLAT-69608	MW244617	–	Alves et al. (2021b)
PD051_	Regoella brevis	–	Pseudoplatystoma reticulatum	MHNG-PLAT-79184	KP729389	–	de Chambrier et al. (2015a)
PD050_	Riggenbachiella amazonense	–	Phractocephalus hemioliopterus	MHNG-PLAT-67054	KY207450	–	Alves et al. (2017a)
PD049_	Riggenbachiella amazonense	–	Sorubimichthys planiceps	MHNG-PLAT-60046	KY207451	MN624071	Alves et al. (2017a); Alves et al. (2019)
PS047_	Riggenbachiella paranaense	–	Hemisorubim platyrhynchos	IPCAS C-790	MN626405	MN624072	Alves et al. (2019)
PS048_	Riggenbachiella paranaense	–	Hemisorubim platyrhynchos	IPCAS C-790	MN626406	MN624073	Alves et al. (2019)
PS046_	Ritacestus ritaii	–	Rita rita	MHNG-PLAT-63242	JX477447	MT627467	Ash et al. (2012); de Chambrier et al. (2020)
PS045_	Rostellotaenia nilotica	–	Varanus niloticus	MHNG-PLAT-34195	KP729398	MT627451	de Chambrier et al. (2015a, 2020)
PS044_	Rostellotaenia nilotica	–	Varanus niloticus	N/A	MT611154	MT627450	de Chambrier et al. (2020)
PS043_	Rostellotaenia nilotica	–	Varanus niloticus	MHNG-PLAT-34193	MT611155	MT627464	de Chambrier et al. (2020)
PS042_	Rudolphiella piracatinga	–	Calophysus macropterus	MHNG-PLAT-19868	AJ388627	AJ275051	Zehnder and Mariaux (1999)
PD040_	Rudolphiella szidati	–	Luciopimelodus pati	MHNG-PLAT-24668	AJ388617	–	de Chambrier et al. (2004)
PD041_	Rudolphiella sp.	Rudolphiella szidati	Luciopimelodus pati	MHNG-PLAT-24668	AF286938	–	Olson et al. (2001)
PS036_	Scholzia emarginata	–	Phractocephalus hemioliopterus	MHNG-PLAT-22106	KC786016	KC785981	Scholz et al. (2013)
PS038_	Scholzia emarginata	–	Phractocephalus hemioliopterus	CHIBB #834L	PQ343968	PQ340946	present study
PS037_	Scholzia emarginata	–	Pseudoplatystoma fasciatum	CHIBB #835L	PQ343967	PQ340945	present study
PS102_	Proteocephalus pirarara	Scholzia emarginata	Phractocephalus hemioliopterus	MHNG-PLAT-22106	AJ388616	AJ275054	Zehnder and Mariaux (1999); unpublished
PD039_	Sandonella sandoni	–	Heterotis niloticus	MHNG-PLAT-49356	AM931033	–	de Chambrier et al. (2008)
PD035_	Sciadocephalus megalodiscus	–	Cichla monoculus	MHNG-PLAT-37332	KP729403	–	de Chambrier et al. (2015a)
PD034_	Silurotaenia siluri	–	Silurus glanis	MHNG-PLAT-25027	AJ388592	–	Zehnder and Mariaux (1999)
PS033_	Silurotaenia siluri	–	Silurus glanis	MHNG-PLAT-25027	ON181458	MT627470	de Chambrier et al (2020); Marick et al. (2023)
PD032_	Lenhataenia megacephala	Spasskyellina lenha	Sorubimichthys planiceps	MHNG-PLAT-69600	KP729413	–	de Chambrier et al. (2015a)
PS030_	Spasskyellina mandi	–	Pimelodus ornatus	CHIOC-39456	MW244618	MW244058	Alves et al. (2021b)
PS029_	Spasskyellina mandi	–	Pimelodus ornatus	CHIOC-39457	MW244620	MW244060	Alves et al. (2021b)
PS031_	Spasskyellina mandi	–	Pimelodus ornatus	CHIOC-39458	MW244619	MW244059	Alves et al. (2021b)
PD028_	Spasskyellina sp.	–	Pseudoplatystoma fasciatum	CHIBB #836L	PQ343937	–	present study
PD022_	Spasskyellina spinulifera	–	Pseudoplatystoma corruscans	MHNG-PLAT-34216	KP729417	–	de Chambrier et al. (2015a)
PS027_	Spasskyellina spinulifera	–	Pseudoplatystoma reticulatum	CHIBB #837L	PQ343966	PQ340944	present study
PD026_	Spasskyellina spinulifera	–	Pseudoplatystoma corruscans	CHIBB #838L	PQ343935	–	present study
PD025_	Spasskyellina spinulifera	–	Pseudoplatystoma corruscans	CHIBB #839L	PQ343936	–	present study
PD024_	Spasskyellina spinulifera	–	Pseudoplatystoma fasciatum	CHIBB #840L	PQ343934	–	present study
PS023_	Spasskyellina spinulifera	–	Pseudoplatystoma cf. reticulatum	CHIBB #841L	PQ343965	PQ340943	present study
PS021_	Spatulifer cf. rugosa	–	Pseudoplatystoma cf. reticulatum	CHIBB #842L	PQ343964	PQ340942	present study
PD020_	Spatulifer cf. rugosa	–	Pseudoplatystoma cf. reticulatum	CHIBB #843L	PQ343933	–	present study
PD018_	Spatulifer maringaensis	–	Sorubim lima	N/A	–	AJ275048	unpublished
PD015_	Spatulifer maringaensis	–	Sorubim lima	CHIOC-39532b	MW798199	–	Alves et al. (2021a)
PD017_	Spatulifer maringaensis	–	Sorubim lima	CHIOC-39530	MW798197	–	Alves et al. (2021a)
PS016_	Spatulifer maringaensis	–	Sorubim lima	CHIOC-39532a	MW798198	MW811140	Alves et al. (2021a)
PD014_	Spatulifer maringaensis	–	Sorubim lima	MHNG-PLAT-21986	AJ388634	–	Zehnder and Mariaux (1999)
PD019_	Spatulifer maringaensis	–	Sorubim lima	CHIBB #844L	–	PQ340938	present study
PD013_	Spatulifer sp.	–	Pseudoplatystoma fasciatum	CHIBB #845L	PQ343932	–	present study
PS012_	Synbranchiella mabelae	–	Synbranchus marmoratus	MACN-Pa 619/2	KY798870	PQ340941	Arredondo et al. (2017); present study
PD011_	Testudotaenia cf. testudo	Testudotaenia testudo	Apalone spinifera	MHNG-PLAT-30486	AJ583456	–	de Chambrier et al. (2004)
PD008_	Testudotaenia testudo	–	Apalone spinifera	MHNG-PLAT-35317	FM956083	–	de Chambrier et al. (2009)
PD009_	Testudotaenia testudo	–	Apalone spinifera	MHNG-PLAT-35320	FM956082	–	de Chambrier et al. (2009)
PD010_	Testudotaenia sp.	–	Pelodiscus sinensis	N/A	–	KU761587	unpublished
PD007_	Thaumasioscolex didelphidis	–	Didelphis marsupialis	MHNG-PLAT-28993	AJ275065	–	de Chambrier et al. (2004)
PS006_	Thaumasioscolex didelphidis	–	Didelphis marsupialis	NHMUK-PBI-646	KC786019	KC785983	Scholz et al. (2013)
PD005_	Travassiella jandia	–	Zungaro jahu	MHNG-PLAT-31175	KP729400	–	de Chambrier et al. (2015a)
PS004_	Vermaia pseudotropii	–	Clupisoma garua	MHNG-PLAT-63247	JX477453	MT627465	Ash et al. (2012); de Chambrier et al. (2020)
PD001_	Zygobothrium megacephalum	–	Phractocephalus hemioliopterus	MHNG-PLAT-21846	AJ388621	–	Zehnder and Mariaux (1999)
PD002_	Zygobothrium megacephalum	–	Phractocephalus hemioliopterus	IPCAS C-401	MG429813	–	Alves et al. (2018)
PS003_	Zygobothrium megacephalum	–	Phractocephalus hemioliopterus	MHNG-PLAT-21846	AF286939	AJ275053	Olson et al. (2001); unpublished
*Intermediate or paratenic host; **Specimens deposited in the Personal collection of Dr. Haseeb Randhawa; ***Photo voucher; Acronyms: CHIOC – Helminthological Collection of the Instituto Oswaldo Cruz, Rio de Janeiro, Brazil; IPCAS – Institute of Parasitology, Biology Centre of the Czech Academy of Sciences, České Budějovice, Czech Republic; LRP – Lawrence R. Penner Parasitology Collection, Depart…
References
Abdel-Gaber, R., Alajmi, R., Al Quraishy, S., Morsy, K. and Al Rasheid, K., 2018. Characterization of 28S rRNA sequences of cestoda parasite Electrotaenia malapteruri Fritsch, 1886 from the Electric catfish Malapterurus electricus (Siluriformes: Malapteruridae). Acta Tropica 183, 153–161.
Adán-Torres, B., Oceguera-Figueroa, A., Martínez-Flores, G. and García-Prieto, L., 2022. Phylogenetic position of Acanthobothrium cleofanus (Cestoda: Onchoproteocephalidea) using molecular evidence. Parasitol. Int. 86, 102473.
Almeida, G.G., Coscarelli, D., Melo, M.N., Melo, A.L. and Pinto, H.A., 2016. Molecular identification of Spirometra spp. (Cestoda: Diphyllobothriidae) in some wild animals from Brazil. Parasitol. Int. 65, 428–431.
Alves, P.V., de Chambrier, A., Luque, J.L. and Scholz, T., 2017a. Untangling convoluted taxonomy of Chambriella Rego, Chubb & Pavanelli, 1999 (Cestoda: Proteocephalidae), with erection of Riggenbachiella ng and the description of a new species from pimelodid catfishes in the Neotropical Region. Syst. Parasitol. 94, 367–389.
Alves, P.V., de Chambrier, A., Luque, J.L. and Scholz, T., 2017b. Reappraisal of Goezeella Fuhrmann, 1916 (Cestoda: Proteocephalidae), parasites of Neotropical catfishes (Siluriformes), with description of a new species from Pimelodella cristata (Heptapteridae). Rev. Suisse Zool. 124, 335–350.
Alves, P.V., de Chambrier, A., Luque, J.L. and Scholz, T., 2018. Towards a robust systematic baseline of Neotropical fish tapeworms (Cestoda: Proteocephalidae): Amended diagnoses of two genera from the redtail fish Phractocephalus hemioliopterus. Zootaxa 4370, 363–380.
Alves, P.V., de Chambrier, A., Luque, J.L. and Scholz, T., 2021b. Integrative taxonomy reveals hidden cestode diversity in Pimelodus catfishes in the Neotropics. Zool. Scr. 50, 210–224.
Alves, P.V., de Chambrier, A., Luque, J.L., Takemoto, R.M., Tavares, L.E. and Scholz, T., 2021a. New arrangement of three genera of fish tapeworms (Cestoda: Proteocephalidae) in catfishes (Siluriformes) from the Neotropical Region: taxonomic implications of molecular phylogenetic analyses. Parasitology Research, 120, 1593–1603.
Alves, P.V., de Chambrier, A., Scholz, T. and Luque, J.L., 2015. A new genus and species of proteocephalidean tapeworm (Cestoda), first parasite found in the driftwood catfish Tocantinsia piresi (Siluriformes: Auchenipteridae) from Brazil. Folia Parasitol. 62, 006.
Alves, P.V., Kuchta, R. and Scholz, T., 2019. Molecular data support monophyly of the recently erected Riggenbachiella (Cestoda: Proteocephalidae), parasites of Neotropical catfishes. Zootaxa 4706, 594–597.
Arredondo, N.J., Alves, P.V. and de Pertierra, A.A.G., 2017. A new genus of proteocephalid tapeworm (Cestoda) from the marbled swamp eel Synbranchus marmoratus Bloch (Synbranchiformes: Synbranchidae) in the River Paraná basin, Argentina. Folia Parasitol. 64, 015.
Ash, A., Scholz, T., de Chambrier, A., Brabec, J., Oros, M., Kar, P.K., Chavan, S.P. and Mariaux, J., 2012. Revision of Gangesia (Cestoda: Proteocephalidea) in the Indomalayan Region: morphology, molecules and surface ultrastructure. PloS One 7, e46421.
Beer, A., Ingram, T. and Randhawa, H.S., 2019. Role of ecology and phylogeny in determining tapeworm assemblages in skates (Rajiformes). J. Helminthol. 93, 738–751.
Behrmann-Godel, J., 2013. Parasite identification, succession and infection pathways in perch fry (Perca fluviatilis): new insights through a combined morphological and genetic approach. Parasitology 140, 509–520.
Bennett, J., Jorge, F., Poulin, R. and Randhawa, H., 2019. Revealing trophic transmission pathways of marine tapeworms. Parasitol. Res. 118, 1435–1444.
Bennett, J., Presswell, B. and Poulin, R., 2023. Tracking life cycles of parasites across a broad taxonomic scale in a marine ecosystem. Int. J. Parasitol. 53, 285–303.
Brabec, J., Rochat, E.C., Knudsen, R., Scholz, T. and Blasco-Costa, I., 2023. Mining various genomic resources to resolve old alpha-taxonomy questions: A test of the species hypothesis of the Proteocephalus longicollis species complex (Cestoda: Platyhelminthes) from salmonid fishes. Int. J. Parasitol. 53, 197–205.
Caira, J.N., Jensen, K. and Fyler, C.A., 2018. A new genus of tapeworm (Cestoda: Onchoproteocephalidea) from sawfish (Elasmobranchii: Pristidae). J. Parasitol. 104, 133–144.
Caira, J.N., Jensen, K., Waeschenbach, A., Olson, P.D. and Littlewood, D.T.J., 2014. Orders out of chaos–molecular phylogenetics reveals the complexity of shark and stingray tapeworm relationships. Int. J. Parasitol. 44, 55–73.
Cutmore, S.C., Cribb, T.H., Bennett, M.B. and Beveridge, I., 2018. Tetraphyllidean and onchoproteocephalidean cestodes of elasmobranchs from Moreton Bay, Australia: description of two new species and new records for seven described species. Syst. Parasitol. 95, 807–827.
de Chambrier, A., Brabec, J. and Scholz, T., 2020. Molecular data reveal unexpected species diversity of tapeworms of Australasian reptiles: revision of Kapsulotaenia (Cestoda: Proteocephalidae). Zootaxa 4869, 529–561.
de Chambrier, A., Brabec, J., Tran, B.T. and Scholz, T., 2019. Revision of Acanthotaenia von Linstow, 1903 (Cestoda: Proteocephalidae), parasites of monitors (Varanus spp.), based on morphological and molecular data. Parasitol. Res. 118, 1761–1783.
de Chambrier, A., Coquille, S.C., Mariaux, J. and Tkach, V., 2009. Redescription of Testudotaenia testudo (Magath, 1924) (Eucestoda: Proteocephalidea), a parasite of Apalone spinifera (Le Sueur) (Reptilia: Trionychidae) and Amia calva L. (Pisces: Amiidae) in North America and erection of the Testudotaeniinae n. subfam. Syst. Parasitol. 73, 49–64.
de Chambrier, A., Kuchta, R. and Scholz, T., 2015b. Tapeworms (Cestoda: Proteocephalidea) of teleost fishes from the Amazon River in Peru: additional records as an evidence of unexplored species diversity. Rev. Suisse Zool. 122, 149–163.
de Chambrier, A., Mariaux, J., Sène, A., Mahmoud, Z.N. and Scholz, T., 2008. Sandonella sandoni (Lynsdale, 1960), an enigmatic and morphologically unique cestode parasitic in the osteoglossiform fish Heterotis niloticus in Africa. J. Parasitol. 94, 202–211.
de Chambrier, A., Pinacho-Pinacho, C.D., Hernández-Orts, J.S. and Scholz, T., 2017. A new genus and two new species of proteocephalidean tapeworms (Cestoda) from cichlid fish (Perciformes: Cichlidae) in the Neotropics. J. Parasitol. 103, 83–94.
de Chambrier, A., Scholz, T., Beletew, M. and Mariaux, J., 2009. A new genus and species of proteocephalidean (Cestoda) from Clarias catfishes (Siluriformes: Clariidae) in Africa. J. Parasitol. 95, 160–168.
de Chambrier, A., Scholz, T., Mahmoud, Z.N., Mariaux, J. and Jirků, M., 2011. Tapeworms (Cestoda: Proteocephalidea) of Synodontis spp. (Siluriformes) in Africa: survey of species and their redescriptions. Zootaxa 2976, 1–14.
de Chambrier, A., Waeschenbach, A., Fisseha, M., Scholz, T. and Mariaux, J., 2015a. A large 28S rDNA-based phylogeny confirms the limitations of established morphological characters for classification of proteocephalidean tapeworms (Platyhelminthes, Cestoda). ZooKeys 500, 25–59.
de Chambrier, A., Zehnder, M., Vaucher, C. and Mariaux, J., 2004. The evolution of the Proteocephalidea (Platyhelminthes, Eucestoda) based on an enlarged molecular phylogeny, with comments on their uterine development. Syst. Parasitol. 57, 159–171.
Diard, L., de Chambrier, A., Waeschenbach, A. and Scholz, T., 2022. A new tapeworm from Compsophis infralineatus (Pseudoxyrhophiidae), an endemic snake of Madagascar: scratching the surface of undiscovered reptilian parasite diversity. Parasitol. Int. 88, 102538.
Fu, P.P., Li, W.X., Zou, H., Zhang, D., Wu, S.G., Li, M., Wang, G.T. and Xi, B.W., 2019. Identification of Gangesia oligonchis Roitman & Freze, 1964 (Cestoda: Onchoproteocephalidea) from Tachysurus fulvidraco Richardson in central China: implications for the validity of Gangesia pseudobagrae Chen, 1962. Syst. Parasitol. 96, 327–335.
Fyler, C.A. and Caira, J.N., 2011. Phylogenetic status of four new species of Acanthobothrium (Cestoda: Tetraphyllidea) parasitic on the wedgefish Rhynchobatus laevis (Elasmobranchii: Rhynchobatidae): implications for interpreting host associations. Invertebr. Syst. 24, 419–433.
Fyler, C.A., 2011. An extremely hyperapolytic Acanthobothrium species (Cestoda: Tetraphyllidea) from the Japanese wobbegong, Orectolobus japonicus (Elasmobranchii: Orectolobiformes) in Taiwan. Comp. Parasitol. 78, 4–14.
Fyler, C.A., Caira, J.N. and Jensen, K., 2009. Five new species of Acanthobothrium (Cestoda: Tetraphyllidea) from an unusual species of Himantura (Rajiformes: Dasyatidae) from northern Australia. Folia Parasitol. 56, 107.
Gallagher, K.A. and Caira, J.N., 2020. A new species of Acanthobothrium (Cestoda: Onchoproteocephalidea) from the smalleye pygmy shark, Squaliolus aliae (Chondrichthyes: Squaliformes: Dalatiidae), from Taiwan. J.Parasitol. 106, 818–827.
Holland, N.D. and Wilson, N.G., 2009. Molecular identification of larvae of a tetraphyllidean tapeworm (Platyhelminthes: Eucestoda) in a razor clam as an alternative intermediate host in the life cycle of Acanthobothrium brevissime. J.Parasitol. 95, 1215–1217.
Holland, N.D., Campbell, T.G., Garey, J.R., Holland, L.Z. and Wilson, N.G., 2009. The Florida amphioxus (Cephalochordata) hosts larvae of the tapeworm Acanthobothrium brevissime: natural history, anatomy and taxonomic identification of the parasite. Acta Zool. 90, 75–86.
Jasrotia, D. and Kaur, H., 2017. Molecular analysis of a novel species, Gangesia punjabensis (Family: Proteocephalidae, Subfamily: Gangesiinae) infecting an Indian freshwater catfish, Wallago attu evidencing species complex. J. Parasit Dis. 41, 888–898.
Jensen, K. and Bullard, S.A., 2010. Characterization of a diversity of tetraphyllidean and rhinebothriidean cestode larval types, with comments on host associations and life-cycles. Int. J. Parasitol. 40, 889–910.
Kashinskaya, E.N., Simonov, E.P., Poddubnaya, L.G., Vlasenko, P.G., Shokurova, A.V., Parshukov, A.N., Andree, K.B. and Solovyev, M.M., 2023. Trophic diversification and parasitic invasion as ecological niche modulators for gut microbiota of whitefish. Front. Microbiol. 14, 1090899.
Li, W.X., Zhang, D., Fu, P.P., Song, R., Zou, H., Li, M., Wu, S.G. and Wang, G.T., 2020. Characterization and phylogenomics of the complete mitochondrial genome of the polyzoic cestode Gangesia oligonchis (Platyhelminthes: Onchoproteocephalidea). J. Helminthol, 94, e58.
Marick, J., Brabec, J., Choudhury, A., Scholz, T. and Ash, A., 2023. The evolution of an ancient tapeworm lineage in its catfish hosts: vicariance, dispersal and diversification in Gangesiinae (Cestoda: Proteocephalidae). Zool J. Linn. Soc. 198, 509–533.
Marmolejo-Guzmán, L.Y.G., Hernández-Mena, D.I.G., Castellanos-Martínez, S. and Aguirre-Macedo, M.L., 2022. Linking phenotypic to genotypic metacestodes from Octopus maya of the Yucatan Peninsula. Int. J. Parasitol. Parasites Wildl. 19, 44–55.
Mollaret, I., Jamieson, B.G., Adlard, R.D., Hugall, A., Lecointre, G., Chombard, C. and Justine, J.L., 1997. Phylogenetic analysis of the Monogenea and their relationships with Digenea and Eucestoda inferred from 28S rDNA sequences. Mol. Biochem. Parasitol. 90, 433–438.
Olson, P.D., Littlewood, D.T.J., Bray, R.A. and Mariaux, J., 2001. Interrelationships and evolution of the tapeworms (Platyhelminthes: Cestoda). Mol. Phylogenet. Evolution 19, 443–467.
Reyda, F.B. and Marques, F.P., 2011. Diversification and species boundaries of Rhinebothrium (Cestoda; Rhinebothriidea) in South American freshwater stingrays (Batoidea; Potamotrygonidae). PloS One 6, e22604.
Reyda, F.B. and Olson, P.D., 2003. Cestodes of cestodes of Peruvian freshwater stingrays. J. Parasitol. 89, 1018–1024.
Ribeiro, L.F., Ströher, P.R., Firkowski, C.R., Cini, F.A., Bornschein, M.R. and Pie, M.R., 2014. Brachycephalus pernix (Anura: Brachycephalidae), a new host of Ophiotaenia (Eucestoda: Proteocephalidea). Herpetol. Notes 7, 291–294.
Rochat, E.C., Brodersen, J. and Blasco-Costa, I., 2021. Conspecific migration and environmental setting determine parasite infracommunities of non-migratory individual fish. Parasitology, 148, 1057–1066.
Rosas-Valdez, R., Choudhury, A. and de León, G.P.P., 2004. Phylogenetic analysis on genera of Corallobothriinae (Cestoda: Proteocephalidea) from North American ictalurid fishes, using partial sequences of the 28S ribosomal gene. J. Parasitol. 90, 1123–1127.
Scholz, T., Barčák, D., Waeschenbach, A., McAllister, C.T. and Choudhury, A., 2020. Tapeworms (Cestoda) of ictalurid catfishes (Siluriformes) in North America: redescription of type species of two genera and proposal of Essexiellinae n. subfam. J. Parasitol. 106, 444–463.
Scholz, T., Choudhury, A., Uhrová, L. and Brabec, J., 2019. The Proteocephalus species-aggregate in freshwater centrarchid and percid fishes of the Nearctic region (North America). J. Parasitol. 105, 798–812.
Scholz, T., de Chambrier, A., Kuchta, R., Littlewood, D.T.J. and Waeschenbach, A., 2013. Macrobothriotaenia ficta (Cestoda: Proteocephalidea), a parasite of sunbeam snake (Xenopeltis unicolor): example of convergent evolution. Zootaxa 3640, 485–499.
Scholz, T., de Chambrier, A., Kudlai, O., Tkach, V.V. and McAllister, C.T., 2023. A global survey of tapeworms (Cestoda: Proteocephalidae) of'true'frogs (Amphibia: Ranidae), including a tabulated list of all proteocephalids parasitising amphibians. Folia Parasitol. 70, 1–19.
Scholz, T., de Chambrier, A., Mariaux, J. and Kuchta, R., 2011. Redescription of Corallobothrium solidum (Cestoda: Proteocephalidea) and erection of a new genus, Essexiella, for tapeworms from channel catfishes (Ictaluridae). J. Parasitol. 97, 1142–1151.
Scholz, T., De Chambrier, A., Shimazu, T., Ermolenko, A. and Waeschenbach, A., 2017. Proteocephalid tapeworms (Cestoda: Onchoproteocephalidea) of loaches (Cobitoidea): evidence for monophyly and high endemism of parasites in the Far East. Parasitol. Int. 66, 871–883.
Scholz, T., Rosas, R., de León, G.P.P., Choudhury, A. and de Chambrier, A., 2003. Taxonomic status of Choanoscolex lamothei (Cestoda: Proteocephalidea) using morphological and molecular evidence. J. Parasitol. 89, 1212–1219.
Tedesco, P., Caffara, M., Gustinelli, A., Fiorito, G. and Fioravanti, M.L., 2020. Metacestodes of elasmobranch tapeworms in Octopus vulgaris (Mollusca, Cephalopoda) from Central Mediterranean—SEM and molecular data. Animals 10, 2038.
Thompson, R.C.A., Keatley, S., Elliot, A. and Clode, P.L., 2020. Kapsulotaenia tidswelli–an unusual cestode from the Australian goannas Varanus gouldii gouldii and V. giganteus. J. Helminthol, 94, e213.
Trevisan, B., Jacob Machado, D., Lahr, D.J. and Marques, F.P., 2021. Comparative characterization of mitogenomes from five orders of cestodes (Eucestoda: tapeworms). Front. Genet. 12, 788871.
Van Steenkiste, N., Locke, S.A., Castelin, M., Marcogliese, D.J. and Abbott, C.L., 2015. New primers for DNA barcoding of digeneans and cestodes (Platyhelminthes). Mol. Ecol. Res. 15, 945–952.
Waeschenbach, A., Webster, B.L. and Littlewood, D.T.J., 2012. Adding resolution to ordinal level relationships of tapeworms (Platyhelminthes: Cestoda) with large fragments of mtDNA. Mol. Phylogenet. Evolution 63, 834–847.
Waeschenbach, A., Webster, B.L., Bray, R.A. and Littlewood, D.T.J., 2007. Added resolution among ordinal level relationships of tapeworms (Platyhelminthes: Cestoda) with complete small and large subunit nuclear ribosomal RNA genes. Mol. Phylogenet. Evolution 45, 311–325.
Yera, H., Nicoulaud, J. and Dupouy-Camet, J., 2008. Use of nuclear and mitochondrial DNA PCR and sequencing for molecular identification of Diphyllobothrium isolates potentially infective for humans. Parasite 15, 402–407.
Zehnder, M.P. and de Chambrier, A., 2000. Morphological and molecular analyses of the genera Peltidocotyle Diesing 1850 and Othinoscolex Woodland 1933, and a morphological study of Woodlandiella Freze, 1965 (Eucestoda, Proteocephalidea), parasites of South American siluriform fishes (Pimelodidae). Syst. Parasitol. 46, 33–43.
Zehnder, M.P. and Mariaux, J., 1999. Molecular systematic analysis of the order Proteocephalidea (Eucestoda) based on mitochondrial and nuclear rDNA sequences. Int. J. Parasitol. 29, 1841–1852.
