# Supplementary material for: Machine learning models accurately predict clades of proteocephalidean tapeworms (Onchoproteocephalidea) based on host and biogeographical data
Source: Cladistics. 2025 Mar 6;41(3):264–82. doi: 10.1111/cla.12610 (PMC12065121; doi:10.1111/cla.12610)
Supplement: Supplementary file 1 — Appendix S1. List of supplementary tables (both in csv and xlsx formats). Appendix S1a. List of newly collected tapeworms and associated metadata. Appendix S1b. Summary data of all tapeworm sequences used in the phylogenetic analysis. Appendix S1c. Codification of characters and associate states for the character optimization analysis. Appendix S1d. States of character for each terminal used in the character optimization analysis. Appendix S1e. Categorial attributes and associated states used in the random forest analysis. Appendix S1f. Selected clades used for training the Random Forest algorithm. Appendix S1g. List of synonyms used through the analyses. Appendix S2. Individual character optimization files. Appendix S2a. List of non‐ambiguous transformations and their type. Appendix S2b. Detailed character matrix used to generate the TNT file. Appendix S2c. Legend for characters and character states. Appendix S2d. Non‐ambiguous synapomorphies of each node. Appendix S2e. Character matrix in TNT file. Appendix S2f. Tree in Newick format containing branch labels (nodes). Appendix S2g. PDF file of the tree including transformations in nodes with three or more terminals. Appendix S3. Alignment and Tree search files. Appendix S3a. Alignment‐ready for the tree search in TNT (28S rRNA). Appendix S3b. Alignment‐ready for the tree search in TNT (MT‐CO1). Appendix S3c. Alignment‐ready for the tree search in TNT (TOTAL). Appendix S3d. TNT script for the tree search. Appendix S3e. Most parsimonious trees in Newick format. Appendix S3f. TNT script for summarizing the strict consensus tree. Appendix S3g. TNT script for the branch length assessment. Appendix S3h. TNT script for the branch support and frequency analysis. Appendix S3i. Consensus tree in Newick format (no branch lengths or support values). Appendix S3j. Complete consensus tree (including branch lengths, support and frequency values). Appendix S3k. Consensus tree, including Goodman‐Bremer and Jackknife values, in PDF [file CLA-41-264-s001.zip › cla12610-sup-0004-AppendixS1d.xlsx]

## Sheet: matrix_renamed
Appendix_S1d Categorical attributes and associate states used in the character optimization analysis
Terminal_ID	CatHC_host_class	CatHO_host_order	CatE1_habitat	CatE2_aquatic_ecosystem*	CatL1_zoogeographical_region	CatL2_continent
Clistobothrium_	Chondrichthyes	Lamniformes	aquatic	1	Nearctic	North_America
OD171_	Chondrichthyes	Myliobatiformes	aquatic	2	Neotropical	South_America
OD172_	Chondrichthyes	Myliobatiformes	aquatic	2	Neotropical	South_America
OD290_	Chondrichthyes	Rhinopristiformes	aquatic	1	Australian	Oceania
OD291_	Chondrichthyes	Rhinopristiformes	aquatic	1	Australian	Oceania
OD292_	Chondrichthyes	Rhinopristiformes	aquatic	1	Australian	Oceania
OD293_	Chondrichthyes	Rhinopristiformes	aquatic	1	Australian	Oceania
OD457_	Chondrichthyes	Myliobatiformes	aquatic	1	Australian	Oceania
OD458_	Chondrichthyes	Myliobatiformes	aquatic	1	Australian	Oceania
OD459_	Chondrichthyes	Rajiformes	aquatic	1	Australian	Oceania
OD460_	NA	NA	aquatic	1	Australian	Oceania
OD461_	Chondrichthyes	Rajiformes	aquatic	1	Australian	Oceania
OD462_	NA	NA	aquatic	1	Australian	Oceania
OD463_	Chondrichthyes	Rajiformes	aquatic	1	Australian	Oceania
OD464_	Chondrichthyes	Rajiformes	aquatic	1	Australian	Oceania
OD465_	NA	NA	aquatic	1	Panamanian	North_America
OD466_	Chondrichthyes	Myliobatiformes	aquatic	1	Neotropical	South_America
OD467_	Chondrichthyes	Myliobatiformes	aquatic	1	Neotropical	South_America
OD468_	Chondrichthyes	Myliobatiformes	aquatic	1	Neotropical	South_America
OD469_	Chondrichthyes	Myliobatiformes	aquatic	1	Panamanian	Central_America
OD470_	NA	NA	aquatic	1	Nearctic	North_America
OD471_	NA	NA	aquatic	1	Nearctic	North_America
OD472_	NA	NA	aquatic	1	Nearctic	North_America
OD473_	NA	NA	aquatic	1	Nearctic	North_America
OD474_	NA	NA	aquatic	1	Nearctic	North_America
OD475_	NA	NA	aquatic	1	Nearctic	North_America
OD476_	NA	NA	aquatic	1	Nearctic	North_America
OD477_	NA	NA	aquatic	1	Nearctic	North_America
OD478_	NA	NA	aquatic	1	Nearctic	North_America
OD479_	NA	NA	aquatic	1	Nearctic	North_America
OD480_	NA	NA	aquatic	1	Nearctic	North_America
OD481_	Chondrichthyes	Myliobatiformes	aquatic	1	Australian	Oceania
OD482_	NA	NA	aquatic	1	Australian	Oceania
OD483_	Chondrichthyes	Myliobatiformes	aquatic	1	Nearctic	North_America
OD484_	Chondrichthyes	Myliobatiformes	aquatic	1	Nearctic	North_America
OD485_	Chondrichthyes	Myliobatiformes	aquatic	1	Nearctic	North_America
OD486_	Chondrichthyes	Myliobatiformes	aquatic	1	Nearctic	North_America
OD487_	Chondrichthyes	Myliobatiformes	aquatic	1	Nearctic	North_America
OD488_	Chondrichthyes	Rajiformes	aquatic	1	Neotropical	South_America
OD489_	Chondrichthyes	Rajiformes	aquatic	1	Neotropical	South_America
OD490_	Chondrichthyes	Rajiformes	aquatic	1	Palearctic	Europe
OD491_	Chondrichthyes	Rajiformes	aquatic	1	Palearctic	Europe
OD492_	NA	NA	aquatic	1	Australian	Oceania
OD493_	Chondrichthyes	Rajiformes	aquatic	1	Australian	Oceania
OD494_	NA	NA	aquatic	1	Palearctic	Europe
OD495_	NA	NA	aquatic	1	Palearctic	Europe
OD496_	NA	NA	aquatic	1	Palearctic	Europe
OD497_	NA	NA	aquatic	1	Palearctic	Europe
OD498_	NA	NA	aquatic	1	Palearctic	Europe
OD499_	NA	NA	aquatic	1	Palearctic	Europe
OD500_	NA	NA	aquatic	1	Palearctic	Europe
OD501_	Chondrichthyes	Myliobatiformes	aquatic	1	Palearctic	Europe
OD502_	NA	NA	aquatic	1	Panamanian	North_America
OD503_	NA	NA	aquatic	1	Panamanian	North_America
OD504_	NA	NA	aquatic	1	Australian	Oceania
OD505_	Chondrichthyes	Rajiformes	aquatic	1	Australian	Oceania
OD506_	NA	NA	aquatic	1	Australian	Oceania
OD507_	NA	NA	aquatic	1	Australian	Oceania
OD508_	Chondrichthyes	Myliobatiformes	aquatic	1	Nearctic	North_America
OD509_	Chondrichthyes	Heterodontiformes	aquatic	1	Nearctic	North_America
OD510_	Chondrichthyes	Myliobatiformes	aquatic	1	Australian	Oceania
OD511_	Chondrichthyes	Myliobatiformes	aquatic	1	Australian	Oceania
OD512_	Chondrichthyes	Myliobatiformes	aquatic	1	Australian	Oceania
OD513_	Chondrichthyes	Myliobatiformes	aquatic	1	Australian	Oceania
OD514_	Chondrichthyes	Myliobatiformes	aquatic	1	Australian	Oceania
OD515_	Chondrichthyes	Myliobatiformes	aquatic	1	Australian	Oceania
OD516_	Chondrichthyes	Myliobatiformes	aquatic	1	Nearctic	North_America
OD517_	Chondrichthyes	Myliobatiformes	aquatic	1	Australian	Oceania
OD518_	Chondrichthyes	Myliobatiformes	aquatic	1	Australian	Oceania
OD519_	Chondrichthyes	Rhinopristiformes	aquatic	1	Australian	Oceania
OD520_	Chondrichthyes	Myliobatiformes	aquatic	4	Oriental	Asia
OD521_	Chondrichthyes	Orectolobiformes	aquatic	1	Oriental	Asia
OD522_	Chondrichthyes	Orectolobiformes	aquatic	1	Oriental	Asia
OD523_	Chondrichthyes	Orectolobiformes	aquatic	1	Australian	Oceania
OD524_	Chondrichthyes	Squaliformes	aquatic	1	Oriental	Asia
OD525_	Chondrichthyes	Rhinopristiformes	aquatic	1	Australian	Oceania
OD526_	Chondrichthyes	Rhinopristiformes	aquatic	1	Australian	Oceania
OD527_	Chondrichthyes	Rhinopristiformes	aquatic	1	Australian	Oceania
OD528_	Chondrichthyes	Rajiformes	aquatic	1	Australian	Oceania
OD529_	Chondrichthyes	Rajiformes	aquatic	1	Australian	Oceania
OD530_	Chondrichthyes	Rajiformes	aquatic	1	Australian	Oceania
OD531_	Chondrichthyes	Myliobatiformes	aquatic	2	Neotropical	South_America
OD532_	Chondrichthyes	Myliobatiformes	aquatic	1	Nearctic	North_America
OD533_	NA	NA	aquatic	1	Nearctic	North_America
OD534_	NA	NA	aquatic	1	Nearctic	North_America
OD536_	Chondrichthyes	Rhinopristiformes	aquatic	1	Australian	Oceania
Pachybothrium_	Chondrichthyes	Orectolobiformes	aquatic	1	Australian	Oceania
PD001_	Actinopterygii	Siluriformes	aquatic	2	Neotropical	South_America
PD002_	Actinopterygii	Siluriformes	aquatic	2	Neotropical	South_America
PD005_	Actinopterygii	Siluriformes	aquatic	2	Neotropical	South_America
PD007_	Mammalia	Didelphiomorphia	terrestrial	6	Panamanian	North_America
PD008_	Reptilia	Testudines	aquatic	2	Nearctic	North_America
PD009_	Reptilia	Testudines	aquatic	2	Nearctic	North_America
PD010_	Reptilia	Testudines	aquatic	2	Sino_Japanese	Asia
PD011_	Reptilia	Testudines	aquatic	2	Nearctic	North_America
PD013_	Actinopterygii	Siluriformes	aquatic	2	Neotropical	South_America
PD014_	Actinopterygii	Siluriformes	aquatic	2	Neotropical	South_America
PD015_	Actinopterygii	Siluriformes	aquatic	2	Neotropical	South_America
PD017_	Actinopterygii	Siluriformes	aquatic	2	Neotropical	South_America
PD018_	Actinopterygii	Siluriformes	aquatic	2	Neotropical	South_America
PD019_	Actinopterygii	Siluriformes	aquatic	2	Neotropical	South_America
PD020_	Actinopterygii	Siluriformes	aquatic	2	Neotropical	South_America
PD022_	Actinopterygii	Siluriformes	aquatic	2	Neotropical	South_America
PD024_	Actinopterygii	Siluriformes	aquatic	2	Neotropical	South_America
PD025_	Actinopterygii	Siluriformes	aquatic	2	Neotropical	South_America
PD026_	Actinopterygii	Siluriformes	aquatic	2	Neotropical	South_America
PD028_	Actinopterygii	Siluriformes	aquatic	2	Neotropical	South_America
PD032_	Actinopterygii	Siluriformes	aquatic	2	Neotropical	South_America
PD034_	Actinopterygii	Siluriformes	aquatic	2	Palearctic	Europe
PD035_	Actinopterygii	Cichliformes	aquatic	2	Neotropical	South_America
PD039_	Actinopterygii	Osteoglossiformes	aquatic	2	Afrotropical	Africa
PD040_	Actinopterygii	Siluriformes	aquatic	2	Neotropical	South_America
PD041_	Actinopterygii	Siluriformes	aquatic	2	Neotropical	South_America
PD049_	Actinopterygii	Siluriformes	aquatic	2	Neotropical	South_America
PD050_	Actinopterygii	Siluriformes	aquatic	2	Neotropical	South_America
PD051_	Actinopterygii	Siluriformes	aquatic	2	Neotropical	South_America
PD061_	Actinopterygii	Siluriformes	aquatic	2	Neotropical	South_America
PD072_	Actinopterygii	Characiformes	aquatic	2	Neotropical	South_America
PD076_	Actinopterygii	Osmeriformes	aquatic	5	Sino_Japanese	Asia
PD077_	Actinopterygii	Siluriformes	aquatic	2	Afrotropical	Africa
PD078_	Actinopterygii	Siluriformes	aquatic	2	Afrotropical	Africa
PD079_	Actinopterygii	Siluriformes	aquatic	2	Afrotropical	Africa
PD080_	Actinopterygii	Salmoniformes	aquatic	4	Palearctic	Asia
PD081_	Actinopterygii	Salmoniformes	aquatic	4	Palearctic	Asia
PD082_	Actinopterygii	Salmoniformes	aquatic	4	Palearctic	Asia
PD083_	Actinopterygii	Salmoniformes	aquatic	4	Palearctic	Asia
PD084_	Actinopterygii	Salmoniformes	aquatic	4	Palearctic	Asia
PD085_	Actinopterygii	Salmoniformes	aquatic	4	Palearctic	Asia
PD086_	Actinopterygii	Salmoniformes	aquatic	4	Palearctic	Asia
PD087_	Actinopterygii	Perciformes	aquatic	4	Palearctic	Europe
PD090_	Actinopterygii	Cyprinodontiformes	aquatic	5	Nearctic	North_America
PD091_	Actinopterygii	Centrarchiformes	aquatic	2	Nearctic	North_America
PD092_	Actinopterygii	Perciformes	aquatic	4	Nearctic	North_America
PD093_	Actinopterygii	Siluriformes	aquatic	2	Saharo_Arabian	Africa
PD094_	Actinopterygii	Perciformes	aquatic	4	Nearctic	North_America
PD095_	Actinopterygii	Siluriformes	aquatic	2	Neotropical	South_America
PD096_	Actinopterygii	Siluriformes	aquatic	2	Neotropical	South_America
PD099_	Actinopterygii	Salmoniformes	aquatic	2	Palearctic	Europe
PD101_	Actinopterygii	Osmeriformes	aquatic	5	Sino_Japanese	Asia
PD106_	Actinopterygii	Amiiformes	aquatic	2	Nearctic	North_America
PD107_	Actinopterygii	Amiiformes	aquatic	2	Nearctic	North_America
PD108_	Actinopterygii	Amiiformes	aquatic	2	Nearctic	North_America
PD109_	Actinopterygii	Amiiformes	aquatic	2	Nearctic	North_America
PD110_	Actinopterygii	Amiiformes	aquatic	2	Nearctic	North_America
PD111_	Actinopterygii	Perciformes	aquatic	4	Palearctic	Europe
PD113_	Actinopterygii	Perciformes	aquatic	4	Palearctic	Europe
PD114_	Actinopterygii	Perciformes	aquatic	4	Palearctic	Europe
PD115_	Actinopterygii	Perciformes	aquatic	4	Palearctic	Europe
PD116_	Actinopterygii	Perciformes	aquatic	4	Palearctic	Europe
PD119_	Actinopterygii	Salmoniformes	aquatic	6	Palearctic	Europe
PD121_	Actinopterygii	Cypriniformes	aquatic	2	Sino_Japanese	Asia
PD124_	Actinopterygii	Cichliformes	aquatic	2	Neotropical	South_America
PD125_	Actinopterygii	Anguilliformes	aquatic	5	Palearctic	Europe
PD135_	Actinopterygii	Salmoniformes	aquatic	4	Palearctic	Europe
PD136_	Actinopterygii	Siluriformes	aquatic	2	Neotropical	South_America
PD137_	Actinopterygii	Siluriformes	aquatic	2	Neotropical	South_America
PD138_	Actinopterygii	Siluriformes	aquatic	2	Neotropical	South_America
PD140_	Actinopterygii	Siluriformes	aquatic	2	Afrotropical	Africa
PD142_	Actinopterygii	Scorpaeniformes	aquatic	5	Palearctic	Europe
PD146_	Actinopterygii	Salmoniformes	aquatic	6	Palearctic	Europe
PD148_	Actinopterygii	Gobiiformes	aquatic	4	Panamanian	North_America
PD150_	Actinopterygii	Siluriformes	aquatic	2	Neotropical	South_America
PD151_	Actinopterygii	Anguilliformes	aquatic	5	Sino_Japanese	Asia
PD152_	Actinopterygii	Amiiformes	aquatic	2	Nearctic	North_America
PD153_	Actinopterygii	Siluriformes	aquatic	2	Nearctic	North_America
PD154_	Actinopterygii	Centrarchiformes	aquatic	2	Nearctic	North_America
PD155_	Actinopterygii	Centrarchiformes	aquatic	2	Sino_Japanese	Asia
PD156_	NA	NA	aquatic	6	NA	na
PD157_	NA	NA	aquatic	6	NA	na
PD158_	NA	NA	aquatic	6	NA	na
PD159_	Actinopterygii	Amiiformes	aquatic	2	Nearctic	North_America
PD160_	Actinopterygii	Siluriformes	aquatic	2	Neotropical	South_America
PD161_	Actinopterygii	Siluriformes	aquatic	2	Neotropical	South_America
PD162_	Actinopterygii	Siluriformes	aquatic	2	Neotropical	South_America
PD163_	Actinopterygii	Siluriformes	aquatic	2	Neotropical	South_America
PD165_	Actinopterygii	Siluriformes	aquatic	2	Neotropical	South_America
PD166_	Actinopterygii	Siluriformes	aquatic	2	Neotropical	South_America
PD167_	Actinopterygii	Siluriformes	aquatic	2	Neotropical	South_America
PD168_	Actinopterygii	Siluriformes	aquatic	2	Neotropical	South_America
PD175_	Actinopterygii	Siluriformes	aquatic	2	Saharo_Arabian	Asia
PD176_	Actinopterygii	Siluriformes	aquatic	2	Saharo_Arabian	Asia
PD178_	Actinopterygii	Siluriformes	aquatic	2	Saharo_Arabian	Asia
PD179_	Actinopterygii	Siluriformes	aquatic	2	Neotropical	South_America
PD181_	Actinopterygii	Siluriformes	aquatic	2	Neotropical	South_America
PD182_	Actinopterygii	Siluriformes	aquatic	2	Neotropical	South_America
PD183_	Actinopterygii	Siluriformes	aquatic	2	Neotropical	South_America
PD184_	Actinopterygii	Siluriformes	aquatic	2	Neotropical	South_America
PD185_	Actinopterygii	Siluriformes	aquatic	2	Neotropical	South_America
PD186_	Actinopterygii	Siluriformes	aquatic	2	Palearctic	Europe
PD187_	Actinopterygii	Siluriformes	aquatic	2	Sino_Japanese	Asia
PD189_	Amphibia	Anura	terrestrial	6	Oriental	Asia
PD190_	Amphibia	Anura	terrestrial	6	Oriental	Asia
PD196_	Reptilia	Squamata	terrestrial	6	Australian	Oceania
PD198_	Reptilia	Squamata	terrestrial	6	Oriental	Asia
PD202_	Amphibia	Anura	terrestrial	6	Neotropical	South_America
PD203_	Reptilia	Squamata	terrestrial	6	Neotropical	South_America
PD209_	Amphibia	Anura	terrestrial	6	Nearctic	North_America
PD211_	Reptilia	Squamata	terrestrial	6	Nearctic	North_America
PD213_	Reptilia	Squamata	terrestrial	6	Afrotropical	Africa
PD214_	Reptilia	Squamata	terrestrial	6	Australian	Oceania
PD218_	Reptilia	Squamata	terrestrial	6	Nearctic	North_America
PD220_	Reptilia	Squamata	terrestrial	6	Australian	Oceania
PD221_	Amphibia	Urodela	terrestrial	6	Nearctic	North_America
PD223_	Reptilia	Squamata	terrestrial	6	Palearctic	Europe
PD228_	Actinopterygii	Siluriformes	aquatic	2	Neotropical	South_America
PD229_	Actinopterygii	Siluriformes	aquatic	2	Neotropical	South_America
PD230_	Actinopterygii	Siluriformes	aquatic	2	Neotropical	South_America
PD231_	Actinopterygii	Siluriformes	aquatic	2	Neotropical	South_America
PD232_	Actinopterygii	Siluriformes	aquatic	2	Neotropical	South_America
PD233_	Actinopterygii	Siluriformes	aquatic	2	Neotropical	South_America
PD235_	Actinopterygii	Siluriformes	aquatic	2	Neotropical	South_America
PD236_	Actinopterygii	Siluriformes	aquatic	2	Neotropical	South_America
PD237_	Actinopterygii	Siluriformes	aquatic	2	Neotropical	South_America
PD238_	Actinopterygii	Siluriformes	aquatic	2	Neotropical	South_America
PD241_	Actinopterygii	Siluriformes	aquatic	2	Neotropical	South_America
PD242_	Actinopterygii	Siluriformes	aquatic	2	Neotropical	South_America
PD243_	Actinopterygii	Siluriformes	aquatic	2	Neotropical	South_America
PD245_	Actinopterygii	Siluriformes	aquatic	2	Neotropical	South_America
PD246_	Actinopterygii	Siluriformes	aquatic	2	Neotropical	South_America
PD247_	Actinopterygii	Gymnotiformes	aquatic	2	Neotropical	South_America
PD248_	Actinopterygii	Siluriformes	aquatic	2	Neotropical	South_America
PD250_	Actinopterygii	Siluriformes	aquatic	2	Neotropical	South_America
PD251_	Actinopterygii	Siluriformes	aquatic	2	Neotropical	South_America
PD252_	Actinopterygii	Siluriformes	aquatic	2	Neotropical	South_America
PD253_	Actinopterygii	Siluriformes	aquatic	2	Neotropical	South_America
PD255_	Actinopterygii	Synbranchiformes	aquatic	4	Panamanian	North_America
PD261_	Actinopterygii	Siluriformes	aquatic	2	Neotropical	South_America
PD262_	Actinopterygii	Siluriformes	aquatic	2	Neotropical	South_America
PD266_	Actinopterygii	Siluriformes	aquatic	2	Neotropical	South_America
PD268_	Actinopterygii	Siluriformes	aquatic	2	Neotropical	South_America
PD271_	Actinopterygii	Amiiformes	aquatic	2	Nearctic	North_America
PD272_	Actinopterygii	Amiiformes	aquatic	2	Nearctic	North_America
PD275_	Actinopterygii	Siluriformes	aquatic	2	Panamanian	North_America
PD276_	Actinopterygii	Siluriformes	aquatic	2	Panamanian	North_America
PD277_	Actinopterygii	Siluriformes	aquatic	2	Panamanian	North_America
PD278_	Actinopterygii	Siluriformes	aquatic	2	Panamanian	North_America
PD287_	Actinopterygii	Siluriformes	aquatic	2	Nearctic	North_America
PD288_	Actinopterygii	Siluriformes	aquatic	2	Nearctic	North_America
PD294_	Actinopterygii	Siluriformes	aquatic	2	Afrotropical	Africa
PD295_	Actinopterygii	Siluriformes	aquatic	2	Afrotropical	Africa
PD298_	Actinopterygii	Siluriformes	aquatic	2	Neotropical	South_America
PD301_	Actinopterygii	Siluriformes	aquatic	2	Neotropical	South_America
PD303_	Actinopterygii	Siluriformes	aquatic	2	Neotropical	South_America
PD305_	Actinopterygii	Siluriformes	aquatic	2	Neotropical	South_America
PD314_	Reptilia	Squamata	terrestrial	6	Australian	Oceania
PD315_	Reptilia	Squamata	terrestrial	6	Australian	Oceania
PD324_	Actinopterygii	Siluriformes	aquatic	2	Neotropical	South_America
PD325_	Actinopterygii	Siluriformes	aquatic	2	Neotropical	South_America
PD327_	Actinopterygii	Siluriformes	aquatic	2	Neotropical	South_America
PD328_	Actinopterygii	Siluriformes	aquatic	2	Neotropical	South_America
PD331_	Actinopterygii	Siluriformes	aquatic	2	Neotropical	South_America
PD333_	Actinopterygii	Siluriformes	aquatic	2	Palearctic	Europe
PD336_	Actinopterygii	Siluriformes	aquatic	2	Neotropical	South_America
PD340_	Actinopterygii	Siluriformes	aquatic	4	Oriental	Asia
PD341_	Actinopterygii	Siluriformes	aquatic	4	Oriental	Asia
PD354_	Actinopterygii	Siluriformes	aquatic	2	Sino_Japanese	Asia
PD355_	Actinopterygii	Siluriformes	aquatic	2	Sino_Japanese	Asia
PD356_	Actinopterygii	Siluriformes	aquatic	2	Sino_Japanese	Asia
PD359_	Actinopterygii	Siluriformes	aquatic	2	Sino_Japanese	Asia
PD360_	Actinopterygii	Siluriformes	aquatic	2	Sino_Japanese	Asia
PD361_	Actinopterygii	Siluriformes	aquatic	2	Sino_Japanese	Asia
PD362_	Actinopterygii	Siluriformes	aquatic	2	Sino_Japanese	Asia
PD363_	Actinopterygii	Siluriformes	aquatic	2	Sino_Japanese	Asia
PD364_	Actinopterygii	Siluriformes	aquatic	2	Sino_Japanese	Asia
PD365_	Actinopterygii	Siluriformes	aquatic	2	Sino_Japanese	Asia
PD366_	Actinopterygii	Siluriformes	aquatic	2	Sino_Japanese	Asia
PD367_	Actinopterygii	Siluriformes	aquatic	2	Sino_Japanese	Asia
PD368_	Actinopterygii	Siluriformes	aquatic	2	Sino_Japanese	Asia
PD371_	Actinopterygii	Siluriformes	aquatic	2	Palearctic	Asia
PD373_	Actinopterygii	Siluriformes	aquatic	2	Palearctic	Asia
PD374_	Actinopterygii	Siluriformes	aquatic	2	Sino_Japanese	Asia
PD375_	Actinopterygii	Siluriformes	aquatic	2	Sino_Japanese	Asia
PD377_	Actinopterygii	Siluriformes	aquatic	4	Oriental	Asia
PD378_	Actinopterygii	Siluriformes	aquatic	4	Oriental	Asia
PD380_	Actinopterygii	Siluriformes	aquatic	2	Oriental	Asia
PD381_	Actinopterygii	Siluriformes	aquatic	2	Oriental	Asia
PD384_	Actinopterygii	Siluriformes	aquatic	2	Oriental	Asia
PD385_	Actinopterygii	Siluriformes	aquatic	2	Oriental	Asia
PD387_	Actinopterygii	Siluriformes	aquatic	2	Oriental	Asia
PD399_	Actinopterygii	Siluriformes	aquatic	2	Saharo_Arabian	Africa
PD401_	Actinopterygii	Siluriformes	aquatic	2	Saharo_Arabian	Africa
PD402_	Actinopterygii	Siluriformes	aquatic	2	Neotropical	South_America
PD403_	Actinopterygii	Siluriformes	aquatic	2	Neotropical	South_America
PD404_	Reptilia	Squamata	terrestrial	6	Neotropical	South_America
PD405_	Actinopterygii	Siluriformes	aquatic	2	Neotropical	South_America
PD410_	Actinopterygii	Siluriformes	aquatic	2	Nearctic	North_America
PD411_	Actinopterygii	Siluriformes	aquatic	2	Nearctic	North_America
PD412_	Actinopterygii	Siluriformes	aquatic	2	Nearctic	North_America
PD413_	Actinopterygii	Siluriformes	aquatic	2	Nearctic	North_America
PD414_	Actinopterygii	Siluriformes	aquatic	2	Saharo_Arabian	Africa
PD415_	Actinopterygii	Siluriformes	aquatic	2	Nearctic	North_America
PD416_	Actinopterygii	Siluriformes	aquatic	2	Nearctic	North_America
PD417_	Actinopterygii	Siluriformes	aquatic	2	Nearctic	North_America
PD418_	Actinopterygii	Siluriformes	aquatic	2	Afrotropical	Africa
PD419_	Actinopterygii	Cichliformes	aquatic	2	Neotropical	South_America
PD420_	Actinopterygii	Cichliformes	aquatic	2	Neotropical	South_America
PD421_	Actinopterygii	Siluriformes	aquatic	2	Neotropical	South_America
PD425_	Actinopterygii	Siluriformes	aquatic	2	Neotropical	South_America
PD426_	Actinopterygii	Siluriformes	aquatic	2	Neotropical	South_America
PD428_	Actinopterygii	Siluriformes	aquatic	2	Neotropical	South_America
PD429_	Actinopterygii	Siluriformes	aquatic	2	Neotropical	South_America
PD433_	Actinopterygii	Siluriformes	aquatic	2	Neotropical	South_America
PD434_	Actinopterygii	Siluriformes	aquatic	2	Neotropical	South_America
PD435_	Actinopterygii	Siluriformes	aquatic	2	Afrotropical	Africa
PD436_	Actinopterygii	Siluriformes	aquatic	2	Afrotropical	Africa
PD437_	Actinopterygii	Siluriformes	aquatic	2	Afrotropical	Africa
PD438_	Actinopterygii	Siluriformes	aquatic	2	Afrotropical	Africa
PD441_	Actinopterygii	Siluriformes	aquatic	2	Neotropical	South_America
PD442_	Actinopterygii	Siluriformes	aquatic	2	Neotropical	South_America
PD443_	Actinopterygii	Siluriformes	aquatic	2	Neotropical	South_America
PD444_	Actinopterygii	Siluriformes	aquatic	2	Neotropical	South_America
PD445_	Actinopterygii	Siluriformes	aquatic	2	Neotropical	South_America
PD446_	Actinopterygii	Siluriformes	aquatic	2	Neotropical	South_America
PD450_	Reptilia	Squamata	terrestrial	6	Afrotropical	Africa
PD456_	Reptilia	Squamata	terrestrial	6	Oriental	Asia
PD535_	Actinopterygii	Esociformes	aquatic	4	Nearctic	North_America
PS003_	Actinopterygii	Siluriformes	aquatic	2	Neotropical	South_America
PS004_	Actinopterygii	Siluriformes	aquatic	4	Oriental	Asia
PS006_	Mammalia	Didelphiomorphia	terrestrial	6	Panamanian	North_America
PS012_	Actinopterygii	Synbranchiformes	aquatic	4	Neotropical	South_America
PS016_	Actinopterygii	Siluriformes	aquatic	2	Neotropical	South_America
PS021_	Actinopterygii	Siluriformes	aquatic	2	Neotropical	South_America
PS023_	Actinopterygii	Siluriformes	aquatic	2	Neotropical	South_America
PS027_	Actinopterygii	Siluriformes	aquatic	2	Neotropical	South_America
PS029_	Actinopterygii	Siluriformes	aquatic	2	Neotropical	South_America
PS030_	Actinopterygii	Siluriformes	aquatic	2	Neotropical	South_America
PS031_	Actinopterygii	Siluriformes	aquatic	2	Neotropical	South_America
PS033_	Actinopterygii	Siluriformes	aquatic	2	Palearctic	Europe
PS036_	Actinopterygii	Siluriformes	aquatic	2	Neotropical	South_America
PS037_	Actinopterygii	Siluriformes	aquatic	2	Neotropical	South_America
PS038_	Actinopterygii	Siluriformes	aquatic	2	Neotropical	South_America
PS042_	Actinopterygii	Siluriformes	aquatic	2	Neotropical	South_America
PS043_	Reptilia	Squamata	terrestrial	2	Afrotropical	Africa
PS044_	Reptilia	Squamata	terrestrial	2	Afrotropical	Africa
PS045_	Reptilia	Squamata	terrestrial	2	Afrotropical	Africa
PS046_	Actinopterygii	Siluriformes	aquatic	4	Oriental	Asia
PS047_	Actinopterygii	Siluriformes	aquatic	2	Neotropical	South_America
PS048_	Actinopterygii	Siluriformes	aquatic	2	Neotropical	South_America
PS052_	Actinopterygii	Siluriformes	aquatic	2	Neotropical	South_America
PS053_	Actinopterygii	Siluriformes	aquatic	2	Neotropical	South_America
PS054_	Actinopterygii	Siluriformes	aquatic	2	Neotropical	South_America
PS055_	Actinopterygii	Siluriformes	aquatic	2	Neotropical	South_America
PS056_	Actinopterygii	Siluriformes	aquatic	2	Neotropical	South_America
PS057_	Actinopterygii	Siluriformes	aquatic	2	Neotropical	South_America
PS058_	Actinopterygii	Siluriformes	aquatic	2	Neotropical	South_America
PS059_	Actinopterygii	Siluriformes	aquatic	2	Neotropical	South_America
PS060_	Actinopterygii	Siluriformes	aquatic	2	Neotropical	South_America
PS062_	Actinopterygii	Siluriformes	aquatic	2	Neotropical	South_America
PS063_	Actinopterygii	Siluriformes	aquatic	2	Neotropical	South_America
PS064_	Actinopterygii	Siluriformes	aquatic	2	Neotropical	South_America
PS065_	Actinopterygii	Siluriformes	aquatic	2	Neotropical	South_America
PS066_	Actinopterygii	Siluriformes	aquatic	2	Neotropical	South_America
PS067_	Actinopterygii	Siluriformes	aquatic	2	Neotropical	South_America
PS068_	Actinopterygii	Siluriformes	aquatic	2	Neotropical	South_America
PS069_	Actinopterygii	Siluriformes	aquatic	2	Neotropical	South_America
PS070_	Actinopterygii	Siluriformes	aquatic	2	Neotropical	South_America
PS071_	Actinopterygii	Siluriformes	aquatic	2	Neotropical	South_America
PS073_	Actinopterygii	Characiformes	aquatic	2	Neotropical	South_America
PS074_	Actinopterygii	Characiformes	aquatic	2	Neotropical	South_America
PS075_	Actinopterygii	Osmeriformes	aquatic	5	Sino_Japanese	Asia
PS089_	Actinopterygii	Salmoniformes	aquatic	5	Palearctic	Europe
PS097_	Actinopterygii	Cypriniformes	aquatic	2	Palearctic	Europe
PS098_	Actinopterygii	Siluriformes	aquatic	2	Neotropical	South_America
PS100_	Actinopterygii	Osmeriformes	aquatic	5	Sino_Japanese	Asia
PS102_	Actinopterygii	Siluriformes	aquatic	2	Neotropical	South_America
PS103_	Actinopterygii	Esociformes	aquatic	4	Nearctic	North_America
PS104_	Actinopterygii	Esociformes	aquatic	4	Nearctic	North_America
PS105_	Actinopterygii	Esociformes	aquatic	4	Nearctic	North_America
PS112_	Actinopterygii	Perciformes	aquatic	4	Palearctic	Europe
PS117_	Actinopterygii	Esociformes	aquatic	2	Nearctic	North_America
PS118_	Actinopterygii	Perciformes	aquatic	4	Nearctic	North_America
PS120_	Actinopterygii	Cypriniformes	aquatic	2	Palearctic	Asia
PS122_	Actinopterygii	Cichliformes	aquatic	2	Neotropical	South_America
PS123_	Actinopterygii	Cichliformes	aquatic	2	Neotropical	South_America
PS126_	Actinopterygii	Anguilliformes	aquatic	5	Palearctic	Europe
PS127_	Actinopterygii	Perciformes	aquatic	4	Nearctic	North_America
PS128_	Actinopterygii	Perciformes	aquatic	4	Nearctic	North_America
PS129_	Actinopterygii	Perciformes	aquatic	4	Nearctic	North_America
PS130_	Actinopterygii	Perciformes	aquatic	4	Nearctic	North_America
PS131_	Actinopterygii	Centrarchiformes	aquatic	2	Nearctic	North_America
PS132_	Actinopterygii	Salmoniformes	aquatic	5	Palearctic	Europe
PS133_	Actinopterygii	Salmoniformes	aquatic	4	Nearctic	North_America
PS134_	Actinopterygii	Perciformes	aquatic	4	Nearctic	North_America
PS139_	Actinopterygii	Gobiiformes	aquatic	4	Palearctic	Europe
PS141_	Actinopterygii	Centrarchiformes	aquatic	2	Sino_Japanese	Asia
PS143_	Actinopterygii	Salmoniformes	aquatic	6	Palearctic	Europe
PS144_	Actinopterygii	Salmoniformes	aquatic	2	Palearctic	Europe
PS145_	Actinopterygii	Salmoniformes	aquatic	6	Palearctic	Europe
PS147_	Actinopterygii	Cypriniformes	aquatic	2	Palearctic	Asia
PS149_	Actinopterygii	Siluriformes	aquatic	2	Neotropical	South_America
PS164_	Actinopterygii	Siluriformes	aquatic	2	Neotropical	South_America
PS169_	Actinopterygii	Siluriformes	aquatic	2	Neotropical	South_America
PS170_	Actinopterygii	Siluriformes	aquatic	2	Neotropical	South_America
PS173_	Actinopterygii	Cypriniformes	aquatic	2	Palearctic	Asia
PS174_	Actinopterygii	Cypriniformes	aquatic	2	Palearctic	Asia
PS177_	Actinopterygii	Siluriformes	aquatic	2	Saharo_Arabian	Asia
PS180_	Actinopterygii	Siluriformes	aquatic	2	Neotropical	South_America
PS188_	Actinopterygii	Siluriformes	aquatic	2	Oriental	Asia
PS191_	Amphibia	Anura	terrestrial	6	Nearctic	North_America
PS192_	Amphibia	Anura	terrestrial	6	Nearctic	North_America
PS193_	Amphibia	Anura	terrestrial	6	Nearctic	North_America
PS194_	Amphibia	Anura	terrestrial	6	Nearctic	North_America
PS195_	Reptilia	Squamata	terrestrial	6	Madagascan	Africa
PS197_	Reptilia	Squamata	terrestrial	6	Australian	Oceania
PS199_	Reptilia	Squamata	terrestrial	6	Panamanian	Central_America
PS200_	Reptilia	Squamata	terrestrial	6	Afrotropical	Africa
PS201_	Reptilia	Squamata	terrestrial	6	Neotropical	South_America
PS204_	Amphibia	Anura	terrestrial	6	Nearctic	North_America
PS205_	Amphibia	Anura	terrestrial	6	Nearctic	North_America
PS206_	Amphibia	Anura	terrestrial	6	Nearctic	North_America
PS207_	Amphibia	Anura	terrestrial	6	Nearctic	North_America
PS208_	Amphibia	Anura	terrestrial	6	Nearctic	North_America
PS210_	Reptilia	Squamata	terrestrial	6	Neotropical	South_America
PS212_	Reptilia	Squamata	terrestrial	6	Neotropical	South_America
PS215_	Reptilia	Squamata	terrestrial	6	Madagascan	Africa
PS216_	Reptilia	Squamata	terrestrial	6	Neotropical	South_America
PS217_	Reptilia	Squamata	terrestrial	6	Neotropical	South_America
PS219_	Reptilia	Squamata	terrestrial	6	Australian	Oceania
PS222_	Actinopterygii	Siluriformes	aquatic	2	Palearctic	Europe
PS224_	Reptilia	Squamata	terrestrial	6	Saharo_Arabian	Asia
PS225_	Reptilia	Squamata	terrestrial	6	Neotropical	South_America
PS226_	Reptilia	Squamata	terrestrial	6	Oriental	Asia
PS227_	Reptilia	Squamata	terrestrial	6	Neotropical	South_America
PS234_	Actinopterygii	Siluriformes	aquatic	2	Neotropical	South_America
PS239_	Actinopterygii	Siluriformes	aquatic	2	Neotropical	South_America
PS240_	Actinopterygii	Siluriformes	aquatic	2	Neotropical	South_America
PS241_	Actinopterygii	Characiformes	aquatic	2	Neotropical	South_America
PS244_	Actinopterygii	Siluriformes	aquatic	2	Neotropical	South_America
PS249_	Actinopterygii	Siluriformes	aquatic	2	Neotropical	South_America
PS254_	Actinopterygii	Siluriformes	aquatic	2	Neotropical	South_America
PS256_	Actinopterygii	Siluriformes	aquatic	2	Neotropical	South_America
PS257_	Actinopterygii	Siluriformes	aquatic	2	Neotropical	South_America
PS258_	Actinopterygii	Siluriformes	aquatic	2	Neotropical	South_America
PS259_	Actinopterygii	Siluriformes	aquatic	2	Neotropical	South_America
PS260_	Actinopterygii	Siluriformes	aquatic	2	Neotropical	South_America
PS263_	Actinopterygii	Siluriformes	aquatic	2	Neotropical	South_America
PS264_	Actinopterygii	Siluriformes	aquatic	2	Neotropical	South_America
PS265_	Actinopterygii	Characiformes	aquatic	2	Neotropical	South_America
PS267_	Actinopterygii	Siluriformes	aquatic	2	Neotropical	South_America
PS269_	Actinopterygii	Siluriformes	aquatic	2	Neotropical	South_America
PS270_	Actinopterygii	Siluriformes	aquatic	2	Nearctic	North_America
PS273_	Actinopterygii	Siluriformes	aquatic	2	Nearctic	North_America
PS274_	Actinopterygii	Siluriformes	aquatic	2	Nearctic	North_America
PS279_	Actinopterygii	Siluriformes	aquatic	2	Nearctic	North_America
PS280_	Actinopterygii	Siluriformes	aquatic	2	Nearctic	North_America
PS281_	Actinopterygii	Siluriformes	aquatic	2	Nearctic	North_America
PS282_	Actinopterygii	Siluriformes	aquatic	2	Nearctic	North_America
PS283_	Actinopterygii	Siluriformes	aquatic	2	Nearctic	North_America
PS284_	Actinopterygii	Siluriformes	aquatic	2	Nearctic	North_America
PS285_	Actinopterygii	Siluriformes	aquatic	2	Nearctic	North_America
PS286_	Actinopterygii	Siluriformes	aquatic	2	Nearctic	North_America
PS296_	Actinopterygii	Siluriformes	aquatic	2	Neotropical	South_America
PS297_	Actinopterygii	Siluriformes	aquatic	2	Neotropical	South_America
PS299_	Actinopterygii	Siluriformes	aquatic	2	Neotropical	South_America
PS300_	Actinopterygii	Siluriformes	aquatic	2	Neotropical	South_America
PS302_	Actinopterygii	Siluriformes	aquatic	2	Neotropical	South_America
PS304_	Actinopterygii	Siluriformes	aquatic	2	Neotropical	South_America
PS306_	Reptilia	Squamata	terrestrial	6	Oriental	Asia
PS307_	Reptilia	Squamata	terrestrial	6	Australian	Oceania
PS308_	Reptilia	Squamata	terrestrial	6	Australian	Oceania
PS309_	Reptilia	Squamata	terrestrial	6	Australian	Oceania
PS310_	Reptilia	Squamata	terrestrial	6	Australian	Oceania
PS311_	Reptilia	Squamata	terrestrial	6	Australian	Oceania
PS312_	Reptilia	Squamata	terrestrial	6	Australian	Oceania
PS313_	Reptilia	Squamata	terrestrial	6	Australian	Oceania
PS316_	Reptilia	Squamata	terrestrial	6	Australian	Oceania
PS317_	Reptilia	Squamata	terrestrial	6	Australian	Oceania
PS318_	Reptilia	Squamata	terrestrial	6	Australian	Oceania
PS319_	Reptilia	Squamata	terrestrial	6	Australian	Oceania
PS320_	Reptilia	Squamata	terrestrial	6	Australian	Oceania
PS321_	Reptilia	Squamata	terrestrial	6	Australian	Oceania
PS322_	Reptilia	Squamata	terrestrial	6	Australian	Oceania
PS323_	Reptilia	Squamata	terrestrial	6	Australian	Oceania
PS326_	Actinopterygii	Siluriformes	aquatic	2	Neotropical	South_America
PS329_	Actinopterygii	Siluriformes	aquatic	2	Neotropical	South_America
PS330_	Actinopterygii	Siluriformes	aquatic	2	Neotropical	South_America
PS332_	Actinopterygii	Siluriformes	aquatic	2	Palearctic	Europe
PS334_	Actinopterygii	Siluriformes	aquatic	2	Neotropical	South_America
PS335_	Actinopterygii	Siluriformes	aquatic	2	Neotropical	South_America
PS337_	Actinopterygii	Siluriformes	aquatic	2	Oriental	Asia
PS338_	Actinopterygii	Siluriformes	aquatic	2	Oriental	Asia
PS339_	Actinopterygii	Siluriformes	aquatic	4	Oriental	Asia
PS342_	Actinopterygii	Siluriformes	aquatic	2	Sino_Japanese	Asia
PS343_	Actinopterygii	Siluriformes	aquatic	2	Sino_Japanese	Asia
PS344_	Actinopterygii	Siluriformes	aquatic	2	Sino_Japanese	Asia
PS345_	Actinopterygii	Siluriformes	aquatic	2	Sino_Japanese	Asia
PS346_	Actinopterygii	Siluriformes	aquatic	2	Sino_Japanese	Asia
PS347_	Actinopterygii	Siluriformes	aquatic	2	Palearctic	Asia
PS348_	Actinopterygii	Siluriformes	aquatic	2	Palearctic	Asia
PS349_	Actinopterygii	Siluriformes	aquatic	2	Palearctic	Asia
PS350_	Actinopterygii	Siluriformes	aquatic	2	Palearctic	Asia
PS351_	Actinopterygii	Siluriformes	aquatic	2	Palearctic	Asia
PS352_	Actinopterygii	Siluriformes	aquatic	2	Sino_Japanese	Asia
PS353_	Actinopterygii	Siluriformes	aquatic	2	Sino_Japanese	Asia
PS357_	Actinopterygii	Siluriformes	aquatic	2	Palearctic	Asia
PS358_	Actinopterygii	Siluriformes	aquatic	2	Palearctic	Asia
PS369_	Actinopterygii	Siluriformes	aquatic	2	Palearctic	Asia
PS370_	Actinopterygii	Siluriformes	aquatic	2	Palearctic	Asia
PS372_	Actinopterygii	Siluriformes	aquatic	2	Palearctic	Asia
PS376_	Actinopterygii	Siluriformes	aquatic	4	Oriental	Asia
PS379_	Actinopterygii	Siluriformes	aquatic	4	Oriental	Asia
PS382_	Actinopterygii	Siluriformes	aquatic	2	Oriental	Asia
PS383_	Actinopterygii	Siluriformes	aquatic	2	Oriental	Asia
PS386_	Actinopterygii	Siluriformes	aquatic	2	Oriental	Asia
PS388_	Actinopterygii	Siluriformes	aquatic	2	Oriental	Asia
PS389_	Actinopterygii	Siluriformes	aquatic	2	Oriental	Asia
PS390_	Actinopterygii	Siluriformes	aquatic	2	Oriental	Asia
PS391_	Actinopterygii	Siluriformes	aquatic	2	Oriental	Asia
PS392_	Actinopterygii	Siluriformes	aquatic	2	Neotropical	South_America
PS393_	Actinopterygii	Siluriformes	aquatic	2	Nearctic	North_America
PS394_	Actinopterygii	Siluriformes	aquatic	2	Nearctic	North_America
PS395_	Actinopterygii	Siluriformes	aquatic	2	Nearctic	North_America
PS396_	Actinopterygii	Siluriformes	aquatic	2	Neotropical	South_America
PS397_	Actinopterygii	Siluriformes	aquatic	2	Neotropical	South_America
PS398_	Actinopterygii	Siluriformes	aquatic	2	Neotropical	South_America
PS400_	Actinopterygii	Siluriformes	aquatic	2	Afrotropical	Africa
PS406_	Actinopterygii	Siluriformes	aquatic	2	Nearctic	North_America
PS407_	Actinopterygii	Siluriformes	aquatic	2	Nearctic	North_America
PS408_	Actinopterygii	Siluriformes	aquatic	2	Nearctic	North_America
PS409_	Actinopterygii	Siluriformes	aquatic	2	Nearctic	North_America
PS422_	Actinopterygii	Siluriformes	aquatic	2	Neotropical	South_America
PS423_	Actinopterygii	Siluriformes	aquatic	2	Neotropical	South_America
PS424_	Actinopterygii	Siluriformes	aquatic	2	Neotropical	South_America
PS427_	Actinopterygii	Siluriformes	aquatic	5	Neotropical	South_America
PS430_	Actinopterygii	Siluriformes	aquatic	2	Neotropical	South_America
PS431_	Actinopterygii	Siluriformes	aquatic	2	Neotropical	South_America
PS432_	Actinopterygii	Siluriformes	aquatic	2	Neotropical	South_America
PS439_	Actinopterygii	Siluriformes	aquatic	2	Afrotropical	Africa
PS440_	Reptilia	Squamata	terrestrial	6	Oriental	Asia
PS447_	Reptilia	Squamata	terrestrial	6	Oriental	Asia
PS448_	Reptilia	Squamata	terrestrial	6	Australian	Oceania
PS449_	Reptilia	Squamata	terrestrial	6	Australian	Oceania
PS451_	Reptilia	Squamata	terrestrial	6	Oriental	Asia
PS452_	Reptilia	Squamata	terrestrial	6	Oriental	Asia
PS453_	Reptilia	Squamata	terrestrial	6	Oriental	Asia
PS454_	Reptilia	Squamata	terrestrial	6	Oriental	Asia
PS455_	Reptilia	Squamata	terrestrial	6	Oriental	Asia
*We coded the character states for this attribute as: 1 – marine; 2 – freshwater; 4 – freshwater + brackish; 5 – marine + freshwater + brackish; 6 – NA (not applicable)
