# Supplementary material for: Machine learning models accurately predict clades of proteocephalidean tapeworms (Onchoproteocephalidea) based on host and biogeographical data
Source: Cladistics. 2025 Mar 6;41(3):264–82. doi: 10.1111/cla.12610 (PMC12065121; doi:10.1111/cla.12610)
Supplement: Supplementary file 1 — Appendix S1. List of supplementary tables (both in csv and xlsx formats). Appendix S1a. List of newly collected tapeworms and associated metadata. Appendix S1b. Summary data of all tapeworm sequences used in the phylogenetic analysis. Appendix S1c. Codification of characters and associate states for the character optimization analysis. Appendix S1d. States of character for each terminal used in the character optimization analysis. Appendix S1e. Categorial attributes and associated states used in the random forest analysis. Appendix S1f. Selected clades used for training the Random Forest algorithm. Appendix S1g. List of synonyms used through the analyses. Appendix S2. Individual character optimization files. Appendix S2a. List of non‐ambiguous transformations and their type. Appendix S2b. Detailed character matrix used to generate the TNT file. Appendix S2c. Legend for characters and character states. Appendix S2d. Non‐ambiguous synapomorphies of each node. Appendix S2e. Character matrix in TNT file. Appendix S2f. Tree in Newick format containing branch labels (nodes). Appendix S2g. PDF file of the tree including transformations in nodes with three or more terminals. Appendix S3. Alignment and Tree search files. Appendix S3a. Alignment‐ready for the tree search in TNT (28S rRNA). Appendix S3b. Alignment‐ready for the tree search in TNT (MT‐CO1). Appendix S3c. Alignment‐ready for the tree search in TNT (TOTAL). Appendix S3d. TNT script for the tree search. Appendix S3e. Most parsimonious trees in Newick format. Appendix S3f. TNT script for summarizing the strict consensus tree. Appendix S3g. TNT script for the branch length assessment. Appendix S3h. TNT script for the branch support and frequency analysis. Appendix S3i. Consensus tree in Newick format (no branch lengths or support values). Appendix S3j. Complete consensus tree (including branch lengths, support and frequency values). Appendix S3k. Consensus tree, including Goodman‐Bremer and Jackknife values, in PDF [file CLA-41-264-s001.zip › cla12610-sup-0007-AppendixS1g.xlsx]

## Sheet: synonyms_extended
Code	Taxon	Taxon_updated_final_tree
Clistobothrium_	Outgroup_Clistobothrium_montaukensis	Clistobothrium__Clistobothrium_Clistobothrium_montaukensis_ROOT
OD171_	Outgroup_Potamotrygonocestus_sp_MZUSP_7996_MZ594639	OD171__Potamotrygonocestus_sp_OUT
OD172_	Outgroup_Potamotrygonocestus_cf_fitzgeraldae_AW-2013_KF685773	OD172__Potamotrygonocestus_cf_fitzgeraldae_OUT
OD290_	Outgroup_Matticestus_kathleenae_MG952947	OD290__Matticestus_kathleenae_OUT
OD291_	Outgroup_Matticestus_kathleenae_MG952946	OD291__Matticestus_kathleenae_OUT
OD292_	Outgroup_Matticestus_anneae_MG952949	OD292__Matticestus_anneae_OUT
OD293_	Outgroup_Matticestus_anneae_MG952948	OD293__Matticestus_anneae_OUT
OD457_	Outgroup_Acanthobothrium_zimmeri_FJ843602	OD457__Acanthobothrium_zimmeri_OUT
OD458_	Outgroup_Acanthobothrium_zimmeri_FJ843603	OD458__Acanthobothrium_zimmeri_OUT
OD459_	Outgroup_Acanthobothrium_wedli_MH913271	OD459__Acanthobothrium_wedli_OUT
OD460_	Outgroup_Acanthobothrium_wedli_OQ407773	OD460__Acanthobothrium_wedli_OUT
OD461_	Outgroup_Acanthobothrium_wedli_MH924013	OD461__Acanthobothrium_wedli_OUT
OD462_	Outgroup_Acanthobothrium_wedli_OQ407772	OD462__Acanthobothrium_wedli_OUT
OD463_	Outgroup_Acanthobothrium_wedli_MH924011	OD463__Acanthobothrium_wedli_OUT
OD464_	Outgroup_Acanthobothrium_wedli_MH924012	OD464__Acanthobothrium_wedli_OUT
OD465_	Outgroup_Acanthobothrium_sp_ZX1_OP035622	OD465__Acanthobothrium_sp_OUT
OD466_	Outgroup_Acanthobothrium_sp_MZUSP_8035_MZ594630	OD466__Acanthobothrium_sp_OUT
OD467_	Outgroup_Acanthobothrium_sp_MZUSP_8034_MZ594629	OD467__Acanthobothrium_sp_OUT
OD468_	Outgroup_Acanthobothrium_sp_MZUSP_8033_MZ594628	OD468__Acanthobothrium_sp_OUT
OD469_	Outgroup_Acanthobothrium_sp_MZUSP_7998_MZ594642	OD469__Acanthobothrium_sp_OUT
OD470_	Outgroup_Acanthobothrium_sp_MS05-568-1_GQ470121	OD470__Acanthobothrium_sp_OUT
OD471_	Outgroup_Acanthobothrium_sp_MS05-47-8_GQ470123	OD471__Acanthobothrium_sp_OUT
OD472_	Outgroup_Acanthobothrium_sp_MS05-47-7_GQ470122	OD472__Acanthobothrium_sp_OUT
OD473_	Outgroup_Acanthobothrium_sp_MS05-47-4_GQ470117	OD473__Acanthobothrium_sp_OUT
OD474_	Outgroup_Acanthobothrium_sp_MS05-47-3_GQ470116	OD474__Acanthobothrium_sp_OUT
OD475_	Outgroup_Acanthobothrium_sp_MS05-47-16_GQ470120	OD475__Acanthobothrium_sp_OUT
OD476_	Outgroup_Acanthobothrium_sp_MS05-47-15_GQ470119	OD476__Acanthobothrium_sp_OUT
OD477_	Outgroup_Acanthobothrium_sp_MS05-47-14_GQ470118	OD477__Acanthobothrium_sp_OUT
OD478_	Outgroup_Acanthobothrium_sp_MS05-272-17_GQ470114	OD478__Acanthobothrium_sp_OUT
OD479_	Outgroup_Acanthobothrium_sp_MS05-272-16_GQ470124	OD479__Acanthobothrium_sp_OUT
OD480_	Outgroup_Acanthobothrium_sp_MS05-218-1_GQ470115	OD480__Acanthobothrium_sp_OUT
OD481_	Outgroup_Acanthobothrium_sp_JNC-2009_FJ843593	OD481__Acanthobothrium_sp_OUT
OD482_	Outgroup_Acanthobothrium_sp_JB-2019_MH924014	OD482__Acanthobothrium_sp_OUT
OD483_	Outgroup_Acanthobothrium_sp_DTJL-2012_JQ268538	OD483__Acanthobothrium_sp_OUT
OD484_	Outgroup_Acanthobothrium_sp_6C_KJ-2010_GQ470113	OD484__Acanthobothrium_sp_OUT
OD485_	Outgroup_Acanthobothrium_sp_6B_KJ-2010_GQ470110	OD485__Acanthobothrium_sp_OUT
OD486_	Outgroup_Acanthobothrium_sp_6B_KJ-2010_GQ470112	OD486__Acanthobothrium_sp_OUT
OD487_	Outgroup_Acanthobothrium_sp_6A_KJ-2010_GQ470111	OD487__Acanthobothrium_sp_OUT
OD488_	Outgroup_Acanthobothrium_sp_4_HR-2018_MH688727	OD488__Acanthobothrium_sp_OUT
OD489_	Outgroup_Acanthobothrium_sp_4_HR-2018_MH688726	OD489__Acanthobothrium_sp_OUT
OD490_	Outgroup_Acanthobothrium_sp_3_HR-2018_MH688725	OD490__Acanthobothrium_sp_OUT
OD491_	Outgroup_Acanthobothrium_sp_3_HR-2018_MH688724	OD491__Acanthobothrium_sp_OUT
OD492_	Outgroup_Acanthobothrium_sp_2_OQ407771	OD492__Acanthobothrium_sp_OUT
OD493_	Outgroup_Acanthobothrium_sp_2_MH686154	OD493__Acanthobothrium_sp_OUT
OD494_	Outgroup_Acanthobothrium_sp_16/64_MN660289	OD494__Acanthobothrium_sp_OUT
OD495_	Outgroup_Acanthobothrium_sp_16/30_MN660288	OD495__Acanthobothrium_sp_OUT
OD496_	Outgroup_Acanthobothrium_sp_16/04_MN660287	OD496__Acanthobothrium_sp_OUT
OD497_	Outgroup_Acanthobothrium_sp_16/01c_MN660286	OD497__Acanthobothrium_sp_OUT
OD498_	Outgroup_Acanthobothrium_sp_16/01b_MN660285	OD498__Acanthobothrium_sp_OUT
OD499_	Outgroup_Acanthobothrium_sp_16/01a_MN660284	OD499__Acanthobothrium_sp_OUT
OD500_	Outgroup_Acanthobothrium_sp_15/33b_MN660283	OD500__Acanthobothrium_sp_OUT
OD501_	Outgroup_Acanthobothrium_sp_1262Cogv27_MT295366	OD501__Acanthobothrium_sp_OUT
OD502_	Outgroup_Acanthobothrium_sp_1-82_larva_MZ048231	OD502__Acanthobothrium_sp_OUT
OD503_	Outgroup_Acanthobothrium_sp_1-37_larva_MZ048232	OD503__Acanthobothrium_sp_OUT
OD504_	Outgroup_Acanthobothrium_sp_1_OQ407770	OD504__Acanthobothrium_sp_OUT
OD505_	Outgroup_Acanthobothrium_sp_1_MH686155	OD505__Acanthobothrium_sp_OUT
OD506_	Outgroup_Acanthobothrium_sp_1_OQ407769	OD506__Acanthobothrium_sp_OUT
OD507_	Outgroup_Acanthobothrium_sp_1_OQ407768	OD507__Acanthobothrium_sp_OUT
OD508_	Outgroup_Acanthobothrium_sp_1_AF286953	OD508__Acanthobothrium_cleofanus_OUT
OD509_	Outgroup_Acanthobothrium_santarosaliense_KF685751	OD509__Acanthobothrium_santarosaliense_OUT
OD510_	Outgroup_Acanthobothrium_romanowi_FJ843599	OD510__Acanthobothrium_romanowi_OUT
OD511_	Outgroup_Acanthobothrium_romanowi_FJ843598	OD511__Acanthobothrium_romanowi_OUT
OD512_	Outgroup_Acanthobothrium_rodmani_FJ843596	OD512__Acanthobothrium_rodmani_OUT
OD513_	Outgroup_Acanthobothrium_rodmani_FJ843597	OD513__Acanthobothrium_rodmani_OUT
OD514_	Outgroup_Acanthobothrium_popi_FJ843601	OD514__Acanthobothrium_popi_OUT
OD515_	Outgroup_Acanthobothrium_popi_FJ843600	OD515__Acanthobothrium_popi_OUT
OD516_	Outgroup_Acanthobothrium_parviuncinatum_EF095264	OD516__Acanthobothrium_parviuncinatum_OUT
OD517_	Outgroup_Acanthobothrium_oceanharvestae_FJ843594	OD517__Acanthobothrium_oceanharvestae_OUT
OD518_	Outgroup_Acanthobothrium_oceanharvestae_FJ843595	OD518__Acanthobothrium_oceanharvestae_OUT
OD519_	Outgroup_Acanthobothrium_mattaylori_HQ917927	OD519__Acanthobothrium_matttaylori_OUT
OD520_	Outgroup_Acanthobothrium_masnihae_FJ843605	OD520__Acanthobothrium_masnihae_OUT
OD521_	Outgroup_Acanthobothrium_margieae_HQ437682	OD521__Acanthobothrium_margieae_OUT
OD522_	Outgroup_Acanthobothrium_margieae_HQ437683	OD522__Acanthobothrium_margieae_OUT
OD523_	Outgroup_Acanthobothrium_margieae_MH729998	OD523__Acanthobothrium_margieae_OUT
OD524_	Outgroup_Acanthobothrium_katherineae_MT395344	OD524__Acanthobothrium_katherineae_OUT
OD525_	Outgroup_Acanthobothrium_jeanneae_HQ917928	OD525__Acanthobothrium_jeanneae_OUT
OD526_	Outgroup_Acanthobothrium_hypermekkolpos_HQ917929	OD526__Acanthobothrium_hypermekkolpos_OUT
OD527_	Outgroup_Acanthobothrium_hypermekkolpos_HQ917930	OD527__Acanthobothrium_hypermekkolpos_OUT
OD528_	Outgroup_Acanthobothrium_filicolle_MH913266	OD528__Acanthobothrium_sp_OUT
OD529_	Outgroup_Acanthobothrium_filicolle_MH913269	OD529__Acanthobothrium_sp_OUT
OD530_	Outgroup_Acanthobothrium_filicolle_MH913268	OD530__Acanthobothrium_sp_OUT
OD531_	Outgroup_Acanthobothrium_cf_terezae_FM-2011_JF803661	OD531__Acanthobothrium_cf_terezae_OUT
OD532_	Outgroup_Acanthobothrium_brevissime_EU170363	OD532__Acanthobothrium_brevissime_OUT
OD533_	Outgroup_Acanthobothrium_brevissime_EU170364	OD533__Acanthobothrium_brevissime_OUT
OD534_	Outgroup_Acanthobothrium_brevissime_FJ357445	OD534__Acanthobothrium_brevissime_OUT
OD536_	Matticestus_kathleenae_KF685765	OD536__Matticestus_kathleenae_OUT
Pachybothrium_	Outgroup_Pachybothrium_hutsoni	Pachybothrium__Pachybothrium_hutsoni_OUT
PD001_	Proteocephalidae_Zygobothrium_megacephalum_AJ388621	PD001__Zygobothrium_megacephalum
PD002_	Proteocephalidae_Zygobothrium_megacephalum_MG429813	PD002__Zygobothrium_megacephalum
PD005_	Proteocephalidae_Travassiella_jandia_KP729400	PD005__Travassiella_jandia_
PD007_	Proteocephalidae_Thaumasioscolex_didelphidis_AJ275065	PD007__Thaumasioscolex_didelphidis
PD008_	Proteocephalidae_Testudotaenia_testudo_FM956083	PD008__Testudotaenia_testudo_
PD009_	Proteocephalidae_Testudotaenia_testudo_FM956082	PD009__Testudotaenia_testudo_
PD010_	Proteocephalidae_Testudotaenia_sp_WL-2016_KU761587	PD010__Testudotaenia_sp
PD011_	Proteocephalidae_Testudotaenia_cf_testudo_AJ583456	PD011__Testudotaenia_testudo_
PD013_	Proteocephalidae_Spatulifer_sp_PD013	PD013__Spatulifer_sp
PD014_	Proteocephalidae_Spatulifer_maringaensis_AJ388634	PD014__Spatulifer_maringaensis_
PD015_	Proteocephalidae_Spatulifer_maringaensis_MW798199	PD015__Spatulifer_maringaensis_
PD017_	Proteocephalidae_Spatulifer_maringaensis_MW798197	PD017__Spatulifer_maringaensis_
PD018_	Proteocephalidae_Spatulifer_maringaensis_AJ275048	PD018__Spatulifer_maringaensis_
PD019_	Proteocephalidae_Spatulifer_maringaensis_PD019	PD019__Spatulifer_maringaensis_
PD020_	Proteocephalidae_Spatulifer_cf_rugosa_PD020	PD020__Spatulifer_cf_rugosa
PD022_	Proteocephalidae_Spasskyellina_spinulifera_KP729417	PD022__Spasskyellina_spinulifera_
PD024_	Proteocephalidae_Spasskyellina_spinulifera_PD024	PD024__Spasskyellina_spinulifera_
PD025_	Proteocephalidae_Spasskyellina_spinulifera_PD025	PD025__Spasskyellina_spinulifera_
PD026_	Proteocephalidae_Spasskyellina_spinulifera_PD026	PD026__Spasskyellina_spinulifera_
PD028_	Proteocephalidae_Spasskyellina_sp_PD028	PD028__Spasskyellina_sp
PD032_	Proteocephalidae_Spasskyellina_lenha_KP729413	PD032__Spasskyellina_lenha_
PD034_	Proteocephalidae_Silurotaenia_siluri_AJ388592	PD034__Silurotaenia_siluri
PD035_	Proteocephalidae_Sciadocephalus_megalodiscus_KP729403	PD035__Sciadocephalus_megalodiscus
PD039_	Proteocephalidae_Sandonella_sandoni_AM931033	PD039__Sandonella_sandoni
PD040_	Proteocephalidae_Rudolphiella_szidati_AJ388617	PD040__Rudolphiella_szidati
PD041_	Proteocephalidae_Rudolphiella_sp_OLBM1_AF286938	PD041__Rudolphiella_szidati
PD049_	Proteocephalidae_Riggenbachiella_amazonense_MN624071	PD049__Riggenbachiella_amazonense
PD049_	Proteocephalidae_Riggenbachiella_amazonense_KY207451	PD049__Riggenbachiella_amazonense
PD050_	Proteocephalidae_Riggenbachiella_amazonense_KY207450	PD050__Riggenbachiella_amazonense
PD051_	Proteocephalidae_Regoella_brevis_KP729389	PD051__Regoella_brevis_
PD061_	Proteocephalidae_Pseudoendorchis_megalonemi_MW244617	PD061__Pseudoendorchis_megalonemi
PD072_	Proteocephalidae_Proteocephalus_vazzolerae_PD072	PD072__Proteocephalus_vazzolerae
PD076_	Proteocephalidae_Proteocephalus_tetrastomus_AJ388635	PD076__Proteocephalus_tetrastomus
PD077_	Proteocephalidae_Proteocephalus_synodontis_JN005778	PD077__Proteocephalus_synodontis
PD078_	Proteocephalidae_Proteocephalus_synodontis_JN005779	PD078__Proteocephalus_synodontis
PD079_	Proteocephalidae_Proteocephalus_sulcatus_KP729396	PD079__Proteocephalus_sulcatus
PD080_	Proteocephalidae_Proteocephalus_sp_PGV-2022_ON133796	PD080__Proteocephalus_sp
PD081_	Proteocephalidae_Proteocephalus_sp_PGV-2022_ON133797	PD081__Proteocephalus_sp
PD082_	Proteocephalidae_Proteocephalus_sp_PGV-2022_ON133802	PD082__Proteocephalus_sp
PD083_	Proteocephalidae_Proteocephalus_sp_PGV-2022_ON133798	PD083__Proteocephalus_sp
PD084_	Proteocephalidae_Proteocephalus_sp_PGV-2022_ON133799	PD084__Proteocephalus_sp
PD085_	Proteocephalidae_Proteocephalus_sp_PGV-2022_ON133801	PD085__Proteocephalus_sp
PD086_	Proteocephalidae_Proteocephalus_sp_PGV-2022_ON133800	PD086__Proteocephalus_sp
PD087_	Proteocephalidae_Proteocephalus_sp_JN-2006_DQ768192	PD087__Proteocephalus_sp
PD090_	Proteocephalidae_Proteocephalus_sp_BOLD:ACL0087_KM538108	PD090__Proteocephalus_sp
PD091_	Proteocephalidae_Proteocephalus_sp_BOLD:ACL0086_KM538109	PD091__Proteocephalus_sp
PD092_	Proteocephalidae_Proteocephalus_sp_BOLD:AAF8658_KM538107	PD092__Proteocephalus_sp
PD093_	Proteocephalidae_Proteocephalus_sp_AI-2022_ON351023	PD093__Proteocephalus_sp
PD094_	Proteocephalidae_Proteocephalus_sp_AJ275230	PD094__Proteocephalus_sp
PD095_	Proteocephalidae_Proteocephalus_sophiae_PD095	PD095__Proteocephalus_sophiae
PD096_	Proteocephalidae_Proteocephalus_sophiae_PD096	PD096__Proteocephalus_sophiae
PD099_	Proteocephalidae_Proteocephalus_pollanicola_AJ388599	PD099__Proteocephalus_sp
PD101_	Proteocephalidae_Proteocephalus_plecoglossi_AJ388606	PD101__Proteocephalus_plecoglossi
PD106_	Proteocephalidae_Proteocephalus_perplexus_AJ275228	PD106__Laruella_perplexa
PD107_	Proteocephalidae_Proteocephalus_perplexus_KF685873	PD107__Laruella_perplexa
PD108_	Proteocephalidae_Proteocephalus_perplexus_FM956089	PD108__Laruella_perplexa
PD109_	Proteocephalidae_Proteocephalus_perplexus_FM956090	PD109__Laruella_perplexa
PD110_	Proteocephalidae_Proteocephalus_perplexus_AF286940	PD110__Laruella_perplexa
PD111_	Proteocephalidae_Proteocephalus_percae_KX768947	PD111__Proteocephalus_percae
PD113_	Proteocephalidae_Proteocephalus_percae_JQ639166	PD113__Proteocephalus_percae
PD114_	Proteocephalidae_Proteocephalus_percae_OP971518	PD114__Proteocephalus_percae
PD115_	Proteocephalidae_Proteocephalus_percae_OP971519	PD115__Proteocephalus_percae
PD116_	Proteocephalidae_Proteocephalus_percae_OP971520	PD116__Proteocephalus_percae
PD119_	Proteocephalidae_Proteocephalus_neglectus_AF026116	PD119__Proteocephalus_sp
PD121_	Proteocephalidae_Proteocephalus_midoriensis_AJ388610	PD121__Proteocephalus_midoriensis
PD124_	Proteocephalidae_Proteocephalus_macrophallus_KP729394	PD124__Proteocephalus_macrophallus
PD125_	Proteocephalidae_Proteocephalus_macrocephalus_AJ388609	PD125__Proteocephalus_macrocephalus
PD135_	Proteocephalidae_Proteocephalus_longicollis_JQ639165	PD135__Proteocephalus_longicollis
PD136_	Proteocephalidae_Proteocephalus_kuyukuyu_KP729388	PD136__Proteocephalus_kuyukuyu
PD137_	Proteocephalidae_Proteocephalus_hobergi_AJ275062	PD137__Proteocephalus_hobergi
PD138_	Proteocephalidae_Proteocephalus_hemioliopteri_AJ388622	PD138__Proteocephalus_hemioliopteri
PD140_	Proteocephalidae_Proteocephalus_glanduligerus_KP729392	PD140__Proteocephalus_glanduligerus
PD142_	Proteocephalidae_Proteocephalus_filicollis_AJ388636	PD142__Proteocephalus_filicollis
PD146_	Proteocephalidae_Proteocephalus_exiguus_AJ388626	PD146__Proteocephalus_exiguus
PD148_	Proteocephalidae_Proteocephalus_chamelensis_AJ275233	PD148__Proteocephalus_chamelensis
PD150_	Proteocephalidae_Proteocephalus_cf_hobergi_PD150	PD150__Proteocephalus_cf_hobergi
PD151_	Proteocephalidae_Proteocephalus_ambloplitis_LC723861	PD151__Proteocephalus_ambloplitis
PD152_	Proteocephalidae_Proteocephalus_ambloplitis_FM956084	PD152__Proteocephalus_sp
PD153_	Proteocephalidae_Proteocephalus_ambloplitis_FM956085	PD153__Proteocephalus_sp
PD154_	Proteocephalidae_Proteocephalus_ambloplitis_AJ388633	PD154__Proteocephalus_ambloplitis
PD155_	Proteocephalidae_Proteocephalus_ambloplitis_LC723860	PD155__Proteocephalus_ambloplitis
PD156_	Proteocephalidae_Pseudoendorchis_felipei_AY193877	PD156__Pseudoendorchis_felipei
PD157_	Proteocephalidae_Pseudoendorchis_felipei_AY193878	PD157__Pseudoendorchis_felipei
PD158_	Proteocephalidae_Pseudoendorchis_felipei_AY193879	PD158__Pseudoendorchis_felipei
PD159_	Proteocephalidae_Proteocephalidae_gen_sp_1_FM956088	PD159__Proteocephalidae_gen_sp_1
PD160_	Proteocephalidae_Proteocephalidae_gen_sp_9_PD160	PD160__Proteocephalidae_gen_sp_9
PD161_	Proteocephalidae_Proteocephalidae_gen_sp_9_PD161	PD161__Proteocephalidae_gen_sp_9
PD162_	Proteocephalidae_Proteocephalidae_gen_sp_8_PD162	PD162__Proteocephalidae_gen_sp_8
PD163_	Proteocephalidae_Proteocephalidae_gen_sp_7_PD163	PD163__Proteocephalidae_gen_sp_7
PD165_	Proteocephalidae_Proteocephalidae_gen_sp_6_PD165	PD165__Proteocephalidae_gen_sp_6
PD166_	Proteocephalidae_Proteocephalidae_gen_sp_5_PD166	PD166__Houssayella_cf_sudobim
PD167_	Proteocephalidae_Proteocephalidae_gen_sp_4_PD167	PD167__Pseudocrepidobothrium_sp
PD168_	Proteocephalidae_Proteocephalidae_gen_sp_4_PD168	PD168__Pseudocrepidobothrium_sp
PD175_	Proteocephalidae_Postgangesia_inarmata_AM931032	PD175__Postgangesia_inarmata
PD176_	Proteocephalidae_Postgangesia_inarmata_JX477441	PD176__Postgangesia_inarmata
PD178_	Proteocephalidae_Postgangesia_inarmata_MZ052221	PD178__Postgangesia_inarmata
PD179_	Proteocephalidae_Peltidocotyle_sp_PD179	PD179__Peltidocotyle_sp
PD181_	Proteocephalidae_Peltidocotyle_rugosa_AJ238835	PD181__Peltidocotyle_rugosa_
PD182_	Proteocephalidae_Peltidocotyle_lenha_AJ238834	PD182__Peltidocotyle_lenha_
PD183_	Proteocephalidae_Peltidocotyle_lenha_AJ238836	PD183__Peltidocotyle_lenha_
PD184_	Proteocephalidae_Peltidocotyle_lenha_AJ238837	PD184__Peltidocotyle_lenha_
PD185_	Proteocephalidae_Peltidocotyle_lenha_PD185	PD185__Peltidocotyle_sp
PD186_	Proteocephalidae_Paraproteocephalus_parasiluri_KX768938	PD186__Paraproteocephalus_parasiluri
PD187_	Proteocephalidae_Paraproteocephalus_parasiluri_AJ388604	PD187__Paraproteocephalus_parasiluri
PD189_	Proteocephalidae_Ophiotaenia_tigrina_MG372008	PD189__Ophiotaenia_tigrina
PD190_	Proteocephalidae_Ophiotaenia_tigrina_KY574290	PD190__Ophiotaenia_tigrina
PD196_	Proteocephalidae_Australophiotaenia_sp_2_KC785989	PD196__Australophiotaenia_sp_2
PD198_	Proteocephalidae_Ophiotaenia_sp_MHNG-PLAT-82498_(PBI-357)_OL845866	PD198__Ophiotaenia_sp
PD202_	Proteocephalidae_Ophiotaenia_sp_LFR-2014_KJ507659	PD202__Ophiotaenia_sp
PD203_	Proteocephalidae_Ophiotaenia_sp_GGA-2016_KT375455	PD203__Ophiotaenia_sp
PD209_	Proteocephalidae_Ophiotaenia_sp_KP729402	PD209__Ophiotaenia_sp
PD211_	Proteocephalidae_Ophiotaenia_perspicua_KP729415	PD211__Ophiotaenia_perspicua_
PD213_	Proteocephalidae_Ophiotaenia_ophiodex_AJ388620	PD213__Ophiotaenia_ophiodex
PD214_	Proteocephalidae_Australophiotaenia_longmani_KC785991	PD214__Australophiotaenia_longmani
PD218_	Proteocephalidae_Ophiotaenia_marenzelleri_AJ388632	PD218__Ophiotaenia_marenzelleri
PD220_	Proteocephalidae_Australophiotaenia_gallardi_AJ388615	PD220__Australophiotaenia_sp_2
PD221_	Proteocephalidae_Ophiotaenia_filaroides_KP729416	PD221__Ophiotaenia_filaroides_
PD223_	Proteocephalidae_Ophiotaenia_europaea_AJ388598	PD223__Ophiotaenia_europaea_
PD228_	Proteocephalidae_Nupelia_portoriquensis_KP729401	PD228__Spatulifer_maringaensis
PD229_	Proteocephalidae_Nomimoscolex_suspectus_AJ275067	PD229__Nomimoscolex_suspectus
PD230_	Proteocephalidae_Nomimoscolex_suspectus_AJ388602	PD230__Nomimoscolex_suspectus
PD231_	Proteocephalidae_Nomimoscolex_suspectus_AJ275068	PD231__Nomimoscolex_suspectus
PD232_	Proteocephalidae_Nomimoscolex_sudobim_AJ388597	PD232__Nomimoscolex_sudobim_
PD233_	Proteocephalidae_Nomimoscolex_sudobim_PD233	PD233__Nomimoscolex_sudobim_
PD235_	Proteocephalidae_Nomimoscolex_sudobim_PD235	PD235__Nomimoscolex_sudobim_
PD236_	Proteocephalidae_Nomimoscolex_sudobim_PD236	PD236__Nomimoscolex_sudobim_
PD237_	Proteocephalidae_Nomimoscolex_piraeeba_AJ388608	PD237__Nomimoscolex_piraeeba
PD238_	Proteocephalidae_Nomimoscolex_piraeeba_AF286936	PD238__Nomimoscolex_piraeeba
PD241_	Proteocephalidae_Nomimoscolex_microacetabula_MW244596	PD241__Nomimoscolex_microacetabula
PD242_	Proteocephalidae_Nomimoscolex_lopesi_AJ388618	PD242__Nomimoscolex_lopesi_
PD243_	Proteocephalidae_Nomimoscolex_lenha_MN626404	PD243__Nomimoscolex_lenha_
PD245_	Proteocephalidae_Nomimoscolex_lenha_MN626403	PD245__Nomimoscolex_lenha_
PD246_	Proteocephalidae_Nomimoscolex_dorad_AJ388613	PD246__Nomimoscolex_dorad
PD247_	Proteocephalidae_Nomimoscolex_chubbi_AJ388625	PD247__Nomimoscolex_chubbi_
PD248_	Proteocephalidae_Nomimoscolex_admonticellia_AJ388628	PD248__Nomimoscolex_admonticellia_
PD250_	Proteocephalidae_Nomimoscolex_admonticellia_PD250	PD250__Nomimoscolex_admonticellia_
PD251_	Proteocephalidae_Monticellia_ventrei_PD251	PD251__Monticellia_ventrei
PD252_	Proteocephalidae_Monticellia_ventrei_PD252	PD252__Monticellia_ventrei
PD253_	Proteocephalidae_Monticellia_ventrei_PD253	PD253__Monticellia_ventrei
PD255_	Proteocephalidae_Monticellia_ophisterni_AY307121	PD255__Monticellia_ophisterni
PD261_	Proteocephalidae_Monticellia_magna_PD261	PD261__Monticellia_magna
PD262_	Proteocephalidae_Monticellia_magna_PD262	PD262__Monticellia_magna
PD266_	Proteocephalidae_Monticellia_cf_ventrei_PD266	PD266__Monticellia_ventrei
PD268_	Proteocephalidae_Monticellia_cf_ventrei_PD268	PD268__Monticellia_cf_ventrei
PD271_	Proteocephalidae_Megathylacoides_giganteum_FM956087	PD271__Megathylacoides_giganteum
PD272_	Proteocephalidae_Megathylacoides_giganteum_FM956086	PD272__Megathylacoides_giganteum
PD275_	Proteocephalidae_Megathylacoides_lamothei_AY548165	PD275__Megathylacoides_lamothei
PD276_	Proteocephalidae_Megathylacoides_lamothei_AY548166	PD276__Megathylacoides_lamothei
PD277_	Proteocephalidae_Megathylacoides_lamothei_AY307119	PD277__Megathylacoides_lamothei
PD278_	Proteocephalidae_Megathylacoides_lamothei_AY307120	PD278__Megathylacoides_lamothei
PD287_	Proteocephalidae_Megathylacoides_giganteum_AY307117	PD287__Megathylacoides_giganteum
PD288_	Proteocephalidae_Megathylacoides_giganteum_AY307118	PD288__Megathylacoides_giganteum
PD294_	Proteocephalidae_Marsypocephalus_rectangulus_KP729405	PD294__Marsypocephalus_rectangulus
PD295_	Proteocephalidae_Marsypocephalus_heterobranchus_KP729408	PD295__Marsypocephalus_heterobranchus
PD298_	Proteocephalidae_Mariauxiella_brevifilis_AJ388600	PD298__Mariauxiella_brevifilis
PD301_	Proteocephalidae_Manaosia_bracodemoca_MW798191	PD301__Manaosia_bracodemoca_
PD303_	Proteocephalidae_Manaosia_bracodemoca_KP729414	PD303__Manaosia_bracodemoca_
PD305_	Proteocephalidae_Manaosia_bracodemoca_MW798192	PD305__Manaosia_bracodemoca_
PD314_	Proteocephalidae_Kapsulotaenia_tidswelli_MW092173	PD314__Kapsulotaenia_tidswelli
PD315_	Proteocephalidae_Kapsulotaenia_tidswelli_MW092174	PD315__Kapsulotaenia_tidswelli
PD324_	Proteocephalidae_Jauella_glandicephalus_KP729399	PD324__Jauella_glandicephalus
PD325_	Proteocephalidae_Houssayela_sudobim_KP729404	PD325__Houssayela_sudobim
PD327_	Proteocephalidae_Harriscolex_nathaliae_PD327	PD327__Harriscolex_nathaliae
PD328_	Proteocephalidae_Harriscolex_kaparari_AJ275227	PD328__Harriscolex_kaparari_
PD331_	Proteocephalidae_Goezeella_mariae_MF370208	PD331__Goezeella_mariae
PD333_	Proteocephalidae_Glanitaenia_osculata_AJ388619	PD333__Glanitaenia_osculata
PD336_	Proteocephalidae_Gibsoniela_mandube_KP729412	PD336__Gibsoniela_mandube_
PD340_	Proteocephalidae_Gangesia_mukutmanipuensis_ON181456	PD340__Gangesia_mukutmanipuensis
PD341_	Proteocephalidae_Gangesia_mukutmanipuensis_ON181457	PD341__Gangesia_mukutmanipuensis
PD354_	Proteocephalidae_Gangesia_parasiluri_AF286935	PD354__Gangesia_parasiluri
PD355_	Proteocephalidae_Gangesia_parasiluri_AJ388590	PD355__Gangesia_parasiluri
PD356_	Proteocephalidae_Gangesia_parasiluri_ON176181	PD356__Gangesia_parasiluri
PD359_	Proteocephalidae_Gangesia_oligonchis_MH665414	PD359__Gangesia_oligonchis
PD360_	Proteocephalidae_Gangesia_oligonchis_MH665420	PD360__Gangesia_oligonchis
PD361_	Proteocephalidae_Gangesia_oligonchis_MH665415	PD361__Gangesia_oligonchis
PD362_	Proteocephalidae_Gangesia_oligonchis_MH665421	PD362__Gangesia_oligonchis
PD363_	Proteocephalidae_Gangesia_oligonchis_MH665416	PD363__Gangesia_oligonchis
PD364_	Proteocephalidae_Gangesia_oligonchis_MH665422	PD364__Gangesia_oligonchis
PD365_	Proteocephalidae_Gangesia_oligonchis_MH665417	PD365__Gangesia_oligonchis
PD366_	Proteocephalidae_Gangesia_oligonchis_MH665423	PD366__Gangesia_oligonchis
PD367_	Proteocephalidae_Gangesia_oligonchis_MH665418	PD367__Gangesia_oligonchis
PD368_	Proteocephalidae_Gangesia_oligonchis_MH665419	PD368__Gangesia_oligonchis
PD371_	Proteocephalidae_Gangesia_oligonchis_JX477448	PD371__Gangesia_oligonchis
PD373_	Proteocephalidae_Gangesia_oligonchis_JX477451	PD373__Gangesia_oligonchis
PD374_	Proteocephalidae_Gangesia_oligonchis_MF314173	PD374__Gangesia_oligonchis
PD375_	Proteocephalidae_Gangesia_oligonchis_MF537487	PD375__Gangesia_oligonchis
PD377_	Proteocephalidae_Gangesia_macrones_JX477444	PD377__Gangesia_macrones
PD378_	Proteocephalidae_Gangesia_macrones_JX477445	PD378__Gangesia_macrones
PD380_	Proteocephalidae_Gangesia_bengalensis_JX477427	PD380__Gangesia_bengalensis
PD381_	Proteocephalidae_Gangesia_bengalensis_JX477428	PD381__Gangesia_bengalensis
PD384_	Proteocephalidae_Gangesia_bengalensis_KY018599	PD384__Gangesia_bengalensis
PD385_	Proteocephalidae_Gangesia_agraensis_JX477431	PD385__Gangesia_agraensis
PD387_	Proteocephalidae_Gangesia_agraensis_JX477436	PD387__Gangesia_agraensis
PD399_	Proteocephalidae_Electrotaenia_malopteruri_JX477434	PD399__Electrotaenia_malopteruri
PD401_	Proteocephalidae_Electrotaenia_malopteruri_MG649379	PD401__Electrotaenia_malopteruri
PD402_	Proteocephalidae_Crepidobothrium_sp_INVE_22108_AJ238833	PD402__Riggenbachiella_sp
PD403_	Proteocephalidae_Crepidobothrium_sp_AJ275063	PD403__Pseudocrepidobothrium_ludovici
PD404_	Proteocephalidae_Crepidobothrium_gerrardii_KC786018	PD404__Crepidobothrium_gerrardii
PD405_	Proteocephalidae_Pseudocrepidobothrium_eirasi_AJ388623	PD405__Pseudocrepidobothrium_eirasi
PD410_	Proteocephalidae_Corallotaenia_parafimbriata_AY548163	PD410__Corallotaenia_parafimbriata
PD411_	Proteocephalidae_Corallotaenia_minutia_AY548164	PD411__Corallotaenia_intermedia
PD412_	Proteocephalidae_Corallotaenia_intermedia_AJ275232	PD412__Corallotaenia_intermedia
PD413_	Proteocephalidae_Corallobothrium_sp_BOLD:AAM6011_KM538086	PD413__Corallotaenia_sp
PD414_	Proteocephalidae_Corallobothrium_solidum_AJ583450	PD414__Corallobothrium_solidum
PD415_	Proteocephalidae_Corallobothrium_fimbriatum_AY548162	PD415__Essexiella_fimbriata
PD416_	Proteocephalidae_Corallobothrium_fimbriatum_AY548160	PD416__Essexiella_fimbriata
PD417_	Proteocephalidae_Corallobothrium_fimbriatum_AY548161	PD417__Essexiella_fimbriata
PD418_	Proteocephalidae_Corallobothrium_cf_solidum_JM-2011_JN005780	PD418__Corallobothrium_cf_solidum
PD419_	Proteocephalidae_Cichlidocestus_gillesi_KY403889	PD419__Cichlidocestus_gillesi
PD420_	Proteocephalidae_Cichlidocestus_gillesi_PD420	PD420__Cichlidocestus_gillesi
PD421_	Proteocephalidae_Choanoscolex_cf_abscisus_AJ275064	PD421__Choanoscolex_cf_abscisus_
PD425_	Proteocephalidae_Chambriella_megacephala_KY207448	PD425__Chambriella_megacephala_
PD426_	Proteocephalidae_Chambriella_megacephala_KY207447	PD426__Chambriella_megacephala_
PD428_	Proteocephalidae_Cangatiella_arandasi_KP729411	PD428__Cangatiella_arandasi
PD429_	Proteocephalidae_Cangatiella_arandasi_PD429	PD429__Cangatiella_arandasi
PD433_	Proteocephalidae_Brooksiella_praeputialis_PD433	PD433__Brooksiella_praeputialis
PD433_	Proteocephalidae_Brooksiella_praeputialis_AJ275229	PD433__Brooksiella_praeputialis
PD434_	Proteocephalidae_Brayela_karuatayi_KP729406	PD434__Brayela_karuatayi_
PD435_	Proteocephalidae_Barsonella_lafoni_FM955145	PD435__Barsonella_lafoni
PD436_	Proteocephalidae_Barsonella_lafoni_FM955142	PD436__Barsonella_lafoni
PD437_	Proteocephalidae_Barsonella_lafoni_FM955144	PD437__Barsonella_lafoni
PD438_	Proteocephalidae_Barsonella_lafoni_FM955143	PD438__Barsonella_lafoni
PD441_	Proteocephalidae_Amphoteromorphus_piriformis_AJ275231	PD441__Amphoteromorphus_piriformis_
PD442_	Proteocephalidae_Amphoteromorphus_piraeeba_AJ275050	PD442__Amphoteromorphus_piraeeba_
PD442_	Proteocephalidae_Amphoteromorphus_piraeeba_KP729407	PD442__Amphoteromorphus_piraeeba_
PD443_	Proteocephalidae_Amphoteromorphus_peniculus_KP729410	PD443__Amphoteromorphus_peniculus_
PD444_	Proteocephalidae_Amphoteromorphus_parkamoo_AJ388595	PD444__Amphoteromorphus_parkamoo
PD445_	Proteocephalidae_Amphoteromorphus_ninoi_AJ388624	PD445__Amphoteromorphus_ninoi_
PD446_	Proteocephalidae_Amphoteromorphus_ninoi_AJ275066	PD446__Amphoteromorphus_ninoi_
PD450_	Proteocephalidae_Acanthotaenia_sp_INVE_25026_AJ388593	PD450__Rostellotaenia_nilotica
PD456_	Proteocephalidae_Acanthotaenia_cf_shipleyi_AJ583453	PD456__Acanthotaenia_cf_shipleyi
PD535_	Proteocephalidae_Proteocephalus_pinguis_KP729395	PD535__Proteocephalus_pinguis
PS003_	Proteocephalidae_Zygobothrium_megacephalum_AJ275053	PS003__Zygobothrium_megacephalum
PS003_	Proteocephalidae_Zygobothrium_megacephalum_AF286939	PS003__Zygobothrium_megacephalum
PS004_	Proteocephalidae_Vermaia_pseudotropii_MT627465	PS004__Vermaia_pseudotropii
PS004_	Proteocephalidae_Vermaia_pseudotropii_JX477453	PS004__Vermaia_pseudotropii
PS006_	Proteocephalidae_Thaumasioscolex_didelphidis_KC785983	PS006__Thaumasioscolex_didelphidis
PS006_	Proteocephalidae_Thaumasioscolex_didelphidis_KC786019	PS006__Thaumasioscolex_didelphidis
PS012_	Proteocephalidae_Synbranchiella_mabelae_PS012	PS012__Synbranchiella_mabelae
PS012_	Proteocephalidae_Synbranchiella_mabelae_KY798870	PS012__Synbranchiella_mabelae
PS016_	Proteocephalidae_Spatulifer_maringaensis_MW811140	PS016__Spatulifer_maringaensis_
PS016_	Proteocephalidae_Spatulifer_maringaensis_MW798198	PS016__Spatulifer_maringaensis_
PS021_	Proteocephalidae_Spatulifer_cf_rugosa_PS021	PS021__Spatulifer_cf_rugosa
PS021_	Proteocephalidae_Spatulifer_cf_rugosa_PS021	PS021__Spatulifer_cf_rugosa
PS023_	Proteocephalidae_Spasskyellina_spinulifera_PS023	PS023__Spasskyellina_spinulifera_
PS023_	Proteocephalidae_Spasskyellina_spinulifera_PS023	PS023__Spasskyellina_spinulifera_
PS027_	Proteocephalidae_Spasskyellina_spinulifera_PS027	PS027__Spasskyellina_spinulifera_
PS027_	Proteocephalidae_Spasskyellina_spinulifera_PS027	PS027__Spasskyellina_spinulifera_
PS029_	Proteocephalidae_Spasskyellina_mandi_MW244060	PS029__Spasskyellina_mandi
PS029_	Proteocephalidae_Spasskyellina_mandi_MW244620	PS029__Spasskyellina_mandi
PS030_	Proteocephalidae_Spasskyellina_mandi_MW244058	PS030__Spasskyellina_mandi
PS030_	Proteocephalidae_Spasskyellina_mandi_MW244618	PS030__Spasskyellina_mandi
PS031_	Proteocephalidae_Spasskyellina_mandi_MW244059	PS031__Spasskyellina_mandi
PS031_	Proteocephalidae_Spasskyellina_mandi_MW244619	PS031__Spasskyellina_mandi
PS033_	Proteocephalidae_Silurotaenia_siluri_MT627470	PS033__Silurotaenia_siluri
PS033_	Proteocephalidae_Silurotaenia_siluri_ON181458	PS033__Silurotaenia_siluri
PS036_	Proteocephalidae_Scholzia_emarginata_KC785981	PS036__Scholzia_emarginata
PS036_	Proteocephalidae_Scholzia_emarginata_KC786016	PS036__Scholzia_emarginata
PS037_	Proteocephalidae_Scholzia_emarginata_PS037	PS037__Scholzia_emarginata
PS037_	Proteocephalidae_Scholzia_emarginata_PS037	PS037__Scholzia_emarginata
PS038_	Proteocephalidae_Scholzia_emarginata_PS038	PS038__Scholzia_emarginata
PS038_	Proteocephalidae_Scholzia_emarginata_PS038	PS038__Scholzia_emarginata
PS042_	Proteocephalidae_Rudolphiella_piracatinga_AJ275051	PS042__Rudolphiella_piracatinga
PS042_	Proteocephalidae_Rudolphiella_piracatinga_AJ388627	PS042__Rudolphiella_piracatinga
PS043_	Proteocephalidae_Rostellotaenia_nilotica_MT627464	PS043__Rostellotaenia_nilotica
PS043_	Proteocephalidae_Rostellotaenia_nilotica_MT611155	PS043__Rostellotaenia_nilotica
PS044_	Proteocephalidae_Rostellotaenia_nilotica_MT627450	PS044__Rostellotaenia_nilotica
PS044_	Proteocephalidae_Rostellotaenia_nilotica_MT611154	PS044__Rostellotaenia_nilotica
PS045_	Proteocephalidae_Rostellotaenia_nilotica_MT627451	PS045__Rostellotaenia_nilotica
PS045_	Proteocephalidae_Rostellotaenia_nilotica_KP729398	PS045__Rostellotaenia_nilotica
PS046_	Proteocephalidae_Ritacestus_ritaii_MT627467	PS046__Ritacestus_ritaii
PS046_	Proteocephalidae_Ritacestus_ritaii_JX477447	PS046__Ritacestus_ritaii
PS047_	Proteocephalidae_Riggenbachiella_paranaense_MN624072	PS047__Riggenbachiella_paranaense
PS047_	Proteocephalidae_Riggenbachiella_paranaense_MN626405	PS047__Riggenbachiella_paranaense
PS048_	Proteocephalidae_Riggenbachiella_paranaense_MN624073	PS048__Riggenbachiella_paranaense
PS048_	Proteocephalidae_Riggenbachiella_paranaense_MN626406	PS048__Riggenbachiella_paranaense
PS052_	Proteocephalidae_Pseudoendorchis_sp_2_PVA-2020_MW244055	PS052__Pseudoendorchis_sp_2
PS052_	Proteocephalidae_Pseudoendorchis_sp_2_PVA-2020_MW244614	PS052__Pseudoendorchis_sp_2
PS053_	Proteocephalidae_Pseudoendorchis_sp_2_PVA-2020_MW244056	PS053__Pseudoendorchis_sp_2
PS053_	Proteocephalidae_Pseudoendorchis_sp_2_PVA-2020_MW244615	PS053__Pseudoendorchis_sp_2
PS054_	Proteocephalidae_Pseudoendorchis_sp_2_PVA-2020_MW244054	PS054__Pseudoendorchis_sp_2
PS054_	Proteocephalidae_Pseudoendorchis_sp_2_PVA-2020_MW244613	PS054__Pseudoendorchis_sp_2
PS055_	Proteocephalidae_Pseudoendorchis_sp_2_PS055	PS055__Pseudoendorchis_sp
PS055_	Proteocephalidae_Pseudoendorchis_sp_2_PS055	PS055__Pseudoendorchis_sp
PS056_	Proteocephalidae_Pseudoendorchis_sp_1_PVA-2020_MW244052	PS056__Pseudoendorchis_sp_1
PS056_	Proteocephalidae_Pseudoendorchis_sp_1_PVA-2020_MW244611	PS056__Pseudoendorchis_sp_1
PS057_	Proteocephalidae_Pseudoendorchis_sp_1_PVA-2020_MW244053	PS057__Pseudoendorchis_sp_1
PS057_	Proteocephalidae_Pseudoendorchis_sp_1_PVA-2020_MW244612	PS057__Pseudoendorchis_sp_1
PS058_	Proteocephalidae_Pseudoendorchis_souzalimae_MW244051	PS058__Pseudoendorchis_souzalimae_
PS058_	Proteocephalidae_Pseudoendorchis_souzalimae_MW244610	PS058__Pseudoendorchis_souzalimae_
PS059_	Proteocephalidae_Pseudoendorchis_souzalimae_MW244050	PS059__Pseudoendorchis_souzalimae_
PS059_	Proteocephalidae_Pseudoendorchis_souzalimae_MW244609	PS059__Pseudoendorchis_souzalimae_
PS060_	Proteocephalidae_Pseudoendorchis_megalonemi_MW244057	PS060__Pseudoendorchis_megalonemi
PS060_	Proteocephalidae_Pseudoendorchis_megalonemi_MW244616	PS060__Pseudoendorchis_megalonemi
PS062_	Proteocephalidae_Pseudoendorchis_felipei_MW244049	PS062__Pseudoendorchis_felipei_
PS062_	Proteocephalidae_Pseudoendorchis_felipei_MW244608	PS062__Pseudoendorchis_felipei_
PS063_	Proteocephalidae_Pseudoendorchis_felipei_MW244048	PS063__Pseudoendorchis_felipei_
PS063_	Proteocephalidae_Pseudoendorchis_felipei_MW244607	PS063__Pseudoendorchis_felipei_
PS064_	Proteocephalidae_Pseudoendorchis_cristata_MW244045	PS064__Pseudoendorchis_cristata
PS064_	Proteocephalidae_Pseudoendorchis_cristata_MW244604	PS064__Pseudoendorchis_cristata
PS065_	Proteocephalidae_Pseudoendorchis_cristata_MW244046	PS065__Pseudoendorchis_cristata
PS065_	Proteocephalidae_Pseudoendorchis_cristata_MW244605	PS065__Pseudoendorchis_cristata
PS066_	Proteocephalidae_Pseudoendorchis_cristata_MW244047	PS066__Pseudoendorchis_cristata
PS066_	Proteocephalidae_Pseudoendorchis_cristata_MW244606	PS066__Pseudoendorchis_cristata
PS067_	Proteocephalidae_Pseudoendorchis_auchenipteri_MW244041	PS067__Pseudoendorchis_auchenipteri_
PS067_	Proteocephalidae_Pseudoendorchis_auchenipteri_MW244600	PS067__Pseudoendorchis_auchenipteri_
PS068_	Proteocephalidae_Pseudoendorchis_auchenipteri_MW244042	PS068__Pseudoendorchis_auchenipteri_
PS068_	Proteocephalidae_Pseudoendorchis_auchenipteri_MW244601	PS068__Pseudoendorchis_auchenipteri_
PS069_	Proteocephalidae_Pseudoendorchis_auchenipteri_MW244040	PS069__Pseudoendorchis_auchenipteri_
PS069_	Proteocephalidae_Pseudoendorchis_auchenipteri_MW244599	PS069__Pseudoendorchis_auchenipteri_
PS070_	Proteocephalidae_Pseudoendorchis_auchenipteri_MW244043	PS070__Pseudoendorchis_auchenipteri_
PS070_	Proteocephalidae_Pseudoendorchis_auchenipteri_MW244602	PS070__Pseudoendorchis_auchenipteri_
PS071_	Proteocephalidae_Pseudoendorchis_auchenipteri_MW244044	PS071__Pseudoendorchis_auchenipteri_
PS071_	Proteocephalidae_Pseudoendorchis_auchenipteri_MW244603	PS071__Pseudoendorchis_auchenipteri_
PS073_	Proteocephalidae_Proteocephalus_vazzolerae_PS073	PS073__Proteocephalus_vazzolerae
PS073_	Proteocephalidae_Proteocephalus_vazzolerae_PS073	PS073__Proteocephalus_vazzolerae
PS074_	Proteocephalidae_Proteocephalus_vazzolerae_PS074	PS074__Proteocephalus_vazzolerae
PS074_	Proteocephalidae_Proteocephalus_vazzolerae_PS074	PS074__Proteocephalus_vazzolerae
PS075_	Proteocephalidae_Proteocephalus_tetrastomus_OP972570	PS075__Proteocephalus_tetrastomus
PS075_	Proteocephalidae_Proteocephalus_tetrastomus_OP972512	PS075__Proteocephalus_tetrastomus
PS089_	Proteocephalidae_Proteocephalus_sp_Ex28_06_OP971521	PS089__Proteocephalus_sp
PS089_	Proteocephalidae_Proteocephalus_sp_Ex28_06_OP972516	PS089__Proteocephalus_sp
PS097_	Proteocephalidae_Proteocephalus_sagittus_KX768948	PS097__Proteocephalus_sagittus
PS097_	Proteocephalidae_Proteocephalus_sagittus_KP729391	PS097__Proteocephalus_sagittus
PS098_	Proteocephalidae_Proteocephalus_renaudi_AJ275043	PS098__Proteocephalus_renaudi
PS098_	Proteocephalidae_Proteocephalus_renaudi_AJ388638	PS098__Proteocephalus_renaudi
PS100_	Proteocephalidae_Proteocephalus_plecoglossi_KX768946	PS100__Proteocephalus_plecoglossi
PS100_	Proteocephalidae_Proteocephalus_plecoglossi_KX768939	PS100__Proteocephalus_plecoglossi
PS102_	Proteocephalidae_Proteocephalus_pirarara_AJ275054	PS102__Scholzia_emarginata
PS102_	Proteocephalidae_Proteocephalus_pirarara_AJ388616	PS102__Scholzia_emarginata
PS103_	Proteocephalidae_Proteocephalus_pinguis_MN061847	PS103__Proteocephalus_pinguis
PS103_	Proteocephalidae_Proteocephalus_pinguis_MN061859	PS103__Proteocephalus_pinguis
PS104_	Proteocephalidae_Proteocephalus_pinguis_MN061848	PS104__Proteocephalus_pinguis
PS104_	Proteocephalidae_Proteocephalus_pinguis_MN061860	PS104__Proteocephalus_pinguis
PS105_	Proteocephalidae_Proteocephalus_pinguis_MN061849	PS105__Proteocephalus_pinguis
PS105_	Proteocephalidae_Proteocephalus_pinguis_MN061861	PS105__Proteocephalus_pinguis
PS112_	Proteocephalidae_Proteocephalus_percae_OP971517	PS112__Proteocephalus_percae
PS112_	Proteocephalidae_Proteocephalus_percae_AJ388594	PS112__Proteocephalus_percae
PS117_	Proteocephalidae_Proteocephalus_pearsei_MN061846	PS117__Proteocephalus_pearsei
PS117_	Proteocephalidae_Proteocephalus_pearsei_MN061858	PS117__Proteocephalus_pearsei
PS118_	Proteocephalidae_Proteocephalus_pearsei_MN061845	PS118__Proteocephalus_pearsei
PS118_	Proteocephalidae_Proteocephalus_pearsei_MN061857	PS118__Proteocephalus_pearsei
PS120_	Proteocephalidae_Proteocephalus_misgurni_KX768949	PS120__Proteocephalus_misgurni
PS120_	Proteocephalidae_Proteocephalus_misgurni_KX768941	PS120__Proteocephalus_misgurni
PS122_	Proteocephalidae_Proteocephalus_microscopicus_PS122	PS122__Proteocephalus_microscopicus
PS122_	Proteocephalidae_Proteocephalus_microscopicus_PS122	PS122__Proteocephalus_microscopicus
PS123_	Proteocephalidae_Proteocephalus_microscopicus_PS123	PS123__Proteocephalus_microscopicus
PS123_	Proteocephalidae_Proteocephalus_microscopicus_PS123	PS123__Proteocephalus_microscopicus
PS126_	Proteocephalidae_Proteocephalus_macrocephalus_JQ268552	PS126__Proteocephalus_macrocephalus
PS126_	Proteocephalidae_Proteocephalus_macrocephalus_EF095261	PS126__Proteocephalus_macrocephalus
PS127_	Proteocephalidae_Proteocephalus_luciopercae_MN061844	PS127__Proteocephalus_luciopercae
PS127_	Proteocephalidae_Proteocephalus_luciopercae_MN061856	PS127__Proteocephalus_luciopercae
PS128_	Proteocephalidae_Proteocephalus_luciopercae_MN061841	PS128__Proteocephalus_luciopercae
PS128_	Proteocephalidae_Proteocephalus_luciopercae_MN061853	PS128__Proteocephalus_luciopercae
PS129_	Proteocephalidae_Proteocephalus_luciopercae_MN061842	PS129__Proteocephalus_luciopercae
PS129_	Proteocephalidae_Proteocephalus_luciopercae_MN061854	PS129__Proteocephalus_luciopercae
PS130_	Proteocephalidae_Proteocephalus_luciopercae_MN061843	PS130__Proteocephalus_luciopercae
PS130_	Proteocephalidae_Proteocephalus_luciopercae_MN061855	PS130__Proteocephalus_luciopercae
PS131_	Proteocephalidae_Proteocephalus_exiguus_MN061850	PS131__Proteocephalus_exiguus
PS131_	Proteocephalidae_Proteocephalus_exiguus_MN061862	PS131__Proteocephalus_exiguus
PS132_	Proteocephalidae_Proteocephalus_longicollis_OP971516	PS132__Proteocephalus_longicollis
PS132_	Proteocephalidae_Proteocephalus_longicollis_MT738715	PS132__Proteocephalus_longicollis
PS133_	Proteocephalidae_Proteocephalus_exiguus_MN061851	PS133__Proteocephalus_exiguus
PS133_	Proteocephalidae_Proteocephalus_exiguus_MN061863	PS133__Proteocephalus_exiguus
PS134_	Proteocephalidae_Proteocephalus_exiguus_MN061852	PS134__Proteocephalus_exiguus
PS134_	Proteocephalidae_Proteocephalus_exiguus_MN061864	PS134__Proteocephalus_exiguus
PS139_	Proteocephalidae_Proteocephalus_gobiorum_KX768944	PS139__Proteocephalus_gobiorum
PS139_	Proteocephalidae_Proteocephalus_gobiorum_KP729393	PS139__Proteocephalus_gobiorum
PS141_	Proteocephalidae_Proteocephalus_fluviatilis_KX768945	PS141__Proteocephalus_fluviatilis
PS141_	Proteocephalidae_Proteocephalus_fluviatilis_KP729390	PS141__Proteocephalus_fluviatilis
PS143_	Proteocephalidae_Proteocephalus_fallax_OP972571	PS143__Proteocephalus_fallax
PS143_	Proteocephalidae_Proteocephalus_fallax_OP972513	PS143__Proteocephalus_fallax
PS144_	Proteocephalidae_Proteocephalus_fallax_OP971515	PS144__Proteocephalus_fallax
PS144_	Proteocephalidae_Proteocephalus_fallax_OP972515	PS144__Proteocephalus_fallax
PS145_	Proteocephalidae_Proteocephalus_fallax_OP972569	PS145__Proteocephalus_fallax
PS145_	Proteocephalidae_Proteocephalus_fallax_OP972514	PS145__Proteocephalus_fallax
PS147_	Proteocephalidae_Proteocephalus_demshini_KX768950	PS147__Proteocephalus_demshini
PS147_	Proteocephalidae_Proteocephalus_demshini_KX768942	PS147__Proteocephalus_demshini
PS149_	Proteocephalidae_Proteocephalus_cf_hobergi_PS149	PS149__Proteocephalus_cf_hobergi
PS149_	Proteocephalidae_Proteocephalus_cf_hobergi_PS149	PS149__Proteocephalus_cf_hobergi
PS164_	Proteocephalidae_Proteocephalidae_gen_sp_7_PS164	PS164__Proteocephalidae_gen_sp_7
PS164_	Proteocephalidae_Proteocephalidae_gen_sp_7_PS164	PS164__Proteocephalidae_gen_sp_7
PS169_	Proteocephalidae_Proteocephalidae_gen_sp_3_PS169	PS169__Proteocephalidae_gen_sp_3_
PS169_	Proteocephalidae_Proteocephalidae_gen_sp_3_PS169	PS169__Proteocephalidae_gen_sp_3_
PS170_	Proteocephalidae_Proteocephalidae_gen_sp_2_PVA-2020_MW244039	PS170__Proteocephalidae_gen_sp_2__
PS170_	Proteocephalidae_Proteocephalidae_gen_sp_2_PVA-2020_MW244598	PS170__Proteocephalidae_gen_sp_2__
PS173_	Proteocephalidae_Postgangesia_orientalis_ON176192	PS173__Postgangesia_orientalis
PS173_	Proteocephalidae_Postgangesia_orientalis_ON181454	PS173__Postgangesia_orientalis
PS174_	Proteocephalidae_Postgangesia_orientalis_ON176193	PS174__Postgangesia_orientalis
PS174_	Proteocephalidae_Postgangesia_orientalis_ON181455	PS174__Postgangesia_orientalis
PS177_	Proteocephalidae_Postgangesia_inarmata_MT627471	PS177__Postgangesia_inarmata
PS177_	Proteocephalidae_Postgangesia_inarmata_JX477442	PS177__Postgangesia_inarmata
PS180_	Proteocephalidae_Peltidocotyle_rugosa_AJ275044	PS180__Peltidocotyle_rugosa
PS180_	Proteocephalidae_Peltidocotyle_rugosa_AF286937	PS180__Peltidocotyle_rugosa
PS188_	Proteocephalidae_Pangasiocestus_romani_MT627466	PS188__Pangasiocestus_romani
PS188_	Proteocephalidae_Pangasiocestus_romani_KP729397	PS188__Pangasiocestus_romani
PS191_	Proteocephalidae_Ophiotaenia_sp_USA_40_OQ200066	PS191__Ophiotaenia_sp
PS191_	Proteocephalidae_Ophiotaenia_sp_USA_40_OQ168423	PS191__Ophiotaenia_sp
PS192_	Proteocephalidae_Ophiotaenia_sp_USA_23_OQ200065	PS192__Ophiotaenia_sp
PS192_	Proteocephalidae_Ophiotaenia_sp_USA_23_OQ168422	PS192__Ophiotaenia_sp
PS193_	Proteocephalidae_Ophiotaenia_sp_US_924a_OQ200068	PS193__Ophiotaenia_sp
PS193_	Proteocephalidae_Ophiotaenia_sp_US_924a_OQ168425	PS193__Ophiotaenia_sp
PS194_	Proteocephalidae_Ophiotaenia_sp_US_923a_OQ200067	PS194__Ophiotaenia_sp
PS194_	Proteocephalidae_Ophiotaenia_sp_US_923a_OQ168424	PS194__Ophiotaenia_sp
PS195_	Proteocephalidae_Ophiotaenia_oreae_KC785986	PS195__Ophiotaenia_oreae
PS195_	Proteocephalidae_Ophiotaenia_oreae_KC786023	PS195__Ophiotaenia_oreae
PS197_	Proteocephalidae_Australophiotaenia_sp_1_KC785988	PS197__Australophiotaenia_sp_1
PS197_	Proteocephalidae_Australophiotaenia_sp_1_KC786024	PS197__Australophiotaenia_sp_1
PS199_	Proteocephalidae_Ophiotaenia_sp_MHNG-PLAT-36720_(PBI-944)_OL840332	PS199__Ophiotaenia_sp
PS199_	Proteocephalidae_Ophiotaenia_sp_MHNG-PLAT-36720_(PBI-944)_OL845862	PS199__Ophiotaenia_sp
PS200_	Proteocephalidae_Ophiotaenia_sp_MHNG-PLAT-34000_(PBI-688)_OL840335	PS200__Ophiotaenia_sp
PS200_	Proteocephalidae_Ophiotaenia_sp_MHNG-PLAT-34000_(PBI-688)_OL845865	PS200__Ophiotaenia_sp
PS201_	Proteocephalidae_Ophiotaenia_sp_MHNG-PLAT-18250_(PBI-946)_OL840330	PS201__Ophiotaenia_sp
PS201_	Proteocephalidae_Ophiotaenia_sp_MHNG-PLAT-18250_(PBI-946)_OL845860	PS201__Ophiotaenia_sp
PS204_	Proteocephalidae_Ophiotaenia_saphena_OQ200062	PS204__Ophiotaenia_saphena_
PS204_	Proteocephalidae_Ophiotaenia_saphena_OQ168419	PS204__Ophiotaenia_saphena_
PS205_	Proteocephalidae_Ophiotaenia_saphena_OQ200061	PS205__Ophiotaenia_saphena_
PS205_	Proteocephalidae_Ophiotaenia_saphena_OQ168418	PS205__Ophiotaenia_saphena_
PS206_	Proteocephalidae_Ophiotaenia_saphena_OQ200060	PS206__Ophiotaenia_saphena_
PS206_	Proteocephalidae_Ophiotaenia_saphena_OQ168417	PS206__Ophiotaenia_saphena_
PS207_	Proteocephalidae_Ophiotaenia_saphena_OQ200064	PS207__Ophiotaenia_saphena_
PS207_	Proteocephalidae_Ophiotaenia_saphena_OQ168421	PS207__Ophiotaenia_saphena_
PS208_	Proteocephalidae_Ophiotaenia_saphena_OQ200063	PS208__Ophiotaenia_saphena_
PS208_	Proteocephalidae_Ophiotaenia_saphena_OQ168420	PS208__Ophiotaenia_saphena_
PS210_	Proteocephalidae_Ophiotaenia_sanbernardinensis_AJ275049	PS210__Ophiotaenia_sanbernardinensis_
PS210_	Proteocephalidae_Ophiotaenia_sanbernardinensis_AJ388637	PS210__Ophiotaenia_sanbernardinensis_
PS212_	Proteocephalidae_Ophiotaenia_paraguayensis_AJ275052	PS212__Ophiotaenia_paraguayensis_
PS212_	Proteocephalidae_Ophiotaenia_paraguayensis_AJ388629	PS212__Ophiotaenia_paraguayensis_
PS215_	Proteocephalidae_Ophiotaenia_lapata_KC785985	PS215__Ophiotaenia_lapata
PS215_	Proteocephalidae_Ophiotaenia_lapata_KC786021	PS215__Ophiotaenia_lapata
PS216_	Proteocephalidae_Ophiotaenia_jarara_OL840334	PS216__Ophiotaenia_jarara
PS216_	Proteocephalidae_Ophiotaenia_jarara_OL845864	PS216__Ophiotaenia_jarara
PS217_	Proteocephalidae_Ophiotaenia_jarara_AJ275055	PS217__Ophiotaenia_jarara
PS217_	Proteocephalidae_Ophiotaenia_jarara_AJ388607	PS217__Ophiotaenia_jarara
PS219_	Proteocephalidae_Australophiotaenia_gallardi_KC785990	PS219__Australophiotaenia_gallardi
PS219_	Proteocephalidae_Australophiotaenia_gallardi_KC786025	PS219__Australophiotaenia_gallardi
PS222_	Proteocephalidae_Ophiotaenia_europaea_MZ675527	PS222__Ophiotaenia_europaea_
PS222_	Proteocephalidae_Ophiotaenia_europaea_MZ675524	PS222__Ophiotaenia_europaea_
PS224_	Proteocephalidae_Ophiotaenia_echidis_MW703548	PS224__Ophiotaenia_echidis
PS224_	Proteocephalidae_Ophiotaenia_echidis_MW703700	PS224__Ophiotaenia_echidis
PS225_	Proteocephalidae_Ophiotaenia_catzeflisi_OL840333	PS225__Ophiotaenia_catzeflisi
PS225_	Proteocephalidae_Ophiotaenia_catzeflisi_OL845863	PS225__Ophiotaenia_catzeflisi
PS226_	Proteocephalidae_Ophiotaenia_bungari_KC785987	PS226__Ophiotaenia_bungari
PS226_	Proteocephalidae_Ophiotaenia_bungari_KC786022	PS226__Ophiotaenia_bungari
PS227_	Proteocephalidae_Ophiotaenia_azevedoi_OL840331	PS227__Ophiotaenia_azevedoi
PS227_	Proteocephalidae_Ophiotaenia_azevedoi_OL845861	PS227__Ophiotaenia_azevedoi
PS234_	Proteocephalidae_Nomimoscolex_sudobim_PS234	PS234__Nomimoscolex_sudobim_
PS234_	Proteocephalidae_Nomimoscolex_sudobim_PS234	PS234__Nomimoscolex_sudobim_
PS239_	Proteocephalidae_Nomimoscolex_microacetabula_MW244037	PS239__Nomimoscolex_microacetabula
PS239_	Proteocephalidae_Nomimoscolex_microacetabula_MW244595	PS239__Nomimoscolex_microacetabula
PS240_	Proteocephalidae_Nomimoscolex_microacetabula_MW244038	PS240__Nomimoscolex_microacetabula
PS240_	Proteocephalidae_Nomimoscolex_microacetabula_MW244597	PS240__Nomimoscolex_microacetabula
PS241_	Proteocephalidae_Nomimoscolex_matogrossensis_AJ275045	PS241__Nomimoscolex_matogrossensis_
PS241_	Proteocephalidae_Nomimoscolex_matogrossensis_AJ388614	PS241__Nomimoscolex_matogrossensis_
PS244_	Proteocephalidae_Nomimoscolex_lenha_AJ275057	PS244__Riggenbachiella_sp
PS244_	Proteocephalidae_Nomimoscolex_lenha_AJ388611	PS244__Riggenbachiella_sp
PS249_	Proteocephalidae_Nomimoscolex_admonticellia_PS249	PS249__Nomimoscolex_admonticellia_
PS249_	Proteocephalidae_Nomimoscolex_admonticellia_PS249	PS249__Nomimoscolex_admonticellia_
PS254_	Proteocephalidae_Monticellia_ventrei_PS254	PS254__Monticellia_ventrei
PS254_	Proteocephalidae_Monticellia_ventrei_PS254	PS254__Monticellia_ventrei
PS256_	Proteocephalidae_Monticellia_magna_MW244033	PS256__Monticellia_magna
PS256_	Proteocephalidae_Monticellia_magna_MW244591	PS256__Monticellia_magna
PS257_	Proteocephalidae_Monticellia_magna_MW244036	PS257__Monticellia_magna
PS257_	Proteocephalidae_Monticellia_magna_MW244594	PS257__Monticellia_magna
PS258_	Proteocephalidae_Monticellia_magna_MW244032	PS258__Monticellia_magna
PS258_	Proteocephalidae_Monticellia_magna_MW244590	PS258__Monticellia_magna
PS259_	Proteocephalidae_Monticellia_magna_MW244035	PS259__Monticellia_magna
PS259_	Proteocephalidae_Monticellia_magna_MW244593	PS259__Monticellia_magna
PS260_	Proteocephalidae_Monticellia_magna_MW244034	PS260__Monticellia_magna
PS260_	Proteocephalidae_Monticellia_magna_MW244592	PS260__Monticellia_magna
PS263_	Proteocephalidae_Monticellia_magna_PS263	PS263__Monticellia_magna
PS263_	Proteocephalidae_Monticellia_magna_PS263	PS263__Monticellia_magna
PS264_	Proteocephalidae_Monticellia_magna_PS264	PS264__Monticellia_magna
PS264_	Proteocephalidae_Monticellia_magna_PS264	PS264__Monticellia_magna
PS265_	Proteocephalidae_Monticellia_coryphicephala_AJ275047	PS265__Monticellia_coryphicephala_
PS265_	Proteocephalidae_Monticellia_coryphicephala_AJ238832	PS265__Monticellia_coryphicephala_
PS267_	Proteocephalidae_Monticellia_cf_ventrei_PS267	PS267__Monticellia_cf_ventrei
PS267_	Proteocephalidae_Monticellia_cf_ventrei_PS267	PS267__Monticellia_cf_ventrei
PS269_	Proteocephalidae_Megathylacus_brooksi_AJ275059	PS269__Megathylacus_jandia_
PS269_	Proteocephalidae_Megathylacus_brooksi_AJ388596	PS269__Megathylacus_jandia_
PS270_	Proteocephalidae_Megathylacoides_tva_MT150947	PS270__Megathylacoides_tva
PS270_	Proteocephalidae_Megathylacoides_tva_MT151017	PS270__Megathylacoides_tva
PS273_	Proteocephalidae_Megathylacoides_lamothei_MT193852	PS273__Megathylacoides_lamothei
PS273_	Proteocephalidae_Megathylacoides_lamothei_MT193867	PS273__Megathylacoides_lamothei
PS274_	Proteocephalidae_Megathylacoides_lamothei_MT150948	PS274__Megathylacoides_lamothei
PS274_	Proteocephalidae_Megathylacoides_lamothei_MT151018	PS274__Megathylacoides_lamothei
PS279_	Proteocephalidae_Megathylacoides_giganteum_MT193848	PS279__Megathylacoides_giganteum
PS279_	Proteocephalidae_Megathylacoides_giganteum_MT193863	PS279__Megathylacoides_giganteum
PS280_	Proteocephalidae_Megathylacoides_giganteum_MT193847	PS280__Megathylacoides_giganteum
PS280_	Proteocephalidae_Megathylacoides_giganteum_MT193862	PS280__Megathylacoides_giganteum
PS281_	Proteocephalidae_Megathylacoides_giganteum_MT193851	PS281__Megathylacoides_giganteum
PS281_	Proteocephalidae_Megathylacoides_giganteum_MT193866	PS281__Megathylacoides_giganteum
PS282_	Proteocephalidae_Megathylacoides_giganteum_MT150946	PS282__Megathylacoides_giganteum
PS282_	Proteocephalidae_Megathylacoides_giganteum_MT151016	PS282__Megathylacoides_giganteum
PS283_	Proteocephalidae_Megathylacoides_giganteum_MT193846	PS283__Megathylacoides_giganteum
PS283_	Proteocephalidae_Megathylacoides_giganteum_MT193861	PS283__Megathylacoides_giganteum
PS284_	Proteocephalidae_Megathylacoides_giganteum_MT193850	PS284__Megathylacoides_giganteum
PS284_	Proteocephalidae_Megathylacoides_giganteum_MT193865	PS284__Megathylacoides_giganteum
PS285_	Proteocephalidae_Megathylacoides_giganteum_MT193849	PS285__Megathylacoides_giganteum
PS285_	Proteocephalidae_Megathylacoides_giganteum_MT193864	PS285__Megathylacoides_giganteum
PS286_	Proteocephalidae_Megathylacoides_giganteum_MT193845	PS286__Megathylacoides_giganteum
PS286_	Proteocephalidae_Megathylacoides_giganteum_MT193860	PS286__Megathylacoides_giganteum
PS296_	Proteocephalidae_Mariauxiella_pimelodi_MW244031	PS296__Mariauxiella_pimelodi
PS296_	Proteocephalidae_Mariauxiella_pimelodi_MW244589	PS296__Mariauxiella_pimelodi
PS297_	Proteocephalidae_Mariauxiella_brevifilis_MW811145	PS297__Mariauxiella_brevifilis
PS297_	Proteocephalidae_Mariauxiella_brevifilis_MW798189	PS297__Mariauxiella_brevifilis
PS299_	Proteocephalidae_Manaosia_piscatorum_MW811142	PS299__Manaosia_piscatorum
PS299_	Proteocephalidae_Manaosia_piscatorum_MW798195	PS299__Manaosia_piscatorum
PS300_	Proteocephalidae_Manaosia_piscatorum_MW811141	PS300__Manaosia_piscatorum
PS300_	Proteocephalidae_Manaosia_piscatorum_MW798196	PS300__Manaosia_piscatorum
PS302_	Proteocephalidae_Manaosia_bracodemoca_MW811143	PS302__Manaosia_bracodemoca_
PS302_	Proteocephalidae_Manaosia_bracodemoca_MW798194	PS302__Manaosia_bracodemoca_
PS304_	Proteocephalidae_Manaosia_bracodemoca_MW811144	PS304__Manaosia_bracodemoca_
PS304_	Proteocephalidae_Manaosia_bracodemoca_MW798193	PS304__Manaosia_bracodemoca_
PS306_	Proteocephalidae_Macrobothriotaenia_ficta_KC785984	PS306__Macrobothriotaenia_ficta
PS306_	Proteocephalidae_Macrobothriotaenia_ficta_KC786020	PS306__Macrobothriotaenia_ficta
PS307_	Proteocephalidae_Kapsulotaenia_varia_MT627459	PS307__Kapsulotaenia_varia
PS307_	Proteocephalidae_Kapsulotaenia_varia_MT611159	PS307__Kapsulotaenia_varia
PS308_	Proteocephalidae_Kapsulotaenia_varia_MT627448	PS308__Kapsulotaenia_varia
PS308_	Proteocephalidae_Kapsulotaenia_varia_MT611161	PS308__Kapsulotaenia_varia
PS309_	Proteocephalidae_Kapsulotaenia_varia_MT627468	PS309__Kapsulotaenia_varia
PS309_	Proteocephalidae_Kapsulotaenia_varia_MT611160	PS309__Kapsulotaenia_varia
PS310_	Proteocephalidae_Kapsulotaenia_varia_MT627463	PS310__Kapsulotaenia_sp_
PS310_	Proteocephalidae_Kapsulotaenia_varia__AJ583454	PS310__Kapsulotaenia_sp_
PS311_	Proteocephalidae_Kapsulotaenia_varia_MT627453	PS311__Kapsulotaenia_varia
PS311_	Proteocephalidae_Kapsulotaenia_varia_AJ583451	PS311__Kapsulotaenia_varia
PS312_	Proteocephalidae_Kapsulotaenia_tidswelli_MT627456	PS312__Kapsulotaenia_tidswelli
PS312_	Proteocephalidae_Kapsulotaenia_tidswelli_MT611157	PS312__Kapsulotaenia_tidswelli
PS313_	Proteocephalidae_Kapsulotaenia_tidswelli_MT627449	PS313__Kapsulotaenia_tidswelli
PS313_	Proteocephalidae_Kapsulotaenia_tidswelli_MT611156	PS313__Kapsulotaenia_tidswelli
PS316_	Proteocephalidae_Kapsulotaenia_sp_5_MT627462	PS316__Kapsulotaenia_sp_5
PS316_	Proteocephalidae_Kapsulotaenia_sp_5__MT611166	PS316__Kapsulotaenia_sp_5
PS317_	Proteocephalidae_Kapsulotaenia_sp_6__MT627457	PS317__Kapsulotaenia_sp_6
PS317_	Proteocephalidae_Kapsulotaenia_sp_6__MT611158	PS317__Kapsulotaenia_sp_6
PS318_	Proteocephalidae_Kapsulotaenia_beveridgei_MT627460	PS318__Kapsulotaenia_beveridgei
PS318_	Proteocephalidae_Kapsulotaenia_beveridgei_AJ583452	PS318__Kapsulotaenia_beveridgei
PS319_	Proteocephalidae_Kapsulotaenia_sp_2__MT627454	PS319__Kapsulotaenia_sp_2
PS319_	Proteocephalidae_Kapsulotaenia_sp_2__AJ583455	PS319__Kapsulotaenia_sp_2
PS320_	Proteocephalidae_Kapsulotaenia_cannoni_MT627458	PS320__Kapsulotaenia_cannoni
PS320_	Proteocephalidae_Kapsulotaenia_cannoni_MT611163	PS320__Kapsulotaenia_cannoni
PS321_	Proteocephalidae_Kapsulotaenia_cannoni_MT627452	PS321__Kapsulotaenia_cannoni
PS321_	Proteocephalidae_Kapsulotaenia_cannoni_MT611162	PS321__Kapsulotaenia_cannoni
PS322_	Proteocephalidae_Kapsulotaenia_beveridgei_MT627461	PS322__Kapsulotaenia_beveridgei
PS322_	Proteocephalidae_Kapsulotaenia_beveridgei_MT611165	PS322__Kapsulotaenia_beveridgei
PS323_	Proteocephalidae_Kapsulotaenia_beveridgei_MT627455	PS323__Kapsulotaenia_beveridgei
PS323_	Proteocephalidae_Kapsulotaenia_beveridgei_MT611164	PS323__Kapsulotaenia_beveridgei
PS326_	Proteocephalidae_Harriscolex_nathaliae_PS326	PS326__Harriscolex_nathaliae
PS326_	Proteocephalidae_Harriscolex_nathaliae_PS326	PS326__Harriscolex_nathaliae
PS329_	Proteocephalidae_Goezeella_siluri_PS329	PS329__Goezeella_siluri_
PS329_	Proteocephalidae_Goezeella_siluri_MF370207	PS329__Goezeella_siluri_
PS330_	Proteocephalidae_Goezeella_siluri_AJ275058	PS330__Goezeella_siluri_
PS330_	Proteocephalidae_Goezeella_siluri_AJ388612	PS330__Goezeella_siluri_
PS332_	Proteocephalidae_Glanitaenia_osculata_KX768943	PS332__Glanitaenia_osculata
PS332_	Proteocephalidae_Glanitaenia_osculata_KX768937	PS332__Glanitaenia_osculata
PS334_	Proteocephalidae_Gibsoniela_meursaulti_AJ275061	PS334__Gibsoniela_meursaulti_
PS334_	Proteocephalidae_Gibsoniela_meursaulti_AJ388631	PS334__Gibsoniela_meursaulti_
PS335_	Proteocephalidae_Gibsoniela_meursaulti_MW811139	PS335__Gibsoniela_meursaulti_
PS335_	Proteocephalidae_Gibsoniela_meursaulti_MW798190	PS335__Gibsoniela_meursaulti_
PS337_	Proteocephalidae_Gangesia_vachai_ON176170	PS337__Gangesia_vachai
PS337_	Proteocephalidae_Gangesia_vachai_JX477432	PS337__Gangesia_vachai
PS338_	Proteocephalidae_Gangesia_vachai_ON176177	PS338__Gangesia_vachai
PS338_	Proteocephalidae_Gangesia_vachai_JX477437	PS338__Gangesia_vachai
PS339_	Proteocephalidae_Gangesia_mukutmanipuensis_ON176195	PS339__Gangesia_mukutmanipuensis
PS339_	Proteocephalidae_Gangesia_mukutmanipuensis_ON181446	PS339__Gangesia_mukutmanipuensis
PS342_	Proteocephalidae_Gangesia_sp_CH1512_ON176172	PS342__Gangesia_sp
PS342_	Proteocephalidae_Gangesia_sp_CH1512_ON181443	PS342__Gangesia_sp
PS343_	Proteocephalidae_Gangesia_sp_CH1476a_ON176171	PS343__Gangesia_sp
PS343_	Proteocephalidae_Gangesia_sp_CH1476a_ON181442	PS343__Gangesia_sp
PS344_	Proteocephalidae_Gangesia_sp_410_09_ON176168	PS344__Gangesia_sp
PS344_	Proteocephalidae_Gangesia_sp_410_09_ON181441	PS344__Gangesia_sp
PS345_	Proteocephalidae_Gangesia_sp_351_09_ON176167	PS345__Gangesia_sp
PS345_	Proteocephalidae_Gangesia_sp_351_09_ON181440	PS345__Gangesia_sp
PS346_	Proteocephalidae_Gangesia_sp_350_09_ON176166	PS346__Gangesia_sp
PS346_	Proteocephalidae_Gangesia_sp_350_09_ON181439	PS346__Gangesia_sp
PS347_	Proteocephalidae_Gangesia_polyonchis_ON176185	PS347__Gangesia_polyonchis
PS347_	Proteocephalidae_Gangesia_polyonchis_ON181448	PS347__Gangesia_polyonchis
PS348_	Proteocephalidae_Gangesia_polyonchis_ON176186	PS348__Gangesia_polyonchis
PS348_	Proteocephalidae_Gangesia_polyonchis_ON181449	PS348__Gangesia_polyonchis
PS349_	Proteocephalidae_Gangesia_polyonchis_ON176190	PS349__Gangesia_polyonchis
PS349_	Proteocephalidae_Gangesia_polyonchis_ON181452	PS349__Gangesia_polyonchis
PS350_	Proteocephalidae_Gangesia_polyonchis_ON176184	PS350__Gangesia_polyonchis
PS350_	Proteocephalidae_Gangesia_polyonchis_ON181447	PS350__Gangesia_polyonchis
PS351_	Proteocephalidae_Gangesia_polyonchis_ON176191	PS351__Gangesia_polyonchis
PS351_	Proteocephalidae_Gangesia_polyonchis_ON181453	PS351__Gangesia_polyonchis
PS352_	Proteocephalidae_Gangesia_parasiluri_ON176173	PS352__Gangesia_parasiluri
PS352_	Proteocephalidae_Gangesia_parasiluri_ON181444	PS352__Gangesia_parasiluri
PS353_	Proteocephalidae_Gangesia_parasiluri_ON176174	PS353__Gangesia_parasiluri
PS353_	Proteocephalidae_Gangesia_parasiluri_ON181445	PS353__Gangesia_parasiluri
PS357_	Proteocephalidae_Gangesia_oligonchis_ON176188	PS357__Gangesia_oligonchis
PS357_	Proteocephalidae_Gangesia_oligonchis_ON181450	PS357__Gangesia_oligonchis
PS358_	Proteocephalidae_Gangesia_oligonchis_ON176189	PS358__Gangesia_oligonchis
PS358_	Proteocephalidae_Gangesia_oligonchis_ON181451	PS358__Gangesia_oligonchis
PS369_	Proteocephalidae_Gangesia_oligonchis_MT627472	PS369__Gangesia_oligonchis
PS369_	Proteocephalidae_Gangesia_oligonchis_JX477452	PS369__Gangesia_oligonchis
PS370_	Proteocephalidae_Gangesia_oligonchis_ON176194	PS370__Gangesia_oligonchis
PS370_	Proteocephalidae_Gangesia_oligonchis_JX477449	PS370__Gangesia_oligonchis
PS372_	Proteocephalidae_Gangesia_oligonchis_ON176187	PS372__Gangesia_oligonchis
PS372_	Proteocephalidae_Gangesia_oligonchis_JX477450	PS372__Gangesia_oligonchis
PS376_	Proteocephalidae_Gangesia_macrones_ON176169	PS376__Gangesia_macrones
PS376_	Proteocephalidae_Gangesia_macrones_JX477433	PS376__Gangesia_macrones
PS379_	Proteocephalidae_Gangesia_macrones_ON176183	PS379__Gangesia_macrones
PS379_	Proteocephalidae_Gangesia_macrones_JX477446	PS379__Gangesia_macrones
PS382_	Proteocephalidae_Gangesia_bengalensis_ON176175	PS382__Gangesia_bengalensis
PS382_	Proteocephalidae_Gangesia_bengalensis_JX477429	PS382__Gangesia_bengalensis
PS383_	Proteocephalidae_Gangesia_bengalensis_ON176178	PS383__Gangesia_bengalensis
PS383_	Proteocephalidae_Gangesia_bengalensis_JX477438	PS383__Gangesia_bengalensis
PS386_	Proteocephalidae_Gangesia_agraensis_ON176176	PS386__Gangesia_agraensis
PS386_	Proteocephalidae_Gangesia_agraensis_JX477435	PS386__Gangesia_agraensis
PS388_	Proteocephalidae_Gangesia_agraensis_ON176179	PS388__Gangesia_agraensis
PS388_	Proteocephalidae_Gangesia_agraensis_JX477439	PS388__Gangesia_agraensis
PS389_	Proteocephalidae_Gangesia_agraensis_ON176180	PS389__Gangesia_agraensis
PS389_	Proteocephalidae_Gangesia_agraensis_JX477440	PS389__Gangesia_agraensis
PS390_	Proteocephalidae_Gangesia_agraensis_ON176182	PS390__Gangesia_agraensis
PS390_	Proteocephalidae_Gangesia_agraensis_JX477443	PS390__Gangesia_agraensis
PS391_	Proteocephalidae_Gangesia_agraensis_MT627473	PS391__Gangesia_agraensis
PS391_	Proteocephalidae_Gangesia_agraensis_JX477454	PS391__Gangesia_agraensis
PS392_	Proteocephalidae_Frezella_vaucheri_PS392	PS392__Frezella_vaucheri
PS392_	Proteocephalidae_Frezella_vaucheri_KM387399	PS392__Frezella_vaucheri
PS393_	Proteocephalidae_Essexiella_fimbriata_MT193843	PS393__Essexiella_fimbriata
PS393_	Proteocephalidae_Essexiella_fimbriata_MT193859	PS393__Essexiella_fimbriata
PS394_	Proteocephalidae_Essexiella_fimbriata_MT150950	PS394__Essexiella_fimbriata
PS394_	Proteocephalidae_Essexiella_fimbriata_MT151020	PS394__Essexiella_fimbriata
PS395_	Proteocephalidae_Essexiella_fimbriata_MT193842	PS395__Essexiella_fimbriata
PS395_	Proteocephalidae_Essexiella_fimbriata_MT193858	PS395__Essexiella_fimbriata
PS396_	Proteocephalidae_Ephedrocephalus_microcephalus_AJ275056	PS396__Ephedrocephalus_microcephalus
PS396_	Proteocephalidae_Ephedrocephalus_microcephalus_AJ388605	PS396__Ephedrocephalus_microcephalus
PS397_	Proteocephalidae_Ephedrocephalus_microcephalus_KC785982	PS397__Ephedrocephalus_microcephalus
PS397_	Proteocephalidae_Ephedrocephalus_microcephalus_KC786017	PS397__Ephedrocephalus_microcephalus
PS398_	Proteocephalidae_Endorchis_piraeeba_AJ275060	PS398__Endorchis_piraeeba_
PS398_	Proteocephalidae_Endorchis_piraeeba_AJ388603	PS398__Endorchis_piraeeba_
PS400_	Proteocephalidae_Electrotaenia_malopteruri_MT611167	PS400__Electrotaenia_malopteruri
PS400_	Proteocephalidae_Electrotaenia_malopteruri_MT627469	PS400__Electrotaenia_malopteruri
PS406_	Proteocephalidae_Corallotaenia_sp_2_DB-2020_MT193853	PS406__Corallotaenia_sp_2
PS406_	Proteocephalidae_Corallotaenia_sp_2_DB-2020_MT193857	PS406__Corallotaenia_sp_2
PS407_	Proteocephalidae_Corallotaenia_sp_1_DB-2020_MT193854	PS407__Corallotaenia_sp_1
PS407_	Proteocephalidae_Corallotaenia_sp_1_DB-2020_MT193856	PS407__Corallotaenia_sp_1
PS408_	Proteocephalidae_Corallotaenia_sp_1_DB-2020_MT193844	PS408__Corallotaenia_sp_1
PS408_	Proteocephalidae_Corallotaenia_sp_1_DB-2020_MT193855	PS408__Corallotaenia_sp_1
PS409_	Proteocephalidae_Corallotaenia_parafimbriata_MT150949	PS409__Corallotaenia_parafimbriata
PS409_	Proteocephalidae_Corallotaenia_parafimbriata_MT151019	PS409__Corallotaenia_parafimbriata
PS422_	Proteocephalidae_Choanoscolex_abscisus_AJ275046	PS422__Choanoscolex_abscisus_
PS422_	Proteocephalidae_Choanoscolex_abscisus_AJ388630	PS422__Choanoscolex_abscisus_
PS423_	Proteocephalidae_Choanoscolex_abscisus_PS423	PS423__Choanoscolex_abscisus_
PS423_	Proteocephalidae_Choanoscolex_abscisus_PS423	PS423__Choanoscolex_abscisus_
PS424_	Proteocephalidae_Chambriella_megacephala_PS424	PS424__Chambriella_megacephala_
PS424_	Proteocephalidae_Chambriella_megacephala_KY207449	PS424__Chambriella_megacephala_
PS427_	Proteocephalidae_Cangatiella_macdonaghi_PS427	PS427__Cangatiella_macdonaghi
PS427_	Proteocephalidae_Cangatiella_macdonaghi_PS427	PS427__Cangatiella_macdonaghi
PS430_	Proteocephalidae_Cangatiella_arandasi_PS430	PS430__Cangatiella_arandasi
PS430_	Proteocephalidae_Cangatiella_arandasi_PS430	PS430__Cangatiella_arandasi
PS431_	Proteocephalidae_Cangatiella_arandasi_PS431	PS431__Cangatiella_arandasi
PS431_	Proteocephalidae_Cangatiella_arandasi_PS431	PS431__Cangatiella_arandasi
PS432_	Proteocephalidae_Cangatiella_arandasi_PS432	PS432__Cangatiella_arandasi
PS432_	Proteocephalidae_Cangatiella_arandasi_PS432	PS432__Cangatiella_arandasi
PS439_	Proteocephalidae_Barsonella_lafoni_KC786015	PS439__Barsonella_lafoni
PS439_	Proteocephalidae_Barsonella_lafoni_KC785980	PS439__Barsonella_lafoni
PS440_	Proteocephalidae_Australotaenia_bunthangi_MK328933	PS440__Australotaenia_bunthangi
PS440_	Proteocephalidae_Australotaenia_bunthangi_KP729409	PS440__Australotaenia_bunthangi
PS447_	Proteocephalidae_Acanthotaenia_susanae_MK328932	PS447__Acanthotaenia_susanae
PS447_	Proteocephalidae_Acanthotaenia_susanae_MK328924	PS447__Acanthotaenia_susanae
PS448_	Proteocephalidae_Acanthotaenia_sp_n_JB-2019_MK328927	PS448__Acanthotaenia_sp
PS448_	Proteocephalidae_Acanthotaenia_sp_n_JB-2019_MK328919	PS448__Acanthotaenia_sp
PS449_	Proteocephalidae_Acanthotaenia_sp_n_JB-2019_MK328926	PS449__Acanthotaenia_sp
PS449_	Proteocephalidae_Acanthotaenia_sp_n_JB-2019_MK328918	PS449__Acanthotaenia_sp
PS451_	Proteocephalidae_Acanthotaenia_shipleyi_MK328925	PS451__Acanthotaenia_shipleyi
PS451_	Proteocephalidae_Acanthotaenia_shipleyi_MK328917	PS451__Acanthotaenia_shipleyi
PS452_	Proteocephalidae_Acanthotaenia_shipleyi_MK328931	PS452__Acanthotaenia_shipleyi
PS452_	Proteocephalidae_Acanthotaenia_shipleyi_MK328923	PS452__Acanthotaenia_shipleyi
PS453_	Proteocephalidae_Acanthotaenia_shipleyi_MK328930	PS453__Acanthotaenia_shipleyi
PS453_	Proteocephalidae_Acanthotaenia_shipleyi_MK328922	PS453__Acanthotaenia_shipleyi
PS454_	Proteocephalidae_Acanthotaenia_shipleyi_MK328929	PS454__Acanthotaenia_shipleyi
PS454_	Proteocephalidae_Acanthotaenia_shipleyi_MK328921	PS454__Acanthotaenia_shipleyi
PS455_	Proteocephalidae_Acanthotaenia_shipleyi_MK328928	PS455__Acanthotaenia_shipleyi
PS455_	Proteocephalidae_Acanthotaenia_shipleyi_MK328920	PS455__Acanthotaenia_shipleyi
