# Supplementary material for: Machine learning models accurately predict clades of proteocephalidean tapeworms (Onchoproteocephalidea) based on host and biogeographical data
Source: Cladistics. 2025 Mar 6;41(3):264–82. doi: 10.1111/cla.12610 (PMC12065121; doi:10.1111/cla.12610)
Supplement: Supplementary file 1 — Appendix S1. List of supplementary tables (both in csv and xlsx formats). Appendix S1a. List of newly collected tapeworms and associated metadata. Appendix S1b. Summary data of all tapeworm sequences used in the phylogenetic analysis. Appendix S1c. Codification of characters and associate states for the character optimization analysis. Appendix S1d. States of character for each terminal used in the character optimization analysis. Appendix S1e. Categorial attributes and associated states used in the random forest analysis. Appendix S1f. Selected clades used for training the Random Forest algorithm. Appendix S1g. List of synonyms used through the analyses. Appendix S2. Individual character optimization files. Appendix S2a. List of non‐ambiguous transformations and their type. Appendix S2b. Detailed character matrix used to generate the TNT file. Appendix S2c. Legend for characters and character states. Appendix S2d. Non‐ambiguous synapomorphies of each node. Appendix S2e. Character matrix in TNT file. Appendix S2f. Tree in Newick format containing branch labels (nodes). Appendix S2g. PDF file of the tree including transformations in nodes with three or more terminals. Appendix S3. Alignment and Tree search files. Appendix S3a. Alignment‐ready for the tree search in TNT (28S rRNA). Appendix S3b. Alignment‐ready for the tree search in TNT (MT‐CO1). Appendix S3c. Alignment‐ready for the tree search in TNT (TOTAL). Appendix S3d. TNT script for the tree search. Appendix S3e. Most parsimonious trees in Newick format. Appendix S3f. TNT script for summarizing the strict consensus tree. Appendix S3g. TNT script for the branch length assessment. Appendix S3h. TNT script for the branch support and frequency analysis. Appendix S3i. Consensus tree in Newick format (no branch lengths or support values). Appendix S3j. Complete consensus tree (including branch lengths, support and frequency values). Appendix S3k. Consensus tree, including Goodman‐Bremer and Jackknife values, in PDF [file CLA-41-264-s001.zip › cla12610-sup-0008-AppendixS2a.tsv]

Nodes	Character no.:Character state	Category
Node 539	5:01	Unambiguous synapomorphies
Node 540	4:1,5:5	Unambiguous synapomorphies
Node 541	1:O	Unambiguous synapomorphies
Node 542	1:L	Unambiguous synapomorphies
Node 543	1:E	Unambiguous synapomorphies
Node 544	4:4,5:4	Unambiguous synapomorphies
Node 545	1:E	Unambiguous synapomorphies
Node 546	1:K	Unambiguous synapomorphies
Node 547	4:7,5:3	Unambiguous synapomorphies
Node 548	4:7,5:3	Unambiguous synapomorphies
Node 549	4:08	Unambiguous synapomorphies
Node 550	4:6,5:1	Unambiguous synapomorphies
Node 551	0:3,1:8,4:8	Unambiguous synapomorphies
Node 552	0:5,1:R,2:1,3:4	Unambiguous synapomorphies
Node 553	0:5,1:T	Unambiguous synapomorphies
Node 554	5:04	Unambiguous synapomorphies
Node 555	1:05	Unambiguous synapomorphies
Node 556	1:H,3:3	Unambiguous synapomorphies
Node 557	3:02	Unambiguous synapomorphies
Node 558	4:0,5:0	Unambiguous synapomorphies
Node 559	5:01	Unambiguous synapomorphies
Node 560	1:M	Unambiguous synapomorphies
Node 561	1:J	Unambiguous synapomorphies
Node 562	1:M	Unambiguous synapomorphies
Node 563	3:03	Unambiguous synapomorphies
Node 564	4:A,5:1	Unambiguous synapomorphies
Node 565	1:03	Unambiguous synapomorphies
Node 566	3:04	Unambiguous synapomorphies
Node 567	0:1,1:2	Unambiguous synapomorphies
Node 568	4:6,5:1	Unambiguous synapomorphies
Node 569	1:R,2:1	Unambiguous synapomorphies
Node 570	4:1,5:5	Unambiguous synapomorphies
Node 571	0:01	Unambiguous synapomorphies
Node 572	0:5,1:R	Unambiguous synapomorphies
Node 573	5:06	Unambiguous synapomorphies
Node 574	1:00	Unambiguous synapomorphies
Node 575	4:4,5:4	Unambiguous synapomorphies
Node 576	4:08	Unambiguous synapomorphies
Node 577	4:08	Unambiguous synapomorphies
Node 578	3:02	Unambiguous synapomorphies
Node 579	4:A	Unambiguous synapomorphies
Node 580	4:07	Unambiguous synapomorphies
Node 581	3:02	Unambiguous synapomorphies
Node 582	3:1,4:0,5:0	Unambiguous synapomorphies
Node 583	3:02	Unambiguous synapomorphies
Node 584	3:01	Unambiguous synapomorphies
Node 585	1:05	Unambiguous synapomorphies
Node 586	1:06	Unambiguous synapomorphies
Node 587	0:5,1:R,2:1,3:4	Unambiguous synapomorphies
Node 588	4:07	Unambiguous synapomorphies
Node 589	4:07	Unambiguous synapomorphies
Potamotrygonocestus_sp_OD171	3:01	Unambiguous synapomorphies
Potamotrygonocestus_cf_fitzgeraldae_OD172	0:2,1:E,4:5,5:6	Unambiguous synapomorphies
Acanthobothrium_sp_OD465	4:08	Unambiguous synapomorphies
Acanthobothrium_sp_OD469	4:8,5:2	Unambiguous synapomorphies
Acanthobothrium_sp_OD483	4:4,5:4	Unambiguous synapomorphies
Acanthobothrium_sp_OD501	4:7,5:3	Unambiguous synapomorphies
Acanthobothrium_parviuncinatum_OD516	4:4,5:4	Unambiguous synapomorphies
Acanthobothrium_masnihae_OD520	3:2,4:6,5:1	Unambiguous synapomorphies
Acanthobothrium_katherineae_OD524	1:P,4:6,5:1	Unambiguous synapomorphies
Acanthobothrium_cf_terezae_OD531	3:01	Unambiguous synapomorphies
Testudotaenia_sp_PD010	0:5,5:1	Unambiguous synapomorphies
Sandonella_sandoni_PD039	4:0,5:0	Unambiguous synapomorphies
Proteocephalus_sp_PD090	1:7,3:3	Unambiguous synapomorphies
Proteocephalus_sp_PD092	1:J	Unambiguous synapomorphies
Proteocephalus_sp_PD094	3:02	Unambiguous synapomorphies
Proteocephalus_sp_PD099	1:M,3:1	Unambiguous synapomorphies
Laruella_perplexa_PD106	1:0,4:4,5:4	Unambiguous synapomorphies
Proteocephalus_sp_PD119	3:04	Unambiguous synapomorphies
Proteocephalus_midoriensis_PD121	4:A	Unambiguous synapomorphies
Proteocephalus_macrophallus_PD124	1:05	Unambiguous synapomorphies
Proteocephalus_chamelensis_PD148	1:A,3:2,4:8	Unambiguous synapomorphies
Proteocephalus_ambloplitis_PD151	1:1,3:3	Unambiguous synapomorphies
Paraproteocephalus_parasiluri_PD187	4:A,5:1	Unambiguous synapomorphies
Ophiotaenia_sp_PD202	0:1,1:2,4:5,5:6	Unambiguous synapomorphies
Ophiotaenia_sp_PD203	0:5,2:1,3:4	Unambiguous synapomorphies
Ophiotaenia_ophiodex_PD213	4:00	Unambiguous synapomorphies
Ophiotaenia_marenzelleri_PD218	4:04	Unambiguous synapomorphies
Ophiotaenia_filaroides_PD221	0:1,1:U	Unambiguous synapomorphies
Ophiotaenia_europaea_PD223	4:7,5:3	Unambiguous synapomorphies
Nomimoscolex_chubbi_PD247	1:B	Unambiguous synapomorphies
Monticellia_ophisterni_PD255	1:S,3:2,4:8	Unambiguous synapomorphies
Corallobothrium_solidum_PD414	4:09	Unambiguous synapomorphies
Rostellotaenia_nilotica_PD450	3:04	Unambiguous synapomorphies
Synbranchiella_mabelae_PS012	1:S,3:2	Unambiguous synapomorphies
Proteocephalus_plecoglossi_PS100	1:H,3:3	Unambiguous synapomorphies
Proteocephalus_pearsei_PS118	3:02	Unambiguous synapomorphies
Proteocephalus_exiguus_PS131	1:3,3:1	Unambiguous synapomorphies
Proteocephalus_exiguus_PS133	1:M	Unambiguous synapomorphies
Proteocephalus_gobiorum_PS139	3:02	Unambiguous synapomorphies
Proteocephalus_fluviatilis_PS141	1:3,3:1,4:A,5:1	Unambiguous synapomorphies
Ophiotaenia_oreae_PS195	4:2,5:0	Unambiguous synapomorphies
Ophiotaenia_sp_PS199	4:8,5:2	Unambiguous synapomorphies
Ophiotaenia_europaea_PS222	5:03	Unambiguous synapomorphies
Nomimoscolex_matogrossensis_PS241	1:04	Unambiguous synapomorphies
Monticellia_coryphicephala_PS265	1:04	Unambiguous synapomorphies
Cangatiella_macdonaghi_PS427	3:03	Unambiguous synapomorphies
Pachybothrium_hutsoni	1:G,4:1,5:5	Unambiguous synapomorphies
Clistobothrium_montaukensis	1:D	Exclusive character states
Node 551	0:3,1:8	Exclusive character states
Acanthobothrium_santarosaliense_OD509	1:C	Exclusive character states
Acanthobothrium_katherineae_OD524	1:P	Exclusive character states
Sandonella_sandoni_PD039	1:I	Exclusive character states
Proteocephalus_sp_PD090	1:07	Exclusive character states
Proteocephalus_filicollis_PD142	1:N	Exclusive character states
Ophiotaenia_filaroides_PD221	1:U	Exclusive character states
Nomimoscolex_chubbi_PD247	1:B	Exclusive character states
Node 551	0:3,1:8	Exclusive synapomorphies
Acanthobothrium_katherineae_OD524	1:P	Exclusive synapomorphies
Proteocephalus_sp_PD090	1:07	Exclusive synapomorphies
Ophiotaenia_filaroides_PD221	1:U	Exclusive synapomorphies
Nomimoscolex_chubbi_PD247	1:B	Exclusive synapomorphies
Node 541	1:O	Private synapomorphies
Node 542	1:L	Private synapomorphies
Node 539	5:01	Non-private synapomorphies
Node 540	4:1,5:5	Non-private synapomorphies
Node 543	1:E	Non-private synapomorphies
Node 544	4:4,5:4	Non-private synapomorphies
Node 545	1:E	Non-private synapomorphies
Node 546	1:K	Non-private synapomorphies
Node 547	4:7,5:3	Non-private synapomorphies
Node 548	4:7,5:3	Non-private synapomorphies
Node 549	4:08	Non-private synapomorphies
Node 550	4:6,5:1	Non-private synapomorphies
Node 551	4:08	Non-private synapomorphies
Node 552	0:5,1:R,2:1,3:4	Non-private synapomorphies
Node 553	0:5,1:T	Non-private synapomorphies
Node 554	5:04	Non-private synapomorphies
Node 555	1:05	Non-private synapomorphies
Node 556	1:H,3:3	Non-private synapomorphies
Node 557	3:02	Non-private synapomorphies
Node 558	4:0,5:0	Non-private synapomorphies
Node 559	5:01	Non-private synapomorphies
Node 560	1:M	Non-private synapomorphies
Node 561	1:J	Non-private synapomorphies
Node 562	1:M	Non-private synapomorphies
Node 563	3:03	Non-private synapomorphies
Node 564	4:A,5:1	Non-private synapomorphies
Node 565	1:03	Non-private synapomorphies
Node 566	3:04	Non-private synapomorphies
Node 567	0:1,1:2	Non-private synapomorphies
Node 568	4:6,5:1	Non-private synapomorphies
Node 569	1:R,2:1	Non-private synapomorphies
Node 570	4:1,5:5	Non-private synapomorphies
Node 571	0:01	Non-private synapomorphies
Node 572	0:5,1:R	Non-private synapomorphies
Node 573	5:06	Non-private synapomorphies
Node 574	1:00	Non-private synapomorphies
Node 575	4:4,5:4	Non-private synapomorphies
Node 576	4:08	Non-private synapomorphies
Node 577	4:08	Non-private synapomorphies
Node 578	3:02	Non-private synapomorphies
Node 579	4:A	Non-private synapomorphies
Node 580	4:07	Non-private synapomorphies
Node 581	3:02	Non-private synapomorphies
Node 582	3:1,4:0,5:0	Non-private synapomorphies
Node 583	3:02	Non-private synapomorphies
Node 584	3:01	Non-private synapomorphies
Node 585	1:05	Non-private synapomorphies
Node 586	1:06	Non-private synapomorphies
Node 587	0:5,1:R,2:1,3:4	Non-private synapomorphies
Node 588	4:07	Non-private synapomorphies
Node 589	4:07	Non-private synapomorphies
Potamotrygonocestus_sp_OD171	3:01	Non-private synapomorphies
Potamotrygonocestus_cf_fitzgeraldae_OD172	0:2,1:E,4:5,5:6	Non-private synapomorphies
Acanthobothrium_sp_OD465	4:08	Non-private synapomorphies
Acanthobothrium_sp_OD469	4:8,5:2	Non-private synapomorphies
Acanthobothrium_sp_OD483	4:4,5:4	Non-private synapomorphies
Acanthobothrium_sp_OD501	4:7,5:3	Non-private synapomorphies
Acanthobothrium_parviuncinatum_OD516	4:4,5:4	Non-private synapomorphies
Acanthobothrium_masnihae_OD520	3:2,4:6,5:1	Non-private synapomorphies
Acanthobothrium_katherineae_OD524	4:6,5:1	Non-private synapomorphies
Acanthobothrium_cf_terezae_OD531	3:01	Non-private synapomorphies
Testudotaenia_sp_PD010	0:5,5:1	Non-private synapomorphies
Sandonella_sandoni_PD039	4:0,5:0	Non-private synapomorphies
Proteocephalus_sp_PD090	3:03	Non-private synapomorphies
Proteocephalus_sp_PD092	1:J	Non-private synapomorphies
Proteocephalus_sp_PD094	3:02	Non-private synapomorphies
Proteocephalus_sp_PD099	1:M,3:1	Non-private synapomorphies
Laruella_perplexa_PD106	1:0,4:4,5:4	Non-private synapomorphies
Proteocephalus_sp_PD119	3:04	Non-private synapomorphies
Proteocephalus_midoriensis_PD121	4:A	Non-private synapomorphies
Proteocephalus_macrophallus_PD124	1:05	Non-private synapomorphies
Proteocephalus_chamelensis_PD148	1:A,3:2,4:8	Non-private synapomorphies
Proteocephalus_ambloplitis_PD151	1:1,3:3	Non-private synapomorphies
Paraproteocephalus_parasiluri_PD187	4:A,5:1	Non-private synapomorphies
Ophiotaenia_sp_PD202	0:1,1:2,4:5,5:6	Non-private synapomorphies
Ophiotaenia_sp_PD203	0:5,2:1,3:4	Non-private synapomorphies
Ophiotaenia_ophiodex_PD213	4:00	Non-private synapomorphies
Ophiotaenia_marenzelleri_PD218	4:04	Non-private synapomorphies
Ophiotaenia_filaroides_PD221	0:01	Non-private synapomorphies
Ophiotaenia_europaea_PD223	4:7,5:3	Non-private synapomorphies
Monticellia_ophisterni_PD255	1:S,3:2,4:8	Non-private synapomorphies
Corallobothrium_solidum_PD414	4:09	Non-private synapomorphies
Rostellotaenia_nilotica_PD450	3:04	Non-private synapomorphies
Synbranchiella_mabelae_PS012	1:S,3:2	Non-private synapomorphies
Proteocephalus_plecoglossi_PS100	1:H,3:3	Non-private synapomorphies
Proteocephalus_pearsei_PS118	3:02	Non-private synapomorphies
Proteocephalus_exiguus_PS131	1:3,3:1	Non-private synapomorphies
Proteocephalus_exiguus_PS133	1:M	Non-private synapomorphies
Proteocephalus_gobiorum_PS139	3:02	Non-private synapomorphies
Proteocephalus_fluviatilis_PS141	1:3,3:1,4:A,5:1	Non-private synapomorphies
Ophiotaenia_oreae_PS195	4:2,5:0	Non-private synapomorphies
Ophiotaenia_sp_PS199	4:8,5:2	Non-private synapomorphies
Ophiotaenia_europaea_PS222	5:03	Non-private synapomorphies
Nomimoscolex_matogrossensis_PS241	1:04	Non-private synapomorphies
Monticellia_coryphicephala_PS265	1:04	Non-private synapomorphies
Cangatiella_macdonaghi_PS427	3:03	Non-private synapomorphies
Pachybothrium_hutsoni	1:G,4:1,5:5	Non-private synapomorphies
